# Supplementary material for: Reovirus infection induces transcriptome-wide unique A-to-I editing changes in the murine fibroblasts
Source: Virus Res. 2024 Jun 13;346:199413. doi: 10.1016/j.virusres.2024.199413 (PMC11225029; doi:10.1016/j.virusres.2024.199413)
Supplement: Supplementary file 7 [file mmc7.xlsx]

## Sheet: Supp_files15-19_list
Supp_File_15A:All ADAR edited sites in Control (all 3 samples) before reference to REDIportal
Supp_File_15B:All ADAR edited sites in ReoV (T3D) infected (all 3 samples) before reference to REDIportal
Supp_File_15C:All ADAR edited sites in muReoV (P4L-12) infected (all 3 samples) before reference to REDIportal
Supp_File_16A:Edited sites shared between all samples
Supp_File_16B:Edited sites shared between wild-type ReoV infected and Control samples
Supp_File_16C:Edited sites shared between Control and mutant ReoV infected samples
Supp_File_16D:Edited sites shared between wild-type ReoV and mutant ReoV infected samples
Supp_File_16E: Edited sites uniquely present in control samples
Supp_File_16F: Edited sites uniquely present in ReoV infected samples
Supp_File_16G: Edited sites uniquely present in muReoV infected samples
Supp_File_16H: Shared edited sites with increased or decreased editing between conditions
Supp_File_17A: Differentially edited genes overlapping with Boudreault et al., 2016 study
Supp_File_17B: List of genes that have an ADAR editing sites in splice regions.
Supp_File_17C: Sashimi plots showing alternatively spliced isoforms for each gene are included as separate zipped file
Supp_File_18A: Bam read counts for unique edited sites (Control)
Supp_File_18B: Bam read counts for unique edited sites (ReoV)
Supp_File_18C: Bam read counts for unique edited sites (muReoV)
Supp_File_19: Mapping statistics per each sample

## Sheet: 15A  Control_All_sites
Supp_File_15A:All ADAR edited sites in Control (all 3 samples) before reference to REDIportal
Gene and variant annotation results are from SnpEff output
Coordinate	POS	Mean_Editing	CHROM	REF	ALT	TOTAL	A	C	G	T	Run	Condition	Editing.rate	Varinat_type	Impact	Gene_name	Transcript_biotyoe	Feature
chr9-3000302	3000302	0.9	chr9	A	G	100	8	1	90	1	SRR3471109	Control	0.9	intergenic_region	MODIFIER	CHR_START-Mir101c	NA	intergenic_region
chr9-3000527	3000527	0.554913	chr9	T	C	173	37	96	1	39	SRR3471108	Control	0.55491329499999997	intergenic_region	MODIFIER	CHR_START-Mir101c	NA	intergenic_region
chr9-3000937	3000937	0.530387	chr9	T	C	181	44	96	0	41	SRR3471108	Control	0.53038673999999997	intergenic_region	MODIFIER	CHR_START-Mir101c	NA	intergenic_region
chr9-3002080	3002080	0.0833333	chr9	A	G	252	212	0	21	19	SRR3471108	Control	8.3333332999999996E-2	intergenic_region	MODIFIER	CHR_START-Mir101c	NA	intergenic_region
chr9-3002106	3002106	0.503379	chr9	T	C	294_311_246	24_35_25	140_161_127	0	130_115_94	SRR3471108_SRR3471109_SRR3471110	Control	0.476190476190476_0.517684887459807_0.516260162601626	intergenic_region	MODIFIER	CHR_START-Mir101c	NA	intergenic_region
chr9-3002158	3002158	0.151992	chr9	A	G	163_142	134_116	7_2	22_24	0	SRR3471108_SRR3471110	Control	0.134969325153374_0.169014084507042	intergenic_region	MODIFIER	CHR_START-Mir101c	NA	intergenic_region
chr18-3005867	3005867	0.125619	chr18	A	G	147_191	127_169	0	20_22	0	SRR3471108_SRR3471109	Control	0.136054421768707_0.115183246073298	intergenic_region	MODIFIER	CHR_START-Vmn1r238	NA	intergenic_region
chr18-3005895	3005895	0.632622	chr18	T	C	164_128	1_0	105_80	0	58_48	SRR3471108_SRR3471110	Control	0.640243902439024_0.625	intergenic_region	MODIFIER	CHR_START-Vmn1r238	NA	intergenic_region
chr18-3005905	3005905	0.619775	chr18	A	G	159_113	59_44	0	100_69	0	SRR3471108_SRR3471110	Control	0.628930817610063_0.610619469026549	intergenic_region	MODIFIER	CHR_START-Vmn1r238	NA	intergenic_region
chr9-3006875	3006875	0.0614016	chr9	T	C	899_775	0_2	64_40	25_8	810_725	SRR3471108_SRR3471110	Control	0.0711902113459399_0.0516129032258065	intergenic_region	MODIFIER	CHR_START-Mir101c	NA	intergenic_region
chr9-3015764	3015764	0.226415	chr9	T	C	106	0	24	0	82	SRR3471109	Control	0.22641509400000001	intergenic_region	MODIFIER	CHR_START-Mir101c	NA	intergenic_region
chr9-3020227	3020227	0.0963173	chr9	T	C	353	1	34	0	318	SRR3471109	Control	9.6317280000000005E-2	intergenic_region	MODIFIER	CHR_START-Mir101c	NA	intergenic_region
chr9-3023523	3023523	0.0144928	chr9	A	T	138	110	0	2	26	SRR3471108	Control	1.4492754E-2	intergenic_region	MODIFIER	CHR_START-Mir101c	NA	intergenic_region
chr9-3025615	3025615	0.208	chr9	T	C	125	1	26	5	93	SRR3471108	Control	0.20799999999999999	intergenic_region	MODIFIER	CHR_START-Mir101c	NA	intergenic_region
chr12-3109972	3109972	0.673937	chr12	A	G,T	2920_3100_2435	620_701_489	15_27_13	1948_2062_1679	337_310_254	SRR3471108_SRR3471109_SRR3471110	Control	0.667123287671233_0.665161290322581_0.68952772073922	intergenic_region	MODIFIER	CHR_START-Rab10os	NA	intergenic_region
chr12-3110042	3110042	0.234685	chr12	A	G	436_504_374	327_382_278	4_5	102_117_89	3_0	SRR3471108_SRR3471109_SRR3471110	Control	0.23394495412844_0.232142857142857_0.237967914438503	intergenic_region	MODIFIER	CHR_START-Rab10os	NA	intergenic_region
chr16-3116364	3116364	0.110938	chr16	A	G	157_127	137_115	0	20_12	0	SRR3471108_SRR3471109	Control	0.127388535031847_0.094488188976378	intergenic_region	MODIFIER	CHR_START-Olfr161	NA	intergenic_region
chr6-3200850	3200850	0.646942	chr6	T	C	115_123	2_3	74_80	3_2	36_38	SRR3471108_SRR3471109	Control	0.643478260869565_0.650406504065041	intergenic_region	MODIFIER	CHR_START-Gm8579	NA	intergenic_region
chr6-3201427	3201427	0.784701	chr6	T	C	1161_1181_770	66_73_38	929_918_598	14_17_12	142_166_122	SRR3471108_SRR3471109_SRR3471110	Control	0.800172265288544_0.777307366638442_0.776623376623377	intergenic_region	MODIFIER	CHR_START-Gm8579	NA	intergenic_region
chr6-3201573	3201573	0.0128755	chr6	A	C	233	50	174	3	5	SRR3471110	Control	1.2875536E-2	intergenic_region	MODIFIER	CHR_START-Gm8579	NA	intergenic_region
chr2-3295094	3295094	0.472821	chr2	T	C	649_670_563	1_0	299_318_272	0	349_352_291	SRR3471108_SRR3471109_SRR3471110	Control	0.460708782742681_0.474626865671642_0.483126110124334	intron_variant	MODIFIER	Nmt2	protein_coding	transcript
chr2-3298455	3298455	0.0933547	chr2	A	G	359_279	328_251	0	31_28	0	SRR3471109_SRR3471110	Control	0.0863509749303621_0.100358422939068	intron_variant	MODIFIER	Nmt2	protein_coding	transcript
chr2-3299138	3299138	0.321638	chr2	A	G	159_166_123	107_106_89	0	52_60_34	0	SRR3471108_SRR3471109_SRR3471110	Control	0.327044025157233_0.36144578313253_0.276422764227642	intron_variant	MODIFIER	Nmt2	protein_coding	transcript
chr2-3327215	3327215	0.476313	chr2	T	C	409_411_352	1_0	199_197_163	0	209_214_189	SRR3471108_SRR3471109_SRR3471110	Control	0.486552567237164_0.479318734793187_0.463068181818182	3_prime_UTR_variant	MODIFIER	Nmt2	protein_coding	transcript
chr8-3451939	3451939	0.148759	chr8	A	G	103_124_105	87_108	0_1	16_17	0	SRR3471108_SRR3471109_SRR3471110	Control	0.155339805825243_0.129032258064516_0.161904761904762	missense_variant	MODERATE	Arhgef18	protein_coding	transcript
chr7-3653528	3653528	0.0140845	chr7	A	NA	142	108	31	2	1	SRR3471110	Control	1.4084507E-2	NA	NA	NA	NA	NA
chr19-3904653	3904653	0.0327869	chr19	A	NA	122	118	0	4	0	SRR3471110	Control	3.2786885000000002E-2	NA	NA	NA	NA	NA
chr6-4625469	4625469	0.0178571	chr6	A	G	112	110	0	2	0	SRR3471108	Control	1.7857142999999999E-2	missense_variant	MODERATE	Casd1	protein_coding	transcript
chr5-5365206	5365206	0.989418	chr5	T	C	189	1	187	0	0	SRR3471108	Control	0.989418	intron_variant	MODIFIER	Cdk14	protein_coding	transcript
chr2-5379133	5379133	0.578308	chr2	T	C	169_180_126	25_23_8	90_115_71	2_4_3	48_36_44	SRR3471108_SRR3471109_SRR3471110	Control	0.532544378698225_0.638888888888889_0.563492063492063	upstream_gene_variant	MODIFIER	Mir466d	pseudogene	transcript
chr3-5401477	5401477	0.262487	chr3	A	G	201_207_185	144_161_131	0_1	57_45_53	0	SRR3471108_SRR3471109_SRR3471110	Control	0.283582089552239_0.217391304347826_0.286486486486487	missense_variant	MODERATE	Zfhx4	protein_coding	transcript
chr10-5720064	5720064	0.1	chr10	T	C	100	0	10	0	90	SRR3471109	Control	0.1	intergenic_region	MODIFIER	Vip-Fbxo5	NA	intergenic_region
chr5-5783621	5783621	0.968493	chr5	T	C	109_114	0	105_111	0	4_3	SRR3471108_SRR3471109	Control	0.963302752293578_0.973684210526316	intergenic_region	MODIFIER	Steap1-Zfp804b	NA	intergenic_region
chr3-5860579	5860579	0.979188	chr3	A	G	12596_12482_10218	178_177_174	7_9_10	12342_12228_9994	43_44_27	SRR3471108_SRR3471109_SRR3471110	Control	0.979834868212131_0.979650697003685_0.978077901742024	intergenic_region	MODIFIER	Pex2-1700008P02Rik	NA	intergenic_region
chr17-6123130	6123130	0.156354	chr17	A	G	316_336_286	268_287_237	0	48_49	0	SRR3471108_SRR3471109_SRR3471110	Control	0.151898734177215_0.145833333333333_0.171328671328671	intron_variant	MODIFIER	Tulp4	protein_coding	transcript
chr17-6307775	6307775	0.862069	chr17	A	G	116	16	0	100	0	SRR3471108	Control	0.86206896600000005	3_prime_UTR_variant	MODIFIER	Tmem181a	protein_coding	transcript
chr17-6310771	6310771	0.172185	chr17	A	G	288_269	237_224	0	51_45	0	SRR3471108_SRR3471109	Control	0.177083333333333_0.16728624535316	3_prime_UTR_variant	MODIFIER	Dynlt1a	protein_coding	transcript
chr17-6436069	6436069	0.176187	chr17	T	C	427_418	0	81_68	0_1	346_349	SRR3471108_SRR3471109	Control	0.189695550351288_0.162679425837321	3_prime_UTR_variant	MODIFIER	Dynlt1b	protein_coding	transcript
chr17-6439068	6439068	0.606178	chr17	T	C	102_106	0_1	64_62	0	38_43	SRR3471108_SRR3471109	Control	0.627450980392157_0.584905660377358	downstream_gene_variant	MODIFIER	Dynlt1b	protein_coding	transcript
chr17-6607673	6607673	0.230633	chr17	T	C	684_673_607	0_1	183_147_125	1_0	500_525_482	SRR3471108_SRR3471109_SRR3471110	Control	0.267543859649123_0.218424962852897_0.205930807248764	3_prime_UTR_variant	MODIFIER	Dynlt1f	protein_coding	transcript
chr17-6997970	6997970	0.0131579	chr17	A	NA	152	150	0	2	0	SRR3471110	Control	1.3157894999999999E-2	NA	NA	NA	NA	NA
chr19-7053332	7053332	0.082726	chr19	T	C	145_136_118	2_1_4	10_14_9	0	133_121_105	SRR3471108_SRR3471109_SRR3471110	Control	0.0689655172413793_0.102941176470588_0.076271186440678	upstream_gene_variant	MODIFIER	Macrod1	protein_coding	transcript
chr19-7229763	7229763	0.029703	chr19	T	NA	101	0	3	0	98	SRR3471110	Control	2.9702969999999999E-2	NA	NA	NA	NA	NA
chr19-7538115	7538115	0.146341	chr19	A	G	246	210	0	36	0	SRR3471109	Control	0.146341	3_prime_UTR_variant	MODIFIER	Atl3	protein_coding	transcript
chrX-7804460	7804460	0.0492958	chrX	T	NA	142	0	7	1	134	SRR3471110	Control	4.9295775E-2	NA	NA	NA	NA	NA
chr12-8285027	8285027	0.18612	chr12	A	G	244_264_214	203_214_171	0	41_50_43	0	SRR3471108_SRR3471109_SRR3471110	Control	0.168032786885246_0.189393939393939_0.200934579439252	3_prime_UTR_variant	MODIFIER	Ldah	protein_coding	transcript
chr16-8696698	8696698	0.288462	chr16	A	G	208	148	0	60	0	SRR3471108	Control	0.28846153800000002	synonymous_variant	LOW	Usp7	protein_coding	transcript
chr12-8750269	8750269	0.149509	chr12	A	G	348_395_325	298_339_272	0	50_56_53	0	SRR3471108_SRR3471109_SRR3471110	Control	0.14367816091954_0.141772151898734_0.163076923076923	3_prime_UTR_variant	MODIFIER	Pum2	protein_coding	transcript
chr14-8800224	8800224	0.960094	chr14	T	C	112_118_103	0_1	110_114_96	0	2_4_6	SRR3471108_SRR3471109_SRR3471110	Control	0.982142857142857_0.966101694915254_0.932038834951456	intergenic_region	MODIFIER	4930455B14Rik-Fhit	NA	intergenic_region
chr14-8800228	8800228	0.036036	chr14	T	C	111	0	4	0	107	SRR3471108	Control	3.6036036E-2	intergenic_region	MODIFIER	4930455B14Rik-Fhit	NA	intergenic_region
chr19-8843025	8843025	0.0340136	chr19	T	C	147	0	5	0	142	SRR3471108	Control	3.4013605000000002E-2	missense_variant	MODERATE	Bscl2	protein_coding	transcript
chr15-9084243	9084243	0.0327869	chr15	T	C	122	1	4	0	117	SRR3471109	Control	3.2786885000000002E-2	synonymous_variant	LOW	Nadk2	protein_coding	transcript
chr16-11144244	11144244	0.534178	chr16	A	G	4718_4533_4050	2164_2133_1884	1_0	2548_2393_2165	5_6_1	SRR3471108_SRR3471109_SRR3471110	Control	0.540059347181009_0.527906463710567_0.534567901234568	intron_variant	MODIFIER	Zc3h7a	protein_coding	transcript
chr19-11943714	11943714	0.984375	chr19	T	C	192	0	189	0	3	SRR3471108	Control	0.984375	3_prime_UTR_variant	MODIFIER	Patl1	protein_coding	transcript
chr18-12135962	12135962	0.0165289	chr18	A	NA	121	119	0	2	0	SRR3471110	Control	1.6528925999999999E-2	NA	NA	NA	NA	NA
chr7-12603952	12603952	0.0192308	chr7	A	G	104	102	0	2	0	SRR3471108	Control	1.9230769000000002E-2	intron_variant	MODIFIER	Vmn2r53	protein_coding	transcript
chr7-13032455	13032455	0.0357143	chr7	A	G	364	344	4	13	3	SRR3471108	Control	3.5714285999999998E-2	synonymous_variant	LOW	Chmp2a	protein_coding	transcript
chr16-13869861	13869861	0.0135135	chr16	T	C	148	1	2	0	145	SRR3471109	Control	1.3513514000000001E-2	synonymous_variant	LOW	Pdxdc1	protein_coding	transcript
chr2-14116031	14116031	0.0194175	chr2	T	C	103	0	2	0	101	SRR3471109	Control	1.9417475999999999E-2	synonymous_variant	LOW	Stam	protein_coding	transcript
chr19-15839711	15839711	0.0826087	chr19	T	C	230	11	19	12	188	SRR3471108	Control	8.2608695999999995E-2	intergenic_region	MODIFIER	Tle4-Psat1	NA	intergenic_region
chr16-16312314	16312314	0.102564	chr16	T	C	117	0	11_13	0	106_104	SRR3471108_SRR3471109	Control	0.094017094017094_0.111111111111111	3_prime_UTR_variant	MODIFIER	Dnm1l	protein_coding	transcript
chr14-18269146	18269146	0.989637	chr14	T	C	193	1	191	0	1	SRR3471108	Control	0.98963730599999999	synonymous_variant	LOW	Rpl15	protein_coding	transcript
chr14-19415847	19415847	0.759358	chr14	A	G	807_902_979	86_103_110	18_26_48	619_683_738	84_90_83	SRR3471108_SRR3471109_SRR3471110	Control	0.767038413878563_0.757206208425721_0.753830439223698	intergenic_region	MODIFIER	Ube2e2-Gm5458	NA	intergenic_region
chr14-19417251	19417251	0.719533	chr14	A	T	541_623	60_81	23_49	406_429	52_64	SRR3471109_SRR3471110	Control	0.750462107208872_0.68860353130016	intergenic_region	MODIFIER	Ube2e2-Gm5458	NA	intergenic_region
chr14-19417279	19417279	0.111513	chr14	A	G	3700_3826_3305	3285_3362_2938	6_8_16	409_453_349	0_3_2	SRR3471108_SRR3471109_SRR3471110	Control	0.110540540540541_0.118400418191323_0.105597579425113	intergenic_region	MODIFIER	Ube2e2-Gm5458	NA	intergenic_region
chr14-19417554	19417554	0.401961	chr14	A	NA	102	56	1	41	4	SRR3471110	Control	0.40196078400000002	NA	NA	NA	NA	NA
chr14-19417587	19417587	0.0129151	chr14	T	A	542	21	7	2	512	SRR3471109	Control	1.2915128999999999E-2	intergenic_region	MODIFIER	Ube2e2-Gm5458	NA	intergenic_region
chr14-19417602	19417602	0.518229	chr14	A	G	384	162	9	199	14	SRR3471110	Control	0.51822916699999999	intergenic_region	MODIFIER	Ube2e2-Gm5458	NA	intergenic_region
chr14-19417628	19417628	0.0239928	chr14	T	A	503_373	126_81	12_9	0	365_283	SRR3471108_SRR3471110	Control	0.0238568588469185_0.0241286863270777	intergenic_region	MODIFIER	Ube2e2-Gm5458	NA	intergenic_region
chr14-19417638	19417638	0.331772	chr14	T	C	405_306	0	143_95	4_8	258_203	SRR3471108_SRR3471110	Control	0.353086419753086_0.310457516339869	intergenic_region	MODIFIER	Ube2e2-Gm5458	NA	intergenic_region
chr14-19417835	19417835	0.0123457	chr14	T	G	162	1	2	25	134	SRR3471109	Control	1.2345679E-2	intergenic_region	MODIFIER	Ube2e2-Gm5458	NA	intergenic_region
chr14-19417862	19417862	0.36936	chr14	T	A	107_120_119	17_25_23	38_48_42	1_3	51_44_53	SRR3471108_SRR3471109_SRR3471110	Control	0.355140186915888_0.4_0.352941176470588	intergenic_region	MODIFIER	Ube2e2-Gm5458	NA	intergenic_region
chr14-19417871	19417871	0.157397	chr14	T	C	116_124	0	15_23	0	101	SRR3471108_SRR3471109	Control	0.129310344827586_0.185483870967742	intergenic_region	MODIFIER	Ube2e2-Gm5458	NA	intergenic_region
chr14-19418249	19418249	0.0304878	chr14	T	A	164	3	5	0	156	SRR3471108	Control	3.0487805E-2	intergenic_region	MODIFIER	Ube2e2-Gm5458	NA	intergenic_region
chr14-19418885	19418885	0.893097	chr14	A	G	3450_2629	255_148	12_2	3047_2374	136_105	SRR3471109_SRR3471110	Control	0.883188405797101_0.903004944845949	intergenic_region	MODIFIER	Ube2e2-Gm5458	NA	intergenic_region
chr14-19418921	19418921	0.0317003	chr14	T	NA	347	3	11	13	320	SRR3471110	Control	3.1700288E-2	NA	NA	NA	NA	NA
chr8-19696781	19696781	0.0280374	chr8	T	C	107	0	3	7	94	SRR3471108	Control	2.8037382999999999E-2	intergenic_region	MODIFIER	Defb7-4930467E23Rik	NA	intergenic_region
chr8-19784659	19784659	0.337397	chr8	A	G	144_121_110	90_78_79	0	54_43_31	0	SRR3471108_SRR3471109_SRR3471110	Control	0.375_0.355371900826446_0.281818181818182	intron_variant	MODIFIER	Gm21119	protein_coding	transcript
chr8-20006422	20006422	0.108307	chr8	A	G	648_644	567_584	0_1	81_59	0	SRR3471108_SRR3471109	Control	0.125_0.0916149068322981	intron_variant	MODIFIER	Gm21119	protein_coding	transcript
chr8-20006482	20006482	0.378639	chr8	T	C	233_220_164	0	87_98_52	146_122_112	0	SRR3471108_SRR3471109_SRR3471110	Control	0.373390557939914_0.445454545454545_0.317073170731707	intron_variant	MODIFIER	Gm21119	protein_coding	transcript
chr8-20280088	20280088	0.433962	chr8	A	G	106	59	0	46	1	SRR3471109	Control	0.43396226399999999	intron_variant	MODIFIER	6820431F20Rik	pseudogene	transcript
chr8-20399772	20399772	0.0637001	chr8	T	C	106_113	0	6_8	0	100_105	SRR3471109_SRR3471110	Control	0.0566037735849057_0.0707964601769911	intron_variant	MODIFIER	2610005L07Rik	pseudogene	transcript
chr11-20446448	20446448	0.99	chr11	A	G	100	1	0	99	0	SRR3471108	Control	0.99	intergenic_region	MODIFIER	Slc1a4-Sertad2	NA	intergenic_region
chr8-20579196	20579196	0.0401038	chr8	A	G	135_101_112	130_98_106	0	5_3_6	0	SRR3471108_SRR3471109_SRR3471110	Control	0.037037037037037_0.0297029702970297_0.0535714285714286	intergenic_region	MODIFIER	2610005L07Rik-Gm21119	NA	intergenic_region
chr8-20579252	20579252	0.12	chr8	T	C	100	1	12	0	87	SRR3471108	Control	0.12	intergenic_region	MODIFIER	2610005L07Rik-Gm21119	NA	intergenic_region
chr9-21795596	21795596	0.344477	chr9	A	G	108_113	68_77	0	40_36	0	SRR3471108_SRR3471109	Control	0.37037037037037_0.31858407079646	missense_variant	MODERATE	Kank2	protein_coding	transcript
chr9-22448677	22448677	0.20538	chr9	A	G	290_276_249	227_218_202	0	63_58_47	0	SRR3471108_SRR3471109_SRR3471110	Control	0.217241379310345_0.210144927536232_0.188755020080321	synonymous_variant	LOW	Rp9	protein_coding	transcript
chr2-22588658	22588658	0.0650331	chr2	T	A	113_119	16_12	9_6	9_8	79_93	SRR3471108_SRR3471109	Control	0.079646017699115_0.0504201680672269	intergenic_region	MODIFIER	Myo3a-Gad2	NA	intergenic_region
chr2-22588744	22588744	0.984489	chr2	A	G	239_140	4_1	0	235_138	0_1	SRR3471109_SRR3471110	Control	0.98326359832636_0.985714285714286	intergenic_region	MODIFIER	Myo3a-Gad2	NA	intergenic_region
chr2-22588952	22588952	0.943515	chr2	T	C	127_121	0	120_114	2	5	SRR3471108_SRR3471109	Control	0.94488188976378_0.942148760330578	intergenic_region	MODIFIER	Myo3a-Gad2	NA	intergenic_region
chr2-22589114	22589114	0.572727	chr2	T	C	110	16	63	2	29	SRR3471109	Control	0.57272727300000004	intergenic_region	MODIFIER	Myo3a-Gad2	NA	intergenic_region
chr5-22725645	22725645	0.98005	chr5	A	G	171_177_129	3_0_4	0	168_175_125	0_2	SRR3471108_SRR3471109_SRR3471110	Control	0.982456140350877_0.988700564971751_0.968992248062015	intergenic_region	MODIFIER	6030443J06Rik-A930003O13Rik	NA	intergenic_region
chr2-23164502	23164502	0.441441	chr2	A	NA	222	124	0	98	0	SRR3471110	Control	0.44144144099999999	NA	NA	NA	NA	NA
chr5-24423466	24423466	0.0425952	chr5	A	G	173_145	165_131	1_3	4_9	3_2	SRR3471109_SRR3471110	Control	0.023121387283237_0.0620689655172414	missense_variant	MODERATE	Cdk5	protein_coding	transcript
chr12-24509501	24509501	0.125	chr12	A	G	120	105	0	15	0	SRR3471109	Control	0.125	synonymous_variant	LOW	Taf1b	protein_coding	transcript
chr8-24992102	24992102	0.989189	chr8	A	G	185	1	1	183	0	SRR3471108	Control	0.98918918899999997	missense_variant	MODERATE	Adam9	protein_coding	transcript
chr3-25732175	25732175	0.98452	chr3	A	G	323	4	0	318	1	SRR3471108	Control	0.98452	intron_variant	MODIFIER	Nlgn1	protein_coding	transcript
chr2-26899374	26899374	0.013245	chr2	T	NA	151	0	2	0	149	SRR3471110	Control	1.3245033E-2	NA	NA	NA	NA	NA
chr15-27758341	27758341	0.511888	chr15	T	C	715	0	366	0	349	SRR3471108	Control	0.51188811199999995	missense_variant&splice_region_variant	MODERATE	Trio	protein_coding	transcript
chr15-27969477	27969477	0.125	chr15	T	C	112	0	14	0	98	SRR3471109	Control	0.125	intron_variant	MODIFIER	Trio	protein_coding	transcript
chr5-28078342	28078342	0.986711	chr5	T	C	301	0	297	1	3	SRR3471109	Control	0.98671096300000005	3_prime_UTR_variant	MODIFIER	Insig1	protein_coding	transcript
chr10-29698998	29698998	0.0355731	chr10	A	NA	253	244	0	9	0	SRR3471110	Control	3.5573122999999998E-2	NA	NA	NA	NA	NA
chr2-29983281	29983281	0.0519751	chr2	T	C	481	3	25	2	451	SRR3471109	Control	5.1975052000000001E-2	missense_variant	MODERATE	Sptan1	protein_coding	transcript
chr6-30117142	30117142	0.01	chr6	T	A	100	14	1	0	85	SRR3471110	Control	0.01	synonymous_variant	LOW	Nrf1	protein_coding	transcript
chr6-30213013	30213013	0.794219	chr6	T	C	236_206_161	0	184_169_126	0	52_37_35	SRR3471108_SRR3471109_SRR3471110	Control	0.779661016949153_0.820388349514563_0.782608695652174	3_prime_UTR_variant	MODIFIER	Ube2h	protein_coding	transcript
chr17-30600122	30600122	0.989407	chr17	A	G	472	2	3	467	0	SRR3471110	Control	0.98940678000000004	synonymous_variant	LOW	Glo1	protein_coding	transcript
chr14-30627461	30627461	0.962406	chr14	A	G	133	3	0	128	2	SRR3471109	Control	0.962406	upstream_gene_variant	MODIFIER	Prkcd	protein_coding	transcript
chr6-30749482	30749482	0.016129	chr6	T	C	124	0	2	0	122	SRR3471108	Control	1.6129032000000001E-2	synonymous_variant	LOW	Copg2	protein_coding	transcript
chr12-31287993	31287993	0.148677	chr12	A	G	186_144_161	160_115_142	0_1	26_28_18	0	SRR3471108_SRR3471109_SRR3471110	Control	0.139784946236559_0.194444444444444_0.111801242236025	missense_variant	MODERATE	Lamb1	protein_coding	transcript
chr14-31700663	31700663	0.156203	chr14	T	C	277_205	0	46_30	0	231_175	SRR3471108_SRR3471110	Control	0.166064981949458_0.146341463414634	3_prime_UTR_variant	MODIFIER	Ankrd28	protein_coding	transcript
chr14-31701507	31701507	0.114754	chr14	T	NA	183	0	21	0	162	SRR3471110	Control	0.114754	NA	NA	NA	NA	NA
chr8-32476980	32476980	0.0136986	chr8	A	G	146	144	0	2	0	SRR3471109	Control	1.369863E-2	intergenic_region	MODIFIER	Gm8179-Gm3985	NA	intergenic_region
chr17-32768099	32768099	0.18227	chr17	A	G	393_438_349	326_356_283	0	67_82_66	0	SRR3471108_SRR3471109_SRR3471110	Control	0.170483460559796_0.187214611872146_0.189111747851003	3_prime_UTR_variant	MODIFIER	Zfp871	protein_coding	transcript
chr4-32964897	32964897	0.956386	chr4	A	G	172_179_154	2_11_8	0	169_168_146	1_0	SRR3471108_SRR3471109_SRR3471110	Control	0.982558139534884_0.93854748603352_0.948051948051948	intergenic_region	MODIFIER	Ankrd6-Rragd	NA	intergenic_region
chr17-33242462	33242462	0.535902	chr17	T	C	112_119_107	0	61_62_58	0	51_57_49	SRR3471108_SRR3471109_SRR3471110	Control	0.544642857142857_0.521008403361345_0.542056074766355	missense_variant	MODERATE	Zfp955a	protein_coding	transcript
chr17-33300999	33300999	0.056992	chr17	T	C	200_180_185	0	9_11_12	0	191_169_173	SRR3471108_SRR3471109_SRR3471110	Control	0.045_0.0611111111111111_0.0648648648648649	missense_variant	MODERATE	Zfp955b	protein_coding	transcript
chr5-33418310	33418310	0.183345	chr5	A	G	112_101	92_82	0	20_19	0	SRR3471108_SRR3471109	Control	0.178571428571429_0.188118811881188	3_prime_UTR_variant	MODIFIER	Uvssa	protein_coding	transcript
chr9-33728397	33728397	0.018018	chr9	A	G	111	109	0	2	0	SRR3471108	Control	1.8018018E-2	intergenic_region	MODIFIER	Gm27162-7630403G23Rik	NA	intergenic_region
chr17-33883156	33883156	0.981132	chr17	T	C	159	0	156	0	2	SRR3471108	Control	0.98113207499999999	synonymous_variant	LOW	Kifc1	protein_coding	transcript
chr17-33928557	33928557	0.148495	chr17	A	G	131_169_149	114_144_124	0	17_25	0	SRR3471108_SRR3471109_SRR3471110	Control	0.129770992366412_0.14792899408284_0.167785234899329	3_prime_UTR_variant	MODIFIER	Tapbp	protein_coding	transcript
chr17-33996438	33996438	0.253378	chr17	T	C	716_641	0	183_161	0	533_480	SRR3471108_SRR3471110	Control	0.255586592178771_0.251170046801872	3_prime_UTR_variant	MODIFIER	H2-K1	protein_coding	transcript
chr17-33997434	33997434	0.965517	chr17	A	G	116	3	0	112	1	SRR3471108	Control	0.96551724100000003	missense_variant	MODERATE	H2-K1	protein_coding	transcript
chr8-34135716	34135716	0.871262	chr8	T	A	216_229_198	28_31_24	188_198_174	0	0	SRR3471108_SRR3471109_SRR3471110	Control	0.87037037037037_0.864628820960699_0.878787878787879	3_prime_UTR_variant	MODIFIER	Leprotl1	protein_coding	transcript
chr17-34211985	34211985	0.982659	chr17	A	G	173	1	1	170	1	SRR3471108	Control	0.98265895999999997	missense_variant	MODERATE	Tap2	protein_coding	transcript
chr4-34683285	34683285	0.016129	chr4	T	NA	124	0	2	0	122	SRR3471110	Control	1.6129032000000001E-2	NA	NA	NA	NA	NA
chr17-34710976	34710976	0.666667	chr17	A	G	111	37	0	74	0	SRR3471109	Control	0.66666666699999999	intron_variant	MODIFIER	Tnxb	protein_coding	transcript
chr19-34951622	34951622	0.0177515	chr19	A	NA	169	166	0	3	0	SRR3471110	Control	1.7751479000000001E-2	NA	NA	NA	NA	NA
chr18-34970381	34970381	0.89698	chr18	T	C	556_547_453	1_0	506_502_391	0	49_45_62	SRR3471108_SRR3471109_SRR3471110	Control	0.910071942446043_0.917733089579525_0.863134657836645	intergenic_region	MODIFIER	Hspa9-Ctnna1	NA	intergenic_region
chr18-34970650	34970650	0.954983	chr18	A	G	132_104	1_5	0_1	129_97	2_1	SRR3471108_SRR3471110	Control	0.977272727272727_0.932692307692308	intergenic_region	MODIFIER	Hspa9-Ctnna1	NA	intergenic_region
chr17-35058718	35058718	0.134615	chr17	T	C	104	0	14	0	90	SRR3471108	Control	0.134615	splice_region_variant	LOW	Clic1	protein_coding	transcript
chr4-35202899	35202899	0.980198	chr4	T	C	101	1	99	0	1	SRR3471108	Control	0.980198	intron_variant	MODIFIER	3110043O21Rik	protein_coding	transcript
chr9-35216779	35216779	0.985294	chr9	A	G	136	0	0	134	2	SRR3471109	Control	0.985294	3_prime_UTR_variant	MODIFIER	Srpr	protein_coding	transcript
chr17-35266249	35266249	0.980916	chr17	A	G	262	2	0	257	3	SRR3471108	Control	0.98091603100000002	missense_variant	MODERATE	H2-D1	protein_coding	transcript
chr9-35305426	35305426	0.89373	chr9	T	C	174_165	2_5	156_147	0_1	16_12	SRR3471108_SRR3471110	Control	0.896551724137931_0.890909090909091	intergenic_region	MODIFIER	4933422A05Rik-Cdon	NA	intergenic_region
chr17-35379980	35379980	0.849672	chr17	T	C	1085_1046_891	1_0	914_880_771	1_0	169_165_119	SRR3471108_SRR3471109_SRR3471110	Control	0.842396313364055_0.841300191204589_0.865319865319865	synonymous_variant	LOW	H2-Q4	protein_coding	transcript
chr7-35591863	35591863	0.0413223	chr7	T	NA	121	0	5	0	116	SRR3471110	Control	4.1322313999999999E-2	NA	NA	NA	NA	NA
chr17-35834428	35834428	0.986726	chr17	T	C	226	2	223	0	1	SRR3471108	Control	0.98672566399999995	3_prime_UTR_variant	MODIFIER	Tubb5	protein_coding	transcript
chr16-35981687	35981687	0.986957	chr16	T	C	1150	2	1135	0	12	SRR3471109	Control	0.98695652199999995	upstream_gene_variant	MODIFIER	Kpna1	protein_coding	transcript
chr16-35981809	35981809	0.109716	chr16	A	G	717_671_523	646_591_465	0	71_80_58	0	SRR3471108_SRR3471109_SRR3471110	Control	0.099023709902371_0.119225037257824_0.110898661567878	upstream_gene_variant	MODIFIER	Kpna1	protein_coding	transcript
chr19-36458031	36458031	0.0196078	chr19	A	C	153	98	49	3	3	SRR3471108	Control	1.9607843E-2	downstream_gene_variant	MODIFIER	Pcgf5	protein_coding	transcript
chr6-37806791	37806791	0.0197368	chr6	T	C	152	0	3	0	149	SRR3471108	Control	1.9736842000000001E-2	intergenic_region	MODIFIER	Akr1d1-Trim24	NA	intergenic_region
chr7-37965339	37965339	0.969811	chr7	A	G	136_142_123	2_5	0	134_137_118	0	SRR3471108_SRR3471109_SRR3471110	Control	0.985294117647059_0.964788732394366_0.959349593495935	synonymous_variant	LOW	Uri1	protein_coding	transcript
chr18-38245264	38245264	0.0219559	chr18	T	C	517_373	1_0	13_7	0	503_366	SRR3471108_SRR3471110	Control	0.0251450676982592_0.0187667560321716	upstream_gene_variant	MODIFIER	0610009O20Rik	protein_coding	transcript
chr6-38507654	38507654	0.159983	chr6	A	G	522_561_474	433_488_389	0	89_73_85	0	SRR3471108_SRR3471109_SRR3471110	Control	0.170498084291188_0.130124777183601_0.179324894514768	3_prime_UTR_variant	MODIFIER	Ubn2	protein_coding	transcript
chr17-39844047	39844047	0.121322	chr17	T	C	150_116	0	17_15	0	133_101	SRR3471109_SRR3471110	Control	0.113333333333333_0.129310344827586	non_coding_transcript_exon_variant	MODIFIER	Rn45s	pseudogene	transcript
chr17-39844592	39844592	0.229356	chr17	T	C	623_638_559	0	156_132_129	1_0	466_506_429	SRR3471108_SRR3471109_SRR3471110	Control	0.250401284109149_0.206896551724138_0.230769230769231	non_coding_transcript_exon_variant	MODIFIER	Rn45s	pseudogene	transcript
chr17-39848110	39848110	0.987132	chr17	T	C	544	1	537	4	2	SRR3471110	Control	0.98713235300000002	non_coding_transcript_exon_variant	MODIFIER	Rn45s	pseudogene	transcript
chr17-39848233	39848233	0.701289	chr17	T	C	339_338_314	0_1	240_235_220	1_2_4	98_100_89	SRR3471108_SRR3471109_SRR3471110	Control	0.707964601769911_0.695266272189349_0.700636942675159	non_coding_transcript_exon_variant	MODIFIER	Rn45s	pseudogene	transcript
chr17-39848555	39848555	0.137891	chr17	T	C	396_387_370	0	49_62_48	0	347_325_322	SRR3471108_SRR3471109_SRR3471110	Control	0.123737373737374_0.160206718346253_0.12972972972973	non_coding_transcript_exon_variant	MODIFIER	Rn45s	pseudogene	transcript
chr17-39848652	39848652	0.872421	chr17	T	C	515_531_465	0_1	446_464_408	2_0	67_66_56	SRR3471108_SRR3471109_SRR3471110	Control	0.866019417475728_0.873822975517891_0.87741935483871	non_coding_transcript_exon_variant	MODIFIER	Rn45s	pseudogene	transcript
chr19-40314488	40314488	0.0122951	chr19	A	G	244	241	0	3	0	SRR3471109	Control	1.2295082000000001E-2	missense_variant&splice_region_variant	MODERATE	Sorbs1	protein_coding	transcript
chr8-40467528	40467528	0.0307692	chr8	A	NA	130	126	0	4	0	SRR3471110	Control	3.0769231000000001E-2	NA	NA	NA	NA	NA
chr10-41728700	41728700	0.02	chr10	A	NA	100	98	0	2	0	SRR3471110	Control	0.02	NA	NA	NA	NA	NA
chr17-42794394	42794394	0.988843	chr17	T	C	186_173	1_2	184_171	0	1_0	SRR3471108_SRR3471109	Control	0.989247311827957_0.988439306358382	3_prime_UTR_variant	MODIFIER	Cd2ap	protein_coding	transcript
chr7-43297135	43297135	0.295192	chr7	A	G	108_109	70_83	0	38_26	0	SRR3471108_SRR3471109	Control	0.351851851851852_0.238532110091743	3_prime_UTR_variant	MODIFIER	Zfp715	protein_coding	transcript
chr11-43442672	43442672	0.0194175	chr11	T	C	103	0	2	0	101	SRR3471108	Control	1.9417475999999999E-2	missense_variant	MODERATE	Slu7	protein_coding	transcript
chr1-43940155	43940155	0.40228	chr1	A	G	264_214_191	162_125_113	0	101_89_78	1_0	SRR3471108_SRR3471109_SRR3471110	Control	0.382575757575758_0.41588785046729_0.408376963350785	missense_variant	MODERATE	Tpp2	protein_coding	transcript
chr1-43970513	43970513	0.0136986	chr1	T	NA	146	0	2	0	144	SRR3471110	Control	1.369863E-2	NA	NA	NA	NA	NA
chr1-43999812	43999812	0.0365297	chr1	T	C	219	0	8	2	209	SRR3471109	Control	3.6529680000000002E-2	missense_variant	MODERATE	Tpp2	protein_coding	transcript
chr16-44219181	44219181	0.207203	chr16	T	C	144_129	0	34_23	1_0	109_106	SRR3471108_SRR3471109	Control	0.236111111111111_0.178294573643411	synonymous_variant	LOW	Usf3	protein_coding	transcript
chr9-44783750	44783750	0.010582	chr9	T	NA	189	0	2	0	187	SRR3471110	Control	1.0582011000000001E-2	NA	NA	NA	NA	NA
chr13-44869897	44869897	0.464592	chr13	T	C	549_557_497	2_4	259_267_220	2_0	286_284_275	SRR3471108_SRR3471109_SRR3471110	Control	0.471766848816029_0.47935368043088_0.442655935613682	intron_variant	MODIFIER	Jarid2	protein_coding	transcript
chr11-45005669	45005669	0.982301	chr11	A	G	113	1	1	111	0	SRR3471109	Control	0.98230088500000001	3_prime_UTR_variant	MODIFIER	Ebf1	protein_coding	transcript
chr4-45840997	45840997	0.866135	chr4	T	C	131_124	0	116_105	0	15_19	SRR3471109_SRR3471110	Control	0.885496183206107_0.846774193548387	intergenic_region	MODIFIER	Igfbpl1-Stra6l	NA	intergenic_region
chr11-46440819	46440819	0.274101	chr11	A	G	245_226	187_170_161	0_1	58_73_65	0	SRR3471108_SRR3471109_SRR3471110	Control	0.236734693877551_0.297959183673469_0.287610619469027	synonymous_variant	LOW	Med7	protein_coding	transcript
chr6-46528215	46528215	0.626016	chr6	A	G	123	44	0	77	0	SRR3471108	Control	0.62601625999999999	intron_variant	MODIFIER	Cntnap2	protein_coding	transcript
chr18-46607729	46607729	0.212426	chr18	A	G	240_253_194	189_199_153	0	51_54_41	0	SRR3471108_SRR3471109_SRR3471110	Control	0.2125_0.213438735177866_0.211340206185567	synonymous_variant	LOW	Eif1a	protein_coding	transcript
chr17-46681881	46681881	0.0183486	chr17	T	NA	218	0	4	0	214	SRR3471110	Control	1.8348624000000001E-2	NA	NA	NA	NA	NA
chr12-46699185	46699185	0.191814	chr12	T	C	185_201_174	0	32_37_38	0	153_164_136	SRR3471108_SRR3471109_SRR3471110	Control	0.172972972972973_0.18407960199005_0.218390804597701	3_prime_UTR_variant	MODIFIER	Nova1	protein_coding	transcript
chr12-46708169	46708169	0.156888	chr12	T	C	302_221	0	36_43	0	266_178	SRR3471109_SRR3471110	Control	0.119205298013245_0.194570135746606	intron_variant	MODIFIER	Nova1	protein_coding	transcript
chr13-46808973	46808973	0.765751	chr13	A	G	136_121_117	29_22_36	0	107_99_81	0	SRR3471108_SRR3471109_SRR3471110	Control	0.786764705882353_0.818181818181818_0.692307692307692	synonymous_variant	LOW	Kif13a	protein_coding	transcript
chr16-47528852	47528852	0.981922	chr16	A	G	154_162_132	2_3	0	152_159_129	0	SRR3471108_SRR3471109_SRR3471110	Control	0.987012987012987_0.981481481481482_0.977272727272727	intergenic_region	MODIFIER	Nectin3-Dppa4	NA	intergenic_region
chr14-47692468	47692468	0.012987	chr14	A	G	231	228	0	3	0	SRR3471109	Control	1.2987013E-2	synonymous_variant	LOW	Ktn1	protein_coding	transcript
chr6-49258638	49258638	0.985849	chr6	T	C	424	5	418	0	1	SRR3471109	Control	0.98584905700000003	intron_variant	MODIFIER	Tra2a	protein_coding	transcript
chr6-49424488	49424488	0.979908	chr6	A	G	534_602_481	4_11_13	0	528_590_467	2_1	SRR3471108_SRR3471109_SRR3471110	Control	0.98876404494382_0.980066445182724_0.970893970893971	intron_variant	MODIFIER	Stk31	protein_coding	transcript
chr11-50386364	50386364	0.167808	chr11	T	C	146	4_9	30_19	6_4	106_114	SRR3471108_SRR3471109	Control	0.205479452054795_0.13013698630137	3_prime_UTR_variant	MODIFIER	Hnrnph1	protein_coding	transcript
chr13-50626225	50626225	0.333333	chr13	A	G	111	74	0	37	0	SRR3471109	Control	0.33333333300000001	intergenic_region	MODIFIER	Mir683-1-Gm904	NA	intergenic_region
chr6-51461182	51461182	0.0782109	chr6	A	G	212_223	176_189	12_11	17	7_6	SRR3471108_SRR3471109	Control	0.080188679245283_0.0762331838565022	3_prime_UTR_variant	MODIFIER	Hnrnpa2b1	protein_coding	transcript
chr12-51748723	51748723	0.136018	chr12	A	G	171_172_141	149_152_118	0	22_20_23	0	SRR3471108_SRR3471109_SRR3471110	Control	0.128654970760234_0.116279069767442_0.163120567375887	missense_variant	MODERATE	Hectd1	protein_coding	transcript
chr2-52081311	52081311	0.0583942	chr2	T	C	137	0	8	1	128	SRR3471108	Control	5.8394161E-2	missense_variant	MODERATE	Rif1	protein_coding	transcript
chr11-52246527	52246527	0.711101	chr11	T	C	265_234_248	1_0	196_161_175	0_1	61_69_65	SRR3471108_SRR3471109_SRR3471110	Control	0.739622641509434_0.688034188034188_0.705645161290323	3_prime_UTR_variant	MODIFIER	Skp1a	protein_coding	transcript
chr14-52369050	52369050	0.988482	chr14	T	C	955	6	944	1	4	SRR3471109	Control	0.98848167499999995	downstream_gene_variant	MODIFIER	Olfr1512	protein_coding	transcript
chrX-52899268	52899268	0.0193237	chrX	A	G	207	203	0	4	0	SRR3471108	Control	1.9323671000000001E-2	intergenic_region	MODIFIER	Ccdc160-Phf6	NA	intergenic_region
chr9-53438096	53438096	0.283247	chr9	A	G	162_177_124	114_129_89	0	48_35	0	SRR3471108_SRR3471109_SRR3471110	Control	0.296296296296296_0.271186440677966_0.282258064516129	3_prime_UTR_variant	MODIFIER	Atm	protein_coding	transcript
chr18-54699138	54699138	0.871006	chr18	T	C	245_261_210	2_6_0	215_228_181	1_0	27_26_29	SRR3471108_SRR3471109_SRR3471110	Control	0.877551020408163_0.873563218390805_0.861904761904762	intergenic_region	MODIFIER	9330117O12Rik-Zfp608	NA	intergenic_region
chr18-54699171	54699171	0.0313939	chr18	A	T	185_144	113_108_79	16_15_11	5_6	51_56_48	SRR3471108_SRR3471109_SRR3471110	Control	0.027027027027027_0.0324324324324324_0.0347222222222222	intergenic_region	MODIFIER	9330117O12Rik-Zfp608	NA	intergenic_region
chr6-55026443	55026443	0.980436	chr6	T	C	349_329_297	0	345_319_292	0	4_10_5	SRR3471108_SRR3471109_SRR3471110	Control	0.988538681948424_0.969604863221885_0.983164983164983	intergenic_region	MODIFIER	Ggct-Gars	NA	intergenic_region
chr6-55336570	55336570	0.01	chr6	T	G	100	0	1	22	77	SRR3471108	Control	0.01	missense_variant	MODERATE	Aqp1	protein_coding	transcript
chr13-55701154	55701154	0.187722	chr13	A	G	130_147_119	106_121_95	0	24_26	0	SRR3471108_SRR3471109_SRR3471110	Control	0.184615384615385_0.17687074829932_0.201680672268908	3_prime_UTR_variant	MODIFIER	B230219D22Rik	protein_coding	transcript
chr9-56223652	56223652	0.563798	chr9	T	C	2800_2931_2480	2_5_1	1585_1652_1393	0_1	1213_1274_1085	SRR3471108_SRR3471109_SRR3471110	Control	0.566071428571429_0.563630160354828_0.561693548387097	intron_variant	MODIFIER	Peak1	protein_coding	transcript
chr1-56782231	56782231	0.916041	chr1	T	C	200_182_174	1_2	181_166_162	0_1	18_14_10	SRR3471108_SRR3471109_SRR3471110	Control	0.905_0.912087912087912_0.931034482758621	intergenic_region	MODIFIER	Hsfy2-Satb2	NA	intergenic_region
chr1-56782258	56782258	0.969016	chr1	A	G	220_199	6_5	0	213_193	1	SRR3471108_SRR3471109	Control	0.968181818181818_0.969849246231156	intergenic_region	MODIFIER	Hsfy2-Satb2	NA	intergenic_region
chr4-56874241	56874241	0.0887966	chr4	A	T	403_307	330_241	24_11	23_37	26_18	SRR3471108_SRR3471110	Control	0.0570719602977667_0.120521172638436	downstream_gene_variant	MODIFIER	Tmem245	protein_coding	transcript
chr16-57391454	57391454	0.984014	chr16	T	C	6681_6559_5557	36_43_15	6553_6448_5491	17_6_4	71_62_47	SRR3471108_SRR3471109_SRR3471110	Control	0.980841191438407_0.983076688519591_0.988123087997121	intron_variant	MODIFIER	Cmss1	protein_coding	transcript
chr10-58774331	58774331	0.972263	chr10	A	G	132_124	1_4	0	130_119	1	SRR3471108_SRR3471109	Control	0.984848484848485_0.959677419354839	intergenic_region	MODIFIER	BB019430-Sh3rf3	NA	intergenic_region
chr12-59094424	59094424	0.0151515	chr12	A	NA	132	130	0	2	0	SRR3471110	Control	1.5151515000000001E-2	NA	NA	NA	NA	NA
chr15-59238956	59238956	0.0108696	chr15	A	NA	184	182	0	2	0	SRR3471110	Control	1.0869564999999999E-2	NA	NA	NA	NA	NA
chr9-59396481	59396481	0.234431	chr9	T	C	209_228_170	0	52_54_37	0	157_174_133	SRR3471108_SRR3471109_SRR3471110	Control	0.248803827751196_0.236842105263158_0.217647058823529	missense_variant	MODERATE	Arih1	protein_coding	transcript
chr3-59432354	59432354	0.0365854	chr3	T	C	164	0	6	0	158	SRR3471109	Control	3.6585366000000001E-2	intergenic_region	MODIFIER	Igsf10-Gm5538	NA	intergenic_region
chr11-59760252	59760252	0.180252	chr11	A	G	134_145_109	108_120_90	0	26_25_19	0	SRR3471108_SRR3471109_SRR3471110	Control	0.194029850746269_0.172413793103448_0.174311926605505	intron_variant	MODIFIER	Mprip	protein_coding	transcript
chr1-60117599	60117599	0.929525	chr1	T	C	507_487_389	0	473_453_360	0_1	34_33_29	SRR3471108_SRR3471109_SRR3471110	Control	0.932938856015779_0.930184804928131_0.925449871465296	intron_variant	MODIFIER	Carf	protein_coding	transcript
chr11-60197790	60197790	0.32499	chr11	T	C	142_129_112	0	42_45_37	0	100_84_75	SRR3471108_SRR3471109_SRR3471110	Control	0.295774647887324_0.348837209302326_0.330357142857143	splice_region_variant&synonymous_variant	LOW	Rai1	protein_coding	transcript
chr3-60493257	60493257	0.581818	chr3	A	G	110	46	0	64	0	SRR3471108	Control	0.58181818200000002	intron_variant	MODIFIER	Mbnl1	protein_coding	transcript
chr19-61257091	61257091	0.981132	chr19	T	C	106	1	104	1	0	SRR3471108	Control	0.98113207499999999	intergenic_region	MODIFIER	Csf2ra-CHR_END	NA	intergenic_region
chr3-62159141	62159141	0.951184	chr3	A	G	276_269_196	6_7	0	263_256_186	7_3	SRR3471108_SRR3471109_SRR3471110	Control	0.952898550724638_0.951672862453532_0.948979591836735	intergenic_region	MODIFIER	Rap2b-Arhgef26	NA	intergenic_region
chr3-62159150	62159150	0.989342	chr3	T	C	270_196	0_1	267_194	0	3_1	SRR3471109_SRR3471110	Control	0.988888888888889_0.989795918367347	intergenic_region	MODIFIER	Rap2b-Arhgef26	NA	intergenic_region
chr5-63911036	63911036	0.346154	chr5	A	G	104	68	0	36	0	SRR3471108	Control	0.34615384599999999	3_prime_UTR_variant	MODIFIER	Rell1	protein_coding	transcript
chr18-64500438	64500438	0.226601	chr18	T	C	821_809_650	1_0	176_211_133	0	644_598_516	SRR3471108_SRR3471109_SRR3471110	Control	0.214372716199756_0.260815822002472_0.204615384615385	3_prime_UTR_variant	MODIFIER	Nars	protein_coding	transcript
chr13-64703226	64703226	0.969697	chr13	T	C	132	1	128	0	3	SRR3471109	Control	0.96969696999999999	intergenic_region	MODIFIER	1190003K10Rik-Cntnap3	NA	intergenic_region
chr7-65319328	65319328	0.0165289	chr7	A	G	242	238	0	4	0	SRR3471108	Control	1.6528925999999999E-2	synonymous_variant	LOW	Tjp1	protein_coding	transcript
chr9-65901710	65901710	0.0125	chr9	T	A	240	52	3	0	184	SRR3471110	Control	1.2500000000000001E-2	3_prime_UTR_variant	MODIFIER	2810417H13Rik	protein_coding	transcript
chr6-66540081	66540081	0.571938	chr6	A	G	116_105_100	56_39_43	0	60_66_57	0	SRR3471108_SRR3471109_SRR3471110	Control	0.517241379310345_0.628571428571429_0.57	3_prime_UTR_variant	MODIFIER	Mad2l1	protein_coding	transcript
chr6-66540281	66540281	0.227273	chr6	A	G	110	85	0	25	0	SRR3471109	Control	0.22727272700000001	3_prime_UTR_variant	MODIFIER	Mad2l1	protein_coding	transcript
chr6-66540641	66540641	0.160762	chr6	A	G	477_438_403	396_362_347	0	81_76_56	0	SRR3471108_SRR3471109_SRR3471110	Control	0.169811320754717_0.17351598173516_0.138957816377171	3_prime_UTR_variant	MODIFIER	Mad2l1	protein_coding	transcript
chr3-67594392	67594392	0.0144928	chr3	A	G	138	136	0	2	0	SRR3471108	Control	1.4492754E-2	missense_variant	MODERATE	Mfsd1	protein_coding	transcript
chr15-68876834	68876834	0.759376	chr15	T	C	345_322_231	51_59	273_239_172	3_2_5	18_22_3	SRR3471108_SRR3471109_SRR3471110	Control	0.791304347826087_0.742236024844721_0.744588744588745	intergenic_region	MODIFIER	Mir30d-Khdrbs3	NA	intergenic_region
chr3-69081171	69081171	0.989691	chr3	T	C	194	0	192	0	2	SRR3471109	Control	0.98969072199999997	synonymous_variant	LOW	Kpna4	protein_coding	transcript
chr10-69338464	69338464	0.0655781	chr10	T	C	169_133	7_1	12_8	5_9	145_115	SRR3471109_SRR3471110	Control	0.0710059171597633_0.0601503759398496	3_prime_UTR_variant	MODIFIER	Cdk1	protein_coding	transcript
chr2-69750355	69750355	0.115528	chr2	T	C	161_115	6_2	19_13	3_0	133_100	SRR3471109_SRR3471110	Control	0.118012422360248_0.11304347826087	synonymous_variant	LOW	Ppig	protein_coding	transcript
chr8-69813782	69813782	0.0169492	chr8	A	NA	118	116	0	2	0	SRR3471110	Control	1.6949153000000002E-2	NA	NA	NA	NA	NA
chr13-69815767	69815767	0.984962	chr13	A	G	133	2	0	131	0	SRR3471109	Control	0.98496240599999996	3_prime_UTR_variant	MODIFIER	Med10	protein_coding	transcript
chr4-70290002	70290002	0.237866	chr4	A	G	133_117_121	96_97_89	0	37_20_32	0	SRR3471108_SRR3471109_SRR3471110	Control	0.278195488721804_0.170940170940171_0.264462809917355	missense_variant	MODERATE	Cdk5rap2	protein_coding	transcript
chr2-70713273	70713273	0.548077	chr2	A	G	104	47	0	57	0	SRR3471108	Control	0.54807692299999999	3_prime_UTR_variant	MODIFIER	Tlk1	protein_coding	transcript
chr11-70728964	70728964	0.986047	chr11	A	G	215	2	0	212	1	SRR3471108	Control	0.98604651200000004	3_prime_UTR_variant	MODIFIER	Kif1c	protein_coding	transcript
chr17-70963798	70963798	0.988469	chr17	T	C	3029_3219_2591	11_8	2988_3186_2563	1_3	28_18_17	SRR3471108_SRR3471109_SRR3471110	Control	0.986464179597227_0.989748369058714_0.989193361636434	intergenic_region	MODIFIER	Tgif1-Myl12b	NA	intergenic_region
chr11-70969667	70969667	0.98773	chr11	A	G	163	1	0	161	1	SRR3471110	Control	0.98773006100000005	synonymous_variant	LOW	Nup88	protein_coding	transcript
chr2-71320254	71320254	0.985294	chr2	A	NA	204	3	0	201	0	SRR3471110	Control	0.985294	NA	NA	NA	NA	NA
chr8-71483481	71483481	0.215667	chr8	A	G	124_103	97_81	0	27_22	0	SRR3471108_SRR3471109	Control	0.217741935483871_0.213592233009709	missense_variant	MODERATE	Ano8	protein_coding	transcript
chr8-71505716	71505716	0.139243	chr8	T	C	132_166_133	0	18_23	1_0	113_147_110	SRR3471108_SRR3471109_SRR3471110	Control	0.136363636363636_0.108433734939759_0.172932330827068	intron_variant	MODIFIER	Plvap	protein_coding	transcript
chr8-71546983	71546983	0.0183486	chr8	A	NA	109	107	0	2	0	SRR3471110	Control	1.8348624000000001E-2	NA	NA	NA	NA	NA
chr1-71627175	71627175	0.0601762	chr1	T	C	876_960_736	6_9_3	49_57_48	9_3	812_885_681	SRR3471108_SRR3471109_SRR3471110	Control	0.0559360730593607_0.059375_0.0652173913043478	missense_variant	MODERATE	Fn1	protein_coding	transcript
chr1-72088327	72088327	0.981818	chr1	A	G	110	1	1	108	0	SRR3471110	Control	0.98181818200000004	intergenic_region	MODIFIER	4933417E11Rik-Mreg	NA	intergenic_region
chr8-72482670	72482670	0.106061	chr8	T	C	132	0	14	0	118	SRR3471109	Control	0.106061	3_prime_UTR_variant	MODIFIER	Slc35e1	protein_coding	transcript
chr2-73867930	73867930	0.441241	chr2	A	G	1466_1442_1297	808_803_726	1_0	653_635_568	4_3	SRR3471108_SRR3471109_SRR3471110	Control	0.445429740791269_0.440360610263523_0.437933693138011	intron_variant	MODIFIER	Atf2	protein_coding	transcript
chrX-74261512	74261512	0.0639916	chrX	T	C	264_236_202	0	24_11	0	240_225_191	SRR3471108_SRR3471109_SRR3471110	Control	0.0909090909090909_0.0466101694915254_0.0544554455445545	downstream_gene_variant	MODIFIER	Emd	protein_coding	transcript
chr17-74373319	74373319	0.0186916	chr17	T	C	107	0	2	0	105	SRR3471108	Control	1.8691589000000002E-2	synonymous_variant	LOW	Spast	protein_coding	transcript
chr11-75066809	75066809	0.942524	chr11	T	C	134_114	0	128_106	0	6_8	SRR3471108_SRR3471109	Control	0.955223880597015_0.929824561403509	upstream_gene_variant	MODIFIER	Mir684-1	pseudogene	transcript
chr15-75086819	75086819	0.465951	chr15	A	G	142_117_109	78_62_57	0	64_55_52	0	SRR3471108_SRR3471109_SRR3471110	Control	0.450704225352113_0.47008547008547_0.477064220183486	intergenic_region	MODIFIER	Ly6c1-Ly6c2	NA	intergenic_region
chr10-75241203	75241203	0.0275229	chr10	T	C	109	0	3	0	106	SRR3471109	Control	2.7522936000000001E-2	missense_variant	MODERATE	Specc1l	protein_coding	transcript
chr11-75300807	75300807	0.202682	chr11	T	C	129_123_101	0	29_24_19	0	100_99_82	SRR3471108_SRR3471109_SRR3471110	Control	0.224806201550388_0.195121951219512_0.188118811881188	3_prime_UTR_variant	MODIFIER	Rpa1	protein_coding	transcript
chr11-75301015	75301015	0.674797	chr11	T	C	123	0	83	0	40	SRR3471109	Control	0.674797	3_prime_UTR_variant	MODIFIER	Rpa1	protein_coding	transcript
chr11-75328702	75328702	0.128205	chr11	T	C	117	0	15	0	102	SRR3471109	Control	0.128205	missense_variant	MODERATE	Rpa1	protein_coding	transcript
chr12-75453669	75453669	0.104206	chr12	A	G	225_140	196_125	1_0	26_13	2	SRR3471108_SRR3471110	Control	0.115555555555556_0.0928571428571429	3_prime_UTR_variant	MODIFIER	Ppp2r5e	protein_coding	transcript
chrX-75534767	75534767	0.257861	chrX	T	C	143_155	5	35_42	1_4	102_104	SRR3471108_SRR3471109	Control	0.244755244755245_0.270967741935484	3_prime_UTR_variant	MODIFIER	Vbp1	protein_coding	transcript
chr11-75670285	75670285	0.015625	chr11	A	NA	128	126	0	2	0	SRR3471110	Control	1.5625E-2	NA	NA	NA	NA	NA
chr15-76072309	76072309	0.189573	chr15	T	C	211	0	40	0	171	SRR3471109	Control	0.189573	missense_variant	MODERATE	Puf60	protein_coding	transcript
chr12-76297575	76297575	0.0211069	chr12	T	C	376_365_304	0_1	10_5_7	1_0_2	365_360_294	SRR3471108_SRR3471109_SRR3471110	Control	0.0265957446808511_0.0136986301369863_0.0230263157894737	missense_variant	MODERATE	Mthfd1	protein_coding	transcript
chr15-77763229	77763229	0.0180033	chr15	T	C	611	0	11	3	597	SRR3471109	Control	1.8003273E-2	missense_variant	MODERATE	Myh9	protein_coding	transcript
chr15-77769564	77769564	0.167808	chr15	T	C	490_530_506	0_1	100_78_77	0	390_452_428	SRR3471108_SRR3471109_SRR3471110	Control	0.204081632653061_0.147169811320755_0.152173913043478	missense_variant	MODERATE	Myh9	protein_coding	transcript
chr12-78351125	78351125	0.873302	chr12	T	C	250_224_195	23_27_10	216_190_177	2_4_3	9_3_5	SRR3471108_SRR3471109_SRR3471110	Control	0.864_0.848214285714286_0.907692307692308	intron_variant	MODIFIER	Gphn	protein_coding	transcript
chr1-78681968	78681968	0.0894309	chr1	T	NA	123	2	11	2	108	SRR3471110	Control	8.9430893999999997E-2	NA	NA	NA	NA	NA
chr11-79935637	79935637	0.246032	chr11	T	C	126	0	31	0	95	SRR3471109	Control	0.246032	3_prime_UTR_variant	MODIFIER	Utp6	protein_coding	transcript
chr11-80033717	80033717	0.11215	chr11	T	C	107	2	12	0	93	SRR3471109	Control	0.11215	3_prime_UTR_variant	MODIFIER	Suz12	protein_coding	transcript
chr10-80158043	80158043	0.0258065	chr10	T	G	155	0	4	70	81	SRR3471110	Control	2.5806452000000001E-2	3_prime_UTR_variant	MODIFIER	Midn	protein_coding	transcript
chr18-80168660	80168660	0.0413223	chr18	A	NA	121	116	0	5	0	SRR3471110	Control	4.1322313999999999E-2	NA	NA	NA	NA	NA
chr15-82029124	82029124	0.016	chr15	T	C	125	0	2	0	123	SRR3471108	Control	1.6E-2	splice_region_variant&synonymous_variant	LOW	Xrcc6	protein_coding	transcript
chr12-82342439	82342439	0.358953	chr12	T	C	221_182_170	0	71_69_64	0	150_113_106	SRR3471108_SRR3471109_SRR3471110	Control	0.321266968325792_0.379120879120879_0.376470588235294	missense_variant	MODERATE	Sipa1l1	protein_coding	transcript
chr4-82505184	82505184	0.946724	chr4	T	C	133_130_127	0	120_125_124	1_0	11_5_3	SRR3471108_SRR3471109_SRR3471110	Control	0.902255639097744_0.961538461538462_0.976377952755906	5_prime_UTR_variant	MODIFIER	Nfib	protein_coding	transcript
chr17-82539314	82539314	0.395289	chr17	T	C	474_429	0_1	209_150	258_275	7_3	SRR3471108_SRR3471110	Control	0.440928270042194_0.34965034965035	intergenic_region	MODIFIER	Slc8a1-Gm19689	NA	intergenic_region
chr8-82766772	82766772	0.0136986	chr8	T	C	146	0	2	0	144	SRR3471109	Control	1.369863E-2	splice_region_variant&synonymous_variant	LOW	Zfp330	protein_coding	transcript
chr10-82955280	82955280	0.889327	chr10	T	C	722_770_671	17_11_8	634_700_591	3_1	68_56_71	SRR3471108_SRR3471109_SRR3471110	Control	0.878116343490305_0.909090909090909_0.880774962742176	intergenic_region	MODIFIER	Txnrd1-Chst11	NA	intergenic_region
chr10-82955350	82955350	0.592208	chr10	A	T	770	159	16	456	139	SRR3471109	Control	0.59220779199999996	intergenic_region	MODIFIER	Txnrd1-Chst11	NA	intergenic_region
chr11-82979012	82979012	0.976527	chr11	A	G	121_144	4_2	0	117_142	0	SRR3471108_SRR3471109	Control	0.966942148760331_0.986111111111111	downstream_gene_variant	MODIFIER	Slfn9	protein_coding	transcript
chr11-82981224	82981224	0.801623	chr11	A	G	139_134_106	27_30_18	0	111_104_88	1_0	SRR3471108_SRR3471109_SRR3471110	Control	0.798561151079137_0.776119402985075_0.830188679245283	synonymous_variant	LOW	Slfn9	protein_coding	transcript
chr11-83020032	83020032	0.15534	chr11	A	G	103	84_90	0	19_13	0	SRR3471108_SRR3471109	Control	0.184466019417476_0.12621359223301	splice_region_variant&intron_variant	LOW	Slfn8	protein_coding	transcript
chr11-83028548	83028548	0.924239	chr11	T	C	292_272_259	1_0	274_249_238	0	17_23_21	SRR3471108_SRR3471109_SRR3471110	Control	0.938356164383562_0.915441176470588_0.918918918918919	non_coding_transcript_exon_variant	MODIFIER	Slfn10-ps	pseudogene	transcript
chr11-83981425	83981425	0.0307692	chr11	T	C	130	0	4	0	126	SRR3471108	Control	3.0769231000000001E-2	missense_variant	MODERATE	Synrg	protein_coding	transcript
chr2-84442163	84442163	0.375348	chr2	T	C	106_122	1_0	37_49	0	68_73	SRR3471108_SRR3471109	Control	0.349056603773585_0.401639344262295	3_prime_UTR_variant	MODIFIER	Tfpi	protein_coding	transcript
chr2-84676115	84676115	0.0136054	chr2	T	C	147	0	2	0	145	SRR3471109	Control	1.3605442000000001E-2	missense_variant	MODERATE	Tmx2	protein_coding	transcript
chr8-84676951	84676951	0.983871	chr8	A	G	186	1	0	183	2	SRR3471108	Control	0.98387096799999996	synonymous_variant	LOW	Nacc1	protein_coding	transcript
chr1-85012265	85012265	0.59127	chr1	T	NA	252	0	149	1	102	SRR3471110	Control	0.59126984100000002	NA	NA	NA	NA	NA
chr16-85644625	85644625	0.013245	chr16	A	G	151	149	0	2	0	SRR3471108	Control	1.3245033E-2	intergenic_region	MODIFIER	Cyyr1-Adamts1	NA	intergenic_region
chr16-85861294	85861294	0.675949	chr16	A	G	533_558_449	184_191_126	0_1	349_366_322	0_1	SRR3471108_SRR3471109_SRR3471110	Control	0.654784240150094_0.655913978494624_0.717149220489978	3_prime_UTR_variant	MODIFIER	Adamts5	protein_coding	transcript
chr15-86194839	86194839	0.781596	chr15	T	C	116_109	10_5	93_83	1_0	12_21	SRR3471108_SRR3471109	Control	0.801724137931034_0.761467889908257	intergenic_region	MODIFIER	Cerk-Tbc1d22a	NA	intergenic_region
chr15-86194944	86194944	0.989088	chr15	A	G	1082_1048_897	8_9	0	1070_1037_887	4_2_1	SRR3471108_SRR3471109_SRR3471110	Control	0.988909426987061_0.989503816793893_0.988851727982163	intergenic_region	MODIFIER	Cerk-Tbc1d22a	NA	intergenic_region
chr6-86334142	86334142	0.015625	chr6	A	NA	192	130	54	3	5	SRR3471110	Control	1.5625E-2	NA	NA	NA	NA	NA
chr1-86350105	86350105	0.120538	chr1	T	C	153_131_124	0	18_14_17	0	135_117_107	SRR3471108_SRR3471109_SRR3471110	Control	0.117647058823529_0.106870229007634_0.137096774193548	3_prime_UTR_variant	MODIFIER	Ncl	protein_coding	transcript
chr1-87416827	87416827	0.0140845	chr1	A	G	142	140	0	2	0	SRR3471109	Control	1.4084507E-2	missense_variant	MODERATE	Gigyf2	protein_coding	transcript
chr1-88263433	88263433	0.200964	chr1	T	C	340_339_287	0	78_77_42	0	262_245	SRR3471108_SRR3471109_SRR3471110	Control	0.229411764705882_0.227138643067847_0.146341463414634	3_prime_UTR_variant	MODIFIER	Hjurp	protein_coding	transcript
chr1-88263559	88263559	0.169778	chr1	A	G	202_210	169_173	0	33_37	0	SRR3471108_SRR3471109	Control	0.163366336633663_0.176190476190476	3_prime_UTR_variant	MODIFIER	Hjurp	protein_coding	transcript
chr1-88263589	88263589	0.574223	chr1	T	C	108_131_105	0	59_78_61	0	49_53_44	SRR3471108_SRR3471109_SRR3471110	Control	0.546296296296296_0.595419847328244_0.580952380952381	3_prime_UTR_variant	MODIFIER	Hjurp	protein_coding	transcript
chr1-88264748	88264748	0.173886	chr1	T	C	228_237_186	0_1	52_39_24	0	176_198_161	SRR3471108_SRR3471109_SRR3471110	Control	0.228070175438596_0.164556962025316_0.129032258064516	3_prime_UTR_variant	MODIFIER	Hjurp	protein_coding	transcript
chr1-88264772	88264772	0.170027	chr1	A	G	262_263_211	199_221_186	1_0	62_42_24	0_1	SRR3471108_SRR3471109_SRR3471110	Control	0.236641221374046_0.159695817490494_0.113744075829384	3_prime_UTR_variant	MODIFIER	Hjurp	protein_coding	transcript
chr1-88264854	88264854	0.250241	chr1	A	G	269_258_230	202_197_169	0	67_61	0	SRR3471108_SRR3471109_SRR3471110	Control	0.24907063197026_0.236434108527132_0.265217391304348	3_prime_UTR_variant	MODIFIER	Hjurp	protein_coding	transcript
chr1-88266561	88266561	0.260004	chr1	A	G	222_206_178	161_154_133	0	61_52_45	0	SRR3471108_SRR3471109_SRR3471110	Control	0.274774774774775_0.252427184466019_0.252808988764045	synonymous_variant	LOW	Hjurp	protein_coding	transcript
chr1-88266616	88266616	0.240147	chr1	T	C	216_187_176	0	57_45_38	0	159_142_138	SRR3471108_SRR3471109_SRR3471110	Control	0.263888888888889_0.240641711229947_0.215909090909091	missense_variant	MODERATE	Hjurp	protein_coding	transcript
chr1-88270269	88270269	0.171378	chr1	A	G	566	468	0	97	0	SRR3471109	Control	0.17137809200000001	missense_variant	MODERATE	Hjurp	protein_coding	transcript
chr1-88272730	88272730	0.438604	chr1	A	G	575_590_473	319_312_272	0_1_3	253_271_197	3_6_1	SRR3471108_SRR3471109_SRR3471110	Control	0.44_0.459322033898305_0.416490486257928	splice_region_variant&synonymous_variant	LOW	Hjurp	protein_coding	transcript
chr1-88277238	88277238	0.579521	chr1	T	C	1101_1159_970	2_0	616_658_593	1	482_500_376	SRR3471108_SRR3471109_SRR3471110	Control	0.559491371480472_0.567730802415876_0.611340206185567	synonymous_variant	LOW	Hjurp	protein_coding	transcript
chr1-88277475	88277475	0.642425	chr1	A	G	499_521_425	208_174_136	0	291_346_289	0_1	SRR3471108_SRR3471109_SRR3471110	Control	0.583166332665331_0.664107485604607_0.68	5_prime_UTR_variant	MODIFIER	Hjurp	protein_coding	transcript
chr1-88277507	88277507	0.243935	chr1	A	G	200_180_157	164_138_107	0	36_42_50	0	SRR3471108_SRR3471109_SRR3471110	Control	0.18_0.233333333333333_0.318471337579618	5_prime_UTR_variant	MODIFIER	Hjurp	protein_coding	transcript
chr9-88521266	88521266	0.92623	chr9	A	G	118_105_101	8_12_3	0	110_92_98	0_1	SRR3471108_SRR3471109_SRR3471110	Control	0.932203389830508_0.876190476190476_0.97029702970297	non_coding_transcript_exon_variant	MODIFIER	Snhg5	pseudogene	transcript
chr3-88638279	88638279	0.016	chr3	T	C	125	0	2	0	123	SRR3471109	Control	1.6E-2	synonymous_variant	LOW	Arhgef2	protein_coding	transcript
chr3-88712665	88712665	0.112024	chr3	T	C	162_169	0	20_17	0	142_149	SRR3471108_SRR3471109	Control	0.123456790123457_0.100591715976331	3_prime_UTR_variant	MODIFIER	2810403A07Rik	protein_coding	transcript
chr3-88817379	88817379	0.980769	chr3	A	G	104	2	0	102	0	SRR3471108	Control	0.98076923100000002	downstream_gene_variant	MODIFIER	1500004A13Rik	pseudogene	transcript
chr11-88944474	88944474	0.984456	chr11	A	G	193	2	0	190	1	SRR3471109	Control	0.98445595900000005	synonymous_variant	LOW	Scpep1	protein_coding	transcript
chr11-88947151	88947151	0.988304	chr11	A	G	342	0	0	338	4	SRR3471108	Control	0.98830409399999997	synonymous_variant	LOW	Scpep1	protein_coding	transcript
chr3-89415530	89415530	0.108974	chr3	A	G	156	138	0	17	0	SRR3471109	Control	0.10897435900000001	3_prime_UTR_variant	MODIFIER	Cks1b	protein_coding	transcript
chr15-89583618	89583618	0.013986	chr15	T	NA	143	0	2	0	141	SRR3471110	Control	1.3986014E-2	NA	NA	NA	NA	NA
chr3-90000487	90000487	0.197548	chr3	A	G	260_216_210	216_174_158	0_2	44_39_51	0_1	SRR3471108_SRR3471109_SRR3471110	Control	0.169230769230769_0.180555555555556_0.242857142857143	3_prime_UTR_variant	MODIFIER	Ubap2l	protein_coding	transcript
chr5-90285066	90285066	0.288291	chr5	A	G	221_239_182	166_164_126	0_1	55_75	0	SRR3471108_SRR3471109_SRR3471110	Control	0.248868778280543_0.313807531380753_0.302197802197802	synonymous_variant	LOW	Ankrd17	protein_coding	transcript
chrX-90744885	90744885	0.0337838	chrX	T	C	148	0	5	0	143	SRR3471108	Control	3.3783783999999997E-2	intergenic_region	MODIFIER	4930415L06Rik-Gm44	NA	intergenic_region
chrY-90806582	90806582	0.0486889	chrY	A	G	226_271	214_259	0	12	0	SRR3471108_SRR3471109	Control	0.0530973451327434_0.044280442804428	intron_variant	MODIFIER	Erdr1	protein_coding	transcript
chr8-90883486	90883486	0.0841121	chr8	A	NA	107	98	0	9	0	SRR3471110	Control	8.4112149999999997E-2	NA	NA	NA	NA	NA
chr2-91213287	91213287	0.257143	chr2	A	G	105	78	0	27	0	SRR3471109	Control	0.257143	3_prime_UTR_variant	MODIFIER	Acp2	protein_coding	transcript
chr1-91305449	91305449	0.0465116	chr1	T	C	129	1	6	0	122	SRR3471108	Control	4.6511627999999999E-2	missense_variant	MODERATE	Scly	protein_coding	transcript
chr16-91695268	91695268	0.0630631	chr16	A	G	111	102	2	7	0	SRR3471109	Control	6.3063063000000003E-2	synonymous_variant	LOW	Cryzl1	protein_coding	transcript
chr1-92439609	92439609	0.0995868	chr1	A	G	121_120	105_102	0_3	12	4_3	SRR3471108_SRR3471110	Control	0.0991735537190083_0.1	downstream_gene_variant	MODIFIER	Ndufa10	protein_coding	transcript
chr5-93273483	93273483	0.253978	chr5	A	G	283_266_232	211_205_165	0	69_61_67	3_0	SRR3471108_SRR3471109_SRR3471110	Control	0.243816254416961_0.229323308270677_0.288793103448276	missense_variant	MODERATE	Ccng2	protein_coding	transcript
chr8-93305882	93305882	0.016129	chr8	A	G	124	122	0	2	0	SRR3471108	Control	1.6129032000000001E-2	synonymous_variant	LOW	Ces1g	protein_coding	transcript
chr10-93484722	93484722	0.0482797	chr10	A	G	159_119	153_112	0	6_7	0	SRR3471109_SRR3471110	Control	0.0377358490566038_0.0588235294117647	missense_variant	MODERATE	Lta4h	protein_coding	transcript
chrX-93561374	93561374	0.0172414	chrX	T	C	116	0	2	0	114	SRR3471108	Control	1.7241379000000001E-2	synonymous_variant	LOW	Pola1	protein_coding	transcript
chr16-93610033	93610033	0.980769	chr16	T	C	104	0	102	0	2	SRR3471110	Control	0.98076923100000002	synonymous_variant	LOW	Cbr1	protein_coding	transcript
chr4-94087790	94087790	0.985075	chr4	A	G	134	2	0	132	0	SRR3471108	Control	0.98507462700000004	intergenic_region	MODIFIER	Tusc1-Caap1	NA	intergenic_region
chr11-94334042	94334042	0.0235294	chr11	T	NA	170	0	4	0	166	SRR3471110	Control	2.3529412E-2	NA	NA	NA	NA	NA
chr17-94774909	94774909	0.0184758	chr17	A	G	433	425	0	8	0	SRR3471108	Control	1.8475750999999999E-2	intron_variant	MODIFIER	Gm1976	pseudogene	transcript
chr10-96023962	96023962	0.127386	chr10	T	C	602_585_499	0	85_80_52	0_1	517_505_446	SRR3471108_SRR3471109_SRR3471110	Control	0.141196013289037_0.136752136752137_0.104208416833667	synonymous_variant	LOW	Eea1	protein_coding	transcript
chr10-96028408	96028408	0.01	chr10	A	NA	500	495	0	5	0	SRR3471110	Control	0.01	NA	NA	NA	NA	NA
chr15-96414488	96414488	0.461756	chr15	T	C	198_203_160	0	86_89_82	0	112_114_78	SRR3471108_SRR3471109_SRR3471110	Control	0.434343434343434_0.438423645320197_0.5125	3_prime_UTR_variant	MODIFIER	Scaf11	protein_coding	transcript
chr11-97778278	97778278	0.021322	chr11	T	C	2814	42	60	25	2687	SRR3471109	Control	2.1321962E-2	synonymous_variant	LOW	Rpl23	protein_coding	transcript
chr11-97778279	97778279	0.0227421	chr11	T	C	2704_2880_2265	36_34_44	63_62_53	16_20_13	2589_2764_2155	SRR3471108_SRR3471109_SRR3471110	Control	0.0232988165680473_0.0215277777777778_0.0233995584988962	missense_variant	MODERATE	Rpl23	protein_coding	transcript
chr7-97788946	97788946	0.985075	chr7	A	G	134	1	0	132	1	SRR3471108	Control	0.98507462700000004	intergenic_region	MODIFIER	Aqp11-Pak1	NA	intergenic_region
chr11-98028385	98028385	0.309403	chr11	T	C	5821_5920_4987	19_15_12	1800_1733_1627	38_35_23	3964_4137_3325	SRR3471108_SRR3471109_SRR3471110	Control	0.30922521903453_0.292736486486486_0.326248245438139	missense_variant	MODERATE	Rpl19	protein_coding	transcript
chr2-98662303	98662303	0.806872	chr2	A	G	522_478_441	88_85_76	3_2	417_385_360	14_6_3	SRR3471108_SRR3471109_SRR3471110	Control	0.798850574712644_0.805439330543933_0.816326530612245	intergenic_region	MODIFIER	Lrrc4c-B230118H07Rik	NA	intergenic_region
chr2-98666620	98666620	0.0114943	chr2	T	A	957	185	11	27	734	SRR3471108	Control	1.1494252999999999E-2	intergenic_region	MODIFIER	Lrrc4c-B230118H07Rik	NA	intergenic_region
chr2-98666664	98666664	0.0166667	chr2	A	T	240	178	35	4	23	SRR3471109	Control	1.6666667E-2	intergenic_region	MODIFIER	Lrrc4c-B230118H07Rik	NA	intergenic_region
chr2-98666780	98666780	0.0327103	chr2	T	NA	214	1	7	115	91	SRR3471110	Control	3.2710280000000001E-2	NA	NA	NA	NA	NA
chr2-98666867	98666867	0.0638107	chr2	T	A	563_594_529	100_116_117	39_40_29	32_22_29	392_416_354	SRR3471108_SRR3471109_SRR3471110	Control	0.0692717584369449_0.0673400673400673_0.054820415879017	intergenic_region	MODIFIER	Lrrc4c-B230118H07Rik	NA	intergenic_region
chr2-98667231	98667231	0.0145379	chr2	T	A	963	170	14	7	772	SRR3471109	Control	1.4537902E-2	intergenic_region	MODIFIER	Lrrc4c-B230118H07Rik	NA	intergenic_region
chr2-98667259	98667259	0.347033	chr2	A	G	831_917_710	522_596_459	4_2_1	298_312_243	7_6	SRR3471108_SRR3471109_SRR3471110	Control	0.358604091456077_0.340239912758997_0.342253521126761	intergenic_region	MODIFIER	Lrrc4c-B230118H07Rik	NA	intergenic_region
chr15-98950757	98950757	0.865978	chr15	A	G	1569_1518_1285	180_233_172	0	1389_1285_1113	0	SRR3471108_SRR3471109_SRR3471110	Control	0.88527724665392_0.846508563899868_0.866147859922179	synonymous_variant	LOW	Tuba1a	protein_coding	transcript
chr15-98951000	98951000	0.842341	chr15	T	C	661_668_611	0	561_569_505	0	100_99_106	SRR3471108_SRR3471109_SRR3471110	Control	0.848714069591528_0.851796407185629_0.826513911620295	synonymous_variant	LOW	Tuba1a	protein_coding	transcript
chr15-99034486	99034486	0.0473373	chr15	T	C	507	0	24	0	483	SRR3471108	Control	4.7337278000000003E-2	synonymous_variant	LOW	Tuba1c	protein_coding	transcript
chr15-99037508	99037508	0.987263	chr15	T	C	554_478	0	548_471	0	6_7	SRR3471108_SRR3471110	Control	0.989169675090253_0.985355648535565	synonymous_variant	LOW	Tuba1c	protein_coding	transcript
chrX-99073578	99073578	0.485998	chrX	T	C	236_197	0	106_103	0	130_94	SRR3471109_SRR3471110	Control	0.449152542372881_0.522842639593909	3_prime_UTR_variant	MODIFIER	Stard8	protein_coding	transcript
chr13-99424437	99424437	0.167386	chr13	A	G	221_259	181_218	0	39_41	0	SRR3471108_SRR3471109	Control	0.176470588235294_0.158301158301158	3_prime_UTR_variant	MODIFIER	Map1b	protein_coding	transcript
chr12-99645564	99645564	0.466667	chr12	A	G	105	56	0	49	0	SRR3471108	Control	0.46666666699999998	intergenic_region	MODIFIER	1700064M15Rik-Efcab11	NA	intergenic_region
chr10-100097408	100097408	0.23527	chr10	T	C	101_122	0	26	0	75_96	SRR3471108_SRR3471109	Control	0.257425742574257_0.213114754098361	3_prime_UTR_variant	MODIFIER	Kitl	protein_coding	transcript
chr10-100446543	100446543	0.989691	chr10	T	C	291	3	288	0	0	SRR3471109	Control	0.98969072199999997	3_prime_UTR_variant	MODIFIER	Tmtc3	protein_coding	transcript
chr10-100474394	100474394	0.0615325	chr10	T	C	136_114	1_2	6_9	3_0	126_103	SRR3471108_SRR3471110	Control	0.0441176470588235_0.0789473684210526	synonymous_variant	LOW	Tmtc3	protein_coding	transcript
chr12-101053543	101053543	0.329753	chr12	T	C	151_165_117	0	55_58_32	0	96_107_85	SRR3471108_SRR3471109_SRR3471110	Control	0.364238410596026_0.351515151515152_0.273504273504274	missense_variant	MODERATE	Smek1	protein_coding	transcript
chr7-102019790	102019790	0.803097	chr7	T	C	117_178_121	0	97_143_94	0	20_35_27	SRR3471108_SRR3471109_SRR3471110	Control	0.829059829059829_0.803370786516854_0.776859504132231	upstream_gene_variant	MODIFIER	Il18bp	protein_coding	transcript
chr7-102019851	102019851	0.261261	chr7	T	C	111	0	29	0	82	SRR3471109	Control	0.26126126100000002	upstream_gene_variant	MODIFIER	Il18bp	protein_coding	transcript
chr3-102165461	102165461	0.340187	chr3	A	G	535	352	0	182	1	SRR3471109	Control	0.34018691600000001	missense_variant	MODERATE	Vangl1	protein_coding	transcript
chr3-103066090	103066090	0.186387	chr3	A	G	438_404_344	349_345_271	0	88_59_73	1_0	SRR3471108_SRR3471109_SRR3471110	Control	0.200913242009132_0.146039603960396_0.212209302325581	3_prime_UTR_variant	MODIFIER	Nras	protein_coding	transcript
chr4-103139504	103139504	0.0132979	chr4	T	NA	376	1	5	0	370	SRR3471110	Control	1.3297872000000001E-2	NA	NA	NA	NA	NA
chr9-103343623	103343623	0.356861	chr9	T	C	376_390_308	0_1	116_125_136	2_1_0	258_264_171	SRR3471108_SRR3471109_SRR3471110	Control	0.308510638297872_0.320512820512821_0.441558441558442	missense_variant	MODERATE	Topbp1	protein_coding	transcript
chr11-103846388	103846388	0.0190476	chr11	T	C	105	0	2	0	103	SRR3471109	Control	1.9047618999999998E-2	missense_variant	MODERATE	Nsf	protein_coding	transcript
chr13-103860079	103860079	0.0102564	chr13	T	C	195	0	2	0	193	SRR3471108	Control	1.0256410000000001E-2	missense_variant	MODERATE	Erbin	protein_coding	transcript
chrX-103981179	103981179	0.0194805	chrX	A	C	154	56	95	3	0	SRR3471110	Control	1.9480519000000002E-2	5_prime_UTR_variant	MODIFIER	Rlim	protein_coding	transcript
chr9-104214167	104214167	0.218009	chr9	T	C	211	0	46	0	165	SRR3471109	Control	0.21800947900000001	missense_variant	MODERATE	Dnajc13	protein_coding	transcript
chr14-104715999	104715999	0.964921	chr14	A	G	205_197_193	8_5_3	0	196_189	1_3	SRR3471108_SRR3471109_SRR3471110	Control	0.95609756097561_0.959390862944162_0.979274611398964	intron_variant	MODIFIER	D130009I18Rik	pseudogene	transcript
chr12-105809400	105809400	0.0168067	chr12	T	C	119	0	2	0	117	SRR3471109	Control	1.6806722999999999E-2	missense_variant	MODERATE	Papola	protein_coding	transcript
chr3-107279092	107279092	0.0321888	chr3	T	C	466	0	15	0	451	SRR3471109	Control	3.2188841000000003E-2	missense_variant	MODERATE	Lamtor5	protein_coding	transcript
chr8-107374844	107374844	0.11039	chr8	A	G	154	137	0	17	0	SRR3471108	Control	0.11039	3_prime_UTR_variant	MODIFIER	Nfat5	protein_coding	transcript
chr3-107754340	107754340	0.167544	chr3	A	G	120_114	102_91	2_0	16_23	0	SRR3471108_SRR3471110	Control	0.133333333333333_0.201754385964912	intron_variant	MODIFIER	Csf1	protein_coding	transcript
chr10-108250996	108250996	0.017341	chr10	A	G	173	170	0	3	0	SRR3471109	Control	1.7341039999999999E-2	missense_variant	MODERATE	Ppp1r12a	protein_coding	transcript
chr9-108337130	108337130	0.101994	chr9	A	G	398_380_342	349_344_311	1_0	48_36_31	0	SRR3471108_SRR3471109_SRR3471110	Control	0.120603015075377_0.0947368421052632_0.0906432748538012	3_prime_UTR_variant	MODIFIER	Rhoa	protein_coding	transcript
chr12-108516569	108516569	0.98725	chr12	A	G	549	0	0	542	7	SRR3471109	Control	0.98724954499999995	synonymous_variant	LOW	Eml1	protein_coding	transcript
chr3-108686863	108686863	0.531166	chr3	T	C	611_592_441	0	316_315_240	0	295_277_201	SRR3471108_SRR3471109_SRR3471110	Control	0.517184942716858_0.532094594594595_0.54421768707483	missense_variant	MODERATE	Gpsm2	protein_coding	transcript
chr6-108822725	108822725	0.195669	chr6	A	G	366_380_277	288_312_222	0	78_68_54	0_1	SRR3471108_SRR3471109_SRR3471110	Control	0.213114754098361_0.178947368421053_0.194945848375451	3_prime_UTR_variant	MODIFIER	Arl8b	protein_coding	transcript
chr11-109011770	109011770	0.976431	chr11	T	C	297	3	290	0	4	SRR3471109	Control	0.97643097599999995	intergenic_region	MODIFIER	Axin2-E030025P04Rik	NA	intergenic_region
chr11-109011783	109011783	0.986145	chr11	A	G	331_320	3_2	0	327_315	1_3	SRR3471108_SRR3471109	Control	0.987915407854985_0.984375	intergenic_region	MODIFIER	Axin2-E030025P04Rik	NA	intergenic_region
chr11-109011784	109011784	0.975252	chr11	T	C	333_320_318	3_2	326_308_313	0	4_9_3	SRR3471108_SRR3471109_SRR3471110	Control	0.978978978978979_0.9625_0.984276729559748	intergenic_region	MODIFIER	Axin2-E030025P04Rik	NA	intergenic_region
chr11-109011936	109011936	0.982402	chr11	T	C	1332_1289_989	11_13_6	1310_1267_970	0_1	11_9_12	SRR3471108_SRR3471109_SRR3471110	Control	0.983483483483483_0.982932505818464_0.980788675429727	intergenic_region	MODIFIER	Axin2-E030025P04Rik	NA	intergenic_region
chr11-109011942	109011942	0.960241	chr11	T	C	1338_1292_991	11_6_4	1276_1246_954	0_1	51_39_33	SRR3471108_SRR3471109_SRR3471110	Control	0.953662182361734_0.964396284829721_0.962663975782038	intergenic_region	MODIFIER	Axin2-E030025P04Rik	NA	intergenic_region
chr11-109011968	109011968	0.966848	chr11	A	G	233_218_149	10_6_3	0	222_211_146	1_0	SRR3471108_SRR3471109_SRR3471110	Control	0.952789699570815_0.967889908256881_0.979865771812081	intergenic_region	MODIFIER	Axin2-E030025P04Rik	NA	intergenic_region
chr11-109011999	109011999	0.986063	chr11	A	G	287	4	0	283	0	SRR3471109	Control	0.986063	intergenic_region	MODIFIER	Axin2-E030025P04Rik	NA	intergenic_region
chr11-109012019	109012019	0.952456	chr11	A	G	370_347_251	18_10_14	1_0	350_337_236	1_0	SRR3471108_SRR3471109_SRR3471110	Control	0.945945945945946_0.971181556195965_0.940239043824701	intergenic_region	MODIFIER	Axin2-E030025P04Rik	NA	intergenic_region
chr11-109012035	109012035	0.80838	chr11	T	C	264_177	19_22_3	209_149	2_0	34_32_25	SRR3471108_SRR3471109_SRR3471110	Control	0.791666666666667_0.84180790960452	intergenic_region	MODIFIER	Axin2-E030025P04Rik	NA	intergenic_region
chr11-109012050	109012050	0.637444	chr11	T	C	253_248_166	38_26_4	157_162_106	1_4_2	57_56_54	SRR3471108_SRR3471109_SRR3471110	Control	0.620553359683794_0.653225806451613_0.63855421686747	intergenic_region	MODIFIER	Axin2-E030025P04Rik	NA	intergenic_region
chr3-109167994	109167994	0.989637	chr3	T	C	193	2	191	0	0	SRR3471108	Control	0.98963730599999999	3_prime_UTR_variant	MODIFIER	Slc25a24	protein_coding	transcript
chr5-109907692	109907692	0.144231	chr5	A	G	104	89	0	15	0	SRR3471108	Control	0.14423076900000001	intergenic_region	MODIFIER	Gm10416-Gm15446	NA	intergenic_region
chr5-110202817	110202817	0.232598	chr5	A	G	285_336_259	219_252_203	0	66_84_56	0	SRR3471108_SRR3471109_SRR3471110	Control	0.231578947368421_0.25_0.216216216216216	synonymous_variant	LOW	Golga3	protein_coding	transcript
chr12-110618524	110618524	0.123889	chr12	A	G	312_278_251	267_248_221	0	45_30	0	SRR3471108_SRR3471109_SRR3471110	Control	0.144230769230769_0.107913669064748_0.119521912350598	missense_variant	MODERATE	Dync1h1	protein_coding	transcript
chr8-110814567	110814567	0.0859165	chr8	A	G	228_163	210_142	2_1	14_18	2	SRR3471109_SRR3471110	Control	0.0614035087719298_0.110429447852761	missense_variant	MODERATE	Sf3b3	protein_coding	transcript
chr7-110814603	110814603	0.0629593	chr7	T	C	122_116	0_2	8_7	1_0	113_107	SRR3471108_SRR3471110	Control	0.0655737704918033_0.0603448275862069	downstream_gene_variant	MODIFIER	Ampd3	protein_coding	transcript
chr10-110939243	110939243	0.197939	chr10	T	C	198_263	0	43_47	0	155_216	SRR3471108_SRR3471109	Control	0.217171717171717_0.178707224334601	missense_variant	MODERATE	Csrp2	protein_coding	transcript
chr8-111278201	111278201	0.0165289	chr8	T	C	121	0	2	0	119	SRR3471109	Control	1.6528925999999999E-2	missense_variant	MODERATE	Rfwd3	protein_coding	transcript
chr8-112001491	112001491	0.0231481	chr8	A	G	216	207	2	5	2	SRR3471108	Control	2.3148148E-2	missense_variant	MODERATE	Kars	protein_coding	transcript
chr3-113615493	113615493	0.0149254	chr3	T	G	201	3	3	78	117	SRR3471109	Control	1.4925373E-2	missense_variant	MODERATE	Rnpc3	protein_coding	transcript
chr2-113848353	113848353	0.940594	chr2	T	C	101	1	95	0	5	SRR3471109	Control	0.94059405900000004	5_prime_UTR_variant	MODIFIER	Arhgap11a	protein_coding	transcript
chr5-115147802	115147802	0.936145	chr5	T	NA	830	1	777	0	52	SRR3471110	Control	0.93614457799999995	NA	NA	NA	NA	NA
chr5-115563479	115563479	0.110902	chr5	T	C	295_317	2_6	31_37	2_3	260_271	SRR3471108_SRR3471109	Control	0.105084745762712_0.116719242902208	3_prime_UTR_variant	MODIFIER	Rplp0	protein_coding	transcript
chr12-116256030	116256030	0.98	chr12	T	C	100	0	98	0	2	SRR3471109	Control	0.98	synonymous_variant	LOW	Wdr60	protein_coding	transcript
chr12-116370840	116370840	0.283625	chr12	T	C	248_314_257	0	73_88_71	0	175_226_186	SRR3471108_SRR3471109_SRR3471110	Control	0.294354838709677_0.280254777070064_0.276264591439689	3_prime_UTR_variant	MODIFIER	Esyt2	protein_coding	transcript
chr4-116993273	116993273	0.0150376	chr4	A	NA	133	131	0	2	0	SRR3471110	Control	1.5037594E-2	NA	NA	NA	NA	NA
chr9-118063321	118063321	0.97037	chr9	A	G	135	3	0	131	1	SRR3471108	Control	0.97037037000000004	3_prime_UTR_variant	MODIFIER	Azi2	protein_coding	transcript
chr2-119105340	119105340	0.244589	chr2	T	C	329_358_288	0	84_88_67	0	245_270_221	SRR3471108_SRR3471109_SRR3471110	Control	0.25531914893617_0.245810055865922_0.232638888888889	downstream_gene_variant	MODIFIER	Casc5	protein_coding	transcript
chr2-119107437	119107437	0.462031	chr2	A	G	101_109	53_58	0	47_50	1	SRR3471108_SRR3471109	Control	0.465346534653465_0.458715596330275	downstream_gene_variant	MODIFIER	Casc5	protein_coding	transcript
chr6-119353660	119353660	0.431953	chr6	A	G	132_112	71_67	0	61_45	0	SRR3471108_SRR3471110	Control	0.462121212121212_0.401785714285714	3_prime_UTR_variant	MODIFIER	Adipor2	protein_coding	transcript
chr2-119649650	119649650	0.119205	chr2	T	C	151	0	18	0	131	SRR3471108	Control	0.119205	3_prime_UTR_variant	MODIFIER	Nusap1	protein_coding	transcript
chr6-119824430	119824430	0.728299	chr6	T	C	128_126	2_1	94_91	0	32_34	SRR3471108_SRR3471109	Control	0.734375_0.722222222222222	missense_variant	MODERATE	Erc1	protein_coding	transcript
chr4-120134558	120134558	0.706522	chr4	A	NA	184	53	0	130	0	SRR3471110	Control	0.70652173900000004	NA	NA	NA	NA	NA
chr2-120397440	120397440	0.0125786	chr2	T	C	159	0	2	0	157	SRR3471108	Control	1.2578616000000001E-2	synonymous_variant	LOW	Tmem87a	protein_coding	transcript
chr3-121249888	121249888	0.369526	chr3	T	C	152_131	29_25	52	5_1	63_50	SRR3471108_SRR3471109	Control	0.342105263157895_0.396946564885496	intron_variant	MODIFIER	Tmem56	protein_coding	transcript
chr9-121431534	121431534	0.0100604	chr9	T	C	497	1	5	0	491	SRR3471109	Control	1.0060362E-2	synonymous_variant	LOW	Trak1	protein_coding	transcript
chr2-121461631	121461631	0.51	chr2	A	G	100	49	0	51	0	SRR3471108	Control	0.51	upstream_gene_variant	MODIFIER	Serinc4	protein_coding	transcript
chr5-121567718	121567718	0.0849057	chr5	A	G	106	89	4	9	4	SRR3471108	Control	8.4905659999999994E-2	3_prime_UTR_variant	MODIFIER	Aldh2	protein_coding	transcript
chr1-122357239	122357239	0.973423	chr1	A	G	2041_2045_1145	30_20	20_11_6	1985_1997_1112	6_7	SRR3471108_SRR3471109_SRR3471110	Control	0.972562469377756_0.976528117359413_0.97117903930131	intergenic_region	MODIFIER	Ddx18-Dpp10	NA	intergenic_region
chr1-122357244	122357244	0.964985	chr1	T	C	1937_1946	32_51	1877_1870	9_6	19	SRR3471108_SRR3471109	Control	0.969024264326278_0.960945529290853	intergenic_region	MODIFIER	Ddx18-Dpp10	NA	intergenic_region
chr2-122681894	122681894	0.970874	chr2	A	G	103	2	1	100	0	SRR3471110	Control	0.97087378599999996	3_prime_UTR_variant	MODIFIER	Slc30a4	protein_coding	transcript
chr6-122696271	122696271	0.016	chr6	T	C	125	0	2	0	123	SRR3471109	Control	1.6E-2	intergenic_region	MODIFIER	Dppa3-Nanog	NA	intergenic_region
chr9-123462100	123462100	0.072682	chr9	A	T	8967_9302_7646	5680_5871_4817	671_709_545	657_663_562	1788_1878_1567	SRR3471108_SRR3471109_SRR3471110	Control	0.0732686517229843_0.0712749946248119_0.0735024849594559	3_prime_UTR_variant	MODIFIER	Lars2	protein_coding	transcript
chr8-123904579	123904579	0.0194175	chr8	A	G	103	101	0	2	0	SRR3471109	Control	1.9417475999999999E-2	missense_variant	MODERATE	Nup133	protein_coding	transcript
chr6-125176201	125176201	0.299648	chr6	T	C	155_119	0_1	46_36	0_1	109_81	SRR3471109_SRR3471110	Control	0.296774193548387_0.302521008403361	missense_variant	MODERATE	Ncapd2	protein_coding	transcript
chr6-125306590	125306590	0.0564516	chr6	T	C	124	1	7	1	115	SRR3471109	Control	5.6451612999999998E-2	3_prime_UTR_variant	MODIFIER	Ltbr	protein_coding	transcript
chr5-125513935	125513935	0.0111421	chr5	T	NA	359	0	4	0	355	SRR3471110	Control	1.1142061E-2	NA	NA	NA	NA	NA
chr2-126089761	126089761	0.12674	chr2	T	C	112_118	0	17_12	0	95_106	SRR3471108_SRR3471109	Control	0.151785714285714_0.101694915254237	3_prime_UTR_variant	MODIFIER	Fgf7	protein_coding	transcript
chr4-126591749	126591749	0.0232558	chr4	A	G	172	168	0	4	0	SRR3471108	Control	2.3255814E-2	missense_variant	MODERATE	Clspn	protein_coding	transcript
chr2-126830192	126830192	0.223136	chr2	A	G	481_487_388	374_371_307	0	107_116_81	0	SRR3471108_SRR3471109_SRR3471110	Control	0.222453222453222_0.238193018480493_0.208762886597938	synonymous_variant	LOW	Trpm7	protein_coding	transcript
chr7-126884596	126884596	0.0479134	chr7	T	C	647	15	31	1	600	SRR3471108	Control	4.7913446999999998E-2	5_prime_UTR_variant	MODIFIER	Taok2	protein_coding	transcript
chr7-127034131	127034131	0.0361379	chr7	A	G	267_270_231	252_250_210	5_3_2	8_13_7	2_4_12	SRR3471108_SRR3471109_SRR3471110	Control	0.0299625468164794_0.0481481481481481_0.0303030303030303	synonymous_variant	LOW	Kif22	protein_coding	transcript
chr10-127296907	127296907	0.027972	chr10	A	G	143	139	0	4	0	SRR3471109	Control	2.7972027999999999E-2	missense_variant	MODERATE	Mars	protein_coding	transcript
chr7-127788484	127788484	0.015748	chr7	T	C	127	0	2	0	125	SRR3471108	Control	1.5748030999999999E-2	splice_region_variant&synonymous_variant	LOW	Setd1a	protein_coding	transcript
chr3-127807963	127807963	0.0153846	chr3	A	NA	130	128	0	2	0	SRR3471110	Control	1.5384615000000001E-2	NA	NA	NA	NA	NA
chr1-128372154	128372154	0.0380894	chr1	A	G	181_189	171_182	0_2	9_5	1_0	SRR3471108_SRR3471109	Control	0.0497237569060773_0.0264550264550265	synonymous_variant	LOW	Dars	protein_coding	transcript
chr1-128520951	128520951	0.927052	chr1	T	C	309_315_223	0_3_1	295_290_202	0	14_22_20	SRR3471108_SRR3471109_SRR3471110	Control	0.954692556634304_0.920634920634921_0.905829596412556	intergenic_region	MODIFIER	Dars-Cxcr4	NA	intergenic_region
chr10-128624553	128624553	0.08	chr10	T	NA	125	0	10	0	115	SRR3471110	Control	0.08	NA	NA	NA	NA	NA
chr2-128648401	128648401	0.515873	chr2	A	G	126	61	0	65	0	SRR3471109	Control	0.51587301600000002	missense_variant	MODERATE	Anapc1	protein_coding	transcript
chr8-129283061	129283061	0.211111	chr8	A	G	130_144	104_112	0	26_32	0	SRR3471108_SRR3471109	Control	0.2_0.222222222222222	intergenic_region	MODIFIER	2610044O15Rik8-CHR_END	NA	intergenic_region
chr6-129541139	129541139	0.0192308	chr6	A	G	156	153	0	3	0	SRR3471109	Control	1.9230769000000002E-2	missense_variant	MODERATE	Gabarapl1	protein_coding	transcript
chr4-129608218	129608218	0.989041	chr4	T	C	365	3	361	0	1	SRR3471109	Control	0.98904109600000001	downstream_gene_variant	MODIFIER	Tmem234	protein_coding	transcript
chr4-129715191	129715191	0.982301	chr4	T	C	113	0	111	0	2	SRR3471110	Control	0.98230088500000001	3_prime_UTR_variant	MODIFIER	Khdrbs1	protein_coding	transcript
chr4-129849510	129849510	0.121495	chr4	T	C	107	0	13	0	94	SRR3471109	Control	0.121495	3_prime_UTR_variant	MODIFIER	Ptp4a2	protein_coding	transcript
chr5-130208228	130208228	0.0105263	chr5	T	NA	190	0	2	0	188	SRR3471110	Control	1.0526316000000001E-2	NA	NA	NA	NA	NA
chr2-130537635	130537635	0.0684932	chr2	A	G	146	135	0	10	1	SRR3471108	Control	6.8493151000000002E-2	missense_variant	MODERATE	Ptpra	protein_coding	transcript
chr7-130834500	130834500	0.713386	chr7	T	C	140_123	3	103_85	1_3	33_32	SRR3471109_SRR3471110	Control	0.735714285714286_0.691056910569106	intergenic_region	MODIFIER	Btbd16-Plekha1	NA	intergenic_region
chr7-130834545	130834545	0.989394	chr7	A	G	8297	30	11	8209	47	SRR3471108	Control	0.98939375699999998	intergenic_region	MODIFIER	Btbd16-Plekha1	NA	intergenic_region
chr7-130834599	130834599	0.98227	chr7	A	G	1707_1701_1462	25_18_17	1	1673_1670_1440	7_11_4	SRR3471108_SRR3471109_SRR3471110	Control	0.9800820152314_0.981775426219871_0.984952120383037	intergenic_region	MODIFIER	Btbd16-Plekha1	NA	intergenic_region
chr1-131934855	131934855	0.141	chr1	T	C	502_477	11_16	70_68	18_21	403_372	SRR3471108_SRR3471109	Control	0.139442231075697_0.142557651991614	3_prime_UTR_variant	MODIFIER	Nucks1	protein_coding	transcript
chr1-132494116	132494116	0.197053	chr1	T	C	154_117	1_0	37_18	0	116_99	SRR3471109_SRR3471110	Control	0.24025974025974_0.153846153846154	missense_variant	MODERATE	Rbbp5	protein_coding	transcript
chr2-132804969	132804969	0.105769	chr2	A	G	104	93	0	11	0	SRR3471109	Control	0.10576923100000001	3_prime_UTR_variant	MODIFIER	Trmt6	protein_coding	transcript
chr4-133077182	133077182	0.0801887	chr4	A	G	212	191	2	17	2	SRR3471108	Control	8.0188678999999999E-2	3_prime_UTR_variant	MODIFIER	Ahdc1	protein_coding	transcript
chr7-133716928	133716928	0.0113208	chr7	T	C	265	0	3	0	262	SRR3471108	Control	1.1320755E-2	missense_variant	MODERATE	Bccip	protein_coding	transcript
chr2-134803948	134803948	0.99	chr2	A	G	100	1	0	99	0	SRR3471108	Control	0.99	intron_variant	MODIFIER	Plcb1	protein_coding	transcript
chr6-135349306	135349306	0.158618	chr6	A	G	197_214_168	173_179_136	0	24_35_32	0	SRR3471108_SRR3471109_SRR3471110	Control	0.121827411167513_0.163551401869159_0.19047619047619	intergenic_region	MODIFIER	Pbp2-Emp1	NA	intergenic_region
chr5-135382187	135382187	0.300049	chr5	A	G	611_509	428_354	0_1	183_153	0_1	SRR3471108_SRR3471110	Control	0.299509001636661_0.300589390962672	synonymous_variant	LOW	Pom121	protein_coding	transcript
chr1-135750614	135750614	0.0188679	chr1	A	G	106	104	0	2	0	SRR3471108	Control	1.8867925000000001E-2	missense_variant	MODERATE	Csrp1	protein_coding	transcript
chr4-135873091	135873091	0.021978	chr4	A	G	182	178	0	4	0	SRR3471109	Control	2.1978022E-2	5_prime_UTR_variant	MODIFIER	Pnrc2	protein_coding	transcript
chrX-136246898	136246898	0.804498	chrX	A	G	885_880_729	165_166_149	1_0	718_711_579	1_3	SRR3471108_SRR3471109_SRR3471110	Control	0.811299435028249_0.807954545454545_0.794238683127572	3_prime_UTR_variant	MODIFIER	Wbp5	protein_coding	transcript
chr7-141178011	141178011	0.0183486	chr7	A	C	109	1	105	2	0	SRR3471108	Control	1.8348624000000001E-2	intergenic_region	MODIFIER	Rnh1-Hras	NA	intergenic_region
chr7-141488946	141488946	0.132611	chr7	A	G	108_118	94_102	0	14_16	0	SRR3471108_SRR3471109	Control	0.12962962962963_0.135593220338983	downstream_gene_variant	MODIFIER	Chid1	protein_coding	transcript
chr5-142669235	142669235	0.118203	chr5	A	G	169_167_134	151_147_116	0_1	18_19	0	SRR3471108_SRR3471109_SRR3471110	Control	0.106508875739645_0.11377245508982_0.134328358208955	3_prime_UTR_variant	MODIFIER	Wipi2	protein_coding	transcript
chr5-143884967	143884967	0.0594059	chr5	T	C	101	0	6	0	95	SRR3471108	Control	5.9405940999999997E-2	missense_variant	MODERATE	Eif2ak1	protein_coding	transcript
chr7-144484933	144484933	0.0122699	chr7	A	NA	163	160	0	2	1	SRR3471110	Control	1.2269939000000001E-2	NA	NA	NA	NA	NA
chr2-144533184	144533184	0.015748	chr2	A	G	127	125	0	2	0	SRR3471109	Control	1.5748030999999999E-2	missense_variant	MODERATE	Polr3f	protein_coding	transcript
chr5-145131381	145131381	0.0337711	chr5	T	C	533	5	18	6	504	SRR3471108	Control	3.3771107000000002E-2	synonymous_variant	LOW	Pdap1	protein_coding	transcript
chr4-145537539	145537539	0.464567	chr4	T	C	127	0	59	0	68	SRR3471110	Control	0.46456692900000002	missense_variant	MODERATE	LOC101056073	protein_coding	transcript
chr2-145924729	145924729	0.0102564	chr2	T	NA	195	1	2	0	192	SRR3471110	Control	1.0256410000000001E-2	NA	NA	NA	NA	NA
chr5-146261206	146261206	0.223044	chr5	T	C	398_404_345	0_3	98_76_81	37_45_30	263_283_231	SRR3471108_SRR3471109_SRR3471110	Control	0.246231155778894_0.188118811881188_0.234782608695652	intron_variant	MODIFIER	Cdk8	protein_coding	transcript
chr1-146421015	146421015	0.0102828	chr1	A	G	389	385	0	4	0	SRR3471109	Control	1.0282776E-2	intergenic_region	MODIFIER	Rgs18-Brinp3	NA	intergenic_region
chr6-146766269	146766269	0.981481	chr6	A	G	108	2	0	106	0	SRR3471110	Control	0.98148148099999999	synonymous_variant	LOW	Stk38l	protein_coding	transcript
chr4-149359272	149359272	0.986667	chr4	A	G	150	0	0	148	2	SRR3471109	Control	0.98666666700000005	synonymous_variant	LOW	Ube4b	protein_coding	transcript
chr1-150361897	150361897	0.99	chr1	A	G	200	1	0	198	1	SRR3471108	Control	0.99	3_prime_UTR_variant	MODIFIER	BC003331	protein_coding	transcript
chr4-152271663	152271663	0.088968	chr4	T	C	281	0	25	0	256	SRR3471108	Control	8.8967972000000006E-2	3_prime_UTR_variant	MODIFIER	Acot7	protein_coding	transcript
chr2-155174055	155174055	0.0141509	chr2	A	G	212	209	0	3	0	SRR3471109	Control	1.4150942999999999E-2	synonymous_variant	LOW	Itch	protein_coding	transcript
chr3-157973002	157973002	0.0152672	chr3	A	G	131	129	0	2	0	SRR3471108	Control	1.5267176E-2	splice_region_variant&synonymous_variant	LOW	Ankrd13c	protein_coding	transcript
chr1-159026180	159026180	0.986207	chr1	T	C	145	0	143	0	2	SRR3471108	Control	0.98620689699999997	intergenic_region	MODIFIER	Pappa2-Rfwd2	NA	intergenic_region
chr3-159901515	159901515	0.0324675	chr3	T	C	308	4	10	3	291	SRR3471109	Control	3.2467532E-2	missense_variant	MODERATE	Wls	protein_coding	transcript
chr2-162935909	162935909	0.153617	chr2	A	G	159_160_141	131_136_121	0	28_24_19	0_1	SRR3471108_SRR3471109_SRR3471110	Control	0.176100628930818_0.15_0.134751773049645	3_prime_UTR_variant	MODIFIER	Srsf6	protein_coding	transcript
chr2-165828438	165828438	0.213971	chr2	A	G	292_330_276	236_249_217	0_2	56_78_59	0_1	SRR3471108_SRR3471109_SRR3471110	Control	0.191780821917808_0.236363636363636_0.213768115942029	missense_variant	MODERATE	Zmynd8	protein_coding	transcript
chr1-167340306	167340306	0.576923	chr1	T	C	1430	2	825	0	603	SRR3471109	Control	0.57692307700000001	intergenic_region	MODIFIER	Tmco1-Aldh9a1	NA	intergenic_region
chr1-168209367	168209367	0.020979	chr1	A	NA	143	139	0	3	1	SRR3471110	Control	2.0979021E-2	NA	NA	NA	NA	NA
chr1-170314873	170314873	0.0245902	chr1	T	C	122	0	3	0	119	SRR3471108	Control	2.4590164000000001E-2	downstream_gene_variant	MODIFIER	1700015E13Rik	protein_coding	transcript
chr1-170942859	170942859	0.0169247	chr1	T	G	402_349	3_1	9_4	51	339_293	SRR3471108_SRR3471110	Control	0.0223880597014925_0.0114613180515759	intergenic_region	MODIFIER	Fcrla-Fcgr2b	NA	intergenic_region
chr1-171129727	171129727	0.0711669	chr1	A	T	103_106	4_1	2_0	3_12	94_93	SRR3471108_SRR3471109	Control	0.029126213592233_0.113207547169811	3_prime_UTR_variant	MODIFIER	Sdhc	protein_coding	transcript
chr1-171486769	171486769	0.367925	chr1	A	NA	106	65	0	39	2	SRR3471110	Control	0.36792452799999997	NA	NA	NA	NA	NA
chr1-171486813	171486813	0.304561	chr1	A	G	117_116	76_85	0	40_31	1_0	SRR3471109_SRR3471110	Control	0.341880341880342_0.267241379310345	intergenic_region	MODIFIER	F11r-Alyref2	NA	intergenic_region
chr1-173760139	173760139	0.989189	chr1	A	NA	370	1	0	366	3	SRR3471110	Control	0.98918918899999997	NA	NA	NA	NA	NA
chr1-173874467	173874467	0.538393	chr1	T	C	625_676	0	342_358	0	283_318	SRR3471108_SRR3471109	Control	0.5472_0.529585798816568	missense_variant	MODERATE	Mndal	protein_coding	transcript
chr1-173899381	173899381	0.0150376	chr1	T	C	133	0	2	0	131	SRR3471109	Control	1.5037594E-2	missense_variant	MODERATE	Mnda	protein_coding	transcript
chr1-173921285	173921285	0.01	chr1	A	T	100	0	0	1	99	SRR3471110	Control	0.01	3_prime_UTR_variant	MODIFIER	Ifi203	protein_coding	transcript
chr1-173928457	173928457	0.8358	chr1	T	C	192_220_184	0	165_188_146	0	27_32_38	SRR3471108_SRR3471109_SRR3471110	Control	0.859375_0.854545454545454_0.793478260869565	missense_variant	MODERATE	Ifi203	protein_coding	transcript
chr1-173928582	173928582	0.989583	chr1	T	C	192	0	190	0	2	SRR3471110	Control	0.98958333300000001	missense_variant	MODERATE	Ifi203	protein_coding	transcript
chr1-173928876	173928876	0.974164	chr1	T	C	132_145	0	127_143	0	5_2	SRR3471108_SRR3471109	Control	0.962121212121212_0.986206896551724	missense_variant	MODERATE	Ifi203	protein_coding	transcript
chr1-173928897	173928897	0.791713	chr1	A	G	136_133	27_29	0	109_104	0	SRR3471108_SRR3471109	Control	0.801470588235294_0.781954887218045	missense_variant	MODERATE	Ifi203	protein_coding	transcript
chr1-173962767	173962767	0.988439	chr1	T	C	173	0	171	1	1	SRR3471110	Control	0.98843930599999996	3_prime_UTR_variant	MODIFIER	Ifi202b	protein_coding	transcript
chr1-173971391	173971391	0.413667	chr1	T	C	1432_1496_1259	0	620_585_525	0	812_911_734	SRR3471108_SRR3471109_SRR3471110	Control	0.432960893854749_0.391042780748663_0.416997617156473	missense_variant	MODERATE	Ifi202b	protein_coding	transcript
chr1-173972196	173972196	0.415368	chr1	T	C	414_433_390	0	163_187_164	1_0	250_246_226	SRR3471108_SRR3471109_SRR3471110	Control	0.393719806763285_0.431870669745958_0.420512820512821	missense_variant	MODERATE	Ifi202b	protein_coding	transcript
chr1-173977345	173977345	0.103093	chr1	A	G	388	348	0	40	0	SRR3471109	Control	0.10309278400000001	missense_variant	MODERATE	Ifi202b	protein_coding	transcript
chr2-174429086	174429086	0.0463918	chr2	A	NA	194	180	0	9	5	SRR3471110	Control	4.6391753000000001E-2	NA	NA	NA	NA	NA
chr1-175904397	175904397	0.682659	chr1	T	C	105_106	0	76_68	0	29_38	SRR3471108_SRR3471109	Control	0.723809523809524_0.641509433962264	missense_variant	MODERATE	Exo1	protein_coding	transcript
chr2-180258396	180258396	0.0638298	chr2	A	G	141	132	0	9	0	SRR3471109	Control	6.3829786999999999E-2	3_prime_UTR_variant	MODIFIER	Rps21	protein_coding	transcript
chr2-181361422	181361422	0.0327869	chr2	T	NA	122	0	4	0	118	SRR3471110	Control	3.2786885000000002E-2	NA	NA	NA	NA	NA
chr2-181868226	181868226	0.153846	chr2	T	C	117	0	18	0	99	SRR3471108	Control	0.15384615400000001	synonymous_variant	LOW	Polr3k	protein_coding	transcript
chr1-189646964	189646964	0.0196078	chr1	T	NA	102	0	2	0	100	SRR3471110	Control	1.9607843E-2	NA	NA	NA	NA	NA

## Sheet: 15B ReoV_All_Sites
Supp_File_15B:All ADAR edited sites in ReoV (T3D) infected (all 3 samples) before reference to REDIportal
Gene and variant annotation results are from SnpEff output
Coordinate	POS	Mean_Editing	CHROM	REF	ALT	TOTAL	A	C	G	T	Run	Condition	Editing.rate	Variant_type	Impact	Gene_name	Transcript_biotype	Feature
chrGL456221.1-22633	22633	0.0802139	chrGL456221.1	T	C	187	7	15	3	162	SRR3471113	ReoV.Infected	8.0213904000000003E-2	NA	MODIFIER	NA	NA	NA
chrGL456221.1-23312	23312	0.864407	chrGL456221.1	A	G	118	16	0	102	0	SRR3471113	ReoV.Infected	0.86440678000000004	NA	MODIFIER	NA	NA	NA
chrGL456211.1-30790	30790	0.0260223	chrGL456211.1	T	C	269	0	7	0	262	SRR3471113	ReoV.Infected	2.6022304999999999E-2	NA	MODIFIER	NA	NA	NA
chrJH584304.1-76627	76627	0.0411985	chrJH584304.1	T	C	267	6	11	0	250	SRR3471113	ReoV.Infected	4.1198501999999998E-2	NA	MODIFIER	NA	NA	NA
chrGL456210.1-77540	77540	0.409091	chrGL456210.1	T	C	132	0	54	0	78	SRR3471113	ReoV.Infected	0.409091	NA	MODIFIER	NA	NA	NA
chrJH584304.1-90719	90719	0.597015	chrJH584304.1	T	C	402	19	240	2	141	SRR3471113	ReoV.Infected	0.59701492499999997	NA	MODIFIER	NA	NA	NA
chrGL456221.1-112288	112288	0.600329	chrGL456221.1	A	G	1216	486	0	730	0	SRR3471113	ReoV.Infected	0.60032894699999995	NA	MODIFIER	NA	NA	NA
chrGL456221.1-113176	113176	0.0451128	chrGL456221.1	T	C	133	0	6	0	127	SRR3471113	ReoV.Infected	4.5112781999999997E-2	NA	MODIFIER	NA	NA	NA
chrGL456211.1-115587	115587	0.682609	chrGL456211.1	T	C	230	1	157	0	72	SRR3471113	ReoV.Infected	0.68260869599999996	NA	MODIFIER	NA	NA	NA
chr9-3000293	3000293	0.54306	chr9	T	C	113_108	3_4	61_59	3_1	46_44	SRR3471111_SRR3471112	ReoV.Infected	0.539823008849557_0.546296296296296	intergenic_region	MODIFIER	Mir101c	NA	intergenic_region
chr9-3000302	3000302	0.870281	chr9	A	G	150_158_131	14_17_10	2_6_1	131_119	3_4_1	SRR3471111_SRR3471112_SRR3471113	ReoV.Infected	0.873333333333333_0.829113924050633_0.908396946564885	intergenic_region	MODIFIER	Mir101c	NA	intergenic_region
chr9-3000527	3000527	0.514745	chr9	T	C	373	70	192	4	107	SRR3471113	ReoV.Infected	0.51474530799999996	intergenic_region	MODIFIER	Mir101c	NA	intergenic_region
chr9-3000937	3000937	0.518248	chr9	T	C	517_523	88_97	266_273	9_7	154_146	SRR3471111_SRR3471112	ReoV.Infected	0.514506769825919_0.521988527724665	intergenic_region	MODIFIER	Mir101c	NA	intergenic_region
chr9-3001231	3001231	0.226415	chr9	T	C	106	0	24	0	82	SRR3471113	ReoV.Infected	0.22641509400000001	intergenic_region	MODIFIER	Mir101c	NA	intergenic_region
chr9-3001259	3001259	0.0142857	chr9	A	C	210	8	192	3	7	SRR3471113	ReoV.Infected	1.4285714E-2	intergenic_region	MODIFIER	Mir101c	NA	intergenic_region
chr9-3002070	3002070	0.147826	chr9	A	G	230	192	0	34	4	SRR3471111	ReoV.Infected	0.14782608699999999	intergenic_region	MODIFIER	Mir101c	NA	intergenic_region
chr9-3002106	3002106	0.544072	chr9	T	C	501_677_440	43_66_27	278_357_242	1	179_253_170	SRR3471111_SRR3471112_SRR3471113	ReoV.Infected	0.554890219560878_0.527326440177253_0.55	intergenic_region	MODIFIER	Mir101c	NA	intergenic_region
chr9-3002158	3002158	0.157103	chr9	A	G	454_308	380_242	6_11	66_52	1_3	SRR3471112_SRR3471113	ReoV.Infected	0.145374449339207_0.168831168831169	intergenic_region	MODIFIER	Mir101c	NA	intergenic_region
chr9-3002166	3002166	0.40442	chr9	T	C	264_282_182	6_7	101_86	9_5_4	148_169_86	SRR3471111_SRR3471112_SRR3471113	ReoV.Infected	0.382575757575758_0.358156028368794_0.472527472527473	intergenic_region	MODIFIER	Mir101c	NA	intergenic_region
chr9-3004615	3004615	0.0251799	chr9	T	C	278	0	7	0	271	SRR3471112	ReoV.Infected	2.5179856E-2	intergenic_region	MODIFIER	Mir101c	NA	intergenic_region
chr18-3005895	3005895	0.810685	chr18	T	C	131_110_106	0	99_91_90	0	32_19_16	SRR3471111_SRR3471112_SRR3471113	ReoV.Infected	0.755725190839695_0.827272727272727_0.849056603773585	intergenic_region	MODIFIER	Vmn1r238	NA	intergenic_region
chr18-3005905	3005905	0.802806	chr18	A	G	122_104	27_18	0	95_86	0	SRR3471111_SRR3471112	ReoV.Infected	0.778688524590164_0.826923076923077	intergenic_region	MODIFIER	Vmn1r238	NA	intergenic_region
chr9-3007195	3007195	0.745283	chr9	T	C	106	2	79	1	24	SRR3471112	ReoV.Infected	0.74528301900000005	intergenic_region	MODIFIER	Mir101c	NA	intergenic_region
chr9-3015764	3015764	0.342725	chr9	T	C	105_108	0	36_37	0	69_71	SRR3471111_SRR3471113	ReoV.Infected	0.342857142857143_0.342592592592593	intergenic_region	MODIFIER	Mir101c	NA	intergenic_region
chr9-3020293	3020293	0.0301418	chr9	T	C	564	1	17	0	546	SRR3471113	ReoV.Infected	3.0141844000000001E-2	intergenic_region	MODIFIER	Mir101c	NA	intergenic_region
chr9-3025144	3025144	0.0286738	chr9	T	C	279	2	8	0	269	SRR3471111	ReoV.Infected	2.8673835000000002E-2	intergenic_region	MODIFIER	Mir101c	NA	intergenic_region
chr9-3025145	3025145	0.0358423	chr9	T	C	279	2	10	0	267	SRR3471111	ReoV.Infected	3.5842293999999997E-2	intergenic_region	MODIFIER	Mir101c	NA	intergenic_region
chr9-3025783	3025783	0.0296053	chr9	A	T	304	213	40	9	42	SRR3471111	ReoV.Infected	2.9605263E-2	intergenic_region	MODIFIER	Mir101c	NA	intergenic_region
chr9-3027145	3027145	0.168142	chr9	T	C	113	0	19	0	94	SRR3471112	ReoV.Infected	0.16814159300000001	intergenic_region	MODIFIER	Mir101c	NA	intergenic_region
chr9-3027188	3027188	0.591875	chr9	T	C	121_124	0_2	72_73	5_3	44_46	SRR3471111_SRR3471112	ReoV.Infected	0.59504132231405_0.588709677419355	intergenic_region	MODIFIER	Mir101c	NA	intergenic_region
chr9-3031300	3031300	0.356467	chr9	T	C	317	1	113	1	202	SRR3471112	ReoV.Infected	0.35646687700000002	intergenic_region	MODIFIER	Mir101c	NA	intergenic_region
chr9-3037390	3037390	0.76	chr9	T	C	100	15	76	3	6	SRR3471111	ReoV.Infected	0.76	downstream_gene_variant	MODIFIER	Mir101c	pseudogene	transcript
chr9-3038180	3038180	0.0661765	chr9	T	C	272	0	18	2	252	SRR3471113	ReoV.Infected	6.6176471000000001E-2	downstream_gene_variant	MODIFIER	Mir101c	pseudogene	transcript
chr9-3038199	3038199	0.0821918	chr9	A	C	146	7	127	12	0	SRR3471111	ReoV.Infected	8.2191781000000005E-2	downstream_gene_variant	MODIFIER	Mir101c	pseudogene	transcript
chr12-3109972	3109972	0.678583	chr12	A	G	7408_7873_6342	1719_1830_1432	78_71_74	5010_5319_4337	601_653_498	SRR3471111_SRR3471112_SRR3471113	ReoV.Infected	0.676295896328294_0.675600152419662_0.683853673919899	intergenic_region	MODIFIER	Rab10os	NA	intergenic_region
chr12-3110042	3110042	0.237686	chr12	A	G	1279	959	8	304	8	SRR3471112	ReoV.Infected	0.237686	intergenic_region	MODIFIER	Rab10os	NA	intergenic_region
chr6-3200850	3200850	0.635606	chr6	T	C	120_132	3_0	68_93	5_1	44_38	SRR3471111_SRR3471112	ReoV.Infected	0.566666666666667_0.704545454545455	intergenic_region	MODIFIER	Gm8579	NA	intergenic_region
chr6-3201427	3201427	0.784965	chr6	T	C	1105_1083_831	78_82_64	895_843_637	11_14_16	117_135_113	SRR3471111_SRR3471112_SRR3471113	ReoV.Infected	0.809954751131222_0.778393351800554_0.766546329723225	intergenic_region	MODIFIER	Gm8579	NA	intergenic_region
chr6-3201573	3201573	0.0136321	chr6	A	C	375_241	150_70	215_159	4	6_8	SRR3471111_SRR3471113	ReoV.Infected	0.0106666666666667_0.016597510373444	intergenic_region	MODIFIER	Gm8579	NA	intergenic_region
chr2-3295094	3295094	0.464074	chr2	T	C	795_729_606	0_1	408_316_270	1_0	386_412_335	SRR3471111_SRR3471112_SRR3471113	ReoV.Infected	0.513207547169811_0.433470507544582_0.445544554455446	intron_variant	MODIFIER	Nmt2	protein_coding	transcript
chr2-3299138	3299138	0.225034	chr2	A	G	182_181_179	144_133_143	0	38_48_36	0	SRR3471111_SRR3471112_SRR3471113	ReoV.Infected	0.208791208791209_0.265193370165746_0.201117318435754	intron_variant	MODIFIER	Nmt2	protein_coding	transcript
chr2-3327215	3327215	0.43268	chr2	T	C	217_218_181	0_1	90_95_81	0	126_122_100	SRR3471111_SRR3471112_SRR3471113	ReoV.Infected	0.414746543778802_0.435779816513761_0.447513812154696	3_prime_UTR_variant	MODIFIER	Nmt2	protein_coding	transcript
chr2-3461113	3461113	0.097561	chr2	A	G	123	111	0	12	0	SRR3471111	ReoV.Infected	9.7560975999999994E-2	3_prime_UTR_variant	MODIFIER	Dclre1c	protein_coding	transcript
chr13-3600652	3600652	0.679626	chr13	A	G	275_323_260	92_103_79	0	183_220_180	0_1	SRR3471111_SRR3471112_SRR3471113	ReoV.Infected	0.665454545454545_0.681114551083591_0.692307692307692	intron_variant	MODIFIER	Fam208b	protein_coding	transcript
chr7-3653531	3653531	0.217742	chr7	T	C	124	0	27	0	97	SRR3471113	ReoV.Infected	0.217742	missense_variant	MODERATE	Cnot3	protein_coding	transcript
chr5-3798227	3798227	0.425206	chr5	A	G	142_116	80_68	0	62_48	0	SRR3471111_SRR3471112	ReoV.Infected	0.436619718309859_0.413793103448276	upstream_gene_variant	MODIFIER	Krit1	protein_coding	transcript
chr8-4088349	4088349	0.984643	chr8	A	G	164_162	0_2	0	162_159	2_1	SRR3471112_SRR3471113	ReoV.Infected	0.98780487804878_0.981481481481482	intergenic_region	MODIFIER	Cd209c-Cd209f	NA	intergenic_region
chr18-4199192	4199192	0.559633	chr18	A	G	109	48	0	61	0	SRR3471111	ReoV.Infected	0.55963302800000003	intergenic_region	MODIFIER	Lyzl1-Map3k8	NA	intergenic_region
chr5-4204058	4204058	0.986667	chr5	A	G	150	1	1	148	0	SRR3471111	ReoV.Infected	0.98666666700000005	intergenic_region	MODIFIER	Mterf1b-Fzd1	NA	intergenic_region
chr19-4916714	4916714	0.04	chr19	A	G	125	120	0	5	0	SRR3471112	ReoV.Infected	0.04	missense_variant	MODERATE	Dpp3	protein_coding	transcript
chr19-5274427	5274427	0.281488	chr19	T	C	162_107_119	1_0	46_33_30	0	115_74_89	SRR3471111_SRR3471112_SRR3471113	ReoV.Infected	0.283950617283951_0.308411214953271_0.252100840336134	3_prime_UTR_variant	MODIFIER	Sf3b2	protein_coding	transcript
chr5-5302474	5302474	0.12037	chr5	T	C	108	1	13	0	94	SRR3471112	ReoV.Infected	0.12037	intron_variant	MODIFIER	Cdk14	protein_coding	transcript
chr2-5379133	5379133	0.564542	chr2	T	C	171_170_110	23_21_2	92_96_65	3_2	51_46_41	SRR3471111_SRR3471112_SRR3471113	ReoV.Infected	0.538011695906433_0.564705882352941_0.590909090909091	upstream_gene_variant	MODIFIER	Mir466d	pseudogene	transcript
chr3-5401477	5401477	0.28496	chr3	A	G	207_227_167	155_115	0	49_71_51	3_1	SRR3471111_SRR3471112_SRR3471113	ReoV.Infected	0.236714975845411_0.312775330396476_0.305389221556886	missense_variant	MODERATE	Zfhx4	protein_coding	transcript
chr3-5860579	5860579	0.976711	chr3	A	G	11683_12170_9608	184_208_175	10_6_13	11419_11881_9382	46_59_27	SRR3471111_SRR3471112_SRR3471113	ReoV.Infected	0.977403064281435_0.976253081347576_0.976477935054122	intergenic_region	MODIFIER	Pex2-1700008P02Rik	NA	intergenic_region
chr13-5868626	5868626	0.139615	chr13	A	G	2820_2857_2469	2407_2464_2130	0	409_390_339	3_2_0	SRR3471111_SRR3471112_SRR3471113	ReoV.Infected	0.145035460992908_0.136506825341267_0.13730255164034	3_prime_UTR_variant	MODIFIER	Klf6	protein_coding	transcript
chr13-5868630	5868630	0.14962	chr13	A	G	2887_2932_2519	2451_2473_2157	0	430_458_362	4_1_0	SRR3471111_SRR3471112_SRR3471113	ReoV.Infected	0.148943540006928_0.156207366984993_0.143707820563716	3_prime_UTR_variant	MODIFIER	Klf6	protein_coding	transcript
chr17-6122182	6122182	0.989899	chr17	A	G	198	1	0	196	1	SRR3471112	ReoV.Infected	0.98989899000000003	intron_variant	MODIFIER	Tulp4	protein_coding	transcript
chr17-6123130	6123130	0.1125	chr17	A	G	160	142	0	18	0	SRR3471111	ReoV.Infected	0.1125	intron_variant	MODIFIER	Tulp4	protein_coding	transcript
chr17-6310771	6310771	0.148485	chr17	A	G	330	281	0	49	0	SRR3471112	ReoV.Infected	0.148485	3_prime_UTR_variant	MODIFIER	Dynlt1a	protein_coding	transcript
chr11-6352176	6352176	0.681034	chr11	T	C	116	0	79	0	37	SRR3471112	ReoV.Infected	0.68103448300000002	synonymous_variant	LOW	Ogdh	protein_coding	transcript
chr17-6436069	6436069	0.161745	chr17	T	C	501_438	0	82_70	0	419_368	SRR3471111_SRR3471113	ReoV.Infected	0.163672654690619_0.159817351598174	3_prime_UTR_variant	MODIFIER	Dynlt1b	protein_coding	transcript
chr17-6436114	6436114	0.0691495	chr17	T	A	159_191	7_20	12	3_5	137_154	SRR3471111_SRR3471112	ReoV.Infected	0.0754716981132075_0.06282722513089	3_prime_UTR_variant	MODIFIER	Dynlt1b	protein_coding	transcript
chr11-6468175	6468175	0.105399	chr11	T	C	396_419_400	0_1	38_42_48	0	358_377_351	SRR3471111_SRR3471112_SRR3471113	ReoV.Infected	0.095959595959596_0.100238663484487_0.12	3_prime_UTR_variant	MODIFIER	Purb	protein_coding	transcript
chr17-6607673	6607673	0.196841	chr17	T	C	781_850_687	1_0	150_163_142	1_0	629_686_544	SRR3471111_SRR3471112_SRR3471113	ReoV.Infected	0.192061459667093_0.191764705882353_0.20669577874818	3_prime_UTR_variant	MODIFIER	Dynlt1f	protein_coding	transcript
chr17-6649120	6649120	0.0789474	chr17	A	G	152	131	4	12	5	SRR3471113	ReoV.Infected	7.8947368000000004E-2	3_prime_UTR_variant	MODIFIER	Dynlt1f	protein_coding	transcript
chr19-7053332	7053332	0.0505719	chr19	T	C	247_249_197	4_1	17_8_10	0	226_237_186	SRR3471111_SRR3471112_SRR3471113	ReoV.Infected	0.0688259109311741_0.0321285140562249_0.050761421319797	upstream_gene_variant	MODIFIER	Macrod1	protein_coding	transcript
chr1-7170234	7170234	0.0990099	chr1	A	G	101	91	0	10	0	SRR3471112	ReoV.Infected	9.9009900999999997E-2	3_prime_UTR_variant	MODIFIER	Pcmtd1	protein_coding	transcript
chr1-7172369	7172369	0.104651	chr1	A	G	172	154	0	18	0	SRR3471112	ReoV.Infected	0.10465116300000001	3_prime_UTR_variant	MODIFIER	Pcmtd1	protein_coding	transcript
chr1-7172370	7172370	0.116883	chr1	A	G	154	136	0	18	0	SRR3471111	ReoV.Infected	0.11688311699999999	3_prime_UTR_variant	MODIFIER	Pcmtd1	protein_coding	transcript
chr19-7535532	7535532	0.166667	chr19	A	G	114	97_93	0	17_21	0	SRR3471111_SRR3471112	ReoV.Infected	0.149122807017544_0.184210526315789	3_prime_UTR_variant	MODIFIER	Atl3	protein_coding	transcript
chr19-7538115	7538115	0.176166	chr19	A	G	198_216_166	167_175_135	0	31_40	0_1	SRR3471111_SRR3471112_SRR3471113	ReoV.Infected	0.156565656565657_0.185185185185185_0.186746987951807	3_prime_UTR_variant	MODIFIER	Atl3	protein_coding	transcript
chr15-8158190	8158190	0.187797	chr15	A	G	121_126_115	95_103	0	26_22_20	0_1	SRR3471111_SRR3471112_SRR3471113	ReoV.Infected	0.214876033057851_0.174603174603175_0.173913043478261	3_prime_UTR_variant	MODIFIER	Nup155	protein_coding	transcript
chr12-8285027	8285027	0.186004	chr12	A	G	366_373_332	295_308_269	0	71_65_63	0	SRR3471111_SRR3471112_SRR3471113	ReoV.Infected	0.193989071038251_0.17426273458445_0.189759036144578	3_prime_UTR_variant	MODIFIER	Ldah	protein_coding	transcript
chr16-8696698	8696698	0.341935	chr16	A	G	155	102	0	53	0	SRR3471113	ReoV.Infected	0.34193548400000001	synonymous_variant	LOW	Usp7	protein_coding	transcript
chr12-8750269	8750269	0.613967	chr12	A	G	446_424_347	190_164_119	0	256_259_228	0_1	SRR3471111_SRR3471112_SRR3471113	ReoV.Infected	0.573991031390135_0.610849056603774_0.657060518731988	3_prime_UTR_variant	MODIFIER	Pum2	protein_coding	transcript
chr12-8750270	8750270	0.213725	chr12	A	G	446_424_347	348_335_272	0	97_88_75	1_0	SRR3471111_SRR3471112_SRR3471113	ReoV.Infected	0.217488789237668_0.207547169811321_0.216138328530259	3_prime_UTR_variant	MODIFIER	Pum2	protein_coding	transcript
chr12-8750276	8750276	0.132309	chr12	A	G	448_426_349	395_372_296	0	53_54	0	SRR3471111_SRR3471112_SRR3471113	ReoV.Infected	0.118303571428571_0.126760563380282_0.151862464183381	3_prime_UTR_variant	MODIFIER	Pum2	protein_coding	transcript
chr14-8800224	8800224	0.9	chr14	T	C	100	1	90	1	8	SRR3471113	ReoV.Infected	0.9	intergenic_region	MODIFIER	4930455B14Rik-Fhit	NA	intergenic_region
chr12-8938646	8938646	0.165289	chr12	T	C	121	8	20	3	90	SRR3471113	ReoV.Infected	0.165289	3_prime_UTR_variant	MODIFIER	Laptm4a	protein_coding	transcript
chr19-8975207	8975207	0.186712	chr19	A	G	329_321_301	272_248_253	0	57_73_48	0	SRR3471111_SRR3471112_SRR3471113	ReoV.Infected	0.173252279635258_0.227414330218069_0.159468438538206	intron_variant	MODIFIER	Eef1g	protein_coding	transcript
chr13-9690387	9690387	0.169714	chr13	A	G	126_121_100	107_97_84	0	19_24_16	0	SRR3471111_SRR3471112_SRR3471113	ReoV.Infected	0.150793650793651_0.198347107438017_0.16	intron_variant	MODIFIER	Zmynd11	protein_coding	transcript
chr17-10213732	10213732	0.12	chr17	T	C	150	2	18	0	130	SRR3471113	ReoV.Infected	0.12	3_prime_UTR_variant	MODIFIER	Qk	protein_coding	transcript
chr2-10577819	10577819	0.037594	chr2	T	C	133	0	5	0	128	SRR3471113	ReoV.Infected	3.7593985000000003E-2	synonymous_variant	LOW	Sfmbt2	protein_coding	transcript
chr16-11144244	11144244	0.546637	chr16	A	G	4128_4017_3620	1893_1806_1628	3_0	2229_2208_1992	3_0	SRR3471111_SRR3471112_SRR3471113	ReoV.Infected	0.539970930232558_0.549663928304705_0.550276243093923	intron_variant	MODIFIER	Zc3h7a	protein_coding	transcript
chr4-11584970	11584970	0.100719	chr4	A	G	139	125	0	14	0	SRR3471111	ReoV.Infected	0.100719	3_prime_UTR_variant	MODIFIER	Fsbp	protein_coding	transcript
chrX-13293242	13293242	0.037037	chrX	T	A	216	21	8	3	184	SRR3471113	ReoV.Infected	3.7037037000000002E-2	3_prime_UTR_variant	MODIFIER	Ddx3x	protein_coding	transcript
chr14-13778078	13778078	0.981818	chr14	A	G	110	2	0	108	0	SRR3471112	ReoV.Infected	0.98181818200000004	intergenic_region	MODIFIER	Sntn-Thoc7	NA	intergenic_region
chr9-13805848	13805848	0.192537	chr9	A	G	394_404_343	311_317_291	0	83_87_52	0	SRR3471111_SRR3471112_SRR3471113	ReoV.Infected	0.210659898477157_0.215346534653465_0.151603498542274	3_prime_UTR_variant	MODIFIER	Mtmr2	protein_coding	transcript
chr10-14746554	14746554	0.0100125	chr10	T	C	799	0	8	2	789	SRR3471111	ReoV.Infected	1.0012516000000001E-2	intron_variant	MODIFIER	1700016L04Rik	pseudogene	transcript
chr9-14782643	14782643	0.288288	chr9	A	G	111	78	0	32	1	SRR3471112	ReoV.Infected	0.288288	missense_variant	MODERATE	Ankrd49	protein_coding	transcript
chr19-15839711	15839711	0.0812706	chr19	T	C	144_101	8_11	12_8	3_4	121_78	SRR3471112_SRR3471113	ReoV.Infected	0.0833333333333333_0.0792079207920792	intergenic_region	MODIFIER	Tle4-Psat1	NA	intergenic_region
chr16-16312314	16312314	0.0928571	chr16	T	C	140	1	13	0	126	SRR3471112	ReoV.Infected	9.2857143000000003E-2	3_prime_UTR_variant	MODIFIER	Dnm1l	protein_coding	transcript
chr16-17281994	17281994	0.0150376	chr16	A	G	133	130	1	2	0	SRR3471111	ReoV.Infected	1.5037594E-2	missense_variant	MODERATE	Pi4ka	protein_coding	transcript
chr12-17550790	17550790	0.01875	chr12	T	A	160	154	3	1	2	SRR3471112	ReoV.Infected	1.8749999999999999E-2	3_prime_UTR_variant	MODIFIER	Odc1	protein_coding	transcript
chr6-17665568	17665568	0.0974212	chr6	A	G	698	630	0	68	0	SRR3471112	ReoV.Infected	9.7421202999999998E-2	3_prime_UTR_variant	MODIFIER	Capza2	protein_coding	transcript
chr19-17926767	17926767	0.032641	chr19	A	G	337	324	2	11	0	SRR3471112	ReoV.Infected	3.2640950000000002E-2	intergenic_region	MODIFIER	Pcsk5-Ostf1	NA	intergenic_region
chr14-18269146	18269146	0.986486	chr14	T	C	222	1	219	0	2	SRR3471112	ReoV.Infected	0.986486	synonymous_variant	LOW	Rpl15	protein_coding	transcript
chr14-19415817	19415817	0.0265487	chr14	A	T	113	79	5	3	26	SRR3471113	ReoV.Infected	2.6548672999999998E-2	intergenic_region	MODIFIER	Ube2e2-Gm5458	NA	intergenic_region
chr14-19415847	19415847	0.705795	chr14	A	G	1929_1505	436_298	37_29	1331_1086	125_92	SRR3471111_SRR3471113	ReoV.Infected	0.689994815966822_0.721594684385382	intergenic_region	MODIFIER	Ube2e2-Gm5458	NA	intergenic_region
chr14-19415933	19415933	0.235023	chr14	A	C	217	132	24	51	10	SRR3471113	ReoV.Infected	0.23502304099999999	intergenic_region	MODIFIER	Ube2e2-Gm5458	NA	intergenic_region
chr14-19416151	19416151	0.195404	chr14	A	G	476_165_105	441_119_80	1_0	33_46_25	1_0	SRR3471111_SRR3471112_SRR3471113	ReoV.Infected	0.069327731092437_0.278787878787879_0.238095238095238	intergenic_region	MODIFIER	Ube2e2-Gm5458	NA	intergenic_region
chr14-19416174	19416174	0.0595297	chr14	T	A	202_120	146_89	19_3	3	33_25	SRR3471111_SRR3471113	ReoV.Infected	0.0940594059405941_0.025	intergenic_region	MODIFIER	Ube2e2-Gm5458	NA	intergenic_region
chr14-19417251	19417251	0.64514	chr14	A	C	935_1466	243_329	33_49	575_990	84_98	SRR3471111_SRR3471112	ReoV.Infected	0.614973262032086_0.675306957708049	intergenic_region	MODIFIER	Ube2e2-Gm5458	NA	intergenic_region
chr14-19417397	19417397	0.221154	chr14	A	G	104	79	0	23	2	SRR3471113	ReoV.Infected	0.22115384599999999	intergenic_region	MODIFIER	Ube2e2-Gm5458	NA	intergenic_region
chr14-19417602	19417602	0.539613	chr14	A	G	971_727	419_280	18_15	507_405	27	SRR3471112_SRR3471113	ReoV.Infected	0.522142121524202_0.557083906464924	intergenic_region	MODIFIER	Ube2e2-Gm5458	NA	intergenic_region
chr14-19417628	19417628	0.0119177	chr14	T	A	923	138	11	0	774	SRR3471112	ReoV.Infected	1.191766E-2	intergenic_region	MODIFIER	Ube2e2-Gm5458	NA	intergenic_region
chr14-19417638	19417638	0.179639	chr14	T	C	834_799_597	8_6_5	148_163_94	7_4	671_626_494	SRR3471111_SRR3471112_SRR3471113	ReoV.Infected	0.177458033573141_0.204005006257822_0.157453936348409	intergenic_region	MODIFIER	Ube2e2-Gm5458	NA	intergenic_region
chr14-19417835	19417835	0.0119332	chr14	T	G	419	10	5	124	280	SRR3471113	ReoV.Infected	1.1933174E-2	intergenic_region	MODIFIER	Ube2e2-Gm5458	NA	intergenic_region
chr14-19417862	19417862	0.3667	chr14	T	C	446_537_470	29_38_34	151_201_182	11_7_4	255_291_250	SRR3471111_SRR3471112_SRR3471113	ReoV.Infected	0.338565022421525_0.374301675977654_0.387234042553191	intergenic_region	MODIFIER	Ube2e2-Gm5458	NA	intergenic_region
chr14-19419353	19419353	0.464165	chr14	A	G	109_133	64_58	1_0	43_71	1_4	SRR3471112_SRR3471113	ReoV.Infected	0.394495412844037_0.533834586466165	intergenic_region	MODIFIER	Ube2e2-Gm5458	NA	intergenic_region
chr14-19419354	19419354	0.0183486	chr14	T	C	109	0	2	0	107	SRR3471112	ReoV.Infected	1.8348624000000001E-2	intergenic_region	MODIFIER	Ube2e2-Gm5458	NA	intergenic_region
chr8-19784659	19784659	0.289748	chr8	A	G	204_230_155	137_162_117	0	67_68_38	0	SRR3471111_SRR3471112_SRR3471113	ReoV.Infected	0.32843137254902_0.295652173913043_0.245161290322581	intron_variant	MODIFIER	Gm21119	protein_coding	transcript
chr9-19928288	19928288	0.959241	chr9	T	C	133_118_110	0	126_113_107	0_1	7_4_3	SRR3471111_SRR3471112_SRR3471113	ReoV.Infected	0.947368421052632_0.957627118644068_0.972727272727273	intergenic_region	MODIFIER	Olfr77-Olfr866	NA	intergenic_region
chr8-20006422	20006422	0.0810185	chr8	A	G	864	793	0	70	1	SRR3471112	ReoV.Infected	8.1018518999999997E-2	intron_variant	MODIFIER	Gm21119	protein_coding	transcript
chr8-20006482	20006482	0.445358	chr8	T	C,G	276_289	1_0	115_137	158_152	2_0	SRR3471111_SRR3471112	ReoV.Infected	0.416666666666667_0.474048442906574	intron_variant	MODIFIER	Gm21119	protein_coding	transcript
chr8-20150070	20150070	0.0869565	chr8	A	G	138	126	0	12	0	SRR3471113	ReoV.Infected	8.6956521999999994E-2	intergenic_region	MODIFIER	Gm21119-6820431F20Rik	NA	intergenic_region
chr11-20225186	20225186	0.114192	chr11	A	G	1041_1016_837	931_885_745	0	109_130_92	1_0	SRR3471111_SRR3471112_SRR3471113	ReoV.Infected	0.104707012487992_0.127952755905512_0.109916367980884	3_prime_UTR_variant	MODIFIER	Rab1a	protein_coding	transcript
chr8-20398897	20398897	0.25	chr8	A	G	108	81	0	27	0	SRR3471111	ReoV.Infected	0.25	intron_variant	MODIFIER	2610005L07Rik	pseudogene	transcript
chr8-20399151	20399151	0.0100756	chr8	A	G	397	392	0	4	1	SRR3471112	ReoV.Infected	1.0075567000000001E-2	non_coding_transcript_exon_variant	MODIFIER	2610005L07Rik	pseudogene	transcript
chr8-20399742	20399742	0.0258621	chr8	T	C	116	0	3	0	113	SRR3471111	ReoV.Infected	2.5862069000000001E-2	intron_variant	MODIFIER	2610005L07Rik	pseudogene	transcript
chr8-20399772	20399772	0.0558659	chr8	T	C	179	0	10	0	169	SRR3471111	ReoV.Infected	5.5865921999999998E-2	intron_variant	MODIFIER	2610005L07Rik	pseudogene	transcript
chr11-20446448	20446448	0.969841	chr11	A	G	180_126	6_2	2_0	172_124	0	SRR3471111_SRR3471113	ReoV.Infected	0.955555555555556_0.984126984126984	intergenic_region	MODIFIER	Slc1a4-Sertad2	NA	intergenic_region
chr8-20579196	20579196	0.0338983	chr8	A	G	118	114	0	4	0	SRR3471113	ReoV.Infected	3.3898304999999997E-2	intergenic_region	MODIFIER	2610005L07Rik-Gm21119	NA	intergenic_region
chr8-20579252	20579252	0.273579	chr8	T	C	110_122_112	0	30_32	0	80_90	SRR3471111_SRR3471112_SRR3471113	ReoV.Infected	0.272727272727273_0.262295081967213_0.285714285714286	intergenic_region	MODIFIER	2610005L07Rik-Gm21119	NA	intergenic_region
chr8-20589419	20589419	0.110876	chr8	T	C	178_106	0	21_11	0	157_95	SRR3471111_SRR3471113	ReoV.Infected	0.117977528089888_0.10377358490566	intergenic_region	MODIFIER	2610005L07Rik-Gm21119	NA	intergenic_region
chr8-20594003	20594003	0.182243	chr8	T	C	107	0	21_18	0	86_89	SRR3471111_SRR3471112	ReoV.Infected	0.196261682242991_0.168224299065421	intergenic_region	MODIFIER	2610005L07Rik-Gm21119	NA	intergenic_region
chr8-20594241	20594241	0.0630631	chr8	T	C	111	0	7	0	104	SRR3471113	ReoV.Infected	6.3063063000000003E-2	intergenic_region	MODIFIER	2610005L07Rik-Gm21119	NA	intergenic_region
chr11-20693530	20693530	0.246252	chr11	A	G	262_271_233	197_202_178	0	65_69_55	0	SRR3471111_SRR3471112_SRR3471113	ReoV.Infected	0.248091603053435_0.254612546125461_0.236051502145923	intron_variant	MODIFIER	Aftph	protein_coding	transcript
chr13-21786881	21786881	0.0169492	chr13	T	C	118	0	2	0	116	SRR3471113	ReoV.Infected	1.6949153000000002E-2	missense_variant	MODERATE	Hist1h2an	protein_coding	transcript
chr13-21882072	21882072	0.238095	chr13	T	C	105	0	25	0	80	SRR3471112	ReoV.Infected	0.23809523799999999	intergenic_region	MODIFIER	Hist1h2bq-Mir1983	NA	intergenic_region
chr9-22011181	22011181	0.0170455	chr9	A	G	176	173	0	3	0	SRR3471111	ReoV.Infected	1.7045455000000001E-2	synonymous_variant	LOW	Prkcsh	protein_coding	transcript
chr19-22441479	22441479	0.0319149	chr19	A	G	188	182	0	6	0	SRR3471111	ReoV.Infected	3.1914893999999999E-2	intron_variant	MODIFIER	Trpm3	protein_coding	transcript
chr9-22448677	22448677	0.198877	chr9	A	G	223_215_200	184_177_151	0	39_38_49	0	SRR3471111_SRR3471112_SRR3471113	ReoV.Infected	0.174887892376682_0.176744186046512_0.245	synonymous_variant	LOW	Rp9	protein_coding	transcript
chr2-22587558	22587558	0.97449	chr2	T	C	196	0	191	0	5	SRR3471111	ReoV.Infected	0.97448979599999996	intergenic_region	MODIFIER	Myo3a-Gad2	NA	intergenic_region
chr2-22588658	22588658	0.0647572	chr2	T	A	148_113	18_17	10_7	7_9	113_80	SRR3471112_SRR3471113	ReoV.Infected	0.0675675675675676_0.0619469026548673	intergenic_region	MODIFIER	Myo3a-Gad2	NA	intergenic_region
chr2-22588744	22588744	0.984485	chr2	A	G	248_184	3_2	0	243_182	2_0	SRR3471112_SRR3471113	ReoV.Infected	0.979838709677419_0.989130434782609	intergenic_region	MODIFIER	Myo3a-Gad2	NA	intergenic_region
chr2-22588952	22588952	0.927928	chr2	T	C	111	1	103	0	7	SRR3471112	ReoV.Infected	0.92792792800000001	intergenic_region	MODIFIER	Myo3a-Gad2	NA	intergenic_region
chr2-22589114	22589114	0.466667	chr2	T	C	105	24	49	1	31	SRR3471111	ReoV.Infected	0.46666666699999998	intergenic_region	MODIFIER	Myo3a-Gad2	NA	intergenic_region
chr5-22725645	22725645	0.9875	chr5	A	G	240	2	0	237	1	SRR3471111	ReoV.Infected	0.98750000000000004	intergenic_region	MODIFIER	6030443J06Rik-A930003O13Rik	NA	intergenic_region
chr2-23164502	23164502	0.368056	chr2	A	G	288	182	0	106	0	SRR3471111	ReoV.Infected	0.36805555600000001	missense_variant	MODERATE	Yme1l1	protein_coding	transcript
chr2-23235194	23235194	0.0227273	chr2	A	G	176	165	6	4	1	SRR3471111	ReoV.Infected	2.2727272999999999E-2	intron_variant	MODIFIER	4931423N10Rik	protein_coding	transcript
chr5-23392844	23392844	0.010101	chr5	T	A	198	68	2	0	128	SRR3471112	ReoV.Infected	1.0101010000000001E-2	intergenic_region	MODIFIER	Lhfpl3-5031425E22Rik	NA	intergenic_region
chr5-23397761	23397761	0.161598	chr5	T	C	194_248_178	0	38_41_22	0	156_207	SRR3471111_SRR3471112_SRR3471113	ReoV.Infected	0.195876288659794_0.165322580645161_0.123595505617978	intergenic_region	MODIFIER	Lhfpl3-5031425E22Rik	NA	intergenic_region
chr5-24423466	24423466	0.0362712	chr5	A	G	159_146	153_139	0	5_6	1	SRR3471112_SRR3471113	ReoV.Infected	0.0314465408805031_0.0410958904109589	missense_variant	MODERATE	Cdk5	protein_coding	transcript
chr5-24492971	24492971	0.0840336	chr5	A	G	119	108	0	10	1	SRR3471112	ReoV.Infected	8.4033612999999993E-2	missense_variant	MODERATE	Agap3	protein_coding	transcript
chr12-24509501	24509501	0.127273	chr12	A	G	110	96	0	14	0	SRR3471113	ReoV.Infected	0.127273	synonymous_variant	LOW	Taf1b	protein_coding	transcript
chr8-24992102	24992102	0.988827	chr8	A	G	179	1	0	177	1	SRR3471113	ReoV.Infected	0.988827	missense_variant	MODERATE	Adam9	protein_coding	transcript
chr16-24992152	24992152	0.106383	chr16	A	G	141	126	0	15	0	SRR3471112	ReoV.Infected	0.106383	3_prime_UTR_variant	MODIFIER	Lpp	protein_coding	transcript
chr3-25732175	25732175	0.99	chr3	A	G	400	4	0	396	0	SRR3471112	ReoV.Infected	0.99	intron_variant	MODIFIER	Nlgn1	protein_coding	transcript
chr12-26446439	26446439	0.170844	chr12	A	G	677_698_588	553_569_503	0	124_129_85	0	SRR3471111_SRR3471112_SRR3471113	ReoV.Infected	0.183161004431315_0.184813753581662_0.144557823129252	intron_variant	MODIFIER	Rsad2	protein_coding	transcript
chr17-27101224	27101224	0.988372	chr17	T	C	172	0	170	0	2	SRR3471111	ReoV.Infected	0.98837209299999995	synonymous_variant	LOW	Itpr3	protein_coding	transcript
chr7-27637181	27637181	0.0296296	chr7	A	G	270	252	6	8	4	SRR3471112	ReoV.Infected	2.9629630000000001E-2	synonymous_variant	LOW	Akt2	protein_coding	transcript
chr15-27969477	27969477	0.165289	chr15	T	C	121	0	20	1	100	SRR3471112	ReoV.Infected	0.165289	intron_variant	MODIFIER	Trio	protein_coding	transcript
chr2-29983281	29983281	0.0567823	chr2	T	C	317	2	18	3	294	SRR3471113	ReoV.Infected	5.6782333999999997E-2	missense_variant	MODERATE	Sptan1	protein_coding	transcript
chr6-30213013	30213013	0.797242	chr6	T	C	252_306_213	1_0	199_246_170	0	52_60_42	SRR3471111_SRR3471112_SRR3471113	ReoV.Infected	0.78968253968254_0.803921568627451_0.7981220657277	3_prime_UTR_variant	MODIFIER	Ube2h	protein_coding	transcript
chr17-30600122	30600122	0.98996	chr17	A	G	498	2	2	493	1	SRR3471112	ReoV.Infected	0.98995983899999995	synonymous_variant	LOW	Glo1	protein_coding	transcript
chr14-30627461	30627461	0.974441	chr14	A	G	313	8	0	305	0	SRR3471112	ReoV.Infected	0.97444089499999997	upstream_gene_variant	MODIFIER	Prkcd	protein_coding	transcript
chr12-31287993	31287993	0.149478	chr12	A	G	204_200_218	174_170_184	0	30_33	0_1	SRR3471111_SRR3471112_SRR3471113	ReoV.Infected	0.147058823529412_0.15_0.151376146788991	missense_variant	MODERATE	Lamb1	protein_coding	transcript
chr5-31528045	31528045	0.0338983	chr5	A	G	118	114	0	4	0	SRR3471111	ReoV.Infected	3.3898304999999997E-2	splice_region_variant&synonymous_variant	LOW	Slc4a1ap	protein_coding	transcript
chr2-31613044	31613044	0.0119048	chr2	T	C	168	0	2	0	166	SRR3471113	ReoV.Infected	1.1904761999999999E-2	missense_variant	MODERATE	Fubp3	protein_coding	transcript
chr2-31675864	31675864	0.0163934	chr2	T	C	122	0	2	0	120	SRR3471112	ReoV.Infected	1.6393443000000001E-2	missense_variant	MODERATE	Exosc2	protein_coding	transcript
chr11-31933613	31933613	0.379866	chr11	T	C	217_201_152	0_1	87_85_48	0	130_115_104	SRR3471111_SRR3471112_SRR3471113	ReoV.Infected	0.400921658986175_0.422885572139304_0.315789473684211	3_prime_UTR_variant	MODIFIER	Cpeb4	protein_coding	transcript
chr17-32768099	32768099	0.201878	chr17	A	G	504_472_400	395_372_329	0	109_100_71	0	SRR3471111_SRR3471112_SRR3471113	ReoV.Infected	0.216269841269841_0.211864406779661_0.1775	3_prime_UTR_variant	MODIFIER	Zfp871	protein_coding	transcript
chr4-32964897	32964897	0.929189	chr4	A	G	182_220_174	12_16	0	170_208_158	0	SRR3471111_SRR3471112_SRR3471113	ReoV.Infected	0.934065934065934_0.945454545454545_0.908045977011494	intergenic_region	MODIFIER	Ankrd6-Rragd	NA	intergenic_region
chr16-33421348	33421348	0.0143885	chr16	A	G	139	137	0	2	0	SRR3471112	ReoV.Infected	1.4388489000000001E-2	5_prime_UTR_variant	MODIFIER	Zfp148	protein_coding	transcript
chr16-33885048	33885048	0.090566	chr16	A	G	265	241	0	24	0	SRR3471113	ReoV.Infected	9.0566038000000001E-2	missense_variant	MODERATE	Itgb5	protein_coding	transcript
chr17-33912665	33912665	0.0346105	chr17	T	C	318_295_281	0	12_9_10	0	306_286_271	SRR3471111_SRR3471112_SRR3471113	ReoV.Infected	0.0377358490566038_0.0305084745762712_0.0355871886120996	synonymous_variant	LOW	Daxx	protein_coding	transcript
chr10-33920153	33920153	0.220905	chr10	A	G	114_131	88_103	0	26_28	0	SRR3471111_SRR3471112	ReoV.Infected	0.228070175438596_0.213740458015267	downstream_gene_variant	MODIFIER	Rsph4a	protein_coding	transcript
chr17-33928557	33928557	0.127893	chr17	A	G	783_744_659	686_637_578	1_0	95_106_79	1	SRR3471111_SRR3471112_SRR3471113	ReoV.Infected	0.121328224776501_0.14247311827957_0.119878603945372	3_prime_UTR_variant	MODIFIER	Tapbp	protein_coding	transcript
chr17-33928733	33928733	0.0949388	chr17	A	G	2694_2668_2235	2424_2429_2013	0	263_238_219	7_1_3	SRR3471111_SRR3471112_SRR3471113	ReoV.Infected	0.0976243504083148_0.0892053973013493_0.0979865771812081	3_prime_UTR_variant	MODIFIER	Tapbp	protein_coding	transcript
chr17-33949639	33949639	0.0173913	chr17	A	G	115	113	0	2	0	SRR3471112	ReoV.Infected	1.7391304E-2	3_prime_UTR_variant	MODIFIER	Wdr46	protein_coding	transcript
chr6-33973475	33973475	0.166667	chr6	T	C	852	71	142	42	597	SRR3471112	ReoV.Infected	0.16666666699999999	downstream_gene_variant	MODIFIER	Exoc4	protein_coding	transcript
chr17-33996438	33996438	0.221426	chr17	T	C	1553_1552_1411	1_0	341_358_302	0	1211_1194_1109	SRR3471111_SRR3471112_SRR3471113	ReoV.Infected	0.219575016097875_0.230670103092784_0.214032600992204	3_prime_UTR_variant	MODIFIER	H2-K1	protein_coding	transcript
chr17-33997434	33997434	0.973261	chr17	A	G	290_281_244	4_5_3	0_2	283_271_239	3_5_0	SRR3471111_SRR3471112_SRR3471113	ReoV.Infected	0.975862068965517_0.9644128113879_0.979508196721312	missense_variant	MODERATE	H2-K1	protein_coding	transcript
chr8-34135716	34135716	0.875964	chr8	T	A	462_446_441	49_60_58	413_386_383	0	0	SRR3471111_SRR3471112_SRR3471113	ReoV.Infected	0.893939393939394_0.865470852017937_0.868480725623583	3_prime_UTR_variant	MODIFIER	Leprotl1	protein_coding	transcript
chr17-34184363	34184363	0.985579	chr17	T	C	282_270	2_1	277_267	3_2	0	SRR3471112_SRR3471113	ReoV.Infected	0.982269503546099_0.988888888888889	missense_variant	MODERATE	Psmb9	protein_coding	transcript
chr17-34197078	34197078	0.0948795	chr17	A	G	1328	1202	0	126	0	SRR3471112	ReoV.Infected	9.4879517999999996E-2	3_prime_UTR_variant	MODIFIER	Tap1	protein_coding	transcript
chr17-34205464	34205464	0.987013	chr17	A	G	154	0	0	152	2	SRR3471111	ReoV.Infected	0.98701298699999995	missense_variant	MODERATE	Tap2	protein_coding	transcript
chr7-34220619	34220619	0.0104712	chr7	A	G	573	567	0	6	0	SRR3471112	ReoV.Infected	1.0471204E-2	missense_variant	MODERATE	Gpi1	protein_coding	transcript
chr15-34429317	34429317	0.125056	chr15	A	G	114_117	103_98	0	10_19	1_0	SRR3471111_SRR3471112	ReoV.Infected	0.087719298245614_0.162393162393162	intron_variant	MODIFIER	Matn2	protein_coding	transcript
chr19-34585577	34585577	0.125	chr19	T	C	128	0	16	0	112	SRR3471113	ReoV.Infected	0.125	intron_variant	MODIFIER	Ifit3	protein_coding	transcript
chr19-34593600	34593600	0.508866	chr19	A	G	188_180_152	102_74_79	0	86_106_73	0	SRR3471111_SRR3471112_SRR3471113	ReoV.Infected	0.457446808510638_0.588888888888889_0.480263157894737	3_prime_UTR_variant	MODIFIER	Ifit1bl1	protein_coding	transcript
chr19-34609950	34609950	0.529412	chr19	T	C	102	0	54	0	48	SRR3471112	ReoV.Infected	0.52941176499999998	intron_variant	MODIFIER	Ifit3b	protein_coding	transcript
chr14-34688983	34688983	0.114504	chr14	T	C	131	1	15	0	115	SRR3471112	ReoV.Infected	0.11450381699999999	intron_variant	MODIFIER	Wapl	protein_coding	transcript
chr6-34774031	34774031	0.977648	chr6	T	C	159_189_152	0	154_186_149	0	5_3	SRR3471111_SRR3471112_SRR3471113	ReoV.Infected	0.968553459119497_0.984126984126984_0.980263157894737	3_prime_UTR_variant	MODIFIER	Cald1	protein_coding	transcript
chr18-34864261	34864261	0.119266	chr18	T	C	109	0	13	1	95	SRR3471112	ReoV.Infected	0.119266	3_prime_UTR_variant	MODIFIER	Egr1	protein_coding	transcript
chr17-34864755	34864755	0.0595745	chr17	A	G	245_253_203	226_240_179	1_2_3	16_10_15	2_1_6	SRR3471111_SRR3471112_SRR3471113	ReoV.Infected	0.0653061224489796_0.0395256916996047_0.0738916256157636	missense_variant	MODERATE	C2	protein_coding	transcript
chr18-34970381	34970381	0.904878	chr18	T	C	480_477_411	0	443_438_359	0	37_39_52	SRR3471111_SRR3471112_SRR3471113	ReoV.Infected	0.922916666666667_0.918238993710692_0.873479318734793	intergenic_region	MODIFIER	Hspa9-Ctnna1	NA	intergenic_region
chr18-34970623	34970623	0.980392	chr18	A	G	153	2	0	150	1	SRR3471112	ReoV.Infected	0.98039215700000004	intergenic_region	MODIFIER	Hspa9-Ctnna1	NA	intergenic_region
chr18-34970639	34970639	0.987539	chr18	A	G	160_161	2	0	158_159	0	SRR3471112_SRR3471113	ReoV.Infected	0.9875_0.987577639751553	intergenic_region	MODIFIER	Hspa9-Ctnna1	NA	intergenic_region
chr18-34970650	34970650	0.945419	chr18	A	G	115_121	4_7	0	111_112	0_2	SRR3471111_SRR3471112	ReoV.Infected	0.965217391304348_0.925619834710744	intergenic_region	MODIFIER	Hspa9-Ctnna1	NA	intergenic_region
chr17-35010871	35010871	0.0357143	chr17	A	G	112	108	0	4	0	SRR3471111	ReoV.Infected	3.5714285999999998E-2	synonymous_variant	LOW	Vars	protein_coding	transcript
chr17-35058717	35058717	0.0171574	chr17	A	T	131_105	114_89	0	2	15_14	SRR3471111_SRR3471113	ReoV.Infected	0.0152671755725191_0.019047619047619	splice_region_variant	LOW	Clic1	protein_coding	transcript
chr17-35058718	35058718	0.147416	chr17	T	C	119_106	1	16_17	0	102_88	SRR3471111_SRR3471112	ReoV.Infected	0.134453781512605_0.160377358490566	splice_region_variant	LOW	Clic1	protein_coding	transcript
chr2-35181087	35181087	0.109253	chr2	T	C	214_242	0	22_28	0	192_213	SRR3471111_SRR3471112	ReoV.Infected	0.102803738317757_0.115702479338843	3_prime_UTR_variant	MODIFIER	Rab14	protein_coding	transcript
chr17-35221228	35221228	0.986577	chr17	T	C	149	0	147	0	2	SRR3471113	ReoV.Infected	0.98657718100000003	synonymous_variant	LOW	Nfkbil1	protein_coding	transcript
chr17-35266249	35266249	0.985826	chr17	A	G	707_704	2_1	2_0	697_694	6_9	SRR3471111_SRR3471112	ReoV.Infected	0.985855728429986_0.985795454545455	missense_variant	MODERATE	H2-D1	protein_coding	transcript
chr2-35298907	35298907	0.0392157	chr2	A	G	102	98	0	4	0	SRR3471113	ReoV.Infected	3.9215686E-2	missense_variant	MODERATE	Gsn	protein_coding	transcript
chr9-35305339	35305339	0.0174588	chr9	T	A	311_256	55_57	6_4	3_1	247_194	SRR3471112_SRR3471113	ReoV.Infected	0.0192926045016077_0.015625	intergenic_region	MODIFIER	4933422A05Rik-Cdon	NA	intergenic_region
chr9-35305349	35305349	0.683708	chr9	A	G	402_412_323	99_84_70	4_2_0	266_288_223	33_38_30	SRR3471111_SRR3471112_SRR3471113	ReoV.Infected	0.661691542288557_0.699029126213592_0.690402476780186	intergenic_region	MODIFIER	4933422A05Rik-Cdon	NA	intergenic_region
chr9-35305403	35305403	0.687453	chr9	T	C	827_747	6_4	568_514	7_3	246_226	SRR3471111_SRR3471113	ReoV.Infected	0.686819830713422_0.688085676037483	intergenic_region	MODIFIER	4933422A05Rik-Cdon	NA	intergenic_region
chr9-35305426	35305426	0.875871	chr9	T	C	1038_1064_949	19_12_10	902_935_835	10_15_9	107_102_95	SRR3471111_SRR3471112_SRR3471113	ReoV.Infected	0.86897880539499_0.878759398496241_0.879873551106428	intergenic_region	MODIFIER	4933422A05Rik-Cdon	NA	intergenic_region
chr17-35556189	35556189	0.989273	chr17	A	G	839	0	2	830	6	SRR3471111	ReoV.Infected	0.98927294399999999	synonymous_variant	LOW	Cdsn	protein_coding	transcript
chr11-35787877	35787877	0.111871	chr11	A	G	161_134	143_119	0	18_15	0	SRR3471112_SRR3471113	ReoV.Infected	0.111801242236025_0.111940298507463	3_prime_UTR_variant	MODIFIER	Pank3	protein_coding	transcript
chr16-35834407	35834407	0.0959752	chr16	A	G	323	292	0	31	0	SRR3471112	ReoV.Infected	9.5975231999999994E-2	3_prime_UTR_variant	MODIFIER	Parp14	protein_coding	transcript
chr17-35834428	35834428	0.978873	chr17	T	C	142	3	139	0	0	SRR3471112	ReoV.Infected	0.97887323900000001	3_prime_UTR_variant	MODIFIER	Tubb5	protein_coding	transcript
chr17-35848572	35848572	0.0182927	chr17	A	C	164	88	72	3	1	SRR3471112	ReoV.Infected	1.8292683000000001E-2	missense_variant	MODERATE	Mdc1	protein_coding	transcript
chr16-35981809	35981809	0.0950506	chr16	A	G	576_651_538	518_589_490	0	58_62_48	0	SRR3471111_SRR3471112_SRR3471113	ReoV.Infected	0.100694444444444_0.0952380952380952_0.0892193308550186	upstream_gene_variant	MODIFIER	Kpna1	protein_coding	transcript
chr2-36049199	36049199	0.0225989	chr2	A	G	177	172	1	4	0	SRR3471113	ReoV.Infected	2.259887E-2	missense_variant	MODERATE	Ndufa8	protein_coding	transcript
chr17-36121215	36121215	0.907397	chr17	T	C	177_180_162	0	157_167_147	0	20_13_15	SRR3471111_SRR3471112_SRR3471113	ReoV.Infected	0.887005649717514_0.927777777777778_0.907407407407407	intron_variant	MODIFIER	H2-T10	protein_coding	transcript
chr12-36377809	36377809	0.231481	chr12	T	C	108	0	25	0	83	SRR3471112	ReoV.Infected	0.23148148099999999	upstream_gene_variant	MODIFIER	Ispd	protein_coding	transcript
chr17-36854293	36854293	0.985451	chr17	A	G	245_178	0_1	0_1	242_175	3_1	SRR3471111_SRR3471113	ReoV.Infected	0.987755102040816_0.98314606741573	missense_variant	MODERATE	Trim26	protein_coding	transcript
chr19-36887080	36887080	0.0131579	chr19	T	C	152	1	2	0	149	SRR3471113	ReoV.Infected	1.3157894999999999E-2	synonymous_variant	LOW	Tnks2	protein_coding	transcript
chr2-37377402	37377402	0.0145985	chr2	T	C	137	0	2	0	135	SRR3471111	ReoV.Infected	1.459854E-2	missense_variant	MODERATE	Rc3h2	protein_coding	transcript
chr19-37402282	37402282	0.0166667	chr19	A	G	120	117	1	2	0	SRR3471112	ReoV.Infected	1.6666667E-2	missense_variant	MODERATE	Kif11	protein_coding	transcript
chr18-37840383	37840383	0.114028	chr18	A	G	213_217	187_194	0	26_23	0	SRR3471111_SRR3471112	ReoV.Infected	0.122065727699531_0.105990783410138	3_prime_UTR_variant	MODIFIER	Gm37013	protein_coding	transcript
chr6-37919489	37919489	0.0263158	chr6	A	G	114	111	0	3	0	SRR3471111	ReoV.Infected	2.6315788999999999E-2	missense_variant&splice_region_variant	MODERATE	Trim24	protein_coding	transcript
chr7-37965339	37965339	0.96931	chr7	A	G	143_151_114	5_2	0	138_149_109	0	SRR3471111_SRR3471112_SRR3471113	ReoV.Infected	0.965034965034965_0.986754966887417_0.956140350877193	synonymous_variant	LOW	Uri1	protein_coding	transcript
chr16-38240668	38240668	0.124183	chr16	A	G	153	134	0	19	0	SRR3471112	ReoV.Infected	0.124183	3_prime_UTR_variant	MODIFIER	Gsk3b	protein_coding	transcript
chr16-38240669	38240669	0.124074	chr16	A	G	170_135	153_115	0	17_20	0	SRR3471111_SRR3471113	ReoV.Infected	0.1_0.148148148148148	3_prime_UTR_variant	MODIFIER	Gsk3b	protein_coding	transcript
chr18-38245264	38245264	0.0215093	chr18	T	C	642_534	0	18_8	0	624_526	SRR3471111_SRR3471113	ReoV.Infected	0.0280373831775701_0.0149812734082397	upstream_gene_variant	MODIFIER	0610009O20Rik	protein_coding	transcript
chr15-38491612	38491612	0.185701	chr15	T	C	462_484_364	1_0	75_94_73	0	386_390_291	SRR3471111_SRR3471112_SRR3471113	ReoV.Infected	0.162337662337662_0.194214876033058_0.200549450549451	missense_variant	MODERATE	Azin1	protein_coding	transcript
chr6-38502603	38502603	0.0122699	chr6	A	C	163	146	15	2	0	SRR3471111	ReoV.Infected	1.2269939000000001E-2	3_prime_UTR_variant	MODIFIER	Ubn2	protein_coding	transcript
chr6-38507654	38507654	0.15883	chr6	A	G	752_711_674	624_601_570	1_0	127_109_104	0	SRR3471111_SRR3471112_SRR3471113	ReoV.Infected	0.168882978723404_0.153305203938115_0.154302670623145	3_prime_UTR_variant	MODIFIER	Ubn2	protein_coding	transcript
chr18-39410975	39410975	0.0945946	chr18	T	C	296	0	28	0	268	SRR3471112	ReoV.Infected	9.4594595000000004E-2	3_prime_UTR_variant	MODIFIER	Nr3c1	protein_coding	transcript
chr5-39798717	39798717	0.015625	chr5	A	G	128	126	0	2	0	SRR3471112	ReoV.Infected	1.5625E-2	intergenic_region	MODIFIER	Hs3st1-Rab28	NA	intergenic_region
chr17-39844592	39844592	0.220536	chr17	T	C	537_523_434	0	118_113_98	0	419_410_336	SRR3471111_SRR3471112_SRR3471113	ReoV.Infected	0.219739292364991_0.216061185468451_0.225806451612903	non_coding_transcript_exon_variant	MODIFIER	Rn45s	pseudogene	transcript
chr17-39846128	39846128	0.989388	chr17	A	G	186_191	0_1	0	184_189	2_1	SRR3471111_SRR3471113	ReoV.Infected	0.989247311827957_0.989528795811518	non_coding_transcript_exon_variant	MODIFIER	Rn45s	pseudogene	transcript
chr17-39848110	39848110	0.986425	chr17	T	C	442	1	436	2	3	SRR3471113	ReoV.Infected	0.98642533899999996	non_coding_transcript_exon_variant	MODIFIER	Rn45s	pseudogene	transcript
chr17-39848233	39848233	0.7317	chr17	T	C	295_283_257	3_1	214_210_187	3_2_0	75_70_69	SRR3471111_SRR3471112_SRR3471113	ReoV.Infected	0.725423728813559_0.742049469964664_0.727626459143969	non_coding_transcript_exon_variant	MODIFIER	Rn45s	pseudogene	transcript
chr17-39848555	39848555	0.128563	chr17	T	C	315_302_288	0	32_47_37	0_1	283_255_250	SRR3471111_SRR3471112_SRR3471113	ReoV.Infected	0.101587301587302_0.155629139072848_0.128472222222222	non_coding_transcript_exon_variant	MODIFIER	Rn45s	pseudogene	transcript
chr17-39848652	39848652	0.857047	chr17	T	C	442_395_370	0_1	377_336_321	0_1	65_57_49	SRR3471111_SRR3471112_SRR3471113	ReoV.Infected	0.852941176470588_0.850632911392405_0.867567567567568	non_coding_transcript_exon_variant	MODIFIER	Rn45s	pseudogene	transcript
chr8-40385886	40385886	0.985612	chr8	A	G	139	1	0	137	1	SRR3471111	ReoV.Infected	0.985612	3_prime_UTR_variant	MODIFIER	Micu3	protein_coding	transcript
chr2-40555871	40555871	0.0634278	chr2	A	G	351_342	327_322	0	24_20	0	SRR3471111_SRR3471113	ReoV.Infected	0.0683760683760684_0.0584795321637427	intergenic_region	MODIFIER	Ppp6c-Lrp1b	NA	intergenic_region
chr4-40745268	40745268	0.108911	chr4	A	G	101	89	0	11	0	SRR3471112	ReoV.Infected	0.108911	intron_variant	MODIFIER	Smu1	protein_coding	transcript
chr11-40749446	40749446	0.127586	chr11	T	C	120_116	0	12_18	0	108_98	SRR3471112_SRR3471113	ReoV.Infected	0.1_0.155172413793103	3_prime_UTR_variant	MODIFIER	Ccng1	protein_coding	transcript
chr8-41341478	41341478	0.986486	chr8	A	G	222	1	0	219	2	SRR3471111	ReoV.Infected	0.986486	3_prime_UTR_variant	MODIFIER	Asah1	protein_coding	transcript
chr8-41399622	41399622	0.0102564	chr8	T	C	195	0	2	0	193	SRR3471112	ReoV.Infected	1.0256410000000001E-2	missense_variant	MODERATE	Frg1	protein_coding	transcript
chr11-43442672	43442672	0.0223881	chr11	T	C	134	0	3	1	130	SRR3471111	ReoV.Infected	2.2388060000000001E-2	missense_variant	MODERATE	Slu7	protein_coding	transcript
chr16-43636992	43636992	0.127273	chr16	A	G	110	96	0	14	0	SRR3471112	ReoV.Infected	0.127273	upstream_gene_variant	MODIFIER	Mir568	pseudogene	transcript
chr19-43735491	43735491	0.249451	chr19	T	C	120_134_122	0	26_35_33	0	94_99_89	SRR3471111_SRR3471112_SRR3471113	ReoV.Infected	0.216666666666667_0.261194029850746_0.270491803278689	3_prime_UTR_variant	MODIFIER	Cox15	protein_coding	transcript
chr1-43940155	43940155	0.464845	chr1	A	G	359_323_282	188_178_148	0	170_144_134	1_0	SRR3471111_SRR3471112_SRR3471113	ReoV.Infected	0.473537604456825_0.445820433436532_0.475177304964539	missense_variant	MODERATE	Tpp2	protein_coding	transcript
chr18-44424703	44424703	0.250633	chr18	A	G	133_125_108	98_94_82	0	35_31_26	0	SRR3471111_SRR3471112_SRR3471113	ReoV.Infected	0.263157894736842_0.248_0.240740740740741	3_prime_UTR_variant	MODIFIER	Dcp2	protein_coding	transcript
chr9-44742485	44742485	0.141104	chr9	T	C	163	0	23	0	140	SRR3471111	ReoV.Infected	0.14110429399999999	3_prime_UTR_variant	MODIFIER	Arcn1	protein_coding	transcript
chr13-44869897	44869897	0.356198	chr13	T	C	538_560_464	2_0	188_206_163	1_0	347_351_301	SRR3471111_SRR3471112_SRR3471113	ReoV.Infected	0.349442379182156_0.367857142857143_0.351293103448276	intron_variant	MODIFIER	Jarid2	protein_coding	transcript
chr11-45005669	45005669	0.937341	chr11	A	G	105_101	4_2	3_1	96_97	2_1	SRR3471111_SRR3471113	ReoV.Infected	0.914285714285714_0.96039603960396	3_prime_UTR_variant	MODIFIER	Ebf1	protein_coding	transcript
chr4-45840997	45840997	0.955357	chr4	T	C	112	0	107	0	5	SRR3471112	ReoV.Infected	0.95535714299999996	intergenic_region	MODIFIER	Igfbpl1-Stra6l	NA	intergenic_region
chr11-45894080	45894080	0.152174	chr11	A	G	138	117	0	21	0	SRR3471112	ReoV.Infected	0.15217391299999999	missense_variant	MODERATE	Clint1	protein_coding	transcript
chr12-45954397	45954397	0.0454545	chr12	A	G	176	168	0	8	0	SRR3471111	ReoV.Infected	4.5454544999999999E-2	intergenic_region	MODIFIER	Stxbp6-Nova1	NA	intergenic_region
chr9-45967265	45967265	0.202016	chr9	T	C	340_326_317	1_0	74_68_57	0_2	265_256_258	SRR3471111_SRR3471112_SRR3471113	ReoV.Infected	0.217647058823529_0.208588957055215_0.17981072555205	3_prime_UTR_variant	MODIFIER	Pafah1b2	protein_coding	transcript
chr7-46041563	46041563	0.0150376	chr7	T	C	133	0	2	0	131	SRR3471113	ReoV.Infected	1.5037594E-2	synonymous_variant	LOW	Nomo1	protein_coding	transcript
chr11-46440819	46440819	0.251469	chr11	A	G	489_519_461	378_384_336	0	111_133_125	0_2	SRR3471111_SRR3471112_SRR3471113	ReoV.Infected	0.226993865030675_0.25626204238921_0.27114967462039	synonymous_variant	LOW	Med7	protein_coding	transcript
chr6-46528215	46528215	0.562413	chr6	A	G	169_191_128	68_95_47	1_0	99_91_80	0_1	SRR3471111_SRR3471112_SRR3471113	ReoV.Infected	0.585798816568047_0.476439790575916_0.625	intron_variant	MODIFIER	Cntnap2	protein_coding	transcript
chr18-46607729	46607729	0.214	chr18	A	G	531_565_420	406_455_331	0	125_110_89	0	SRR3471111_SRR3471112_SRR3471113	ReoV.Infected	0.235404896421846_0.194690265486726_0.211904761904762	synonymous_variant	LOW	Eif1a	protein_coding	transcript
chr12-46699185	46699185	0.164241	chr12	T	C	129_147_126	0	21_24	0	108_123_105	SRR3471111_SRR3471112_SRR3471113	ReoV.Infected	0.162790697674419_0.163265306122449_0.166666666666667	3_prime_UTR_variant	MODIFIER	Nova1	protein_coding	transcript
chr12-46708169	46708169	0.179191	chr12	T	C	173	0	31	0	142	SRR3471112	ReoV.Infected	0.17919075100000001	intron_variant	MODIFIER	Nova1	protein_coding	transcript
chr17-46775081	46775081	0.208614	chr17	T	C	686_698_613	0	159_135_123	0	527_563_490	SRR3471111_SRR3471112_SRR3471113	ReoV.Infected	0.231778425655977_0.193409742120344_0.200652528548124	3_prime_UTR_variant	MODIFIER	Rpl7l1	protein_coding	transcript
chr19-47644133	47644133	0.159157	chr19	A	G	102_141	84_121	0	18_20	0	SRR3471111_SRR3471112	ReoV.Infected	0.176470588235294_0.141843971631206	3_prime_UTR_variant	MODIFIER	Slk	protein_coding	transcript
chr11-49039199	49039199	0.0401891	chr11	A	G	423	402	0	17	4	SRR3471111	ReoV.Infected	4.0189124999999999E-2	synonymous_variant	LOW	9930111J21Rik2	protein_coding	transcript
chr6-49259846	49259846	0.12826	chr6	T	C	109_102	0	13_14	0	96_88	SRR3471111_SRR3471112	ReoV.Infected	0.119266055045872_0.137254901960784	intron_variant	MODIFIER	Tra2a	protein_coding	transcript
chr6-49259855	49259855	0.21	chr6	T	C	100	0	21	0	79	SRR3471111	ReoV.Infected	0.21	intron_variant	MODIFIER	Tra2a	protein_coding	transcript
chr13-49385820	49385820	0.264515	chr13	A	G	145_173_162	103_120_130	0	42_53_32	0	SRR3471111_SRR3471112_SRR3471113	ReoV.Infected	0.289655172413793_0.30635838150289_0.197530864197531	3_prime_UTR_variant	MODIFIER	Bicd2	protein_coding	transcript
chr13-49386157	49386157	0.171438	chr13	A	G	618_650_517	512_533_431	0	105_117_85	1_0	SRR3471111_SRR3471112_SRR3471113	ReoV.Infected	0.169902912621359_0.18_0.164410058027079	3_prime_UTR_variant	MODIFIER	Bicd2	protein_coding	transcript
chr13-49386158	49386158	0.0904685	chr13	A	G	619	562	1	56	0	SRR3471111	ReoV.Infected	9.0468497999999994E-2	3_prime_UTR_variant	MODIFIER	Bicd2	protein_coding	transcript
chr6-49424488	49424488	0.96184	chr6	A	G	755_744_633	29_18	0	720_718_612	5_7_3	SRR3471111_SRR3471112_SRR3471113	ReoV.Infected	0.95364238410596_0.96505376344086_0.966824644549763	intron_variant	MODIFIER	Stk31	protein_coding	transcript
chr12-51133620	51133620	0.0194805	chr12	T	C	154	1	3	0	150	SRR3471113	ReoV.Infected	1.9480519000000002E-2	intergenic_region	MODIFIER	1700008C04Rik-G2e3	NA	intergenic_region
chr3-51261017	51261017	0.018018	chr3	T	C	111	0	2	0	109	SRR3471113	ReoV.Infected	1.8018018E-2	missense_variant	MODERATE	Elf2	protein_coding	transcript
chr16-51363799	51363799	0.98704	chr16	A	G	377_316	5_2	0	372_312	0_2	SRR3471111_SRR3471113	ReoV.Infected	0.986737400530504_0.987341772151899	intergenic_region	MODIFIER	1700116B05Rik-Cblb	NA	intergenic_region
chr6-51461182	51461182	0.0900302	chr6	A	G	325_360_309	270_297_245	13_21_19	32_28_29	10_14_16	SRR3471111_SRR3471112_SRR3471113	ReoV.Infected	0.0984615384615385_0.0777777777777778_0.0938511326860841	3_prime_UTR_variant	MODIFIER	Hnrnpa2b1	protein_coding	transcript
chr3-51472853	51472853	0.119535	chr3	A	G	394_450_325	347_406_279	0	47_44_46	0	SRR3471111_SRR3471112_SRR3471113	ReoV.Infected	0.119289340101523_0.0977777777777778_0.141538461538462	3_prime_UTR_variant	MODIFIER	Naa15	protein_coding	transcript
chr12-51748723	51748723	0.1801	chr12	A	G	124_115_102	96_98_85	0	28_17	0	SRR3471111_SRR3471112_SRR3471113	ReoV.Infected	0.225806451612903_0.147826086956522_0.166666666666667	missense_variant	MODERATE	Hectd1	protein_coding	transcript
chr14-52074530	52074530	0.28	chr14	T	C	100	0	28	0	72	SRR3471112	ReoV.Infected	0.28000000000000003	3_prime_UTR_variant	MODIFIER	Hnrnpc	protein_coding	transcript
chr11-52246527	52246527	0.660183	chr11	T	C	258_262_194	1_0	180_170_123	0	70_80_60	SRR3471111_SRR3471112_SRR3471113	ReoV.Infected	0.697674418604651_0.648854961832061_0.634020618556701	3_prime_UTR_variant	MODIFIER	Skp1a	protein_coding	transcript
chr12-52562324	52562324	0.0111524	chr12	A	G	269	265	1	3	0	SRR3471111	ReoV.Infected	1.1152416E-2	missense_variant&splice_region_variant	MODERATE	Arhgap5	protein_coding	transcript
chr12-52562325	52562325	0.0150943	chr12	T	C	265	1	4	0	260	SRR3471111	ReoV.Infected	1.5094339999999999E-2	missense_variant	MODERATE	Arhgap5	protein_coding	transcript
chr5-52856822	52856822	0.0125	chr5	T	C	160	0	2	0	158	SRR3471111	ReoV.Infected	1.2500000000000001E-2	synonymous_variant	LOW	Anapc4	protein_coding	transcript
chr9-53438096	53438096	0.334164	chr9	A	G	185_162_179	123_110_117	0	62_52	0	SRR3471111_SRR3471112_SRR3471113	ReoV.Infected	0.335135135135135_0.320987654320988_0.346368715083799	3_prime_UTR_variant	MODIFIER	Atm	protein_coding	transcript
chr11-53541458	53541458	0.162416	chr11	A	G	200_176_180	170_145_151	0	30_31_29	0	SRR3471111_SRR3471112_SRR3471113	ReoV.Infected	0.15_0.176136363636364_0.161111111111111	3_prime_UTR_variant	MODIFIER	2024-09-08	protein_coding	transcript
chr2-53696153	53696153	0.0169492	chr2	A	G	118	116	0	2	0	SRR3471111	ReoV.Infected	1.6949153000000002E-2	intergenic_region	MODIFIER	Arl6ip6-Rprm	NA	intergenic_region
chr5-54110616	54110616	0.044586	chr5	A	G	157	149	1	7	0	SRR3471112	ReoV.Infected	4.4585987000000001E-2	missense_variant	MODERATE	Stim2	protein_coding	transcript
chr18-54699138	54699138	0.865915	chr18	T	C	277_273_230	3_4	235_239_201	0_1	37_29_25	SRR3471111_SRR3471112_SRR3471113	ReoV.Infected	0.848375451263538_0.875457875457875_0.873913043478261	intergenic_region	MODIFIER	9330117O12Rik-Zfp608	NA	intergenic_region
chr18-54699171	54699171	0.0337797	chr18	A	T	225_209_140	139_112_77	12_17	4_10_5	70_41	SRR3471111_SRR3471112_SRR3471113	ReoV.Infected	0.0177777777777778_0.0478468899521531_0.0357142857142857	intergenic_region	MODIFIER	9330117O12Rik-Zfp608	NA	intergenic_region
chr6-55026443	55026443	0.973437	chr6	T	C	316_311_267	0	303_306_261	0	13_5_6	SRR3471111_SRR3471112_SRR3471113	ReoV.Infected	0.958860759493671_0.983922829581994_0.97752808988764	intergenic_region	MODIFIER	Ggct-Gars	NA	intergenic_region
chr13-55701154	55701154	0.198273	chr13	A	G	149_156_136	119_121_113	0	30_35_23	0	SRR3471111_SRR3471112_SRR3471113	ReoV.Infected	0.201342281879195_0.224358974358974_0.169117647058824	3_prime_UTR_variant	MODIFIER	B230219D22Rik	protein_coding	transcript
chr9-56223652	56223652	0.569342	chr9	T	C	2177_2164_1960	2_3_1	1265_1243_1083	0_1	910_917_876	SRR3471111_SRR3471112_SRR3471113	ReoV.Infected	0.581074873679375_0.574399260628466_0.552551020408163	intron_variant	MODIFIER	Peak1	protein_coding	transcript
chr1-56782231	56782231	0.940823	chr1	T	C	174_155	1_3	168_142	0	5_10	SRR3471111_SRR3471112	ReoV.Infected	0.96551724137931_0.916129032258065	intergenic_region	MODIFIER	Hsfy2-Satb2	NA	intergenic_region
chr1-56782258	56782258	0.948389	chr1	A	G	200_179_213	8_4_13	0	190_172_199	2_3_1	SRR3471111_SRR3471112_SRR3471113	ReoV.Infected	0.95_0.960893854748603_0.934272300469484	intergenic_region	MODIFIER	Hsfy2-Satb2	NA	intergenic_region
chr4-56874241	56874241	0.0828965	chr4	A	G	590_604	473_476	34_37	48_51	35_40	SRR3471111_SRR3471112	ReoV.Infected	0.0813559322033898_0.0844370860927152	downstream_gene_variant	MODIFIER	Tmem245	protein_coding	transcript
chr9-57062168	57062168	0.0833333	chr9	A	G	156	143	0	13	0	SRR3471111	ReoV.Infected	8.3333332999999996E-2	3_prime_UTR_variant	MODIFIER	Ptpn9	protein_coding	transcript
chr16-57198900	57198900	0.0283019	chr16	A	G	106	103	0	3	0	SRR3471111	ReoV.Infected	2.8301887000000001E-2	synonymous_variant	LOW	Tbc1d23	protein_coding	transcript
chr16-57391454	57391454	0.983942	chr16	T	C	6116_6172_5177	35_41_10	6016_6065_5102	7_6_5	57_60	SRR3471111_SRR3471112_SRR3471113	ReoV.Infected	0.983649444081099_0.982663642255347_0.985512845277188	intron_variant	MODIFIER	Cmss1	protein_coding	transcript
chr4-57895139	57895139	0.341075	chr4	A	G	128_143_109	84_97_70	0	44_46_39	0	SRR3471111_SRR3471112_SRR3471113	ReoV.Infected	0.34375_0.321678321678322_0.357798165137615	3_prime_UTR_variant	MODIFIER	Pakap	protein_coding	transcript
chr11-58188205	58188205	0.98917	chr11	T	C	277	1	274	1	1	SRR3471113	ReoV.Infected	0.98916967499999997	synonymous_variant	LOW	Gm12250	protein_coding	transcript
chr11-58189834	58189834	0.977778	chr11	A	G	135	3	0	132	0	SRR3471111	ReoV.Infected	0.97777777799999999	3_prime_UTR_variant	MODIFIER	Gm12250	protein_coding	transcript
chr11-58206499	58206499	0.373403	chr11	T	C	2035_1993_1797	1_0	759_775_644	0_1	1275_1218_1152	SRR3471111_SRR3471112_SRR3471113	ReoV.Infected	0.372972972972973_0.388861013547416_0.358375069560378	synonymous_variant	LOW	Igtp	protein_coding	transcript
chr11-58219895	58219895	0.989899	chr11	A	G	198	2	0	196	0	SRR3471113	ReoV.Infected	0.98989899000000003	synonymous_variant	LOW	Irgm2	protein_coding	transcript
chr3-58590823	58590823	0.282344	chr3	A	G	188_178_176	135_130_124	0	53_48_52	0	SRR3471111_SRR3471112_SRR3471113	ReoV.Infected	0.281914893617021_0.269662921348315_0.295454545454545	3_prime_UTR_variant	MODIFIER	Selt	protein_coding	transcript
chr12-59021720	59021720	0.0111732	chr12	A	G	179	177	0	2	0	SRR3471112	ReoV.Infected	1.1173183999999999E-2	missense_variant	MODERATE	Gemin2	protein_coding	transcript
chr9-59396481	59396481	0.229819	chr9	T	C	250_240_211	0	61_58_43	0	189_182_168	SRR3471111_SRR3471112_SRR3471113	ReoV.Infected	0.244_0.241666666666667_0.203791469194313	missense_variant	MODERATE	Arih1	protein_coding	transcript
chr14-59528864	59528864	0.017094	chr14	T	C	117	0	2	1	114	SRR3471113	ReoV.Infected	1.7094017E-2	missense_variant	MODERATE	Cab39l	protein_coding	transcript
chr11-59760252	59760252	0.160955	chr11	A	G	130_137_121	102_123_101	0	28_14_20	0	SRR3471111_SRR3471112_SRR3471113	ReoV.Infected	0.215384615384615_0.102189781021898_0.165289256198347	intron_variant	MODIFIER	Mprip	protein_coding	transcript
chr13-59819826	59819826	0.0952381	chr13	T	C	105	0	10	0	95	SRR3471112	ReoV.Infected	9.5238094999999995E-2	intron_variant	MODIFIER	Zcchc6	protein_coding	transcript
chr2-60066292	60066292	0.660194	chr2	A	G	103	35	0	68	0	SRR3471112	ReoV.Infected	0.66019417499999999	intron_variant	MODIFIER	Baz2b	protein_coding	transcript
chr1-60117599	60117599	0.952277	chr1	T	C	753_760_605	0	715_731_572	0_1	38_29_32	SRR3471111_SRR3471112_SRR3471113	ReoV.Infected	0.949535192563081_0.961842105263158_0.945454545454545	intron_variant	MODIFIER	Carf	protein_coding	transcript
chr11-60197790	60197790	0.292619	chr11	T	C	129_143_105	0	38_48_26	0	91_95_79	SRR3471111_SRR3471112_SRR3471113	ReoV.Infected	0.294573643410853_0.335664335664336_0.247619047619048	splice_region_variant&synonymous_variant	LOW	Rai1	protein_coding	transcript
chr18-60442112	60442112	0.010101	chr18	T	A	198	44	2	0	152	SRR3471113	ReoV.Infected	1.0101010000000001E-2	intergenic_region	MODIFIER	Iigp1-Smim3	NA	intergenic_region
chr8-60900219	60900219	0.045283	chr8	A	G	265	246	3	12	4	SRR3471111	ReoV.Infected	4.5283019000000001E-2	synonymous_variant	LOW	Hpf1	protein_coding	transcript
chr9-62068612	62068612	0.0165289	chr9	T	C	242	0	4	0	238	SRR3471111	ReoV.Infected	1.6528925999999999E-2	missense_variant	MODERATE	Glce	protein_coding	transcript
chr3-62159141	62159141	0.965677	chr3	A	G	336_369_215	6_12_5	0	326_354_208	4_3_2	SRR3471111_SRR3471112_SRR3471113	ReoV.Infected	0.970238095238095_0.959349593495935_0.967441860465116	intergenic_region	MODIFIER	Rap2b-Arhgef26	NA	intergenic_region
chr3-62159150	62159150	0.979167	chr3	T	C	336	5	329	0	2	SRR3471111	ReoV.Infected	0.97916666699999999	intergenic_region	MODIFIER	Rap2b-Arhgef26	NA	intergenic_region
chr15-63931616	63931616	0.186275	chr15	T	C	102	0	19	0	83	SRR3471112	ReoV.Infected	0.186275	stop_retained_variant	LOW	Fam49b	protein_coding	transcript
chr13-64135054	64135054	0.0896552	chr13	T	C	435	1	39	0	395	SRR3471111	ReoV.Infected	8.9655172000000005E-2	3_prime_UTR_variant	MODIFIER	Zfp367	protein_coding	transcript
chr18-64500438	64500438	0.240516	chr18	T	C	998_1011_838	1_0	232_258_196	1_0	764_751_642	SRR3471111_SRR3471112_SRR3471113	ReoV.Infected	0.232464929859719_0.255192878338279_0.233890214797136	3_prime_UTR_variant	MODIFIER	Nars	protein_coding	transcript
chr13-64703226	64703226	0.974488	chr13	T	C	182_154_145	0	179_149_141	0	3_5_4	SRR3471111_SRR3471112_SRR3471113	ReoV.Infected	0.983516483516483_0.967532467532468_0.972413793103448	intergenic_region	MODIFIER	1190003K10Rik-Cntnap3	NA	intergenic_region
chr8-64722557	64722557	0.989305	chr8	T	C	187	0	185	0	2	SRR3471113	ReoV.Infected	0.98930481299999995	synonymous_variant	LOW	Msmo1	protein_coding	transcript
chr8-64968714	64968714	0.015873	chr8	T	C	126	0	2	0	124	SRR3471112	ReoV.Infected	1.5873016E-2	synonymous_variant	LOW	Tmem192	protein_coding	transcript
chr13-65066408	65066408	0.984375	chr13	A	G	128	2	0	126	0	SRR3471112	ReoV.Infected	0.984375	3_prime_UTR_variant	MODIFIER	Mfsd14b	protein_coding	transcript
chr5-65556694	65556694	0.130682	chr5	A	G	112_110	98_95	0	14_15	0	SRR3471112_SRR3471113	ReoV.Infected	0.125_0.136363636363636	intron_variant	MODIFIER	Ube2k	protein_coding	transcript
chr5-65556697	65556697	0.176488	chr5	T	C	103_101	1_0	18	0_1	84_82	SRR3471112_SRR3471113	ReoV.Infected	0.174757281553398_0.178217821782178	intron_variant	MODIFIER	Ube2k	protein_coding	transcript
chr14-65856882	65856882	0.0181818	chr14	A	G	165	162	0	3	0	SRR3471111	ReoV.Infected	1.8181817999999999E-2	synonymous_variant	LOW	Ccdc25	protein_coding	transcript
chr15-65873649	65873649	0.11	chr15	A	G	100	89	0	11	0	SRR3471111	ReoV.Infected	0.11	3_prime_UTR_variant	MODIFIER	Efr3a	protein_coding	transcript
chr9-65902623	65902623	0.207595	chr9	A	G	120_153_133	99_119_103	0	21_34_30	0	SRR3471111_SRR3471112_SRR3471113	ReoV.Infected	0.175_0.222222222222222_0.225563909774436	3_prime_UTR_variant	MODIFIER	2810417H13Rik	protein_coding	transcript
chr18-65981919	65981919	0.112676	chr18	T	C	142	0	16	0	126	SRR3471113	ReoV.Infected	0.112676	3_prime_UTR_variant	MODIFIER	Lman1	protein_coding	transcript
chr6-66540641	66540641	0.119266	chr6	A	G	218	192	0	26	0	SRR3471111	ReoV.Infected	0.119266	3_prime_UTR_variant	MODIFIER	Mad2l1	protein_coding	transcript
chr7-66994334	66994334	0.970297	chr7	T	C	101	0	98	0	3	SRR3471111	ReoV.Infected	0.970297	intron_variant	MODIFIER	Adamts17	protein_coding	transcript
chr18-67793696	67793696	0.984962	chr18	T	C	133	0	131	0	2	SRR3471111	ReoV.Infected	0.98496240599999996	3_prime_UTR_variant	MODIFIER	Seh1l	protein_coding	transcript
chr15-68876834	68876834	0.780559	chr15	T	C	338_319_244	52_53	270_249_186	2_4	14_13_4	SRR3471111_SRR3471112_SRR3471113	ReoV.Infected	0.798816568047337_0.780564263322884_0.762295081967213	intergenic_region	MODIFIER	Mir30d-Khdrbs3	NA	intergenic_region
chr2-69110105	69110105	0.286587	chr2	A	G	124_126_106	86_85_81	0	38_40_25	0_1	SRR3471111_SRR3471112_SRR3471113	ReoV.Infected	0.306451612903226_0.317460317460317_0.235849056603774	3_prime_UTR_variant	MODIFIER	Cers6	protein_coding	transcript
chr10-69338464	69338464	0.0859375	chr10	T	C	128	5	11	3	109	SRR3471111	ReoV.Infected	8.59375E-2	3_prime_UTR_variant	MODIFIER	Cdk1	protein_coding	transcript
chr12-69346337	69346337	0.0173611	chr12	T	C	288	0	5	0	283	SRR3471112	ReoV.Infected	1.7361110999999999E-2	synonymous_variant	LOW	Nemf	protein_coding	transcript
chr18-69633581	69633581	0.016129	chr18	A	G	186	183	0	3	0	SRR3471112	ReoV.Infected	1.6129032000000001E-2	missense_variant	MODERATE	Tcf4	protein_coding	transcript
chr11-69681746	69681746	0.0857143	chr11	A	C	210	120	72	18	0	SRR3471112	ReoV.Infected	8.5714286000000001E-2	5_prime_UTR_variant	MODIFIER	Senp3	protein_coding	transcript
chr2-69750355	69750355	0.10687	chr2	T	C	131	1	14	1	115	SRR3471113	ReoV.Infected	0.10687	synonymous_variant	LOW	Ppig	protein_coding	transcript
chr12-69824605	69824605	0.0234375	chr12	T	C	128	0	3	0	125	SRR3471111	ReoV.Infected	2.34375E-2	synonymous_variant	LOW	Map4k5	protein_coding	transcript
chr12-70193770	70193770	0.010582	chr12	T	C	189	0	2	2	185	SRR3471111	ReoV.Infected	1.0582011000000001E-2	missense_variant	MODERATE	Pygl	protein_coding	transcript
chr4-70290002	70290002	0.240741	chr4	A	G	108	82	0	26	0	SRR3471111	ReoV.Infected	0.24074074100000001	missense_variant	MODERATE	Cdk5rap2	protein_coding	transcript
chrX-70460161	70460161	0.203137	chrX	T	C	100_102	0	22_19	0	78_83	SRR3471111_SRR3471112	ReoV.Infected	0.22_0.186274509803922	3_prime_UTR_variant	MODIFIER	Tmem185a	protein_coding	transcript
chr8-70508273	70508273	0.13	chr8	A	G	100	86	0	13	1	SRR3471111	ReoV.Infected	0.13	3_prime_UTR_variant	MODIFIER	Uba52	protein_coding	transcript
chr17-70963798	70963798	0.988799	chr17	T	C	3027_2491	12_8	2992_2464	0_3	23_16	SRR3471111_SRR3471113	ReoV.Infected	0.988437396762471_0.989160979526295	intergenic_region	MODIFIER	Tgif1-Myl12b	NA	intergenic_region
chr8-71368555	71368555	0.0166667	chr8	A	G	120	118	0	2	0	SRR3471111	ReoV.Infected	1.6666667E-2	synonymous_variant	LOW	Use1	protein_coding	transcript
chr8-71535106	71535106	0.225888	chr8	T	G	597_601_435	0_2	139_143_90	457_458_342	0_1	SRR3471111_SRR3471112_SRR3471113	ReoV.Infected	0.232830820770519_0.237936772046589_0.206896551724138	intron_variant	MODIFIER	Bst2	protein_coding	transcript
chr6-71574118	71574118	0.01	chr6	T	C	300	0	3	0	297	SRR3471111	ReoV.Infected	0.01	missense_variant	MODERATE	Chmp3	protein_coding	transcript
chr1-71627175	71627175	0.0657253	chr1	T	C	1046_878	10_8_9	72_58_64	3_6_8	961_974_797	SRR3471111_SRR3471112_SRR3471113	ReoV.Infected	0.0688336520076482_0.0554493307839388_0.0728929384965831	missense_variant	MODERATE	Fn1	protein_coding	transcript
chr9-71845702	71845702	0.183022	chr9	T	C	169_202_153	0	29_34_32	0	140_168_121	SRR3471111_SRR3471112_SRR3471113	ReoV.Infected	0.171597633136095_0.168316831683168_0.209150326797386	3_prime_UTR_variant	MODIFIER	Tcf12	protein_coding	transcript
chr1-72088327	72088327	0.983438	chr1	A	G	131_112	1_2	0	129_110	1_0	SRR3471111_SRR3471112	ReoV.Infected	0.984732824427481_0.982142857142857	intergenic_region	MODIFIER	4933417E11Rik-Mreg	NA	intergenic_region
chr2-73431495	73431495	0.15386	chr2	T	C	103_105	0	16	0	87_89	SRR3471111_SRR3471112	ReoV.Infected	0.155339805825243_0.152380952380952	3_prime_UTR_variant	MODIFIER	Wipf1	protein_coding	transcript
chr2-73431502	73431502	0.100917	chr2	T	C	109	1	11	0	97	SRR3471112	ReoV.Infected	0.100917	3_prime_UTR_variant	MODIFIER	Wipf1	protein_coding	transcript
chrX-73681529	73681529	0.177801	chrX	A	G	471_499_391	395_418_309	0	76_81_82	0	SRR3471111_SRR3471112_SRR3471113	ReoV.Infected	0.16135881104034_0.162324649298597_0.209718670076726	3_prime_UTR_variant	MODIFIER	Slc6a8	protein_coding	transcript
chr2-73867930	73867930	0.456888	chr2	A	G	1358_1282_1181	711_706_639	2_3	640_569_538	4_2	SRR3471111_SRR3471112_SRR3471113	ReoV.Infected	0.471281296023564_0.44383775351014_0.455546147332769	intron_variant	MODIFIER	Atf2	protein_coding	transcript
chrX-74261512	74261512	0.0802296	chrX	T	C	181_205_173	1_0	16_17_12	0	164_188_161	SRR3471111_SRR3471112_SRR3471113	ReoV.Infected	0.0883977900552486_0.0829268292682927_0.069364161849711	downstream_gene_variant	MODIFIER	Emd	protein_coding	transcript
chr15-74957375	74957375	0.989011	chr15	T	C	182	0	180	0	2	SRR3471112	ReoV.Infected	0.98901098899999995	intron_variant	MODIFIER	Ly6e	protein_coding	transcript
chr15-74997540	74997540	0.0622526	chr15	T	C	673_660_564	0	35_55_29	0	638_605_535	SRR3471111_SRR3471112_SRR3471113	ReoV.Infected	0.0520059435364042_0.0833333333333333_0.0514184397163121	missense_variant	MODERATE	Ly6a	protein_coding	transcript
chr15-75009708	75009708	0.123738	chr15	A	G	118_145_114	104_130_97	0	14_15_17	0	SRR3471111_SRR3471112_SRR3471113	ReoV.Infected	0.11864406779661_0.103448275862069_0.149122807017544	intergenic_region	MODIFIER	Ly6a-Ly6c1	NA	intergenic_region
chr15-75009713	75009713	0.125359	chr15	T	C	120_141_112	0	15_14_17	0_1	105_126_95	SRR3471111_SRR3471112_SRR3471113	ReoV.Infected	0.125_0.099290780141844_0.151785714285714	intergenic_region	MODIFIER	Ly6a-Ly6c1	NA	intergenic_region
chr15-75056300	75056300	0.0490196	chr15	A	G	102	97	0	5	0	SRR3471111	ReoV.Infected	4.9019607999999999E-2	intergenic_region	MODIFIER	Ly6c1-Ly6c2	NA	intergenic_region
chr11-75066809	75066809	0.976207	chr11	T	C	145_150	0_1	141_147	0	4_2	SRR3471111_SRR3471112	ReoV.Infected	0.972413793103448_0.98	upstream_gene_variant	MODIFIER	Mir684-1	pseudogene	transcript
chr15-75086819	75086819	0.54	chr15	A	G	100	46	0	54	0	SRR3471111	ReoV.Infected	0.54	intergenic_region	MODIFIER	Ly6c1-Ly6c2	NA	intergenic_region
chr12-75453669	75453669	0.0952219	chr12	A	G	256_276	230_244	3_0	20_31	3_1	SRR3471111_SRR3471112	ReoV.Infected	0.078125_0.11231884057971	3_prime_UTR_variant	MODIFIER	Ppp2r5e	protein_coding	transcript
chrX-75534767	75534767	0.287496	chrX	T	C	190_157	3_4	56_44	6_1	125_108	SRR3471111_SRR3471113	ReoV.Infected	0.294736842105263_0.280254777070064	3_prime_UTR_variant	MODIFIER	Vbp1	protein_coding	transcript
chr2-75665913	75665913	0.285931	chr2	A	G	161_154_151	117_116_99	0	44_38_51	0_1	SRR3471111_SRR3471112_SRR3471113	ReoV.Infected	0.273291925465839_0.246753246753247_0.337748344370861	3_prime_UTR_variant	MODIFIER	Hnrnpa3	protein_coding	transcript
chr2-75681580	75681580	0.989529	chr2	T	C	191	1	189	1	0	SRR3471112	ReoV.Infected	0.98952879599999999	intron_variant	MODIFIER	Nfe2l2	protein_coding	transcript
chr2-75683390	75683390	0.312384	chr2	T	C	118_119	0_1	41_33	0	77_85	SRR3471111_SRR3471112	ReoV.Infected	0.347457627118644_0.277310924369748	intron_variant	MODIFIER	Nfe2l2	protein_coding	transcript
chr15-76072309	76072309	0.192513	chr15	T	C	187	0	36	0	151	SRR3471111	ReoV.Infected	0.19251336899999999	missense_variant	MODERATE	Puf60	protein_coding	transcript
chr13-76148757	76148757	0.013986	chr13	T	C	143	0	2	0	141	SRR3471112	ReoV.Infected	1.3986014E-2	synonymous_variant	LOW	Ttc37	protein_coding	transcript
chr12-76297575	76297575	0.0232267	chr12	T	C	298_255	1_0	8_5	0_2	289_248	SRR3471112_SRR3471113	ReoV.Infected	0.0268456375838926_0.0196078431372549	missense_variant	MODERATE	Mthfd1	protein_coding	transcript
chr10-76468789	76468789	0.013986	chr10	A	G	143	141	0	2	0	SRR3471112	ReoV.Infected	1.3986014E-2	5_prime_UTR_variant	MODIFIER	Ybey	protein_coding	transcript
chr11-76781837	76781837	0.195667	chr11	T	C	231_270_194	0	44_50_41	0	187_220_153	SRR3471111_SRR3471112_SRR3471113	ReoV.Infected	0.19047619047619_0.185185185185185_0.211340206185567	3_prime_UTR_variant	MODIFIER	Cpd	protein_coding	transcript
chr12-76837639	76837639	0.986928	chr12	A	G	153	2	0	151	0	SRR3471113	ReoV.Infected	0.98692810500000006	synonymous_variant	LOW	Fntb	protein_coding	transcript
chr5-76992032	76992032	0.0111732	chr5	A	G	179	177	0	2	0	SRR3471111	ReoV.Infected	1.1173183999999999E-2	missense_variant	MODERATE	Srp72	protein_coding	transcript
chr15-77054619	77054619	0.969466	chr15	A	G	131	1	2	127	1	SRR3471112	ReoV.Infected	0.96946564899999998	upstream_gene_variant	MODIFIER	Mb	protein_coding	transcript
chr15-77056080	77056080	0.126011	chr15	A	G	163_147_123	139_131_108	0	24_16_15	0	SRR3471111_SRR3471112_SRR3471113	ReoV.Infected	0.147239263803681_0.108843537414966_0.121951219512195	3_prime_UTR_variant	MODIFIER	Apol6	protein_coding	transcript
chr15-77763229	77763229	0.0197044	chr15	T	C	609	3	12	3	591	SRR3471111	ReoV.Infected	1.9704433E-2	missense_variant	MODERATE	Myh9	protein_coding	transcript
chr15-77769564	77769564	0.174406	chr15	T	C	548_543_426	0	101_105_62	0	447_438_364	SRR3471111_SRR3471112_SRR3471113	ReoV.Infected	0.184306569343066_0.193370165745856_0.145539906103286	missense_variant	MODERATE	Myh9	protein_coding	transcript
chr18-77780296	77780296	0.0395683	chr18	A	G	278	267	0	11	0	SRR3471112	ReoV.Infected	3.9568344999999998E-2	missense_variant	MODERATE	Atp5a1	protein_coding	transcript
chr12-78351125	78351125	0.83089	chr12	T	C	222_170_152	27_17_9	173_147_129	6_4	16_2_10	SRR3471111_SRR3471112_SRR3471113	ReoV.Infected	0.779279279279279_0.864705882352941_0.848684210526316	intron_variant	MODIFIER	Gphn	protein_coding	transcript
chr2-78920208	78920208	0.292936	chr2	A	G	131_185_110	90_126_82	0	40_59_28	1_0	SRR3471111_SRR3471112_SRR3471113	ReoV.Infected	0.305343511450382_0.318918918918919_0.254545454545455	3_prime_UTR_variant	MODIFIER	Ube2e3	protein_coding	transcript
chr1-79706265	79706265	0.0645161	chr1	A	G	155	139	3	10	3	SRR3471113	ReoV.Infected	6.4516129000000005E-2	synonymous_variant	LOW	Wdfy1	protein_coding	transcript
chr15-79824895	79824895	0.254221	chr15	T	C	171_176_138	1_0	45_42_36	0	125_134_102	SRR3471111_SRR3471112_SRR3471113	ReoV.Infected	0.263157894736842_0.238636363636364_0.260869565217391	3_prime_UTR_variant	MODIFIER	Cbx6	protein_coding	transcript
chr15-79898148	79898148	0.99	chr15	T	C	100	1	99	0	0	SRR3471112	ReoV.Infected	0.99	synonymous_variant	LOW	Apobec3	protein_coding	transcript
chr11-80442328	80442328	0.470588	chr11	A	G	187	99	0	88	0	SRR3471113	ReoV.Infected	0.47058823500000002	intron_variant	MODIFIER	Psmd11	protein_coding	transcript
chr10-81181397	81181397	0.024911	chr10	T	C	281	1	7	0	273	SRR3471112	ReoV.Infected	2.4911032E-2	missense_variant	MODERATE	Eef2	protein_coding	transcript
chr10-81323626	81323626	0.01625	chr10	A	G	150_160	147_158	0	3_2	0	SRR3471111_SRR3471113	ReoV.Infected	0.02_0.0125	missense_variant	MODERATE	Cactin	protein_coding	transcript
chr12-82342439	82342439	0.372082	chr12	T	C	152_170_116	0	67_65_34	0	85_105_82	SRR3471111_SRR3471112_SRR3471113	ReoV.Infected	0.440789473684211_0.382352941176471_0.293103448275862	missense_variant	MODERATE	Sipa1l1	protein_coding	transcript
chr4-82505184	82505184	0.962469	chr4	T	C	142_168_112	0_1	137_158_110	0	5_8_2	SRR3471111_SRR3471112_SRR3471113	ReoV.Infected	0.964788732394366_0.94047619047619_0.982142857142857	5_prime_UTR_variant	MODIFIER	Nfib	protein_coding	transcript
chr17-82539314	82539314	0.5175	chr17	T	C	400	0	207	187	6	SRR3471111	ReoV.Infected	0.51749999999999996	intergenic_region	MODIFIER	Slc8a1-Gm19689	NA	intergenic_region
chr6-82729560	82729560	0.031746	chr6	A	G	126	121	1	4	0	SRR3471112	ReoV.Infected	3.1746032E-2	missense_variant	MODERATE	Hk2	protein_coding	transcript
chr9-82869574	82869574	0.195071	chr9	T	C	168_150_133	0	40_25_24	0	128_125_109	SRR3471111_SRR3471112_SRR3471113	ReoV.Infected	0.238095238095238_0.166666666666667_0.180451127819549	3_prime_UTR_variant	MODIFIER	Phip	protein_coding	transcript
chr9-82869621	82869621	0.109489	chr9	T	C	137	1	15	0	121	SRR3471113	ReoV.Infected	0.109489	3_prime_UTR_variant	MODIFIER	Phip	protein_coding	transcript
chr10-82955280	82955280	0.89518	chr10	T	C	730_770_702	14_17_5	647_690_634	1_0	67_61	SRR3471111_SRR3471112_SRR3471113	ReoV.Infected	0.886301369863014_0.896103896103896_0.903133903133903	intergenic_region	MODIFIER	Txnrd1-Chst11	NA	intergenic_region
chr10-82955350	82955350	0.524628	chr10	A	T	873	151	21	458	243	SRR3471111	ReoV.Infected	0.52462772099999999	intergenic_region	MODIFIER	Txnrd1-Chst11	NA	intergenic_region
chr11-82962117	82962117	0.97479	chr11	A	G	168_136	0_2	0	162_134	1_0	SRR3471111_SRR3471113	ReoV.Infected	0.964285714285714_0.985294117647059	3_prime_UTR_variant	MODIFIER	Slfn5	protein_coding	transcript
chr11-82978900	82978900	0.182587	chr11	T	C	379_413_330	0	77_86_45	0	301_327_285	SRR3471111_SRR3471112_SRR3471113	ReoV.Infected	0.203166226912929_0.208232445520581_0.136363636363636	downstream_gene_variant	MODIFIER	Slfn9	protein_coding	transcript
chr11-82978916	82978916	0.541335	chr11	T	C	144_115	0	67_71	0	77_44	SRR3471111_SRR3471113	ReoV.Infected	0.465277777777778_0.617391304347826	downstream_gene_variant	MODIFIER	Slfn9	protein_coding	transcript
chr11-82979012	82979012	0.934029	chr11	A	G	853_859_709	61_48_50	0	792_811_659	0	SRR3471111_SRR3471112_SRR3471113	ReoV.Infected	0.928487690504103_0.944121071012806_0.929478138222849	downstream_gene_variant	MODIFIER	Slfn9	protein_coding	transcript
chr11-82981224	82981224	0.445194	chr11	A	G	1344_1293_1091	733_737_599	0	611_556_492	0	SRR3471111_SRR3471112_SRR3471113	ReoV.Infected	0.454613095238095_0.430007733952049_0.45096241979835	synonymous_variant	LOW	Slfn9	protein_coding	transcript
chr11-82981335	82981335	0.0552334	chr11	T	G	858_833_707	0	50_40_42	773_751_636	35_42_29	SRR3471111_SRR3471112_SRR3471113	ReoV.Infected	0.0582750582750583_0.0480192076830732_0.0594059405940594	synonymous_variant	LOW	Slfn9	protein_coding	transcript
chr11-82982506	82982506	0.439452	chr11	T	C	648_682_523	0_1	278_304_232	0_1	370_378_289	SRR3471111_SRR3471112_SRR3471113	ReoV.Infected	0.429012345679012_0.44574780058651_0.443594646271511	missense_variant	MODERATE	Slfn9	protein_coding	transcript
chr11-82987557	82987557	0.384283	chr11	T	C	234_255_172	0_1	94_110_55	0	140_145_116	SRR3471111_SRR3471112_SRR3471113	ReoV.Infected	0.401709401709402_0.431372549019608_0.319767441860465	missense_variant	MODERATE	Slfn9	protein_coding	transcript
chr11-82999420	82999420	0.983827	chr11	T	C	371	2	365	1	3	SRR3471111	ReoV.Infected	0.98382749300000005	downstream_gene_variant	MODIFIER	Slfn8	protein_coding	transcript
chr11-82999557	82999557	0.430592	chr11	A	G	137_113	76_66	0	61_47	0	SRR3471111_SRR3471113	ReoV.Infected	0.445255474452555_0.415929203539823	downstream_gene_variant	MODIFIER	Slfn8	protein_coding	transcript
chr11-83000997	83000997	0.987603	chr11	T	C	242	3	239	0	0	SRR3471111	ReoV.Infected	0.98760330600000001	downstream_gene_variant	MODIFIER	Slfn8	protein_coding	transcript
chr11-83003238	83003238	0.0106667	chr11	T	G	375	0	4	366	5	SRR3471113	ReoV.Infected	1.0666666999999999E-2	synonymous_variant	LOW	Slfn8	protein_coding	transcript
chr11-83013060	83013060	0.985507	chr11	T	C	138	0	136	0	2	SRR3471111	ReoV.Infected	0.98550724599999995	intron_variant	MODIFIER	Slfn8	protein_coding	transcript
chr11-83016811	83016811	0.92559	chr11	T	C	271_251_204	3_1_0	259_227_187	0	9_23_17	SRR3471111_SRR3471112_SRR3471113	ReoV.Infected	0.955719557195572_0.904382470119522_0.916666666666667	missense_variant	MODERATE	Slfn8	protein_coding	transcript
chr11-83020032	83020032	0.335854	chr11	A	G	369_376_310	231_253_215	0	138_123_95	0	SRR3471111_SRR3471112_SRR3471113	ReoV.Infected	0.373983739837398_0.327127659574468_0.306451612903226	splice_region_variant&intron_variant	LOW	Slfn8	protein_coding	transcript
chr11-83028343	83028343	0.0171417	chr11	T	C	1035_869	3_0	20_13	6_2	1006_854	SRR3471112_SRR3471113	ReoV.Infected	0.0193236714975845_0.0149597238204833	non_coding_transcript_exon_variant	MODIFIER	Slfn10-ps	pseudogene	transcript
chr11-83028497	83028497	0.0818295	chr11	A	G	2662_2654	2446_2435	0	216_219	0	SRR3471111_SRR3471112	ReoV.Infected	0.0811419984973704_0.0825169555388093	non_coding_transcript_exon_variant	MODIFIER	Slfn10-ps	pseudogene	transcript
chr11-83028500	83028500	0.0113208	chr11	T	A	2650	2394	30	3	223	SRR3471112	ReoV.Infected	1.1320755E-2	non_coding_transcript_exon_variant	MODIFIER	Slfn10-ps	pseudogene	transcript
chr11-83028548	83028548	0.823865	chr11	T	C	1898_1819_1693	2	1565_1495_1397	0	331_322_294	SRR3471111_SRR3471112_SRR3471113	ReoV.Infected	0.824552160168599_0.821880153930731_0.825162433549911	non_coding_transcript_exon_variant	MODIFIER	Slfn10-ps	pseudogene	transcript
chr11-83028969	83028969	0.986908	chr11	T	C	1024_959	0	1010_947	0	14_12	SRR3471112_SRR3471113	ReoV.Infected	0.986328125_0.987486965589155	non_coding_transcript_exon_variant	MODIFIER	Slfn10-ps	pseudogene	transcript
chr11-83035277	83035277	0.911164	chr11	T	C	126_140_100	0	116_125_92	0	10_14_8	SRR3471111_SRR3471112_SRR3471113	ReoV.Infected	0.920634920634921_0.892857142857143_0.92	non_coding_transcript_exon_variant	MODIFIER	Slfn10-ps	pseudogene	transcript
chr8-83314744	83314744	0.216	chr8	T	C	125	0	27	0	98	SRR3471111	ReoV.Infected	0.216	3_prime_UTR_variant	MODIFIER	Elmod2	protein_coding	transcript
chr6-83600962	83600962	0.966634	chr6	A	G	143_129	4_5	0	139_124	0	SRR3471111_SRR3471112	ReoV.Infected	0.972027972027972_0.961240310077519	intergenic_region	MODIFIER	Gm21284-Clec4f	NA	intergenic_region
chr12-84237192	84237192	0.0114286	chr12	T	C	175	0	2	0	173	SRR3471112	ReoV.Infected	1.1428571E-2	intergenic_region	MODIFIER	Elmsan1-Ptgr2	NA	intergenic_region
chr2-84442163	84442163	0.422543	chr2	T	C	126_117_112	0	53_50_47	0	73_67_65	SRR3471111_SRR3471112_SRR3471113	ReoV.Infected	0.420634920634921_0.427350427350427_0.419642857142857	3_prime_UTR_variant	MODIFIER	Tfpi	protein_coding	transcript
chr11-84471145	84471145	0.983051	chr11	A	G	118	2	0	116	0	SRR3471111	ReoV.Infected	0.98305084700000001	synonymous_variant	LOW	Aatf	protein_coding	transcript
chr1-84957080	84957080	0.249718	chr1	T	C	129_117	0	36_27_28	0	93_90_89	SRR3471111_SRR3471112_SRR3471113	ReoV.Infected	0.27906976744186_0.230769230769231_0.239316239316239	intergenic_region	MODIFIER	Slc16a14-A530032D15Rik	NA	intergenic_region
chr1-84957504	84957504	0.258679	chr1	T	C	198_206_166	0	50_52_45	0	148_154_121	SRR3471111_SRR3471112_SRR3471113	ReoV.Infected	0.252525252525253_0.252427184466019_0.271084337349398	intergenic_region	MODIFIER	Slc16a14-A530032D15Rik	NA	intergenic_region
chr1-84964025	84964025	0.167771	chr1	T	C	192_176	0	31_34_29	0	161_158_147	SRR3471111_SRR3471112_SRR3471113	ReoV.Infected	0.161458333333333_0.177083333333333_0.164772727272727	intergenic_region	MODIFIER	Slc16a14-A530032D15Rik	NA	intergenic_region
chr1-84964255	84964255	0.124594	chr1	T	C	191_216_175	0	22_25	0_1	169_190_150	SRR3471111_SRR3471112_SRR3471113	ReoV.Infected	0.115183246073298_0.115740740740741_0.142857142857143	intergenic_region	MODIFIER	Slc16a14-A530032D15Rik	NA	intergenic_region
chr8-84970199	84970199	0.988304	chr8	A	G	171	0	0	169	2	SRR3471111	ReoV.Infected	0.98830409399999997	5_prime_UTR_premature_start_codon_gain_variant	LOW	Prdx2	protein_coding	transcript
chr1-85012254	85012254	0.0303012	chr1	T	C	178_235	0	7_5	24_21	147_209	SRR3471112_SRR3471113	ReoV.Infected	0.0393258426966292_0.0212765957446809	intergenic_region	MODIFIER	Slc16a14-A530032D15Rik	NA	intergenic_region
chr1-85012265	85012265	0.532353	chr1	T	C	340	1	181	3	155	SRR3471113	ReoV.Infected	0.53235294099999997	intergenic_region	MODIFIER	Slc16a14-A530032D15Rik	NA	intergenic_region
chr8-85019547	85019547	0.0285714	chr8	T	C	140	0	4	0	136	SRR3471111	ReoV.Infected	2.8571428999999999E-2	missense_variant	MODERATE	Asna1	protein_coding	transcript
chr1-85027080	85027080	0.37896	chr1	A	G	616_584_469	391_360_287	0	225_224_182	0	SRR3471111_SRR3471112_SRR3471113	ReoV.Infected	0.36525974025974_0.383561643835616_0.388059701492537	intergenic_region	MODIFIER	Slc16a14-A530032D15Rik	NA	intergenic_region
chr1-85028258	85028258	0.108108	chr1	A	G	111	99	0	12	0	SRR3471112	ReoV.Infected	0.10810810799999999	intergenic_region	MODIFIER	Slc16a14-A530032D15Rik	NA	intergenic_region
chr1-85037381	85037381	0.0526316	chr1	A	G	209	198	0	11	0	SRR3471111	ReoV.Infected	5.2631578999999998E-2	intergenic_region	MODIFIER	Slc16a14-A530032D15Rik	NA	intergenic_region
chr1-85038549	85038549	0.101695	chr1	T	C	118	0	12	0	106	SRR3471111	ReoV.Infected	0.101695	intergenic_region	MODIFIER	Slc16a14-A530032D15Rik	NA	intergenic_region
chr1-85040154	85040154	0.0365622	chr1	A	G	228_235	222_224	0	6_11	0	SRR3471111_SRR3471112	ReoV.Infected	0.0263157894736842_0.0468085106382979	intergenic_region	MODIFIER	Slc16a14-A530032D15Rik	NA	intergenic_region
chr8-85074489	85074489	0.0196078	chr8	A	G	102	99	0	2	1	SRR3471113	ReoV.Infected	1.9607843E-2	missense_variant	MODERATE	Dhps	protein_coding	transcript
chr1-85085142	85085142	0.0574375	chr1	T	C	171_188	0	6_15	0	165_173	SRR3471111_SRR3471112	ReoV.Infected	0.0350877192982456_0.0797872340425532	downstream_gene_variant	MODIFIER	A530032D15Rik	protein_coding	transcript
chr1-85096760	85096760	0.246703	chr1	T	C	137_119	2_0	25_37	0	110_82	SRR3471111_SRR3471112	ReoV.Infected	0.182481751824818_0.310924369747899	intron_variant	MODIFIER	A530032D15Rik	protein_coding	transcript
chr1-85100761	85100761	0.176991	chr1	A	G	113	93	0	20	0	SRR3471112	ReoV.Infected	0.17699115000000001	intron_variant	MODIFIER	A530032D15Rik	protein_coding	transcript
chr1-85105531	85105531	0.185109	chr1	T	C	277_253_243	0_1	58_49_37	0	219_203_206	SRR3471111_SRR3471112_SRR3471113	ReoV.Infected	0.209386281588448_0.193675889328063_0.152263374485597	intron_variant	MODIFIER	A530032D15Rik	protein_coding	transcript
chr1-85111483	85111483	0.29678	chr1	T	C	425_442_374	0	136_128_105	0	289_314_269	SRR3471111_SRR3471112_SRR3471113	ReoV.Infected	0.32_0.289592760180996_0.280748663101604	upstream_gene_variant	MODIFIER	A530032D15Rik	protein_coding	transcript
chr1-85112557	85112557	0.388259	chr1	T	C	385_358_310	0_1	150_132_126	0_1	235_225_183	SRR3471111_SRR3471112_SRR3471113	ReoV.Infected	0.38961038961039_0.368715083798883_0.406451612903226	upstream_gene_variant	MODIFIER	A530032D15Rik	protein_coding	transcript
chr1-85131913	85131913	0.922156	chr1	A	G	167	13	0	154	0	SRR3471111	ReoV.Infected	0.922156	intergenic_region	MODIFIER	A530032D15Rik-Gm7609	NA	intergenic_region
chr1-85155565	85155565	0.344538	chr1	A	G	119	78	0	41	0	SRR3471113	ReoV.Infected	0.34453781500000003	intergenic_region	MODIFIER	A530032D15Rik-Gm7609	NA	intergenic_region
chr13-85196267	85196267	0.0125786	chr13	T	C	159	0	2	0	157	SRR3471112	ReoV.Infected	1.2578616000000001E-2	missense_variant	MODERATE	Ccnh	protein_coding	transcript
chr1-85201220	85201220	0.45804	chr1	T	C	184_145	0	81_69	0	103_76	SRR3471111_SRR3471113	ReoV.Infected	0.440217391304348_0.475862068965517	intron_variant	MODIFIER	Gm7609	protein_coding	transcript
chr1-85202495	85202495	0.235893	chr1	A	G	148_160_142	112_124_108	0	36_34	0	SRR3471111_SRR3471112_SRR3471113	ReoV.Infected	0.243243243243243_0.225_0.23943661971831	intron_variant	MODIFIER	Gm7609	protein_coding	transcript
chr1-85203286	85203286	0.41	chr1	T	C	100	0	41	0	59	SRR3471112	ReoV.Infected	0.41	intron_variant	MODIFIER	Gm7609	protein_coding	transcript
chr1-85206512	85206512	0.470754	chr1	T	C	192_209_177	0	86_100	0	106_109_91	SRR3471111_SRR3471112_SRR3471113	ReoV.Infected	0.447916666666667_0.478468899521531_0.485875706214689	intron_variant	MODIFIER	Gm7609	protein_coding	transcript
chr1-85214081	85214081	0.269429	chr1	T	C	346_358_355	1_0	103_88_94	0	242_270_260	SRR3471111_SRR3471112_SRR3471113	ReoV.Infected	0.297687861271676_0.245810055865922_0.264788732394366	downstream_gene_variant	MODIFIER	Gm7609	protein_coding	transcript
chr1-85214664	85214664	0.422348	chr1	T	C	578_597_492	0	240_261_204	0_2	338_334_288	SRR3471111_SRR3471112_SRR3471113	ReoV.Infected	0.41522491349481_0.437185929648241_0.414634146341463	downstream_gene_variant	MODIFIER	Gm7609	protein_coding	transcript
chr8-85263320	85263320	0.0339426	chr8	A	G	383	366	2	13	2	SRR3471112	ReoV.Infected	3.3942558999999997E-2	synonymous_variant	LOW	Vps35	protein_coding	transcript
chr1-85273466	85273466	0.0718954	chr1	T	C	153	0	11	0	142	SRR3471111	ReoV.Infected	7.1895424999999999E-2	upstream_gene_variant	MODIFIER	C130026I21Rik	protein_coding	transcript
chr1-85273467	85273467	0.132297	chr1	T	C	153_157_137	0	27_22_11	0	126_135	SRR3471111_SRR3471112_SRR3471113	ReoV.Infected	0.176470588235294_0.140127388535032_0.0802919708029197	upstream_gene_variant	MODIFIER	C130026I21Rik	protein_coding	transcript
chr1-85273474	85273474	0.133382	chr1	T	C	158_148	0	24_17	0	134_131	SRR3471111_SRR3471112	ReoV.Infected	0.151898734177215_0.114864864864865	upstream_gene_variant	MODIFIER	C130026I21Rik	protein_coding	transcript
chr1-85276491	85276491	0.1	chr1	T	C	110	0	11	0	99	SRR3471112	ReoV.Infected	0.1	intergenic_region	MODIFIER	C130026I21Rik-Sp110	NA	intergenic_region
chr1-85282786	85282786	0.128872	chr1	A	G	347_320_322	306_271_282	0	39_48_40	2_0	SRR3471111_SRR3471112_SRR3471113	ReoV.Infected	0.112391930835735_0.15_0.124223602484472	intergenic_region	MODIFIER	C130026I21Rik-Sp110	NA	intergenic_region
chr1-85290399	85290399	0.0114286	chr1	T	C	175	0	2	0	173	SRR3471113	ReoV.Infected	1.1428571E-2	intergenic_region	MODIFIER	C130026I21Rik-Sp110	NA	intergenic_region
chr1-85290961	85290961	0.198413	chr1	T	C	126	0	25	0	101	SRR3471111	ReoV.Infected	0.198413	intergenic_region	MODIFIER	C130026I21Rik-Sp110	NA	intergenic_region
chr1-85298517	85298517	0.240604	chr1	T	C	115_118	0	30_26	0	85_92	SRR3471111_SRR3471112	ReoV.Infected	0.260869565217391_0.220338983050847	intergenic_region	MODIFIER	C130026I21Rik-Sp110	NA	intergenic_region
chr1-85305307	85305307	0.609524	chr1	T	C	105	0	64	0	41	SRR3471112	ReoV.Infected	0.609524	intergenic_region	MODIFIER	C130026I21Rik-Sp110	NA	intergenic_region
chr1-85484357	85484357	0.144779	chr1	A	G	488_491_409	418_419_350	0	70_72_59	0	SRR3471111_SRR3471112_SRR3471113	ReoV.Infected	0.14344262295082_0.146639511201629_0.144254278728606	intergenic_region	MODIFIER	C130026I21Rik-Sp110	NA	intergenic_region
chr1-85503931	85503931	0.401961	chr1	A	G	102	61	0	41	0	SRR3471111	ReoV.Infected	0.40196078400000002	intergenic_region	MODIFIER	C130026I21Rik-Sp110	NA	intergenic_region
chr1-85538028	85538028	0.115531	chr1	A	G	123_145	109_127	0	14_17	0_1	SRR3471111_SRR3471112	ReoV.Infected	0.113821138211382_0.117241379310345	intergenic_region	MODIFIER	C130026I21Rik-Sp110	NA	intergenic_region
chr1-85540282	85540282	0.01	chr1	A	T	100	73	0	1	26	SRR3471112	ReoV.Infected	0.01	intergenic_region	MODIFIER	C130026I21Rik-Sp110	NA	intergenic_region
chr1-85599105	85599105	0.321101	chr1	A	G	109	74	0	35	0	SRR3471112	ReoV.Infected	0.32110091699999999	upstream_gene_variant	MODIFIER	Sp110	protein_coding	transcript
chr1-85609011	85609011	0.15	chr1	T	C	100	0	15	0	85	SRR3471111	ReoV.Infected	0.15	intron_variant	MODIFIER	Sp140	protein_coding	transcript
chr1-85609023	85609023	0.17	chr1	T	C	100	0	17	0	83	SRR3471111	ReoV.Infected	0.17	intron_variant	MODIFIER	Sp140	protein_coding	transcript
chr16-85861294	85861294	0.620638	chr16	A	G	273_257_194	101_106_69	0	172_151_125	0	SRR3471111_SRR3471112_SRR3471113	ReoV.Infected	0.63003663003663_0.587548638132296_0.644329896907217	3_prime_UTR_variant	MODIFIER	Adamts5	protein_coding	transcript
chr15-86194839	86194839	0.800429	chr15	T	C	120_113_108	8_16_6	99_85_89	2_1	11_12	SRR3471111_SRR3471112_SRR3471113	ReoV.Infected	0.825_0.752212389380531_0.824074074074074	intergenic_region	MODIFIER	Cerk-Tbc1d22a	NA	intergenic_region
chr15-86194944	86194944	0.988013	chr15	A	G	997_1004	7_10	0	987_990	3_4	SRR3471111_SRR3471112	ReoV.Infected	0.989969909729188_0.98605577689243	intergenic_region	MODIFIER	Cerk-Tbc1d22a	NA	intergenic_region
chr6-86334142	86334142	0.0258464	chr6	A	C	346_350	250_249	77_75	8_10	11_16	SRR3471111_SRR3471112	ReoV.Infected	0.023121387283237_0.0285714285714286	intergenic_region	MODIFIER	Tgfa-Fam136a	NA	intergenic_region
chr12-87459437	87459437	0.0118577	chr12	T	C	253	1	3	0	249	SRR3471113	ReoV.Infected	1.1857708E-2	missense_variant	MODERATE	Snw1	protein_coding	transcript
chr3-87931752	87931752	0.99	chr3	A	G	200	1	0	198	1	SRR3471111	ReoV.Infected	0.99	missense_variant	MODERATE	Isg20l2	protein_coding	transcript
chr3-87939418	87939418	0.104788	chr3	A	G	258_273_212	230_249_187	0	28_24_25	0	SRR3471111_SRR3471112_SRR3471113	ReoV.Infected	0.108527131782946_0.0879120879120879_0.117924528301887	3_prime_UTR_variant	MODIFIER	Isg20l2	protein_coding	transcript
chr11-87980593	87980593	0.109941	chr11	T	C	214_232_202	0	25_23	0	189_209_179	SRR3471111_SRR3471112_SRR3471113	ReoV.Infected	0.116822429906542_0.0991379310344828_0.113861386138614	3_prime_UTR_variant	MODIFIER	Dynll2	protein_coding	transcript
chr11-88082743	88082743	0.981481	chr11	T	C	108	1	106	0	1	SRR3471112	ReoV.Infected	0.98148148099999999	3_prime_UTR_variant	MODIFIER	Vezf1	protein_coding	transcript
chr8-88171868	88171868	0.171531	chr8	A	G	193_185	156_157	0	37_28	0	SRR3471111_SRR3471112	ReoV.Infected	0.191709844559585_0.151351351351351	3_prime_UTR_variant	MODIFIER	Heatr3	protein_coding	transcript
chr11-88210149	88210149	0.985994	chr11	T	C	357	0	352	0	5	SRR3471112	ReoV.Infected	0.98599439799999999	synonymous_variant	LOW	Mrps23	protein_coding	transcript
chr1-88263433	88263433	0.164123	chr1	T	C	227_209_174	0_1	42_27_31	0	185_181_143	SRR3471111_SRR3471112_SRR3471113	ReoV.Infected	0.185022026431718_0.129186602870813_0.17816091954023	3_prime_UTR_variant	MODIFIER	Hjurp	protein_coding	transcript
chr1-88263559	88263559	0.111772	chr1	A	G	126_108	113_95	0	13	0	SRR3471111_SRR3471113	ReoV.Infected	0.103174603174603_0.12037037037037	3_prime_UTR_variant	MODIFIER	Hjurp	protein_coding	transcript
chr1-88264748	88264748	0.165785	chr1	T	C	145_142_119	0_1	21_25	0	124_116_98	SRR3471111_SRR3471112_SRR3471113	ReoV.Infected	0.144827586206897_0.176056338028169_0.176470588235294	3_prime_UTR_variant	MODIFIER	Hjurp	protein_coding	transcript
chr1-88264772	88264772	0.188698	chr1	A	G	145_152_126	123_97	0	22_28_29	0_1	SRR3471111_SRR3471112_SRR3471113	ReoV.Infected	0.151724137931034_0.184210526315789_0.23015873015873	3_prime_UTR_variant	MODIFIER	Hjurp	protein_coding	transcript
chr1-88264854	88264854	0.207123	chr1	A	G	128_154_120	99_124_95	0	29_30_24	0_1	SRR3471111_SRR3471112_SRR3471113	ReoV.Infected	0.2265625_0.194805194805195_0.2	3_prime_UTR_variant	MODIFIER	Hjurp	protein_coding	transcript
chr1-88266561	88266561	0.147772	chr1	A	G	123_108	106_98_97	0	17_25_11	0	SRR3471111_SRR3471112_SRR3471113	ReoV.Infected	0.138211382113821_0.203252032520325_0.101851851851852	synonymous_variant	LOW	Hjurp	protein_coding	transcript
chr1-88266616	88266616	0.188867	chr1	T	C	109_106_115	0	25_21_16	0	84_85_99	SRR3471111_SRR3471112_SRR3471113	ReoV.Infected	0.229357798165138_0.19811320754717_0.139130434782609	missense_variant	MODERATE	Hjurp	protein_coding	transcript
chr1-88272730	88272730	0.309266	chr1	A	G	284_289_281	196_200_188	1_0	86_92	1_2	SRR3471111_SRR3471112_SRR3471113	ReoV.Infected	0.302816901408451_0.29757785467128_0.327402135231317	splice_region_variant&synonymous_variant	LOW	Hjurp	protein_coding	transcript
chr1-88277238	88277238	0.46732	chr1	T	C	612	1	286	0	325	SRR3471111	ReoV.Infected	0.46732026100000001	synonymous_variant	LOW	Hjurp	protein_coding	transcript
chr1-88277475	88277475	0.493139	chr1	A	G	310_268	150_142	0	160_126	0	SRR3471111_SRR3471113	ReoV.Infected	0.516129032258065_0.470149253731343	5_prime_UTR_variant	MODIFIER	Hjurp	protein_coding	transcript
chr1-88277507	88277507	0.165004	chr1	A	G	156_176_142	130_143_122	0	26_33_20	0	SRR3471111_SRR3471112_SRR3471113	ReoV.Infected	0.166666666666667_0.1875_0.140845070422535	5_prime_UTR_variant	MODIFIER	Hjurp	protein_coding	transcript
chr11-88343686	88343686	0.154461	chr11	T	C	108_132	0	17_20	0	91_112	SRR3471111_SRR3471112	ReoV.Infected	0.157407407407407_0.151515151515152	3_prime_UTR_variant	MODIFIER	Msi2	protein_coding	transcript
chr11-88343735	88343735	0.141003	chr11	T	C	150_103	5_0	19_16	2_0	124_87	SRR3471112_SRR3471113	ReoV.Infected	0.126666666666667_0.155339805825243	3_prime_UTR_variant	MODIFIER	Msi2	protein_coding	transcript
chr9-88453902	88453902	0.133984	chr9	T	C	124_114	0	18_14	0	106_100	SRR3471112_SRR3471113	ReoV.Infected	0.145161290322581_0.12280701754386	3_prime_UTR_variant	MODIFIER	Syncrip	protein_coding	transcript
chr3-88712665	88712665	0.140973	chr3	T	C	183_161	0	30_19	0	153_142	SRR3471111_SRR3471113	ReoV.Infected	0.163934426229508_0.118012422360248	3_prime_UTR_variant	MODIFIER	2810403A07Rik	protein_coding	transcript
chr3-88821417	88821417	0.989717	chr3	A	G	389	4	0	385	0	SRR3471111	ReoV.Infected	0.98971722399999995	downstream_gene_variant	MODIFIER	1500004A13Rik	pseudogene	transcript
chr11-88924228	88924228	0.984615	chr11	T	C	130	0	128	1	1	SRR3471113	ReoV.Infected	0.98461538500000001	3_prime_UTR_variant	MODIFIER	Scpep1	protein_coding	transcript
chr3-89415530	89415530	0.0967932	chr3	A	G	150_158	139_138	0	11_19	0_1	SRR3471111_SRR3471112	ReoV.Infected	0.0733333333333333_0.120253164556962	3_prime_UTR_variant	MODIFIER	Cks1b	protein_coding	transcript
chr3-90000487	90000487	0.192426	chr3	A	G	303_272	249_211	1	52_58	1_2	SRR3471111_SRR3471113	ReoV.Infected	0.171617161716172_0.213235294117647	3_prime_UTR_variant	MODIFIER	Ubap2l	protein_coding	transcript
chr5-90285066	90285066	0.299435	chr5	A	G	286_277_282	188_184_219	0	97_93_63	1_0	SRR3471111_SRR3471112_SRR3471113	ReoV.Infected	0.339160839160839_0.335740072202166_0.223404255319149	synonymous_variant	LOW	Ankrd17	protein_coding	transcript
chr3-90359704	90359704	0.0103093	chr3	A	C	194	109	82	2	1	SRR3471112	ReoV.Infected	1.0309278E-2	downstream_gene_variant	MODIFIER	Gatad2b	protein_coding	transcript
chrX-90744885	90744885	0.0246914	chrX	T	C	162	0	4	0	158	SRR3471111	ReoV.Infected	2.4691358E-2	intergenic_region	MODIFIER	4930415L06Rik-Gm44	NA	intergenic_region
chrY-90793445	90793445	0.852941	chrY	T	C	102	0	87	0	15	SRR3471111	ReoV.Infected	0.85294117599999997	intron_variant	MODIFIER	Erdr1	protein_coding	transcript
chrY-90806582	90806582	0.0383013	chrY	A	G	218_163	212_155	0	6_8	0	SRR3471112_SRR3471113	ReoV.Infected	0.0275229357798165_0.049079754601227	intron_variant	MODIFIER	Erdr1	protein_coding	transcript
chr1-90861745	90861745	0.235294	chr1	A	G	102	78	0	24	0	SRR3471112	ReoV.Infected	0.235294	intergenic_region	MODIFIER	Col6a3-Mlph	NA	intergenic_region
chr1-90886465	90886465	0.182692	chr1	A	G	104	85	0	19	0	SRR3471112	ReoV.Infected	0.182692	intergenic_region	MODIFIER	Col6a3-Mlph	NA	intergenic_region
chr10-91097728	91097728	0.115044	chr10	A	G	113	100	0	13	0	SRR3471113	ReoV.Infected	0.115044	3_prime_UTR_variant	MODIFIER	Ikbip	protein_coding	transcript
chr10-91097742	91097742	0.148931	chr10	A	G	142_108	126_88	0	16_20	0	SRR3471111_SRR3471113	ReoV.Infected	0.112676056338028_0.185185185185185	3_prime_UTR_variant	MODIFIER	Ikbip	protein_coding	transcript
chr1-91305449	91305449	0.0423915	chr1	T	C	168_183_147	3_1_0	9_6	1_0_2	155_176_139	SRR3471111_SRR3471112_SRR3471113	ReoV.Infected	0.0535714285714286_0.0327868852459016_0.0408163265306122	missense_variant	MODERATE	Scly	protein_coding	transcript
chr16-91660295	91660295	0.391626	chr16	T	C	406	0	159	2	245	SRR3471112	ReoV.Infected	0.39162561600000001	missense_variant	MODERATE	Son	protein_coding	transcript
chr16-91695268	91695268	0.0974026	chr16	A	G	154	137	1	15	1	SRR3471111	ReoV.Infected	9.7402596999999994E-2	synonymous_variant	LOW	Cryzl1	protein_coding	transcript
chr6-91758167	91758167	0.162143	chr6	A	G	296_276_217	245_230_185	0	51_46_32	0	SRR3471111_SRR3471112_SRR3471113	ReoV.Infected	0.172297297297297_0.166666666666667_0.147465437788018	3_prime_UTR_variant	MODIFIER	Slc6a6	protein_coding	transcript
chr5-93273483	93273483	0.245992	chr5	A	G	292_254_280	220_190_211	0	71_64_68	1_0	SRR3471111_SRR3471112_SRR3471113	ReoV.Infected	0.243150684931507_0.251968503937008_0.242857142857143	missense_variant	MODERATE	Ccng2	protein_coding	transcript
chr1-93440783	93440783	0.0769231	chr1	T	C	494	0	38	0	456	SRR3471112	ReoV.Infected	7.6923077000000006E-2	5_prime_UTR_premature_start_codon_gain_variant	LOW	Hdlbp	protein_coding	transcript
chr1-93508882	93508882	0.14415	chr1	A	G	218_236_246	185_208_205	0	33_27_41	0_1	SRR3471111_SRR3471112_SRR3471113	ReoV.Infected	0.151376146788991_0.114406779661017_0.166666666666667	3_prime_UTR_variant	MODIFIER	2024-09-02	protein_coding	transcript
chr1-93509088	93509088	0.290163	chr1	A	G	523_521_439	391_358_305	0	132_163_134	0	SRR3471111_SRR3471112_SRR3471113	ReoV.Infected	0.252390057361377_0.312859884836852_0.305239179954442	3_prime_UTR_variant	MODIFIER	2024-09-02	protein_coding	transcript
chr1-93509108	93509108	0.107188	chr1	A	G	793	708	0	85	0	SRR3471113	ReoV.Infected	0.10718789400000001	3_prime_UTR_variant	MODIFIER	2024-09-02	protein_coding	transcript
chr10-93861230	93861230	0.984615	chr10	A	T	130	1	0	128	1	SRR3471112	ReoV.Infected	0.98461538500000001	intron_variant	MODIFIER	Gnao1	protein_coding	transcript
chr10-93861231	93861231	0.984615	chr10	A	G	130	2	0	128	0	SRR3471113	ReoV.Infected	0.98461538500000001	3_prime_UTR_variant	MODIFIER	Metap2	protein_coding	transcript
chr4-94087654	94087654	0.271028	chr4	T	C	107	0	29	0	78	SRR3471111	ReoV.Infected	0.271028	intergenic_region	MODIFIER	Tusc1-Caap1	NA	intergenic_region
chr4-94087790	94087790	0.985075	chr4	A	G	134	2	0	132	0	SRR3471111	ReoV.Infected	0.98507462700000004	intergenic_region	MODIFIER	Tusc1-Caap1	NA	intergenic_region
chr8-94179295	94179295	0.0182232	chr8	T	A	439	12	8	2	417	SRR3471111	ReoV.Infected	1.8223235000000001E-2	5_prime_UTR_variant	MODIFIER	Mt1	protein_coding	transcript
chr11-94217784	94217784	0.988	chr11	A	G	250	3	0	247	0	SRR3471111	ReoV.Infected	0.98799999999999999	downstream_gene_variant	MODIFIER	Tob1	protein_coding	transcript
chr16-94499076	94499076	0.0183486	chr16	T	C	109	0	2	0	107	SRR3471113	ReoV.Infected	1.8348624000000001E-2	missense_variant	MODERATE	Dscr3	protein_coding	transcript
chr15-94585460	94585460	0.0429825	chr15	A	G	150_133	143_126	1_0	5_7	1_0	SRR3471111_SRR3471113	ReoV.Infected	0.0333333333333333_0.0526315789473684	synonymous_variant	LOW	Twf1	protein_coding	transcript
chr16-94666097	94666097	0.0121581	chr16	T	C	329	0	4	0	325	SRR3471112	ReoV.Infected	1.2158054999999999E-2	missense_variant	MODERATE	Dyrk1a	protein_coding	transcript
chr8-95748269	95748269	0.0277778	chr8	A	G	216	209	1	6	0	SRR3471111	ReoV.Infected	2.7777777999999999E-2	missense_variant	MODERATE	Cnot1	protein_coding	transcript
chr3-95835659	95835659	0.0135135	chr3	A	G	370	364	1	5	0	SRR3471112	ReoV.Infected	1.3513514000000001E-2	missense_variant	MODERATE	Prpf3	protein_coding	transcript
chr9-95874427	95874427	0.0190476	chr9	T	C	105	0	2	0	103	SRR3471113	ReoV.Infected	1.9047618999999998E-2	missense_variant	MODERATE	Atr	protein_coding	transcript
chr10-96023962	96023962	0.149884	chr10	T	C	1172_1209_980	1_0	164_182_156	0	1007_1027_824	SRR3471111_SRR3471112_SRR3471113	ReoV.Infected	0.139931740614334_0.150537634408602_0.159183673469388	synonymous_variant	LOW	Eea1	protein_coding	transcript
chr15-96414488	96414488	0.46039	chr15	T	C	110_105	0	51_48	0	59_57	SRR3471111_SRR3471113	ReoV.Infected	0.463636363636364_0.457142857142857	3_prime_UTR_variant	MODIFIER	Scaf11	protein_coding	transcript
chr9-96896299	96896299	0.0143885	chr9	A	G	139	137	0	2	0	SRR3471112	ReoV.Infected	1.4388489000000001E-2	intergenic_region	MODIFIER	Pxylp1-Spsb4	NA	intergenic_region
chr11-97778278	97778278	0.0262418	chr11	T	C	3201	57	84	39	3021	SRR3471112	ReoV.Infected	2.6241799E-2	synonymous_variant	LOW	Rpl23	protein_coding	transcript
chr11-97778279	97778279	0.029198	chr11	T	C	3380_3337	48_43	89_107	20_27	3223_3160	SRR3471111_SRR3471112	ReoV.Infected	0.0263313609467456_0.0320647287983218	missense_variant	MODERATE	Rpl23	protein_coding	transcript
chr7-97788946	97788946	0.963636	chr7	A	G	110	4	0	106	0	SRR3471111	ReoV.Infected	0.96363636399999997	intergenic_region	MODIFIER	Aqp11-Pak1	NA	intergenic_region
chr16-98010701	98010701	0.418776	chr16	T	C	172_152_124	0	83_60_47	0	89_92_77	SRR3471111_SRR3471112_SRR3471113	ReoV.Infected	0.482558139534884_0.394736842105263_0.379032258064516	intron_variant	MODIFIER	B230307C23Rik	pseudogene	transcript
chr11-98028385	98028385	0.314358	chr11	T	C	7928_6732	17_20	2436_2164	49_20	5426_4528	SRR3471111_SRR3471113	ReoV.Infected	0.307265388496468_0.321449792038027	missense_variant	MODERATE	Rpl19	protein_coding	transcript
chr16-98065863	98065863	0.223022	chr16	A	G	139	108	0	31	0	SRR3471111	ReoV.Infected	0.223022	intron_variant	MODIFIER	A630089N07Rik	pseudogene	transcript
chr16-98065898	98065898	0.818966	chr16	T	C	116	0	95	0	21	SRR3471111	ReoV.Infected	0.81896551699999998	intron_variant	MODIFIER	A630089N07Rik	pseudogene	transcript
chr12-98621003	98621003	0.0196078	chr12	T	C	102	0	2	0	100	SRR3471112	ReoV.Infected	1.9607843E-2	intergenic_region	MODIFIER	Kcnk10-Spata7	NA	intergenic_region
chr2-98662303	98662303	0.816879	chr2	A	G	2022_2054_1707	318_321_233	18_17_19	1629_1681_1411	56_34_44	SRR3471111_SRR3471112_SRR3471113	ReoV.Infected	0.805637982195846_0.81840311587147_0.826596367896895	intergenic_region	MODIFIER	Lrrc4c-B230118H07Rik	NA	intergenic_region
chr2-98662876	98662876	0.105121	chr2	T	G	371	8	39	73	251	SRR3471111	ReoV.Infected	0.105121	intergenic_region	MODIFIER	Lrrc4c-B230118H07Rik	NA	intergenic_region
chr2-98666664	98666664	0.0235293	chr2	A	C	1317_1211	646_522	478_512	25_34	168_143	SRR3471111_SRR3471113	ReoV.Infected	0.0189825360668185_0.0280759702725021	intergenic_region	MODIFIER	Lrrc4c-B230118H07Rik	NA	intergenic_region
chr2-98667231	98667231	0.0133987	chr2	T	A	4426_4589_3591	587_615_491	50_70_49	12_15_8	3776_3887_3043	SRR3471111_SRR3471112_SRR3471113	ReoV.Infected	0.0112968820605513_0.0152538679450861_0.01364522417154	intergenic_region	MODIFIER	Lrrc4c-B230118H07Rik	NA	intergenic_region
chr2-98667259	98667259	0.36145	chr2	A	G	3225_3455_2912	2032_2157_1817	13_18	1157_1254_1056	23_25_21	SRR3471111_SRR3471112_SRR3471113	ReoV.Infected	0.358759689922481_0.362952243125904_0.362637362637363	intergenic_region	MODIFIER	Lrrc4c-B230118H07Rik	NA	intergenic_region
chr2-98667285	98667285	0.0119379	chr2	T	C	2513	6	30	1	2476	SRR3471113	ReoV.Infected	1.1937923E-2	intergenic_region	MODIFIER	Lrrc4c-B230118H07Rik	NA	intergenic_region
chr13-98850113	98850113	0.0128205	chr13	T	C	234	0	3	1	230	SRR3471112	ReoV.Infected	1.2820513E-2	synonymous_variant	LOW	Tnpo1	protein_coding	transcript
chr15-98950757	98950757	0.908553	chr15	A	G	1033_1073_916	104_102_72	0	929_971_844	0	SRR3471111_SRR3471112_SRR3471113	ReoV.Infected	0.899322362052275_0.904939422180801_0.921397379912664	synonymous_variant	LOW	Tuba1a	protein_coding	transcript
chr15-98951000	98951000	0.873729	chr15	T	C	473_494_405	0	417_430_352	0	56_64_53	SRR3471111_SRR3471112_SRR3471113	ReoV.Infected	0.881606765327696_0.870445344129555_0.869135802469136	synonymous_variant	LOW	Tuba1a	protein_coding	transcript
chr15-99034486	99034486	0.0441558	chr15	T	C	385	0	17	1	367	SRR3471111	ReoV.Infected	4.4155844E-2	synonymous_variant	LOW	Tuba1c	protein_coding	transcript
chr15-99037508	99037508	0.980174	chr15	T	C	331_330_302	0	324_325_295	0	7_5	SRR3471111_SRR3471112_SRR3471113	ReoV.Infected	0.978851963746224_0.984848484848485_0.97682119205298	synonymous_variant	LOW	Tuba1c	protein_coding	transcript
chr15-99408554	99408554	0.986842	chr15	T	C	152	0	150	0	0	SRR3471111	ReoV.Infected	0.98684210500000002	3_prime_UTR_variant	MODIFIER	Tmbim6	protein_coding	transcript
chr13-99424437	99424437	0.168783	chr13	A	G	491_425_365	403_357_304	0	88_68_61	0	SRR3471111_SRR3471112_SRR3471113	ReoV.Infected	0.179226069246436_0.16_0.167123287671233	3_prime_UTR_variant	MODIFIER	Map1b	protein_coding	transcript
chr9-99537706	99537706	0.05	chr9	A	G	100	95	0	5	0	SRR3471111	ReoV.Infected	0.05	missense_variant	MODERATE	Armc8	protein_coding	transcript
chr12-99645564	99645564	0.478992	chr12	A	G	119	62	0	57	0	SRR3471111	ReoV.Infected	0.47899159699999999	intergenic_region	MODIFIER	1700064M15Rik-Efcab11	NA	intergenic_region
chr7-99945454	99945454	0.978938	chr7	T	C	159_172	0_3	156_168	0	3_1	SRR3471111_SRR3471112	ReoV.Infected	0.981132075471698_0.976744186046512	intron_variant	MODIFIER	Rnf169	protein_coding	transcript
chr10-100097408	100097408	0.165413	chr10	T	C	227_251_202	0	29_49_35	0_1	198_201_167	SRR3471111_SRR3471112_SRR3471113	ReoV.Infected	0.127753303964758_0.195219123505976_0.173267326732673	3_prime_UTR_variant	MODIFIER	Kitl	protein_coding	transcript
chr12-100207186	100207186	0.106557	chr12	A	G	122	109	0	13	0	SRR3471111	ReoV.Infected	0.10655737699999999	3_prime_UTR_variant	MODIFIER	Calm1	protein_coding	transcript
chr10-100474394	100474394	0.0702241	chr10	T	C	111_117	3	8	0_1	100_105	SRR3471111_SRR3471112	ReoV.Infected	0.0720720720720721_0.0683760683760684	synonymous_variant	LOW	Tmtc3	protein_coding	transcript
chr12-101053543	101053543	0.385326	chr12	T	C	130_136_135	0	38_55_62	0	92_81_73	SRR3471111_SRR3471112_SRR3471113	ReoV.Infected	0.292307692307692_0.404411764705882_0.459259259259259	missense_variant	MODERATE	Smek1	protein_coding	transcript
chr7-101154722	101154722	0.965217	chr7	A	G	115	4	0	111	0	SRR3471112	ReoV.Infected	0.96521739100000004	intron_variant	MODIFIER	Fchsd2	protein_coding	transcript
chr7-102019790	102019790	0.934308	chr7	T	C	152_167_122	0	146_153_113	0	6_14_9	SRR3471111_SRR3471112_SRR3471113	ReoV.Infected	0.960526315789474_0.916167664670659_0.926229508196721	upstream_gene_variant	MODIFIER	Il18bp	protein_coding	transcript
chr11-102163662	102163662	0.200103	chr11	T	C	428_436_352	0	91_63	0	337_345_289	SRR3471111_SRR3471112_SRR3471113	ReoV.Infected	0.212616822429907_0.208715596330275_0.178977272727273	3_prime_UTR_variant	MODIFIER	Lsm12	protein_coding	transcript
chr7-102563281	102563281	0.0184805	chr7	T	C	487	3	9	1	474	SRR3471112	ReoV.Infected	1.8480493000000001E-2	synonymous_variant	LOW	Trim21	protein_coding	transcript
chrX-102724600	102724600	0.987342	chrX	T	C	158	0	156	0	2	SRR3471113	ReoV.Infected	0.98734177199999995	intergenic_region	MODIFIER	Dmrtc1b-Gm5166	NA	intergenic_region
chr2-102901278	102901278	0.0245911	chr2	A	G	176_189	172_183	0	4_5	0_1	SRR3471111_SRR3471112	ReoV.Infected	0.0227272727272727_0.0264550264550265	synonymous_variant	LOW	Cd44	protein_coding	transcript
chr3-103046105	103046105	0.542636	chr3	T	C	129	0	70	0	59	SRR3471112	ReoV.Infected	0.54263565899999999	intron_variant	MODIFIER	Csde1	protein_coding	transcript
chr3-103066090	103066090	0.177887	chr3	A	G	453_430_419	365_360_345	0	88_70_74	0	SRR3471111_SRR3471112_SRR3471113	ReoV.Infected	0.194260485651214_0.162790697674419_0.176610978520286	3_prime_UTR_variant	MODIFIER	Nras	protein_coding	transcript
chr9-103086023	103086023	0.0436893	chr9	T	C	206	0	9	1	196	SRR3471111	ReoV.Infected	4.3689319999999997E-2	3_prime_UTR_variant	MODIFIER	Slco2a1	protein_coding	transcript
chr9-103343623	103343623	0.37693	chr9	T	C	310_306_249	0_1	101_105_115	1_2	208_199_132	SRR3471111_SRR3471112_SRR3471113	ReoV.Infected	0.325806451612903_0.343137254901961_0.461847389558233	missense_variant	MODERATE	Topbp1	protein_coding	transcript
chr4-103564755	103564755	0.0142857	chr4	A	G	210	206	0	3	1	SRR3471113	ReoV.Infected	1.4285714E-2	intergenic_region	MODIFIER	Gm12718-Dab1	NA	intergenic_region
chrX-104342516	104342516	0.0196078	chrX	A	G	102	100	0	2	0	SRR3471112	ReoV.Infected	1.9607843E-2	missense_variant	MODERATE	Abcb7	protein_coding	transcript
chr7-104472620	104472620	0.939339	chr7	T	C	705_702_635	0	668_673_579	1_0	36_29_56	SRR3471111_SRR3471112_SRR3471113	ReoV.Infected	0.947517730496454_0.958689458689459_0.911811023622047	missense_variant	MODERATE	Trim30d	protein_coding	transcript
chr5-104504977	104504977	0.19372	chr5	A	G	115_117	96_90	0	19_26	0_1	SRR3471112_SRR3471113	ReoV.Infected	0.165217391304348_0.222222222222222	3_prime_UTR_variant	MODIFIER	Pkd2	protein_coding	transcript
chr5-104504979	104504979	0.19469	chr5	A	G	113	91	0	22	0	SRR3471112_SRR3471113	ReoV.Infected	0.19469	3_prime_UTR_variant	MODIFIER	Pkd2	protein_coding	transcript
chr14-104715999	104715999	0.941218	chr14	A	G	198_189_168	9_10_5	0	186_175_161	3_4_2	SRR3471111_SRR3471112_SRR3471113	ReoV.Infected	0.939393939393939_0.925925925925926_0.958333333333333	intron_variant	MODIFIER	D130009I18Rik	pseudogene	transcript
chr3-104796831	104796831	0.0114943	chr3	A	G	174	172	0	2	0	SRR3471112	ReoV.Infected	1.1494252999999999E-2	missense_variant	MODERATE	Mov10	protein_coding	transcript
chr3-104812583	104812583	0.164557	chr3	T	C	158	1	26	0	131	SRR3471112	ReoV.Infected	0.164557	intron_variant	MODIFIER	Mov10	protein_coding	transcript
chr2-105006827	105006827	0.0114613	chr2	T	C	349	0	4	0	345	SRR3471112	ReoV.Infected	1.1461318E-2	synonymous_variant	LOW	Eif3m	protein_coding	transcript
chr5-105083579	105083579	0.246274	chr5	T	C	577_620_499	0_1	146_167_108	0	431_451_390	SRR3471111_SRR3471112_SRR3471113	ReoV.Infected	0.253032928942808_0.269354838709677_0.216432865731463	synonymous_variant	LOW	Gbp9	protein_coding	transcript
chr5-105125588	105125588	0.647059	chr5	A	G	119	42	0	77	0	SRR3471112	ReoV.Infected	0.64705882400000003	synonymous_variant	LOW	Gbp4	protein_coding	transcript
chr5-105272612	105272612	0.0294118	chr5	A	G	102	98	0	3	1	SRR3471112	ReoV.Infected	2.9411764999999999E-2	3_prime_UTR_variant	MODIFIER	Gbp6	protein_coding	transcript
chr5-105274743	105274743	0.986935	chr5	A	G	378_310	5_4	0	373_306	0	SRR3471112_SRR3471113	ReoV.Infected	0.986772486772487_0.987096774193548	synonymous_variant	LOW	Gbp6	protein_coding	transcript
chr7-105827476	105827476	0.883291	chr7	A	G	993_1002_841	113_125_93	0	880_876_748	0_1	SRR3471111_SRR3471112_SRR3471113	ReoV.Infected	0.886203423967774_0.874251497005988_0.889417360285375	intergenic_region	MODIFIER	Mrpl17-Gm15645	NA	intergenic_region
chr7-105900647	105900647	0.112987	chr7	T	C	1064_1216_957	2_1_0	130_134_102	0_1	932_1079_854	SRR3471111_SRR3471112_SRR3471113	ReoV.Infected	0.12218045112782_0.110197368421053_0.106583072100313	missense_variant	MODERATE	Gm4070	protein_coding	transcript
chrX-106126485	106126485	0.19802	chrX	A	G	101	81	0	20	0	SRR3471111	ReoV.Infected	0.19801980199999999	3_prime_UTR_variant	MODIFIER	Atp7a	protein_coding	transcript
chrX-106126662	106126662	0.215394	chrX	A	G	101_104	73_87	0	27_17	0	SRR3471111_SRR3471112	ReoV.Infected	0.267326732673267_0.163461538461538	3_prime_UTR_variant	MODIFIER	Atp7a	protein_coding	transcript
chr7-106157972	106157972	0.0279622	chr7	A	G	817_791	782_751	6_9	24_21	5_10	SRR3471111_SRR3471112	ReoV.Infected	0.02937576499388_0.0265486725663717	3_prime_UTR_variant	MODIFIER	Gm4070	protein_coding	transcript
chr7-106159192	106159192	0.0186729	chr7	A	G	303_285	294_277	2_1	6_5	1_2	SRR3471111_SRR3471113	ReoV.Infected	0.0198019801980198_0.0175438596491228	synonymous_variant	LOW	Gm4070	protein_coding	transcript
chr7-106159802	106159802	0.0223589	chr7	A	G	1789	1744	2	40	3	SRR3471112	ReoV.Infected	2.2358860000000001E-2	missense_variant	MODERATE	Gm4070	protein_coding	transcript
chr7-106161871	106161871	0.0306604	chr7	A	T	424	389	5	13	17	SRR3471111	ReoV.Infected	3.0660376999999999E-2	synonymous_variant	LOW	Gm4070	protein_coding	transcript
chr7-106162064	106162064	0.130934	chr7	T	C	1502_1606_1445	0_3_2	191_211_194	0	1311_1392_1249	SRR3471111_SRR3471112_SRR3471113	ReoV.Infected	0.127163781624501_0.131382316313823_0.134256055363322	missense_variant	MODERATE	Gm4070	protein_coding	transcript
chr7-106163093	106163093	0.201367	chr7	T	C	1089_1099_928	0_1	212_206	1_0	875_892_722	SRR3471111_SRR3471112_SRR3471113	ReoV.Infected	0.194674012855831_0.187443130118289_0.22198275862069	missense_variant	MODERATE	Gm4070	protein_coding	transcript
chr7-106164601	106164601	0.012568	chr7	A	G	972_796	958_779	3	11	0_3	SRR3471111_SRR3471113	ReoV.Infected	0.0113168724279835_0.0138190954773869	synonymous_variant	LOW	Gm4070	protein_coding	transcript
chr7-106324669	106324669	0.0339506	chr7	A	G	324	307	3	11	3	SRR3471113	ReoV.Infected	3.3950617000000002E-2	upstream_gene_variant	MODIFIER	Gm8989	pseudogene	transcript
chr7-106505618	106505618	0.91228	chr7	A	G	233_204_184	20_14	0	213_190_164	0	SRR3471111_SRR3471112_SRR3471113	ReoV.Infected	0.914163090128755_0.931372549019608_0.891304347826087	intergenic_region	MODIFIER	Gm4759-Gm1966	NA	intergenic_region
chr3-107279092	107279092	0.0338479	chr3	T	C	628_538	3_5	18_21	1_2	606_510	SRR3471111_SRR3471113	ReoV.Infected	0.0286624203821656_0.0390334572490706	missense_variant	MODERATE	Lamtor5	protein_coding	transcript
chr8-107371341	107371341	0.254615	chr8	A	G	121_107	82_87	0	39_20	0	SRR3471111_SRR3471112	ReoV.Infected	0.322314049586777_0.186915887850467	3_prime_UTR_variant	MODIFIER	Nfat5	protein_coding	transcript
chr11-107627451	107627451	0.0192308	chr11	T	C	104	0	2	0	102	SRR3471111	ReoV.Infected	1.9230769000000002E-2	missense_variant	MODERATE	Helz	protein_coding	transcript
chr3-107754340	107754340	0.155189	chr3	A	G	124_115	106_96	0	18_19	0	SRR3471111_SRR3471112	ReoV.Infected	0.145161290322581_0.165217391304348	intron_variant	MODIFIER	Csf1	protein_coding	transcript
chr4-108247463	108247463	0.0153846	chr4	A	G	130	126	0	2	2	SRR3471112	ReoV.Infected	1.5384615000000001E-2	intron_variant	MODIFIER	Zyg11b	protein_coding	transcript
chr9-108337130	108337130	0.391742	chr9	A	G	273_310_246	162_199_145	0	111_101	0	SRR3471111_SRR3471112_SRR3471113	ReoV.Infected	0.406593406593407_0.358064516129032_0.410569105691057	3_prime_UTR_variant	MODIFIER	Rhoa	protein_coding	transcript
chr3-108686863	108686863	0.529825	chr3	T	C	211_192_173	0_1	109_105_91	0	102_86_82	SRR3471111_SRR3471112_SRR3471113	ReoV.Infected	0.516587677725118_0.546875_0.526011560693642	missense_variant	MODERATE	Gpsm2	protein_coding	transcript
chr6-108822725	108822725	0.208655	chr6	A	G	362_354_313	289_266_258	0	73_88_55	0	SRR3471111_SRR3471112_SRR3471113	ReoV.Infected	0.201657458563536_0.248587570621469_0.175718849840256	3_prime_UTR_variant	MODIFIER	Arl8b	protein_coding	transcript
chr11-109011770	109011770	0.986263	chr11	T	C	319_339	5_2	314_335	0_1	0_1	SRR3471111_SRR3471112	ReoV.Infected	0.984326018808777_0.988200589970501	intergenic_region	MODIFIER	Axin2-E030025P04Rik	NA	intergenic_region
chr11-109011783	109011783	0.987288	chr11	A	G	330_352_273	1_2_3	2_0	326_348_269	1_2	SRR3471111_SRR3471112_SRR3471113	ReoV.Infected	0.987878787878788_0.988636363636364_0.985347985347985	intergenic_region	MODIFIER	Axin2-E030025P04Rik	NA	intergenic_region
chr11-109011784	109011784	0.983774	chr11	T	C	330_352_273	2_3	326_343_270	0_2	2_4_1	SRR3471111_SRR3471112_SRR3471113	ReoV.Infected	0.987878787878788_0.974431818181818_0.989010989010989	intergenic_region	MODIFIER	Axin2-E030025P04Rik	NA	intergenic_region
chr11-109011936	109011936	0.98394	chr11	T	C	1247_994	16_1	1222_982	0	9_11	SRR3471111_SRR3471113	ReoV.Infected	0.979951884522855_0.987927565392354	intergenic_region	MODIFIER	Axin2-E030025P04Rik	NA	intergenic_region
chr11-109011942	109011942	0.970013	chr11	T	C	1253_1244_998	4_8_2	1220_1201_969	1_0	28_34_27	SRR3471111_SRR3471112_SRR3471113	ReoV.Infected	0.97366320830008_0.965434083601286_0.970941883767535	intergenic_region	MODIFIER	Axin2-E030025P04Rik	NA	intergenic_region
chr11-109011968	109011968	0.95945	chr11	A	G	217_199_136	6_8	0	211_192_128	0_1	SRR3471111_SRR3471112_SRR3471113	ReoV.Infected	0.972350230414747_0.964824120603015_0.941176470588235	intergenic_region	MODIFIER	Axin2-E030025P04Rik	NA	intergenic_region
chr11-109011999	109011999	0.982656	chr11	A	G	291_191	4_2	0_1	287_187	0_1	SRR3471112_SRR3471113	ReoV.Infected	0.986254295532646_0.979057591623037	intergenic_region	MODIFIER	Axin2-E030025P04Rik	NA	intergenic_region
chr11-109012019	109012019	0.950289	chr11	A	G	381_361_248	16_12_15	0	362_347_233	3_2_0	SRR3471111_SRR3471112_SRR3471113	ReoV.Infected	0.950131233595801_0.961218836565097_0.939516129032258	intergenic_region	MODIFIER	Axin2-E030025P04Rik	NA	intergenic_region
chr11-109012035	109012035	0.785494	chr11	T	C	279_263_186	23_21_6	208_213_149	0_2	48_29	SRR3471111_SRR3471112_SRR3471113	ReoV.Infected	0.745519713261649_0.809885931558935_0.801075268817204	intergenic_region	MODIFIER	Axin2-E030025P04Rik	NA	intergenic_region
chr11-109012050	109012050	0.669091	chr11	T	C	264_247_179	35_36_9	166_168_125	3_1	60_42_44	SRR3471111_SRR3471112_SRR3471113	ReoV.Infected	0.628787878787879_0.680161943319838_0.698324022346369	intergenic_region	MODIFIER	Axin2-E030025P04Rik	NA	intergenic_region
chr2-109057745	109057745	0.980392	chr2	T	C	102	1	100	0	1	SRR3471113	ReoV.Infected	0.98039215700000004	intergenic_region	MODIFIER	Kcna4-Mettl15	NA	intergenic_region
chr4-109454050	109454050	0.151394	chr4	T	C	194_231_172	0	28_38_25	0	166_193_147	SRR3471111_SRR3471112_SRR3471113	ReoV.Infected	0.144329896907216_0.164502164502165_0.145348837209302	3_prime_UTR_variant	MODIFIER	Rnf11	protein_coding	transcript
chr5-110202817	110202817	0.266574	chr5	A	G	244_277_232	174_203_175	0	70_74_57	0	SRR3471111_SRR3471112_SRR3471113	ReoV.Infected	0.286885245901639_0.267148014440433_0.245689655172414	synonymous_variant	LOW	Golga3	protein_coding	transcript
chr12-110618524	110618524	0.140896	chr12	A	G	634_685_517	552_598_431	0	82_87_86	0	SRR3471111_SRR3471112_SRR3471113	ReoV.Infected	0.129337539432177_0.127007299270073_0.166344294003868	missense_variant	MODERATE	Dync1h1	protein_coding	transcript
chr12-110794894	110794894	0.981308	chr12	A	G	107	0	0	105	2	SRR3471111	ReoV.Infected	0.98130841099999999	3_prime_UTR_variant	MODIFIER	Wdr20	protein_coding	transcript
chr8-110814567	110814567	0.0918247	chr8	A	G	233_186	202_169	4_1	24_15	3_1	SRR3471112_SRR3471113	ReoV.Infected	0.103004291845494_0.0806451612903226	missense_variant	MODERATE	Sf3b3	protein_coding	transcript
chr7-110814603	110814603	0.0675676	chr7	T	C	148	0	10	0	138	SRR3471112	ReoV.Infected	6.7567567999999995E-2	downstream_gene_variant	MODIFIER	Ampd3	protein_coding	transcript
chr10-110939243	110939243	0.127168	chr10	T	C	173	0	22	1	150	SRR3471112	ReoV.Infected	0.127168	missense_variant	MODERATE	Csrp2	protein_coding	transcript
chr5-111386796	111386796	0.106036	chr5	A	G	613	548	0	65	0	SRR3471113	ReoV.Infected	0.10603588899999999	3_prime_UTR_variant	MODIFIER	Pitpnb	protein_coding	transcript
chr4-111807748	111807748	0.0534351	chr4	T	C	131	0	7	0	124	SRR3471111	ReoV.Infected	5.3435114999999998E-2	intron_variant	MODIFIER	Spata6	protein_coding	transcript
chr12-112745151	112745151	0.115385	chr12	A	G	104	92	0	12	0	SRR3471112	ReoV.Infected	0.115385	3_prime_UTR_variant	MODIFIER	Cep170b	protein_coding	transcript
chr6-113391641	113391641	0.104762	chr6	A	G	105	94	0	11	0	SRR3471111	ReoV.Infected	0.104762	upstream_gene_variant	MODIFIER	Ttll3	protein_coding	transcript
chr9-114688841	114688841	0.984962	chr9	T	C	133	1	131	0	1	SRR3471113	ReoV.Infected	0.98496240599999996	5_prime_UTR_variant	MODIFIER	Dync1li1	protein_coding	transcript
chr10-115210206	115210206	0.0180018	chr10	A	G	461_435	455_424	0_1	6_10	0	SRR3471111_SRR3471112	ReoV.Infected	0.0130151843817787_0.0229885057471264	missense_variant	MODERATE	Tbc1d15	protein_coding	transcript
chr4-115775773	115775773	0.113612	chr4	A	G	446_409	397_361	0	49_48	0	SRR3471112_SRR3471113	ReoV.Infected	0.109865470852018_0.117359413202934	3_prime_UTR_variant	MODIFIER	Efcab14	protein_coding	transcript
chr12-116370840	116370840	0.222642	chr12	T	C	319_297_281	0	71_53_75	0_1	248_243_206	SRR3471111_SRR3471112_SRR3471113	ReoV.Infected	0.22257053291536_0.178451178451178_0.266903914590747	3_prime_UTR_variant	MODIFIER	Esyt2	protein_coding	transcript
chr10-116632183	116632183	0.0183486	chr10	T	C	109	0	2	0	107	SRR3471111	ReoV.Infected	1.8348624000000001E-2	intergenic_region	MODIFIER	Cnot2-1700030O20Rik	NA	intergenic_region
chr6-118128980	118128980	0.0969163	chr6	A	G	227	182	3	22	20	SRR3471111	ReoV.Infected	9.6916299999999997E-2	missense_variant	MODERATE	Csgalnact2	protein_coding	transcript
chr2-119105340	119105340	0.264286	chr2	T	C	141_166_137	0	35_48	0	106_118_102	SRR3471111_SRR3471112_SRR3471113	ReoV.Infected	0.24822695035461_0.289156626506024_0.255474452554745	downstream_gene_variant	MODIFIER	Casc5	protein_coding	transcript
chr6-119353660	119353660	0.486486	chr6	A	G	111	57	0	54	0	SRR3471112	ReoV.Infected	0.486486	3_prime_UTR_variant	MODIFIER	Adipor2	protein_coding	transcript
chr11-119398964	119398964	0.190849	chr11	T	C	125_148_106	0	24_27_21	0	101_121_85	SRR3471111_SRR3471112_SRR3471113	ReoV.Infected	0.192_0.182432432432432_0.19811320754717	intergenic_region	MODIFIER	Mir1932-Endov	NA	intergenic_region
chr4-120134558	120134558	0.730539	chr4	A	G	167	45	0	122	0	SRR3471113	ReoV.Infected	0.73053892200000003	3_prime_UTR_variant	MODIFIER	Hivep3	protein_coding	transcript
chr2-120508392	120508392	0.980392	chr2	T	C	102	0	100	1	1	SRR3471111	ReoV.Infected	0.98039215700000004	3_prime_UTR_variant	MODIFIER	Zfp106	protein_coding	transcript
chr4-120541304	120541304	0.0318182	chr4	T	C	110	1_0	2_5	0	107_105	SRR3471112_SRR3471113	ReoV.Infected	0.0181818181818182_0.0454545454545455	missense_variant	MODERATE	Ctps	protein_coding	transcript
chr11-120579091	120579091	0.161776	chr11	T	C	353_347_332	0	50_67	0	303_280_282	SRR3471111_SRR3471112_SRR3471113	ReoV.Infected	0.141643059490085_0.193083573487032_0.150602409638554	3_prime_UTR_variant	MODIFIER	Arhgdia	protein_coding	transcript
chr4-121147596	121147596	0.39945	chr4	T	C	175_136_114	0	66_58_45	0	109_78_69	SRR3471111_SRR3471112_SRR3471113	ReoV.Infected	0.377142857142857_0.426470588235294_0.394736842105263	missense_variant	MODERATE	Rlf	protein_coding	transcript
chr6-121238605	121238605	0.243259	chr6	T	C	174_181_141	0	50_39_32	0	124_142_109	SRR3471111_SRR3471112_SRR3471113	ReoV.Infected	0.28735632183908_0.215469613259669_0.226950354609929	intergenic_region	MODIFIER	Tuba8-Usp18	NA	intergenic_region
chr3-121249888	121249888	0.330204	chr3	T	C	145_181_123	28_29_17	52_57_39	5_3_2	59_88_65	SRR3471111_SRR3471112_SRR3471113	ReoV.Infected	0.358620689655172_0.314917127071823_0.317073170731707	intron_variant	MODIFIER	Tmem56	protein_coding	transcript
chr9-121440776	121440776	0.0192308	chr9	T	C	104	0	2	0	102	SRR3471111	ReoV.Infected	1.9230769000000002E-2	missense_variant	MODERATE	Trak1	protein_coding	transcript
chr2-121467066	121467066	0.980769	chr2	T	C	104	1	102	0	1	SRR3471111	ReoV.Infected	0.98076923100000002	synonymous_variant	LOW	Mfap1b	protein_coding	transcript
chr5-121567718	121567718	0.123217	chr5	A	T	138_141_109	103_107_90	8_6_3	14_21_13	13_7_3	SRR3471111_SRR3471112_SRR3471113	ReoV.Infected	0.101449275362319_0.148936170212766_0.119266055045872	3_prime_UTR_variant	MODIFIER	Aldh2	protein_coding	transcript
chr7-122168976	122168976	0.0454545	chr7	T	C	176	2	8	0	166	SRR3471111	ReoV.Infected	4.5454544999999999E-2	missense_variant	MODERATE	Plk1	protein_coding	transcript
chr1-122357239	122357239	0.972861	chr1	A	G	2232_2186_1219	35_34_12	42_18_8	2152_2133_1193	3_1_6	SRR3471111_SRR3471112_SRR3471113	ReoV.Infected	0.96415770609319_0.975754803293687_0.978671041837572	intergenic_region	MODIFIER	Ddx18-Dpp10	NA	intergenic_region
chr1-122357244	122357244	0.96138	chr1	T	C	2105_2064	60_54	2024_1984	8_5	13_20	SRR3471111_SRR3471112	ReoV.Infected	0.961520190023753_0.961240310077519	intergenic_region	MODIFIER	Ddx18-Dpp10	NA	intergenic_region
chr9-122380928	122380928	0.0190476	chr9	T	A	105	22	2	0	81	SRR3471111	ReoV.Infected	1.9047618999999998E-2	3_prime_UTR_variant	MODIFIER	Abhd5	protein_coding	transcript
chr6-122578496	122578496	0.134337	chr6	T	C	180_206_136	0_1	26_18	0	154_179_118	SRR3471111_SRR3471112_SRR3471113	ReoV.Infected	0.144444444444444_0.12621359223301_0.132352941176471	3_prime_UTR_variant	MODIFIER	Apobec1	protein_coding	transcript
chr9-123462100	123462100	0.0707687	chr9	A	T	8855_8844_7305	5394_5504_4449	616_622_540	655_583_529	2029_1977_1634	SRR3471111_SRR3471112_SRR3471113	ReoV.Infected	0.0739695087521174_0.0659203980099503_0.0724161533196441	3_prime_UTR_variant	MODIFIER	Lars2	protein_coding	transcript
chr9-124269291	124269291	0.728936	chr9	A	G	151_171_127	50_38_33	0	101_133_94	0	SRR3471111_SRR3471112_SRR3471113	ReoV.Infected	0.66887417218543_0.777777777777778_0.740157480314961	intergenic_region	MODIFIER	Ccr5-2010315B03Rik	NA	intergenic_region
chr9-124269513	124269513	0.169334	chr9	A	G	141_109	123_86	0	18_23	0	SRR3471112_SRR3471113	ReoV.Infected	0.127659574468085_0.211009174311927	intergenic_region	MODIFIER	Ccr5-2010315B03Rik	NA	intergenic_region
chr9-124269668	124269668	0.153617	chr9	T	C	135_155_106	0_1	21_18	0	114_133_88	SRR3471111_SRR3471112_SRR3471113	ReoV.Infected	0.155555555555556_0.135483870967742_0.169811320754717	intergenic_region	MODIFIER	Ccr5-2010315B03Rik	NA	intergenic_region
chr9-124269670	124269670	0.155464	chr9	T	C	135_156_106	0	21_22_18	0	114_134_88	SRR3471111_SRR3471112_SRR3471113	ReoV.Infected	0.155555555555556_0.141025641025641_0.169811320754717	intergenic_region	MODIFIER	Ccr5-2010315B03Rik	NA	intergenic_region
chr9-124269918	124269918	0.345133	chr9	A	G	113	74	0	39	0	SRR3471111	ReoV.Infected	0.34513274300000002	intergenic_region	MODIFIER	Ccr5-2010315B03Rik	NA	intergenic_region
chr3-124385764	124385764	0.0271739	chr3	A	C	368	221	129	10	8	SRR3471113	ReoV.Infected	2.7173913000000001E-2	intergenic_region	MODIFIER	Tram1l1-1700006A11Rik	NA	intergenic_region
chr8-124898359	124898359	0.0178571	chr8	A	G	112	110	0	2	0	SRR3471111	ReoV.Infected	1.7857142999999999E-2	missense_variant	MODERATE	Sprtn	protein_coding	transcript
chr6-125306590	125306590	0.046729	chr6	T	C	107	0	5	1	101	SRR3471112	ReoV.Infected	4.6728972000000001E-2	3_prime_UTR_variant	MODIFIER	Ltbr	protein_coding	transcript
chr2-126830192	126830192	0.241386	chr2	A	G	375_439_365	288_336_270	0	87_103_94	0_1	SRR3471111_SRR3471112_SRR3471113	ReoV.Infected	0.232_0.234624145785877_0.257534246575342	synonymous_variant	LOW	Trpm7	protein_coding	transcript
chr10-127047352	127047352	0.137931	chr10	A	G	116	99	1	16	0	SRR3471112	ReoV.Infected	0.13793103400000001	upstream_gene_variant	MODIFIER	Cyp27b1	protein_coding	transcript
chr1-127793380	127793380	0.0145985	chr1	A	G	137	135	0	2	0	SRR3471113	ReoV.Infected	1.459854E-2	missense_variant	MODERATE	Ccnt2	protein_coding	transcript
chr3-127807990	127807990	0.323912	chr3	T	C	139_124_118	0	43_38_42	0	96_86_76	SRR3471111_SRR3471112_SRR3471113	ReoV.Infected	0.309352517985612_0.306451612903226_0.355932203389831	3_prime_UTR_variant	MODIFIER	Ap1ar	protein_coding	transcript
chr10-128273352	128273352	0.221929	chr10	T	C	111_123	2	24_28	0	85_93	SRR3471111_SRR3471112	ReoV.Infected	0.216216216216216_0.227642276422764	downstream_gene_variant	MODIFIER	Apof	protein_coding	transcript
chr10-128350518	128350518	0.0241546	chr10	T	C	207	0	5	3	199	SRR3471112	ReoV.Infected	2.4154589000000001E-2	missense_variant	MODERATE	Cs	protein_coding	transcript
chr1-128353465	128353465	0.02	chr1	T	G	200	5	4	7	184	SRR3471111	ReoV.Infected	0.02	missense_variant	MODERATE	Mcm6	protein_coding	transcript
chr1-128372154	128372154	0.031746	chr1	A	G	189	180	0	6	3	SRR3471113	ReoV.Infected	3.1746032E-2	synonymous_variant	LOW	Dars	protein_coding	transcript
chr1-128520951	128520951	0.924432	chr1	T	C	299_274	5_2	280_250	0	14_22	SRR3471112_SRR3471113	ReoV.Infected	0.936454849498328_0.912408759124088	intergenic_region	MODIFIER	Dars-Cxcr4	NA	intergenic_region
chr10-128624553	128624553	0.0578871	chr10	T	C	130_158	0	6_11	0	124_147	SRR3471111_SRR3471112	ReoV.Infected	0.0461538461538462_0.069620253164557	3_prime_UTR_variant	MODIFIER	Rps26	protein_coding	transcript
chr4-128752175	128752175	0.415664	chr4	A	G	106_116	59_71	0	47_45	0	SRR3471111_SRR3471112	ReoV.Infected	0.443396226415094_0.387931034482759	3_prime_UTR_variant	MODIFIER	Phc2	protein_coding	transcript
chr5-129023465	129023465	0.105366	chr5	A	G	233_199	212_175	0	21_24	0	SRR3471112_SRR3471113	ReoV.Infected	0.0901287553648069_0.120603015075377	3_prime_UTR_variant	MODIFIER	Ran	protein_coding	transcript
chr4-129600433	129600433	0.985714	chr4	A	G	140	0	0	138	2	SRR3471111	ReoV.Infected	0.985714	synonymous_variant	LOW	Eif3i	protein_coding	transcript
chr5-129623850	129623850	0.983871	chr5	T	C	124	0	122	0	2	SRR3471111	ReoV.Infected	0.98387096799999996	intergenic_region	MODIFIER	Mmp17-Zfp11	NA	intergenic_region
chr4-129715087	129715087	0.122137	chr4	T	C	131	0	16	0	115	SRR3471113	ReoV.Infected	0.122137	3_prime_UTR_variant	MODIFIER	Khdrbs1	protein_coding	transcript
chr4-129849510	129849510	0.111747	chr4	T	C	107_116	1	11_14	1	94_100	SRR3471111_SRR3471112	ReoV.Infected	0.102803738317757_0.120689655172414	3_prime_UTR_variant	MODIFIER	Ptp4a2	protein_coding	transcript
chr7-130834500	130834500	0.657658	chr7	T	C	111	0	73	2	36	SRR3471113	ReoV.Infected	0.65765765799999998	intergenic_region	MODIFIER	Btbd16-Plekha1	NA	intergenic_region
chr7-130834545	130834545	0.988506	chr7	A	G	7743	37	6	7654	46	SRR3471111	ReoV.Infected	0.98850574700000005	intergenic_region	MODIFIER	Btbd16-Plekha1	NA	intergenic_region
chr7-130834599	130834599	0.981947	chr7	A	G	1524_1448_1258	13_17_14	4_0	1498_1415_1240	6_14_4	SRR3471111_SRR3471112_SRR3471113	ReoV.Infected	0.982939632545932_0.977209944751381_0.985691573926868	intergenic_region	MODIFIER	Btbd16-Plekha1	NA	intergenic_region
chr3-131322988	131322988	0.102564	chr3	A	G	156	134	2	16	4	SRR3471111	ReoV.Infected	0.102564	3_prime_UTR_variant	MODIFIER	Sgms2	protein_coding	transcript
chr1-131934855	131934855	0.137253	chr1	T	C	415_326	18_4	63_40	17	317_265	SRR3471111_SRR3471113	ReoV.Infected	0.151807228915663_0.122699386503067	3_prime_UTR_variant	MODIFIER	Nucks1	protein_coding	transcript
chr1-132494116	132494116	0.191667	chr1	T	C	120	0	23	0	97	SRR3471111	ReoV.Infected	0.19166666700000001	missense_variant	MODERATE	Rbbp5	protein_coding	transcript
chr6-133107217	133107217	0.982143	chr6	A	G	112	1	0	110	1	SRR3471113	ReoV.Infected	0.98214285700000004	3_prime_UTR_variant	MODIFIER	Smim10l1	protein_coding	transcript
chrX-133584563	133584563	0.134403	chrX	T	C	205_224_176	0_1	26_25_29	0	179_198_147	SRR3471111_SRR3471112_SRR3471113	ReoV.Infected	0.126829268292683_0.111607142857143_0.164772727272727	3_prime_UTR_variant	MODIFIER	Pcdh19	protein_coding	transcript
chr5-134289412	134289412	0.0175439	chr5	T	C	114	0	2	0	112	SRR3471113	ReoV.Infected	1.7543860000000001E-2	missense_variant	MODERATE	Gtf2i	protein_coding	transcript
chr2-134803948	134803948	0.977778	chr2	A	G	135	3	0	132	0	SRR3471111	ReoV.Infected	0.97777777799999999	intron_variant	MODIFIER	Plcb1	protein_coding	transcript
chr4-134924475	134924475	0.0109489	chr4	T	C	274	5	3	4	262	SRR3471113	ReoV.Infected	1.0948905E-2	synonymous_variant	LOW	Rsrp1	protein_coding	transcript
chr6-135349306	135349306	0.140221	chr6	A	G	271	233	0	38	0	SRR3471111	ReoV.Infected	0.14022140199999999	intergenic_region	MODIFIER	Pbp2-Emp1	NA	intergenic_region
chr3-135465930	135465930	0.132695	chr3	A	G	218_138	187_121	0	31_17	0	SRR3471111_SRR3471113	ReoV.Infected	0.142201834862385_0.123188405797101	3_prime_UTR_variant	MODIFIER	Ube2d3	protein_coding	transcript
chr4-135864698	135864698	0.100917	chr4	A	G	218	196	0	22	0	SRR3471113	ReoV.Infected	0.100917	3_prime_UTR_variant	MODIFIER	Srsf10	protein_coding	transcript
chr5-135909342	135909342	0.383567	chr5	T	C	179_218_173	0	73_75_69	0	106_143_104	SRR3471111_SRR3471112_SRR3471113	ReoV.Infected	0.407821229050279_0.344036697247706_0.398843930635838	3_prime_UTR_variant	MODIFIER	Ywhag	protein_coding	transcript
chrX-136246898	136246898	0.803915	chrX	A	G	799_790_649	168_152_118	0_1	629_637_531	1_0	SRR3471111_SRR3471112_SRR3471113	ReoV.Infected	0.787234042553192_0.806329113924051_0.818181818181818	3_prime_UTR_variant	MODIFIER	Wbp5	protein_coding	transcript
chr5-137529889	137529889	0.0173913	chr5	T	C	115	0	2	0	113	SRR3471112	ReoV.Infected	1.7391304E-2	missense_variant	MODERATE	Gnb2	protein_coding	transcript
chr4-138206124	138206124	0.985612	chr4	A	G	139	2	0	137	0	SRR3471112	ReoV.Infected	0.985612	synonymous_variant	LOW	Eif4g3	protein_coding	transcript
chr1-138486875	138486875	0.111111	chr1	T	C	117	0	13	1	103	SRR3471113	ReoV.Infected	0.111111	3_prime_UTR_variant	MODIFIER	Nek7	protein_coding	transcript
chrX-139753977	139753977	0.981818	chrX	A	G	110	0	0	108	2	SRR3471112	ReoV.Infected	0.98181818200000004	3_prime_UTR_variant	MODIFIER	Tbc1d8b	protein_coding	transcript
chr6-140652358	140652358	0.135753	chr6	A	G	360_310	307_314_269	0	53_46_41	0	SRR3471111_SRR3471112_SRR3471113	ReoV.Infected	0.147222222222222_0.127777777777778_0.132258064516129	3_prime_UTR_variant	MODIFIER	Aebp2	protein_coding	transcript
chr3-142623819	142623819	0.661138	chr3	A	G	439_469_400	149_155_136	0	288_313_264	2_1_0	SRR3471111_SRR3471112_SRR3471113	ReoV.Infected	0.656036446469248_0.667377398720682_0.66	synonymous_variant	LOW	Gbp2	protein_coding	transcript
chr5-142669235	142669235	0.117297	chr5	A	G	127_121	114_105	0	13_16	0	SRR3471111_SRR3471112	ReoV.Infected	0.102362204724409_0.132231404958678	3_prime_UTR_variant	MODIFIER	Wipi2	protein_coding	transcript
chr5-142731531	142731531	0.0137795	chr5	T	G	508	2	7	144	355	SRR3471111	ReoV.Infected	1.3779527999999999E-2	synonymous_variant	LOW	Tnrc18	protein_coding	transcript
chr2-144540438	144540438	0.175084	chr2	A	G	172_131_126	138_112_103	0	34_19_23	0	SRR3471111_SRR3471112_SRR3471113	ReoV.Infected	0.197674418604651_0.145038167938931_0.182539682539683	3_prime_UTR_variant	MODIFIER	Polr3f	protein_coding	transcript
chr3-144687586	144687586	0.208328	chr3	T	C	129_138_102	0_1	28_36_15	0	101_87	SRR3471111_SRR3471112_SRR3471113	ReoV.Infected	0.217054263565891_0.260869565217391_0.147058823529412	3_prime_UTR_variant	MODIFIER	Sh3glb1	protein_coding	transcript
chr5-145131381	145131381	0.0486027	chr5	T	C	823	11	40	5	767	SRR3471111	ReoV.Infected	4.8602672999999999E-2	synonymous_variant	LOW	Pdap1	protein_coding	transcript
chr4-145537539	145537539	0.480458	chr4	T	C	150_131	1_0	72_63	0	77_68	SRR3471112_SRR3471113	ReoV.Infected	0.48_0.480916030534351	missense_variant	MODERATE	LOC101056073	protein_coding	transcript
chr6-146109768	146109768	0.985185	chr6	T	C	135	0	133	0	2	SRR3471113	ReoV.Infected	0.98518518499999996	3_prime_UTR_variant	MODIFIER	Itpr2	protein_coding	transcript
chr5-146261206	146261206	0.212713	chr5	T	C	467_477_356	4_0	86_104_84	47_45_35	330_324_237	SRR3471111_SRR3471112_SRR3471113	ReoV.Infected	0.184154175588865_0.218029350104822_0.235955056179775	intron_variant	MODIFIER	Cdk8	protein_coding	transcript
chr6-146549848	146549848	0.989418	chr6	A	G	189	2	0	187	0	SRR3471111	ReoV.Infected	0.989418	3_prime_UTR_variant	MODIFIER	Asun	protein_coding	transcript
chr6-146650460	146650460	0.988304	chr6	A	G	342	1	0	338	3	SRR3471111	ReoV.Infected	0.98830409399999997	3_prime_UTR_variant	MODIFIER	Med21	protein_coding	transcript
chr4-147613023	147613023	0.988764	chr4	A	G	267	3	0	264	0	SRR3471111	ReoV.Infected	0.98876404500000004	3_prime_UTR_variant	MODIFIER	Zfp979	protein_coding	transcript
chr5-149048066	149048066	0.989247	chr5	T	C	186	2	184	0	0	SRR3471111	ReoV.Infected	0.98924731200000005	3_prime_UTR_variant	MODIFIER	Hmgb1	protein_coding	transcript
chr3-152185377	152185377	0.0130354	chr3	A	G	537	530	0	7	0	SRR3471111	ReoV.Infected	1.3035382E-2	synonymous_variant	LOW	Dnajb4	protein_coding	transcript
chr3-156261940	156261940	0.0131579	chr3	A	G	152	150	0	2	0	SRR3471113	ReoV.Infected	1.3157894999999999E-2	intergenic_region	MODIFIER	9330178D15Rik-4930570G19Rik	NA	intergenic_region
chr2-157099224	157099224	0.0330579	chr2	A	G	121	117	0	4	0	SRR3471112	ReoV.Infected	3.3057850999999999E-2	3_prime_UTR_variant	MODIFIER	Samhd1	protein_coding	transcript
chr2-157774589	157774589	0.0233918	chr2	A	G	171	167	0	4	0	SRR3471112	ReoV.Infected	2.3391813000000001E-2	missense_variant	MODERATE	Ctnnbl1	protein_coding	transcript
chr2-157774590	157774590	0.0284091	chr2	A	G	176	170	1	5	0	SRR3471112	ReoV.Infected	2.8409091000000001E-2	synonymous_variant	LOW	Ctnnbl1	protein_coding	transcript
chr1-159026180	159026180	0.986395	chr1	T	C	147	0	145	0	2	SRR3471112	ReoV.Infected	0.98639455799999998	intergenic_region	MODIFIER	Pappa2-Rfwd2	NA	intergenic_region
chrX-159317942	159317942	0.0116279	chrX	T	C	172	0	2	0	170	SRR3471113	ReoV.Infected	1.1627907E-2	missense_variant	MODERATE	Rps6ka3	protein_coding	transcript
chr1-161844844	161844844	0.0172414	chr1	T	C	116	0	2	0	114	SRR3471112	ReoV.Infected	1.7241379000000001E-2	synonymous_variant	LOW	Suco	protein_coding	transcript
chr2-162935909	162935909	0.147826	chr2	A	G	115	98	0	17	0	SRR3471111	ReoV.Infected	0.14782608699999999	3_prime_UTR_variant	MODIFIER	Srsf6	protein_coding	transcript
chr2-163468444	163468444	0.118056	chr2	T	C	144_112	0	16_14	0	128_98	SRR3471111_SRR3471113	ReoV.Infected	0.111111111111111_0.125	upstream_gene_variant	MODIFIER	2310001K24Rik	pseudogene	transcript
chr2-165828438	165828438	0.185051	chr2	A	G	203_191_157	165_156_126	0_1	38_35_29	0_1	SRR3471111_SRR3471112_SRR3471113	ReoV.Infected	0.187192118226601_0.183246073298429_0.184713375796178	missense_variant	MODERATE	Zmynd8	protein_coding	transcript
chr1-168156997	168156997	0.103774	chr1	T	C	106	0	11	0	95	SRR3471112	ReoV.Infected	0.103774	3_prime_UTR_variant	MODIFIER	Pbx1	protein_coding	transcript
chr1-168157893	168157893	0.115152	chr1	T	C	165	0	19	0	146	SRR3471111	ReoV.Infected	0.115152	3_prime_UTR_variant	MODIFIER	Pbx1	protein_coding	transcript
chr1-169994692	169994692	0.08	chr1	T	C	200	0	16	0	184	SRR3471113	ReoV.Infected	0.08	missense_variant	MODERATE	Ddr2	protein_coding	transcript
chr1-170942859	170942859	0.0185947	chr1	T	G	214_217	3_0	5_3	33_27	173_187	SRR3471112_SRR3471113	ReoV.Infected	0.0233644859813084_0.0138248847926267	intergenic_region	MODIFIER	Fcrla-Fcgr2b	NA	intergenic_region
chr1-171129727	171129727	0.0439071	chr1	A	T	120_111_114	5_4_1	2_3_1	4_8_3	109_96	SRR3471111_SRR3471112_SRR3471113	ReoV.Infected	0.0333333333333333_0.0720720720720721_0.0263157894736842	3_prime_UTR_variant	MODIFIER	Sdhc	protein_coding	transcript
chr1-171418456	171418456	0.0150376	chr1	A	T	133	0	0	2	131	SRR3471111	ReoV.Infected	1.5037594E-2	3_prime_UTR_variant	MODIFIER	Usf1	protein_coding	transcript
chr2-173211296	173211296	0.531573	chr2	T	C	379_393_371	0_1	184_205_218	0_1	195_187_152	SRR3471111_SRR3471112_SRR3471113	ReoV.Infected	0.485488126649077_0.521628498727735_0.587601078167116	downstream_gene_variant	MODIFIER	Zbp1	protein_coding	transcript
chr1-173454482	173454482	0.404781	chr1	T	C	299_308_240	0	113_128_101	0	186_180_139	SRR3471111_SRR3471112_SRR3471113	ReoV.Infected	0.377926421404682_0.415584415584416_0.420833333333333	intron_variant	MODIFIER	Aim2	protein_coding	transcript
chr1-173630972	173630972	0.969849	chr1	T	C	199	0	193	1	5	SRR3471112	ReoV.Infected	0.969849	5_prime_UTR_variant	MODIFIER	Pyhin1	protein_coding	transcript
chr1-173673742	173673742	0.972997	chr1	T	C	776_802_706	0_1	759_783_681	1_0	16_18_25	SRR3471111_SRR3471112_SRR3471113	ReoV.Infected	0.978092783505155_0.976309226932668_0.964589235127479	5_prime_UTR_variant	MODIFIER	Pydc3	protein_coding	transcript
chr1-173680119	173680119	0.0816346	chr1	A	G	171_140	158_127	0	13	0	SRR3471111_SRR3471112_SRR3471113	ReoV.Infected	0.0760233918128655_0.0928571428571429	intron_variant	MODIFIER	Pydc3	protein_coding	transcript
chr1-173727761	173727761	0.982093	chr1	T	C	883_748	0	862_739	0	21_9	SRR3471112_SRR3471113	ReoV.Infected	0.976217440543601_0.987967914438503	missense_variant	MODERATE	AI607873	protein_coding	transcript
chr1-173729280	173729280	0.528761	chr1	T	C	5905_6072	8	3086_3248	54_34	2757_2782	SRR3471111_SRR3471112	ReoV.Infected	0.522607959356478_0.534914361001318	missense_variant	MODERATE	AI607873	protein_coding	transcript
chr1-173747765	173747765	0.985612	chr1	T	C	139	2	137	0	0	SRR3471111	ReoV.Infected	0.985612	intron_variant	MODIFIER	Ifi204	protein_coding	transcript
chr1-173760175	173760175	0.0282776	chr1	A	G	5835	5668	2	165	0	SRR3471113	ReoV.Infected	2.8277634999999999E-2	synonymous_variant	LOW	Ifi204	protein_coding	transcript
chr1-173766912	173766912	0.981132	chr1	A	G	106	2	0	104	0	SRR3471112	ReoV.Infected	0.98113207499999999	5_prime_UTR_variant	MODIFIER	Ifi204	protein_coding	transcript
chr1-173782816	173782816	0.83039	chr1	A	G	349_372_297	48_78	0	301_294_249	0	SRR3471111_SRR3471112_SRR3471113	ReoV.Infected	0.862464183381089_0.790322580645161_0.838383838383838	intergenic_region	MODIFIER	Ifi204-Mndal	NA	intergenic_region
chr1-173783170	173783170	0.521461	chr1	T	C	519_589	0	269_309	0	250_280	SRR3471111_SRR3471112	ReoV.Infected	0.518304431599229_0.524617996604414	intergenic_region	MODIFIER	Ifi204-Mndal	NA	intergenic_region
chr1-173785635	173785635	0.539935	chr1	T	C	119_109	1_0	63_60	0_2	55_47	SRR3471111_SRR3471112	ReoV.Infected	0.529411764705882_0.55045871559633	intergenic_region	MODIFIER	Ifi204-Mndal	NA	intergenic_region
chr1-173787009	173787009	0.180635	chr1	T	C	147_135_106	0	25_26_19	0	122_109_87	SRR3471111_SRR3471112_SRR3471113	ReoV.Infected	0.170068027210884_0.192592592592593_0.179245283018868	intergenic_region	MODIFIER	Ifi204-Mndal	NA	intergenic_region
chr1-173793745	173793745	0.934877	chr1	T	C	227_248_173	0	207_230_167	0	20_18_6	SRR3471111_SRR3471112_SRR3471113	ReoV.Infected	0.911894273127753_0.92741935483871_0.965317919075145	intergenic_region	MODIFIER	Ifi204-Mndal	NA	intergenic_region
chr1-173793860	173793860	0.558436	chr1	T	C	130_119	0	72_67	0	58_52	SRR3471111_SRR3471112	ReoV.Infected	0.553846153846154_0.563025210084034	intergenic_region	MODIFIER	Ifi204-Mndal	NA	intergenic_region
chr1-173794072	173794072	0.400799	chr1	T	C	413_457_360	0	182_178_134	0	231_279_226	SRR3471111_SRR3471112_SRR3471113	ReoV.Infected	0.440677966101695_0.389496717724289_0.372222222222222	intergenic_region	MODIFIER	Ifi204-Mndal	NA	intergenic_region
chr1-173794164	173794164	0.951508	chr1	T	C	848_833_725	1_0	804_801_685	0	43_32_39	SRR3471111_SRR3471112_SRR3471113	ReoV.Infected	0.94811320754717_0.961584633853541_0.944827586206897	intergenic_region	MODIFIER	Ifi204-Mndal	NA	intergenic_region
chr1-173795347	173795347	0.674381	chr1	A	G	671_655_598	221_215_190	0	450_439_408	0_1	SRR3471111_SRR3471112_SRR3471113	ReoV.Infected	0.670640834575261_0.670229007633588_0.682274247491639	intergenic_region	MODIFIER	Ifi204-Mndal	NA	intergenic_region
chr1-173798484	173798484	0.908613	chr1	A	G	119_110_103	6_15_9	0	113_95_94	0	SRR3471111_SRR3471112_SRR3471113	ReoV.Infected	0.949579831932773_0.863636363636364_0.912621359223301	intergenic_region	MODIFIER	Ifi204-Mndal	NA	intergenic_region
chr1-173799302	173799302	0.715936	chr1	T	C	113_109_100	0	85_78_68	0	28_31_32	SRR3471111_SRR3471112_SRR3471113	ReoV.Infected	0.752212389380531_0.715596330275229_0.68	intergenic_region	MODIFIER	Ifi204-Mndal	NA	intergenic_region
chr1-173849146	173849146	0.956195	chr1	A	G	151_117_113	8_3_5	0_1	143_113_108	0	SRR3471111_SRR3471112_SRR3471113	ReoV.Infected	0.947019867549669_0.965811965811966_0.955752212389381	intergenic_region	MODIFIER	Ifi204-Mndal	NA	intergenic_region
chr1-173871265	173871265	0.295343	chr1	T	C	147_136	0	49_35	0	98_101	SRR3471111_SRR3471113	ReoV.Infected	0.333333333333333_0.257352941176471	intron_variant	MODIFIER	Mndal	protein_coding	transcript
chr1-173872056	173872056	0.130735	chr1	T	C	145_138	0	19_18	0	126_120	SRR3471112_SRR3471113	ReoV.Infected	0.131034482758621_0.130434782608696	intron_variant	MODIFIER	Mndal	protein_coding	transcript
chr1-173872707	173872707	0.870778	chr1	A	G	103_121	13_16	0	90_105	0	SRR3471112_SRR3471113	ReoV.Infected	0.87378640776699_0.867768595041322	intron_variant	MODIFIER	Mndal	protein_coding	transcript
chr1-173874219	173874219	0.559218	chr1	A	G	131_195_124	73_80_44	0	58_115_80	0	SRR3471111_SRR3471112_SRR3471113	ReoV.Infected	0.442748091603053_0.58974358974359_0.645161290322581	intron_variant	MODIFIER	Mndal	protein_coding	transcript
chr1-173874467	173874467	0.450781	chr1	T	C	9467_9517_7844	2_0	4275_4291_3529	8_5	5182_5218_4308	SRR3471111_SRR3471112_SRR3471113	ReoV.Infected	0.451568606739199_0.450877377324787_0.449898011218766	missense_variant	MODERATE	Mndal	protein_coding	transcript
chr1-173879908	173879908	0.979685	chr1	A	G	139_105	3_2	0	136_103	0	SRR3471111_SRR3471113	ReoV.Infected	0.97841726618705_0.980952380952381	intron_variant	MODIFIER	Mndal	protein_coding	transcript
chr1-173911344	173911344	0.132319	chr1	T	C	167_144	0	21_20	0	146_124	SRR3471111_SRR3471113	ReoV.Infected	0.125748502994012_0.138888888888889	intron_variant	MODIFIER	Mnda	protein_coding	transcript
chr1-173911345	173911345	0.319983	chr1	A	G	164_154_144	110_105_99	0	54_49_45	0	SRR3471111_SRR3471112_SRR3471113	ReoV.Infected	0.329268292682927_0.318181818181818_0.3125	intron_variant	MODIFIER	Mnda	protein_coding	transcript
chr1-173911836	173911836	0.450521	chr1	T	C	205_195_164	0	92_94_69	0	113_101_95	SRR3471111_SRR3471112_SRR3471113	ReoV.Infected	0.448780487804878_0.482051282051282_0.420731707317073	intron_variant	MODIFIER	Mnda	protein_coding	transcript
chr1-173912489	173912489	0.198712	chr1	T	C	210_183	0	41_37	0	169_146	SRR3471111_SRR3471113	ReoV.Infected	0.195238095238095_0.202185792349727	intron_variant	MODIFIER	Mnda	protein_coding	transcript
chr1-173920508	173920508	0.209697	chr1	A	G	272_300_249	207_242_200	0	65_58_49	0	SRR3471111_SRR3471112_SRR3471113	ReoV.Infected	0.238970588235294_0.193333333333333_0.196787148594378	3_prime_UTR_variant	MODIFIER	Ifi203	protein_coding	transcript
chr1-173920537	173920537	0.115039	chr1	T	C	356_399_327	0_1	45_47_33	0_1	311_352_292	SRR3471111_SRR3471112_SRR3471113	ReoV.Infected	0.126404494382022_0.117794486215539_0.100917431192661	3_prime_UTR_variant	MODIFIER	Ifi203	protein_coding	transcript
chr1-173920561	173920561	0.121197	chr1	T	C	399_436_364	0	52_49_44	0	347_387_320	SRR3471111_SRR3471112_SRR3471113	ReoV.Infected	0.130325814536341_0.112385321100917_0.120879120879121	3_prime_UTR_variant	MODIFIER	Ifi203	protein_coding	transcript
chr1-173921218	173921218	0.957586	chr1	A	G	2054_2048_1734	87_75_77	0_4	1966_1972_1652	1_0	SRR3471111_SRR3471112_SRR3471113	ReoV.Infected	0.95715676728335_0.962890625_0.952710495963091	3_prime_UTR_variant	MODIFIER	Ifi203	protein_coding	transcript
chr1-173928457	173928457	0.77869	chr1	T	C	2998_3046_2761	3_2_1	2391_2363_2106	2_1	602_680_653	SRR3471111_SRR3471112_SRR3471113	ReoV.Infected	0.797531687791861_0.775771503611294_0.762767113364723	missense_variant	MODERATE	Ifi203	protein_coding	transcript
chr1-173928876	173928876	0.801804	chr1	T	C	2633_2683_2239	4_1	2125_2147_1787	0_1	504_531_450	SRR3471111_SRR3471112_SRR3471113	ReoV.Infected	0.807064185339916_0.800223630264629_0.798124162572577	missense_variant	MODERATE	Ifi203	protein_coding	transcript
chr1-173928897	173928897	0.563433	chr1	A	G	2534_2521_2099	1094_1098_927	1_0	1439_1422_1172	0_1	SRR3471111_SRR3471112_SRR3471113	ReoV.Infected	0.567876874506709_0.564061880206267_0.558361124344926	missense_variant	MODERATE	Ifi203	protein_coding	transcript
chr1-173929251	173929251	0.928535	chr1	T	C	1877_1801_1587	0_1	1726_1688_1474	0	151_113_112	SRR3471111_SRR3471112_SRR3471113	ReoV.Infected	0.919552477357485_0.937257079400333_0.928796471329553	missense_variant	MODERATE	Ifi203	protein_coding	transcript
chr1-173931301	173931301	0.985507	chr1	T	C	138	0	136	0	2	SRR3471111	ReoV.Infected	0.98550724599999995	intron_variant	MODIFIER	Ifi203	protein_coding	transcript
chr1-173934080	173934080	0.0986175	chr1	T	C	1085	0	107	1	977	SRR3471111	ReoV.Infected	9.8617512000000004E-2	intron_variant	MODIFIER	Ifi203	protein_coding	transcript
chr1-173934758	173934758	0.410152	chr1	T	C	177_170_131	0	76_70_51	0	101_100_80	SRR3471111_SRR3471112_SRR3471113	ReoV.Infected	0.429378531073446_0.411764705882353_0.389312977099237	intron_variant	MODIFIER	Ifi203	protein_coding	transcript
chr1-173936386	173936386	0.807339	chr1	A	G	109	20	1	88	0	SRR3471111	ReoV.Infected	0.80733944999999996	intron_variant	MODIFIER	Ifi203	protein_coding	transcript
chr1-173936634	173936634	0.152695	chr1	T	C	142_149_131	0	27_24_14	1_0	114_125_117	SRR3471111_SRR3471112_SRR3471113	ReoV.Infected	0.190140845070423_0.161073825503356_0.106870229007634	missense_variant	MODERATE	Ifi203	protein_coding	transcript
chr1-173938499	173938499	0.312139	chr1	A	G	173	119	0	54	0	SRR3471112	ReoV.Infected	0.31213872799999998	intron_variant	MODIFIER	Ifi203	protein_coding	transcript
chr1-173942025	173942025	0.0126582	chr1	A	T	158	0	0	2	156	SRR3471112	ReoV.Infected	1.2658228000000001E-2	intron_variant	MODIFIER	Ifi203	protein_coding	transcript
chr1-173942073	173942073	0.97561	chr1	T	C	123	0	120	0	2	SRR3471111	ReoV.Infected	0.97560975599999999	intron_variant	MODIFIER	Ifi203	protein_coding	transcript
chr1-173942123	173942123	0.976373	chr1	A	G	239_231_211	3_7	0_2	236_223_206	0_1	SRR3471111_SRR3471112_SRR3471113	ReoV.Infected	0.98744769874477_0.965367965367965_0.976303317535545	intron_variant	MODIFIER	Ifi203	protein_coding	transcript
chr1-173962224	173962224	0.0163934	chr1	A	T	122	0	1	2	119	SRR3471113	ReoV.Infected	1.6393443000000001E-2	downstream_gene_variant	MODIFIER	Ifi202b	protein_coding	transcript
chr1-173972196	173972196	0.390451	chr1	T	C	3107_3085_2683	0_1	1236_1171_1057	0	1871_1913_1626	SRR3471111_SRR3471112_SRR3471113	ReoV.Infected	0.397811393627293_0.379578606158833_0.393961982855013	missense_variant	MODERATE	Ifi202b	protein_coding	transcript
chr1-173976843	173976843	0.444538	chr1	A	G	102_105	56_59	0	46	0	SRR3471111_SRR3471112	ReoV.Infected	0.450980392156863_0.438095238095238	intron_variant	MODIFIER	Ifi202b	protein_coding	transcript
chr1-173977345	173977345	0.110158	chr1	A	G	2913_2866_2435	2584_2537_2184	0	328_329_251	1_0	SRR3471111_SRR3471112_SRR3471113	ReoV.Infected	0.112598695502918_0.114794138171668_0.103080082135524	missense_variant	MODERATE	Ifi202b	protein_coding	transcript
chr1-173982944	173982944	0.988304	chr1	A	G	171	0	0	169	2	SRR3471112	ReoV.Infected	0.98830409399999997	upstream_gene_variant	MODIFIER	Ifi202b	protein_coding	transcript
chr1-173985461	173985461	0.984192	chr1	A	G	339_355_292	4_9_3	0	335_346_289	0	SRR3471111_SRR3471112_SRR3471113	ReoV.Infected	0.988200589970501_0.974647887323944_0.98972602739726	upstream_gene_variant	MODIFIER	Ifi202b	protein_coding	transcript
chr1-174017303	174017303	0.0138889	chr1	A	G	360	355	0	5	0	SRR3471113	ReoV.Infected	1.3888889E-2	synonymous_variant	LOW	Ifi205	protein_coding	transcript
chr1-174027222	174027222	0.988318	chr1	T	C	428	2	423	0	3	SRR3471112	ReoV.Infected	0.98831775700000002	missense_variant	MODERATE	Ifi205	protein_coding	transcript
chr1-174027231	174027231	0.9844	chr1	T	C	366_296	3_2	362_290	0	1_4	SRR3471112_SRR3471113	ReoV.Infected	0.989071038251366_0.97972972972973	missense_variant	MODERATE	Ifi205	protein_coding	transcript
chr2-174429086	174429086	0.05	chr2	A	G	240	220	4	12	4	SRR3471113	ReoV.Infected	0.05	missense_variant	MODERATE	Ctsz	protein_coding	transcript
chr2-174462519	174462519	0.0195075	chr2	A	T	877_634	809_594	12_7	19_11	37_22	SRR3471111_SRR3471113	ReoV.Infected	0.0216647662485747_0.0173501577287066	missense_variant	MODERATE	Atp5e	protein_coding	transcript
chr2-180258396	180258396	0.0520833	chr2	A	G	192	182	0	10	0	SRR3471112	ReoV.Infected	5.2083333000000002E-2	3_prime_UTR_variant	MODIFIER	Rps21	protein_coding	transcript
chr2-181240978	181240978	0.205971	chr2	A	G	629_598_514	490_470_418	0	139_128_94	0_2	SRR3471111_SRR3471112_SRR3471113	ReoV.Infected	0.220985691573927_0.214046822742475_0.182879377431907	synonymous_variant	LOW	Helz2	protein_coding	transcript
chr2-181515406	181515406	0.207133	chr2	A	G	146_149_138	116_113	0	29_36_25	1_0	SRR3471111_SRR3471112_SRR3471113	ReoV.Infected	0.198630136986301_0.241610738255034_0.181159420289855	3_prime_UTR_variant	MODIFIER	Tpd52l2	protein_coding	transcript
chr2-181515648	181515648	0.172907	chr2	A	G	109_111	88_94	0	21_17	0	SRR3471111_SRR3471112	ReoV.Infected	0.192660550458716_0.153153153153153	3_prime_UTR_variant	MODIFIER	Tpd52l2	protein_coding	transcript

## Sheet: 15C  muReoV_All_Sites
Supp_File_15C:All ADAR edited sites in muReoV (P4L-12) infected (all 3 samples) before reference to REDIportal
Gene and variant annotation results are from SnpEff output
Coordinate	POS	Mean_Editing	CHROM	REF	ALT	TOTAL	A	C	G	T	Run	Condition	Editing.rate	Variant_type	Impact	Gene_name	Transcript_biotype	Feature
chr9-3000117	3000117	0.700186	chr9	T	C	537	4	376	2	155	SRR3471115	muReoV.Infected	0.70018621999999997	intergenic_region	MODIFIER	Mir101c	NA	intergenic_region
chr9-3000293	3000293	0.469136	chr9	T	C	243	6	114	3	120	SRR3471115	muReoV.Infected	0.46913580199999999	intergenic_region	MODIFIER	Mir101c	NA	intergenic_region
chr9-3000302	3000302	0.859708	chr9	A	G	450_404	45_29	5_11	385_349	15	SRR3471114_SRR3471115	muReoV.Infected	0.855555555555556_0.863861386138614	intergenic_region	MODIFIER	Mir101c	NA	intergenic_region
chr9-3001191	3001191	0.0761773	chr9	T	C	2888	1	220	6	2661	SRR3471115	muReoV.Infected	7.6177284999999997E-2	intergenic_region	MODIFIER	Mir101c	NA	intergenic_region
chr9-3001343	3001343	0.0586234	chr9	T	C	218_209	0	12_13	0	206_196	SRR3471115_SRR3471116	muReoV.Infected	0.055045871559633_0.062200956937799	intergenic_region	MODIFIER	Mir101c	NA	intergenic_region
chr9-3001405	3001405	0.67942	chr9	T	C	267_305_274	9_8_10	188_211_176	2_3_4	68_83_84	SRR3471114_SRR3471115_SRR3471116	muReoV.Infected	0.704119850187266_0.691803278688525_0.642335766423358	intergenic_region	MODIFIER	Mir101c	NA	intergenic_region
chr9-3002106	3002106	0.543814	chr9	T	C	2402_2119_1967	101_88_86	1342_1142_1050	21_11_23	938_878_808	SRR3471114_SRR3471115_SRR3471116	muReoV.Infected	0.558701082431307_0.538933459178858_0.533807829181495	intergenic_region	MODIFIER	Mir101c	NA	intergenic_region
chr9-3002166	3002166	0.327826	chr9	T	C	941_815	22_28	311_265	29_27	579_495	SRR3471114_SRR3471115	muReoV.Infected	0.330499468650372_0.325153374233129	intergenic_region	MODIFIER	Mir101c	NA	intergenic_region
chr9-3002194	3002194	0.0161812	chr9	A	C	309	151	100	5	53	SRR3471114	muReoV.Infected	1.6181230000000001E-2	intergenic_region	MODIFIER	Mir101c	NA	intergenic_region
chr9-3002538	3002538	0.047619	chr9	A	G	126	119	0	6	1	SRR3471116	muReoV.Infected	4.7619047999999997E-2	intergenic_region	MODIFIER	Mir101c	NA	intergenic_region
chr9-3003023	3003023	0.131343	chr9	T	C	131_136	3_2	19_16	0	109_118	SRR3471114_SRR3471116	muReoV.Infected	0.145038167938931_0.117647058823529	intergenic_region	MODIFIER	Mir101c	NA	intergenic_region
chr9-3003391	3003391	0.59127	chr9	T	C	252	21	149	1	81	SRR3471115	muReoV.Infected	0.59126984100000002	intergenic_region	MODIFIER	Mir101c	NA	intergenic_region
chr9-3004692	3004692	0.0144928	chr9	T	G	138	0	2	9	127	SRR3471114	muReoV.Infected	1.4492754E-2	intergenic_region	MODIFIER	Mir101c	NA	intergenic_region
chr9-3004775	3004775	0.0257448	chr9	T	A	241_401	145_270	7_9	4_9	85_113	SRR3471115_SRR3471116	muReoV.Infected	0.029045643153527_0.0224438902743142	intergenic_region	MODIFIER	Mir101c	NA	intergenic_region
chr18-3005867	3005867	0.0709647	chr18	A	G	196_209	186_190	0	10_19	0	SRR3471114_SRR3471115	muReoV.Infected	0.0510204081632653_0.0909090909090909	intergenic_region	MODIFIER	Vmn1r238	NA	intergenic_region
chr18-3005895	3005895	0.696518	chr18	T	C	212_226_163	0	140_158_119	0_1	72_68_43	SRR3471114_SRR3471115_SRR3471116	muReoV.Infected	0.660377358490566_0.699115044247788_0.730061349693252	intergenic_region	MODIFIER	Vmn1r238	NA	intergenic_region
chr18-3005905	3005905	0.701763	chr18	A	G	203_214_160	67_66_41	0	136_148_119	0	SRR3471114_SRR3471115_SRR3471116	muReoV.Infected	0.669950738916256_0.691588785046729_0.74375	intergenic_region	MODIFIER	Vmn1r238	NA	intergenic_region
chr9-3007195	3007195	0.740907	chr9	T	C	442_501_469	4_11_9	332_373_341	2_1	104_116_118	SRR3471114_SRR3471115_SRR3471116	muReoV.Infected	0.751131221719457_0.744510978043912_0.727078891257996	intergenic_region	MODIFIER	Mir101c	NA	intergenic_region
chr9-3013071	3013071	0.39732	chr9	A	G	325_252	189_139	1_0	128_101	7_12	SRR3471114_SRR3471115	muReoV.Infected	0.393846153846154_0.400793650793651	intergenic_region	MODIFIER	Mir101c	NA	intergenic_region
chr9-3014299	3014299	0.0707547	chr9	T	G	212	3	15	16	178	SRR3471115	muReoV.Infected	7.0754716999999995E-2	intergenic_region	MODIFIER	Mir101c	NA	intergenic_region
chr9-3015764	3015764	0.242741	chr9	T	C	185_171_138	0	37_42_39	1_0	147_129_99	SRR3471114_SRR3471115_SRR3471116	muReoV.Infected	0.2_0.245614035087719_0.282608695652174	intergenic_region	MODIFIER	Mir101c	NA	intergenic_region
chr9-3016052	3016052	0.0178571	chr9	T	C	112	0	2	0	110	SRR3471116	muReoV.Infected	1.7857142999999999E-2	intergenic_region	MODIFIER	Mir101c	NA	intergenic_region
chr9-3016053	3016053	0.04	chr9	T	G	100	2	4	5	89	SRR3471116	muReoV.Infected	0.04	intergenic_region	MODIFIER	Mir101c	NA	intergenic_region
chr9-3016108	3016108	0.783217	chr9	T	C	143	2	112	0	29	SRR3471114	muReoV.Infected	0.78321678299999997	intergenic_region	MODIFIER	Mir101c	NA	intergenic_region
chr9-3020209	3020209	0.846154	chr9	A	G	182	17	7	154	4	SRR3471116	muReoV.Infected	0.84615384599999999	intergenic_region	MODIFIER	Mir101c	NA	intergenic_region
chr9-3020557	3020557	0.0101523	chr9	A	T	197	149	0	2	46	SRR3471114	muReoV.Infected	1.0152283999999999E-2	intergenic_region	MODIFIER	Mir101c	NA	intergenic_region
chr9-3020901	3020901	0.578711	chr9	T	C	324_215	20_13	158_144	5_1	141_57	SRR3471115_SRR3471116	muReoV.Infected	0.487654320987654_0.669767441860465	intergenic_region	MODIFIER	Mir101c	NA	intergenic_region
chr9-3022119	3022119	0.348135	chr9	T	C	222_215	8_6	73_79	0	141_130	SRR3471114_SRR3471116	muReoV.Infected	0.328828828828829_0.367441860465116	intergenic_region	MODIFIER	Mir101c	NA	intergenic_region
chr9-3022128	3022128	0.0646388	chr9	T	C	263	0	17	0	246	SRR3471115	muReoV.Infected	6.4638783000000005E-2	intergenic_region	MODIFIER	Mir101c	NA	intergenic_region
chr9-3023464	3023464	0.080292	chr9	T	C	137	2	11	0	124	SRR3471116	muReoV.Infected	8.0291971000000004E-2	intergenic_region	MODIFIER	Mir101c	NA	intergenic_region
chr9-3023592	3023592	0.615927	chr9	T	C	133_139_113	0_4_3	93_76_68	1_3_4	39_56_38	SRR3471114_SRR3471115_SRR3471116	muReoV.Infected	0.699248120300752_0.546762589928058_0.601769911504425	intergenic_region	MODIFIER	Mir101c	NA	intergenic_region
chr9-3024527	3024527	0.709765	chr9	T	C	266_275_145	14_23_10	206_200_91	9_10_5	37_42_39	SRR3471114_SRR3471115_SRR3471116	muReoV.Infected	0.774436090225564_0.727272727272727_0.627586206896552	intergenic_region	MODIFIER	Mir101c	NA	intergenic_region
chr9-3024633	3024633	0.0787794	chr9	T	C	310_287	0	24_23	0	286_264	SRR3471114_SRR3471116	muReoV.Infected	0.0774193548387097_0.0801393728222996	intergenic_region	MODIFIER	Mir101c	NA	intergenic_region
chr9-3025144	3025144	0.0109019	chr9	T	A	1009	11	11	4	983	SRR3471116	muReoV.Infected	1.0901882999999999E-2	intergenic_region	MODIFIER	Mir101c	NA	intergenic_region
chr9-3025615	3025615	0.0522541	chr9	T	G	976	8	51	81	836	SRR3471115	muReoV.Infected	5.2254097999999999E-2	intergenic_region	MODIFIER	Mir101c	NA	intergenic_region
chr9-3025695	3025695	0.512821	chr9	T	C	156	9	80	13	54	SRR3471114	muReoV.Infected	0.51282051299999998	intergenic_region	MODIFIER	Mir101c	NA	intergenic_region
chr9-3025783	3025783	0.0222291	chr9	A	T	648_643_558	401_389_351	146_130	13_15	87_109_64	SRR3471114_SRR3471115_SRR3471116	muReoV.Infected	0.0200617283950617_0.0233281493001555_0.0232974910394265	intergenic_region	MODIFIER	Mir101c	NA	intergenic_region
chr9-3027145	3027145	0.165785	chr9	T	C	567	1	94	6	466	SRR3471116	muReoV.Infected	0.16578483199999999	intergenic_region	MODIFIER	Mir101c	NA	intergenic_region
chr9-3027188	3027188	0.604269	chr9	T	C	700_651_579	9_4_6	409_395_360	24_22_15	258_230_198	SRR3471114_SRR3471115_SRR3471116	muReoV.Infected	0.584285714285714_0.606758832565284_0.621761658031088	intergenic_region	MODIFIER	Mir101c	NA	intergenic_region
chr9-3028058	3028058	0.0120874	chr9	T	A	168_163	130_126	2	2_4	34_31	SRR3471115_SRR3471116	muReoV.Infected	0.0119047619047619_0.0122699386503067	intergenic_region	MODIFIER	Mir101c	NA	intergenic_region
chr9-3028549	3028549	0.737673	chr9	T	C	507	10	374	1	122	SRR3471115	muReoV.Infected	0.73767258400000002	intergenic_region	MODIFIER	Mir101c	NA	intergenic_region
chr9-3029721	3029721	0.808383	chr9	T	C	1169	16	945	7	201	SRR3471115	muReoV.Infected	0.80838323400000001	intergenic_region	MODIFIER	Mir101c	NA	intergenic_region
chr9-3029764	3029764	0.123704	chr9	T	C	1350	39	167	6	1138	SRR3471115	muReoV.Infected	0.123704	intergenic_region	MODIFIER	Mir101c	NA	intergenic_region
chr9-3031300	3031300	0.360691	chr9	T	C	463	4	167	2	290	SRR3471116	muReoV.Infected	0.36069114499999999	intergenic_region	MODIFIER	Mir101c	NA	intergenic_region
chr9-3032514	3032514	0.0357143	chr9	T	C	196	0	7	1	188	SRR3471116	muReoV.Infected	3.5714285999999998E-2	intergenic_region	MODIFIER	Mir101c	NA	intergenic_region
chr9-3032658	3032658	0.112583	chr9	T	C	151	0	17	1	133	SRR3471116	muReoV.Infected	0.11258278100000001	intergenic_region	MODIFIER	Mir101c	NA	intergenic_region
chr9-3034644	3034644	0.675889	chr9	T	C	253	34	171	5	43	SRR3471115	muReoV.Infected	0.67588932800000001	downstream_gene_variant	MODIFIER	Mir101c	pseudogene	transcript
chr9-3034966	3034966	0.0312424	chr9	A	T	324_253	174_146	84_63	10_8	56_36	SRR3471114_SRR3471116	muReoV.Infected	0.0308641975308642_0.0316205533596838	downstream_gene_variant	MODIFIER	Mir101c	pseudogene	transcript
chr9-3037390	3037390	0.706319	chr9	T	C	213_208_184	19_17_18	148_147_132	1_3_2	45_41_32	SRR3471114_SRR3471115_SRR3471116	muReoV.Infected	0.694835680751174_0.706730769230769_0.717391304347826	downstream_gene_variant	MODIFIER	Mir101c	pseudogene	transcript
chr9-3037982	3037982	0.0155039	chr9	A	T	129	101	0	2	26	SRR3471116	muReoV.Infected	1.5503876E-2	downstream_gene_variant	MODIFIER	Mir101c	pseudogene	transcript
chr9-3038137	3038137	0.772117	chr9	T	C	505_478_515	10_5_6	395_363_399	1_4_7	99_106_103	SRR3471114_SRR3471115_SRR3471116	muReoV.Infected	0.782178217821782_0.759414225941423_0.774757281553398	downstream_gene_variant	MODIFIER	Mir101c	pseudogene	transcript
chr9-3038199	3038199	0.154168	chr9	A	G	316_296_233	45_44_41	210_198_153	55_46_31	6_8	SRR3471114_SRR3471115_SRR3471116	muReoV.Infected	0.174050632911392_0.155405405405405_0.133047210300429	downstream_gene_variant	MODIFIER	Mir101c	pseudogene	transcript
chr12-3109972	3109972	0.720402	chr12	A	G	36137_36249_30061	8125_7956_6411	427_434_329	25804_26035_21912	1781_1824_1408	SRR3471114_SRR3471115_SRR3471116	muReoV.Infected	0.714060381326618_0.718226709702337_0.728917867003759	intergenic_region	MODIFIER	Rab10os	NA	intergenic_region
chr12-3110042	3110042	0.198681	chr12	A	G	3380_2915	2643_2300	14_11	681_571	42_33	SRR3471115_SRR3471116	muReoV.Infected	0.201479289940828_0.195883361921098	intergenic_region	MODIFIER	Rab10os	NA	intergenic_region
chr6-3200850	3200850	0.592272	chr6	T	C	157_151	5_3	82_100	5_4	65_44	SRR3471114_SRR3471115	muReoV.Infected	0.522292993630573_0.662251655629139	intergenic_region	MODIFIER	Gm8579	NA	intergenic_region
chr6-3201299	3201299	0.746795	chr6	T	C	104_117	6_9	78_87	0_1	20	SRR3471114_SRR3471115	muReoV.Infected	0.75_0.743589743589744	intergenic_region	MODIFIER	Gm8580	NA	intergenic_region
chr6-3201327	3201327	0.262712	chr6	T	C	118	2	31	1	84	SRR3471114	muReoV.Infected	0.26271186400000002	intergenic_region	MODIFIER	Gm8581	NA	intergenic_region
chr6-3201427	3201427	0.771583	chr6	T	C	2100_2080_1402	126_165_79	1625_1591_1088	26_33_30	300_265_202	SRR3471114_SRR3471115_SRR3471116	muReoV.Infected	0.773809523809524_0.764903846153846_0.776034236804565	intergenic_region	MODIFIER	Gm8582	NA	intergenic_region
chr6-3201573	3201573	0.0116618	chr6	A	C	343	67	262	4	10	SRR3471116	muReoV.Infected	1.1661807999999999E-2	intergenic_region	MODIFIER	Gm8579	NA	intergenic_region
chr2-3295094	3295094	0.434354	chr2	T	C	853_845_676	0	364_363_302	2_0	487_482_374	SRR3471114_SRR3471115_SRR3471116	muReoV.Infected	0.42672919109027_0.429585798816568_0.446745562130178	intron_variant	MODIFIER	Nmt2	protein_coding	transcript
chr2-3298455	3298455	0.0852048	chr2	A	G	329_319	305_284	0	24_35	0	SRR3471114_SRR3471115_SRR3471116	muReoV.Infected	0.0729483282674772_0.109717868338558	intron_variant	MODIFIER	Nmt2	protein_coding	transcript
chr2-3299138	3299138	0.314204	chr2	A	G	185_201	123_126_143	0	62_59_58	0	SRR3471114_SRR3471115_SRR3471116	muReoV.Infected	0.335135135135135_0.318918918918919_0.288557213930348	intron_variant	MODIFIER	Nmt2	protein_coding	transcript
chr2-3327215	3327215	0.389758	chr2	T	C	237_235_193	0	90_93_76	0_1	147_141_117	SRR3471114_SRR3471115_SRR3471116	muReoV.Infected	0.379746835443038_0.395744680851064_0.393782383419689	3_prime_UTR_variant	MODIFIER	Nmt2	protein_coding	transcript
chr6-3343860	3343860	0.188679	chr6	A	G	106	86	0	20	0	SRR3471114	muReoV.Infected	0.188679	intergenic_region	MODIFIER	Gm8579-Samd9l	NA	intergenic_region
chr16-3344618	3344618	0.929609	chr16	A	T	203_216	21_7	0	181_209	1_0	SRR3471114_SRR3471115	muReoV.Infected	0.891625615763547_0.967592592592593	intron_variant	MODIFIER	Cacng7	protein_coding	transcript
chr16-3344628	3344628	0.898298	chr16	A	G	183_193	23_15	0	160_178	0	SRR3471114_SRR3471115	muReoV.Infected	0.87431693989071_0.922279792746114	intergenic_region	MODIFIER	Olfr161	NA	intergenic_region
chr8-3451939	3451939	0.124277	chr8	A	G	153_161_144	129_142	0	24_18_15	0_1	SRR3471114_SRR3471115_SRR3471116	muReoV.Infected	0.156862745098039_0.111801242236025_0.104166666666667	missense_variant	MODERATE	Arhgef18	protein_coding	transcript
chr2-3461113	3461113	0.137536	chr2	A	G	160_137_116	141_118_98	0	19_18	0	SRR3471114_SRR3471115_SRR3471116	muReoV.Infected	0.11875_0.138686131386861_0.155172413793103	3_prime_UTR_variant	MODIFIER	Dclre1c	protein_coding	transcript
chr5-3580308	3580308	0.228571	chr5	T	C	105	1	24	0	80	SRR3471114	muReoV.Infected	0.22857142899999999	downstream_gene_variant	MODIFIER	Rbm48	protein_coding	transcript
chr13-3600652	3600652	0.68648	chr13	A	G	413_378_357	127_126_107	0	286_252_250	0	SRR3471114_SRR3471115_SRR3471116	muReoV.Infected	0.692493946731235_0.666666666666667_0.700280112044818	intron_variant	MODIFIER	Fam208b	protein_coding	transcript
chr7-3632690	3632690	0.0100756	chr7	T	C	397	0	4	0	393	SRR3471116	muReoV.Infected	1.0075567000000001E-2	synonymous_variant	LOW	Prpf31	protein_coding	transcript
chr5-3640087	3640087	0.0913443	chr5	A	G	171_174_155	140_143_130	3_5_6	19_16_11	9_10_8	SRR3471114_SRR3471115_SRR3471116	muReoV.Infected	0.111111111111111_0.0919540229885057_0.0709677419354839	3_prime_UTR_variant	MODIFIER	Gatad1	protein_coding	transcript
chr8-3640627	3640627	0.010101	chr8	A	T	198	190	0	2	6	SRR3471114	muReoV.Infected	1.0101010000000001E-2	intron_variant	MODIFIER	Stxbp2	protein_coding	transcript
chr8-3679970	3679970	0.267171	chr8	A	G	126_107	94_77	0	32_30	0	SRR3471114_SRR3471115	muReoV.Infected	0.253968253968254_0.280373831775701	3_prime_UTR_variant	MODIFIER	Trappc5	protein_coding	transcript
chr5-3798227	3798227	0.557231	chr5	A	G	175_157_145	81_59_71	0	94_98_74	0	SRR3471114_SRR3471115_SRR3471116	muReoV.Infected	0.537142857142857_0.624203821656051_0.510344827586207	upstream_gene_variant	MODIFIER	Krit1	protein_coding	transcript
chr16-4062349	4062349	0.0241935	chr16	A	G	248	241	0	6	1	SRR3471115	muReoV.Infected	2.4193547999999999E-2	missense_variant	MODERATE	Trap1	protein_coding	transcript
chr18-4196425	4196425	0.0343086	chr18	A	G	261_198	251_192	0	10_6	0	SRR3471115_SRR3471116	muReoV.Infected	0.0383141762452107_0.0303030303030303	intergenic_region	MODIFIER	Lyzl1-Map3k8	NA	intergenic_region
chr13-4198618	4198618	0.0761905	chr13	A	G	105	95	0	8	2	SRR3471115	muReoV.Infected	7.6190475999999993E-2	missense_variant	MODERATE	Akr1c13	protein_coding	transcript
chr18-4199192	4199192	0.621622	chr18	A	G	111	42	0	69	0	SRR3471116	muReoV.Infected	0.62162162200000004	intergenic_region	MODIFIER	Lyzl1-Map3k8	NA	intergenic_region
chr16-4320615	4320615	0.0228137	chr16	T	C	263	0	6	1	256	SRR3471116	muReoV.Infected	2.2813687999999999E-2	intron_variant	MODIFIER	Adcy9	protein_coding	transcript
chr8-4344648	4344648	0.0991736	chr8	A	G	121	109	0	12	0	SRR3471115	muReoV.Infected	9.9173553999999997E-2	upstream_gene_variant	MODIFIER	Ccl25	protein_coding	transcript
chr7-4639722	4639722	0.0124224	chr7	A	G	161	159	0	2	0	SRR3471115	muReoV.Infected	1.242236E-2	missense_variant	MODERATE	Ppp6r1	protein_coding	transcript
chr12-4658497	4658497	0.03125	chr12	A	G	128	124	0	4	0	SRR3471114	muReoV.Infected	3.125E-2	missense_variant	MODERATE	Itsn2	protein_coding	transcript
chr4-4763147	4763147	0.101695	chr4	T	C	118	0	12	0	106	SRR3471115	muReoV.Infected	0.101695	downstream_gene_variant	MODIFIER	Impad1	protein_coding	transcript
chr19-5274427	5274427	0.305226	chr19	T	C	156_135_128	0	48_42_38	0	108_93_90	SRR3471114_SRR3471115_SRR3471116	muReoV.Infected	0.307692307692308_0.311111111111111_0.296875	3_prime_UTR_variant	MODIFIER	Sf3b2	protein_coding	transcript
chr5-5300883	5300883	0.977103	chr5	T	C	160_140_150	1_2	158_134_148	0_1	0	SRR3471114_SRR3471115_SRR3471116	muReoV.Infected	0.9875_0.957142857142857_0.986666666666667	intron_variant	MODIFIER	Cdk14	protein_coding	transcript
chr2-5379133	5379133	0.420919	chr2	T	C	231_199_155	20_16_11	96_80_69	7_5_3	106_91_72	SRR3471114_SRR3471115_SRR3471116	muReoV.Infected	0.415584415584416_0.402010050251256_0.445161290322581	upstream_gene_variant	MODIFIER	Mir466d	pseudogene	transcript
chr3-5401477	5401477	0.291747	chr3	A	G	262_288_289	178_202_212	0	84_83_77	0_3	SRR3471114_SRR3471115_SRR3471116	muReoV.Infected	0.320610687022901_0.288194444444444_0.26643598615917	missense_variant	MODERATE	Zfhx4	protein_coding	transcript
chr19-5453204	5453204	0.116622	chr19	A	G	104_120_101	94_105_88	0	10_15_13	0	SRR3471114_SRR3471115_SRR3471116	muReoV.Infected	0.0961538461538462_0.125_0.128712871287129	3_prime_UTR_variant	MODIFIER	Ccdc85b	protein_coding	transcript
chr5-5697001	5697001	0.239905	chr5	T	C	155_145_133	0	35_40_29	0	120_105_104	SRR3471114_SRR3471115_SRR3471116	muReoV.Infected	0.225806451612903_0.275862068965517_0.218045112781955	upstream_gene_variant	MODIFIER	Steap2	protein_coding	transcript
chr5-5783621	5783621	0.978967	chr5	T	C	410_348	0	401_341	0	9_7	SRR3471115_SRR3471116	muReoV.Infected	0.978048780487805_0.979885057471264	intergenic_region	MODIFIER	Steap1-Zfp804b	NA	intergenic_region
chr2-5856030	5856030	0.0108108	chr2	T	C	185	1	2	0	182	SRR3471116	muReoV.Infected	1.0810811E-2	synonymous_variant	LOW	Nudt5	protein_coding	transcript
chr3-5860579	5860579	0.973014	chr3	A	G	17940_18465_14320	327_300_248	22_39_24	17440_17958_13953	86_106_61	SRR3471114_SRR3471115_SRR3471116	muReoV.Infected	0.972129319955407_0.972542648253452_0.974371508379888	intergenic_region	MODIFIER	Pex2-1700008P02Rik	NA	intergenic_region
chr13-5868626	5868626	0.196551	chr13	A	G	3780_3892_3247	3037_3145_2593	0	743_746_654	0_1	SRR3471114_SRR3471115_SRR3471116	muReoV.Infected	0.196560846560847_0.191675231243577_0.201416692331383	3_prime_UTR_variant	MODIFIER	Klf6	protein_coding	transcript
chr13-5868630	5868630	0.192356	chr13	A	G	3925_4011_3341	3162_3244_2696	0_1	761_765_643	2_1	SRR3471114_SRR3471115_SRR3471116	muReoV.Infected	0.193885350318471_0.190725504861631_0.192457348099371	3_prime_UTR_variant	MODIFIER	Klf6	protein_coding	transcript
chr17-6123112	6123112	0.152048	chr17	A	G	201_212_167	170_181_141	0	31_26	0	SRR3471114_SRR3471115_SRR3471116	muReoV.Infected	0.154228855721393_0.14622641509434_0.155688622754491	intron_variant	MODIFIER	Tulp4	protein_coding	transcript
chr17-6123130	6123130	0.178273	chr17	A	G	300_321_236	239_269_196	0	61_52_40	0	SRR3471114_SRR3471115_SRR3471116	muReoV.Infected	0.203333333333333_0.161993769470405_0.169491525423729	intron_variant	MODIFIER	Tulp4	protein_coding	transcript
chr18-6225417	6225417	0.989209	chr18	A	G	278	2	1	275	0	SRR3471116	muReoV.Infected	0.98920863299999995	synonymous_variant	LOW	Kif5b	protein_coding	transcript
chr17-6307775	6307775	0.833237	chr17	A	G	124_112	17_20	0	107_90	0_2	SRR3471114_SRR3471115	muReoV.Infected	0.862903225806452_0.803571428571429	3_prime_UTR_variant	MODIFIER	Tmem181a	protein_coding	transcript
chr17-6310771	6310771	0.121432	chr17	A	G	587_573_477	506_513_418	0_1	81_60_58	0	SRR3471114_SRR3471115_SRR3471116	muReoV.Infected	0.137989778534923_0.104712041884817_0.121593291404612	3_prime_UTR_variant	MODIFIER	Dynlt1a	protein_coding	transcript
chr11-6352176	6352176	0.765714	chr11	T	C	175	0	134	0	41	SRR3471115	muReoV.Infected	0.76571428600000002	synonymous_variant	LOW	Ogdh	protein_coding	transcript
chr17-6436069	6436069	0.145496	chr17	T	C	901_768	0	139_105	0	761_663	SRR3471114_SRR3471116	muReoV.Infected	0.154273029966704_0.13671875	3_prime_UTR_variant	MODIFIER	Dynlt1b	protein_coding	transcript
chr17-6436114	6436114	0.103507	chr17	T	C	298_239	22_13	38_19	4_1	234_206	SRR3471114_SRR3471116	muReoV.Infected	0.12751677852349_0.0794979079497908	3_prime_UTR_variant	MODIFIER	Dynlt1b	protein_coding	transcript
chr17-6439068	6439068	0.651793	chr17	T	C	142_119	0_2	98_73	0	44	SRR3471114_SRR3471115	muReoV.Infected	0.690140845070423_0.613445378151261	downstream_gene_variant	MODIFIER	Dynlt1b	protein_coding	transcript
chr11-6468175	6468175	0.132878	chr11	T	C	397_407_365	0	56_58_42	0	341_349_323	SRR3471114_SRR3471115_SRR3471116	muReoV.Infected	0.141057934508816_0.142506142506143_0.115068493150685	3_prime_UTR_variant	MODIFIER	Purb	protein_coding	transcript
chr6-6558386	6558386	0.0350877	chr6	T	C	114	0	4	0	110	SRR3471115	muReoV.Infected	3.5087719000000003E-2	3_prime_UTR_variant	MODIFIER	Shfm1	protein_coding	transcript
chr17-6607673	6607673	0.149769	chr17	T	C	1223_1228_1040	0_2	199_176_149	1_0	1022_1052_889	SRR3471114_SRR3471115_SRR3471116	muReoV.Infected	0.162714636140638_0.143322475570033_0.143269230769231	3_prime_UTR_variant	MODIFIER	Dynlt1f	protein_coding	transcript
chr17-6649120	6649120	0.0884615	chr17	A	G	260	224	6	23	7	SRR3471114	muReoV.Infected	8.8461538000000006E-2	3_prime_UTR_variant	MODIFIER	Dynlt1f	protein_coding	transcript
chr19-7053332	7053332	0.057608	chr19	T	C	314_309_255	5_7_1	22_16_13	2_0	285_286_241	SRR3471114_SRR3471115_SRR3471116	muReoV.Infected	0.0700636942675159_0.0517799352750809_0.0509803921568627	upstream_gene_variant	MODIFIER	Macrod1	protein_coding	transcript
chr1-7170234	7170234	0.113636	chr1	A	G	132	117	0	15	0	SRR3471116	muReoV.Infected	0.113636	3_prime_UTR_variant	MODIFIER	Pcmtd1	protein_coding	transcript
chr1-7172369	7172369	0.111936	chr1	A	G	183_192	163_170	0	20_22	0	SRR3471114_SRR3471115	muReoV.Infected	0.109289617486339_0.114583333333333	3_prime_UTR_variant	MODIFIER	Pcmtd1	protein_coding	transcript
chr1-7172370	7172370	0.115789	chr1	A	G	190	167	0	22	1	SRR3471115	muReoV.Infected	0.115789	3_prime_UTR_variant	MODIFIER	Pcmtd1	protein_coding	transcript
chr10-7444665	7444665	0.955882	chr10	A	G	136	6	0	130	0	SRR3471115	muReoV.Infected	0.95588235300000002	downstream_gene_variant	MODIFIER	Ulbp1	protein_coding	transcript
chr19-7535531	7535531	0.149533	chr19	A	G	107	91	0	16	0	SRR3471115	muReoV.Infected	0.14953271000000001	3_prime_UTR_variant	MODIFIER	Atl3	protein_coding	transcript
chr19-7535532	7535532	0.242991	chr19	A	G	107	81	0	26	0	SRR3471115	muReoV.Infected	0.242991	3_prime_UTR_variant	MODIFIER	Atl3	protein_coding	transcript
chr19-7538115	7538115	0.267921	chr19	A	G	318_293_228	243_216_157	0	73_77_71	2_0	SRR3471114_SRR3471115_SRR3471116	muReoV.Infected	0.229559748427673_0.262798634812287_0.31140350877193	3_prime_UTR_variant	MODIFIER	Atl3	protein_coding	transcript
chr3-7552451	7552451	0.99	chr3	T	C	100	1	99	0	0	SRR3471115	muReoV.Infected	0.99	3_prime_UTR_variant	MODIFIER	Zc2hc1a	protein_coding	transcript
chr10-7774102	7774102	0.0144928	chr10	A	G	138	136	0	2	0	SRR3471116	muReoV.Infected	1.4492754E-2	splice_region_variant&synonymous_variant	LOW	Ginm1	protein_coding	transcript
chr9-7932576	7932576	0.0885417	chr9	A	G	192	165	3	17	7	SRR3471115	muReoV.Infected	8.8541667000000004E-2	3_prime_UTR_variant	MODIFIER	Yap1	protein_coding	transcript
chr15-8079161	8079161	0.0163934	chr15	T	C	122	0	2	0	120	SRR3471116	muReoV.Infected	1.6393443000000001E-2	missense_variant&splice_region_variant	MODERATE	Wdr70	protein_coding	transcript
chr15-8158190	8158190	0.392183	chr15	A	G	232_211_145	140_125_91	0	92_86_54	0	SRR3471114_SRR3471115_SRR3471116	muReoV.Infected	0.396551724137931_0.407582938388626_0.372413793103448	3_prime_UTR_variant	MODIFIER	Nup155	protein_coding	transcript
chr15-8158212	8158212	0.187053	chr15	A	G	165_157_107	137_121_89	1_0	27_36_18	0	SRR3471114_SRR3471115_SRR3471116	muReoV.Infected	0.163636363636364_0.229299363057325_0.168224299065421	3_prime_UTR_variant	MODIFIER	Nup155	protein_coding	transcript
chr12-8285027	8285027	0.215095	chr12	A	G	607_625_542	477_501_415	0_1	130_123_127	0	SRR3471114_SRR3471115_SRR3471116	muReoV.Infected	0.214168039538715_0.1968_0.234317343173432	3_prime_UTR_variant	MODIFIER	Ldah	protein_coding	transcript
chr14-8286670	8286670	0.924528	chr14	A	G	106	7	0	98	1	SRR3471115	muReoV.Infected	0.92452830200000002	intergenic_region	MODIFIER	Acox2-Fam107a	NA	intergenic_region
chr14-8286718	8286718	0.980952	chr14	A	G	105	2	0	103	0	SRR3471115	muReoV.Infected	0.98095238100000004	intergenic_region	MODIFIER	Acox2-Fam107a	NA	intergenic_region
chr17-8384459	8384459	0.972973	chr17	A	G	111	3	0	108	0	SRR3471116	muReoV.Infected	0.97297297299999996	intron_variant	MODIFIER	T2	protein_coding	transcript
chr12-8750269	8750269	0.618938	chr12	A	G	525_509_449	208_182_174	0	316_327_275	1_0	SRR3471114_SRR3471115_SRR3471116	muReoV.Infected	0.601904761904762_0.642436149312377_0.612472160356347	3_prime_UTR_variant	MODIFIER	Pum2	protein_coding	transcript
chr12-8750270	8750270	0.285214	chr12	A	G	524_510_449	372_358_328	0	152_151_121	0_1	SRR3471114_SRR3471115_SRR3471116	muReoV.Infected	0.290076335877863_0.296078431372549_0.269487750556793	3_prime_UTR_variant	MODIFIER	Pum2	protein_coding	transcript
chr12-8750276	8750276	0.172688	chr12	A	G	523_517_451	426_423_383	0	97_94_68	0	SRR3471114_SRR3471115_SRR3471116	muReoV.Infected	0.18546845124283_0.181818181818182_0.150776053215078	3_prime_UTR_variant	MODIFIER	Pum2	protein_coding	transcript
chr19-8763535	8763535	0.0138889	chr19	T	C	144	0	2	0	142	SRR3471115	muReoV.Infected	1.3888889E-2	splice_region_variant&synonymous_variant	LOW	Nxf1	protein_coding	transcript
chr12-8792719	8792719	0.103659	chr12	A	G	164	147	0	17	0	SRR3471115	muReoV.Infected	0.103659	3_prime_UTR_variant	MODIFIER	Sdc1	protein_coding	transcript
chr14-8800224	8800224	0.927303	chr14	T	C	118_115	0	107_109	0_1	8_4	SRR3471114_SRR3471115	muReoV.Infected	0.906779661016949_0.947826086956522	intergenic_region	MODIFIER	4930455B14Rik-Fhit	NA	intergenic_region
chr12-8938646	8938646	0.132948	chr12	T	C	173	9	23	9	132	SRR3471115	muReoV.Infected	0.13294797699999999	3_prime_UTR_variant	MODIFIER	Laptm4a	protein_coding	transcript
chr19-8975207	8975207	0.215929	chr19	A	G	459_382_320	348_288_268	0_1	111_93_52	0	SRR3471114_SRR3471115_SRR3471116	muReoV.Infected	0.241830065359477_0.243455497382199_0.1625	intron_variant	MODIFIER	Eef1g	protein_coding	transcript
chr15-9084243	9084243	0.0308283	chr15	T	C	184_145	1_0	5	3_2	175_138	SRR3471115_SRR3471116	muReoV.Infected	0.0271739130434783_0.0344827586206897	synonymous_variant	LOW	Nadk2	protein_coding	transcript
chr13-9690387	9690387	0.240434	chr13	A	G	157_152_125	117_118_93	0	40_32	0_2	SRR3471114_SRR3471115_SRR3471116	muReoV.Infected	0.254777070063694_0.210526315789474_0.256	intron_variant	MODIFIER	Zmynd11	protein_coding	transcript
chr19-10058596	10058596	0.145028	chr19	A	G	129_139	112_117	0	17_22	0	SRR3471114_SRR3471115	muReoV.Infected	0.131782945736434_0.158273381294964	3_prime_UTR_variant	MODIFIER	Fads3	protein_coding	transcript
chr17-10207029	10207029	0.105263	chr17	A	G	114	94	5	12	3	SRR3471114	muReoV.Infected	0.105263	3_prime_UTR_variant	MODIFIER	Qk	protein_coding	transcript
chr17-10213732	10213732	0.196488	chr17	T	C	236_268_231	0	39_58_48	0	197_210_183	SRR3471114_SRR3471115_SRR3471116	muReoV.Infected	0.165254237288136_0.216417910447761_0.207792207792208	3_prime_UTR_variant	MODIFIER	Qk	protein_coding	transcript
chr4-10989550	10989550	0.133333	chr4	A	G	120	100	1	16	3	SRR3471114	muReoV.Infected	0.133333	3_prime_UTR_variant	MODIFIER	Plekhf2	protein_coding	transcript
chr2-11028836	11028836	0.016129	chr2	T	G	124	0	2	79	43	SRR3471115	muReoV.Infected	1.6129032000000001E-2	intergenic_region	MODIFIER	Sfmbt2-Prkcq	NA	intergenic_region
chr16-11144244	11144244	0.535868	chr16	A	G	4966_5196_4262	2254_2447_1977	1_0	2704_2743_2281	7_5_4	SRR3471114_SRR3471115_SRR3471116	muReoV.Infected	0.544502617801047_0.527906081601232_0.535194744251525	intron_variant	MODIFIER	Zc3h7a	protein_coding	transcript
chr4-11185327	11185327	0.0783203	chr4	A	G	109_119_106	101_111_96	0	8_10	0	SRR3471114_SRR3471115_SRR3471116	muReoV.Infected	0.073394495412844_0.0672268907563025_0.0943396226415094	intergenic_region	MODIFIER	Trp53inp1-Ccne2	NA	intergenic_region
chr4-11584970	11584970	0.13068	chr4	A	G	165_145_115	144_123_102	0	21_22_13	0	SRR3471114_SRR3471115_SRR3471116	muReoV.Infected	0.127272727272727_0.151724137931034_0.11304347826087	3_prime_UTR_variant	MODIFIER	Fsbp	protein_coding	transcript
chr8-11683818	11683818	0.860633	chr8	A	G	112_110	18_12	1_0	93_98	0	SRR3471114_SRR3471115	muReoV.Infected	0.830357142857143_0.890909090909091	intergenic_region	MODIFIER	1700016D06Rik-Gm6524	NA	intergenic_region
chr8-11683848	11683848	0.694877	chr8	A	G	125_114	39_32	0	86_80	0_2	SRR3471114_SRR3471115	muReoV.Infected	0.688_0.701754385964912	intergenic_region	MODIFIER	1700016D06Rik-Gm6524	NA	intergenic_region
chr18-12149521	12149521	0.0192308	chr18	T	C	156	0	3	0	153	SRR3471116	muReoV.Infected	1.9230769000000002E-2	missense_variant&splice_region_variant	MODERATE	Riok3	protein_coding	transcript
chr10-12463311	12463311	0.0172414	chr10	A	G	116	114	0	2	0	SRR3471114	muReoV.Infected	1.7241379000000001E-2	synonymous_variant	LOW	Utrn	protein_coding	transcript
chrX-13116750	13116750	0.0353397	chrX	T	C	143_140	0	5	1_0	137_135	SRR3471114_SRR3471115	muReoV.Infected	0.034965034965035_0.0357142857142857	synonymous_variant	LOW	Usp9x	protein_coding	transcript
chrX-13293242	13293242	0.036677	chrX	T	A	465_483_381	50_49_41	19_22_9	6_9_5	390_403_326	SRR3471114_SRR3471115_SRR3471116	muReoV.Infected	0.0408602150537634_0.0455486542443064_0.0236220472440945	3_prime_UTR_variant	MODIFIER	Ddx3x	protein_coding	transcript
chr6-13582426	13582426	0.0935673	chr6	T	C	171	0	16	0	155	SRR3471114	muReoV.Infected	9.3567251000000004E-2	3_prime_UTR_variant	MODIFIER	Tmem168	protein_coding	transcript
chr16-13665926	13665926	0.0145985	chr16	T	C	137	0	2	0	135	SRR3471114	muReoV.Infected	1.459854E-2	synonymous_variant	LOW	Parn	protein_coding	transcript
chr9-13805848	13805848	0.319083	chr9	A	G	514_538_481	348_369_327	0	166_169_154	0	SRR3471114_SRR3471115_SRR3471116	muReoV.Infected	0.32295719844358_0.314126394052045_0.32016632016632	3_prime_UTR_variant	MODIFIER	Mtmr2	protein_coding	transcript
chr9-13806326	13806326	0.153846	chr9	A	G	104	88	0	16	0	SRR3471114	muReoV.Infected	0.15384615400000001	3_prime_UTR_variant	MODIFIER	Mtmr2	protein_coding	transcript
chr17-13905263	13905263	0.212838	chr17	A	G	115_106	91_82	0_1	24_23	0	SRR3471114_SRR3471115	muReoV.Infected	0.208695652173913_0.216981132075472	3_prime_UTR_variant	MODIFIER	Mllt4	protein_coding	transcript
chr13-14051043	14051043	0.157823	chr13	T	C	130_118	0	19_20	0	111_98	SRR3471114_SRR3471116	muReoV.Infected	0.146153846153846_0.169491525423729	downstream_gene_variant	MODIFIER	Ggps1	protein_coding	transcript
chr9-14782643	14782643	0.235714	chr9	A	G	140	107	0	33	0	SRR3471114	muReoV.Infected	0.235714	missense_variant	MODERATE	Ankrd49	protein_coding	transcript
chr8-14897468	14897468	0.160377	chr8	A	G	106	89	0	17	0	SRR3471115	muReoV.Infected	0.160377	3_prime_UTR_variant	MODIFIER	Cln8	protein_coding	transcript
chr9-15326412	15326412	0.0851648	chr9	A	G	182_143	159_122	4_6	17_11	2_4	SRR3471114_SRR3471116	muReoV.Infected	0.0934065934065934_0.0769230769230769	upstream_gene_variant	MODIFIER	Scarna9	pseudogene	transcript
chr19-15839711	15839711	0.047619	chr19	T	A	105	6	5	4	90	SRR3471115	muReoV.Infected	4.7619047999999997E-2	intergenic_region	MODIFIER	Tle4-Psat1	NA	intergenic_region
chr3-16215609	16215609	0.153974	chr3	A	G	107_101	91_85	0	16	0	SRR3471114_SRR3471116	muReoV.Infected	0.149532710280374_0.158415841584158	3_prime_UTR_variant	MODIFIER	Ythdf3	protein_coding	transcript
chr3-16216089	16216089	0.10841	chr3	A	G	121_102	109_90	0	12	0	SRR3471114_SRR3471115	muReoV.Infected	0.0991735537190083_0.117647058823529	3_prime_UTR_variant	MODIFIER	Ythdf3	protein_coding	transcript
chr16-16312314	16312314	0.0756303	chr16	T	C	119	0	9	0	110	SRR3471115	muReoV.Infected	7.5630251999999995E-2	3_prime_UTR_variant	MODIFIER	Dnm1l	protein_coding	transcript
chr7-16719429	16719429	0.0442478	chr7	A	T	113	102	0	5	6	SRR3471115	muReoV.Infected	4.4247788000000003E-2	upstream_gene_variant	MODIFIER	Ceacam9	protein_coding	transcript
chr16-16924259	16924259	0.257611	chr16	A	G	107_101	72_82	0	35_19	0	SRR3471114_SRR3471115	muReoV.Infected	0.327102803738318_0.188118811881188	3_prime_UTR_variant	MODIFIER	Ppm1f	protein_coding	transcript
chr6-17665568	17665568	0.109786	chr6	A	G	752_749_658	677_651_593	0	75_98_65	0	SRR3471114_SRR3471115_SRR3471116	muReoV.Infected	0.0997340425531915_0.130841121495327_0.0987841945288754	3_prime_UTR_variant	MODIFIER	Capza2	protein_coding	transcript
chr19-17926767	17926767	0.0370403	chr19	A	G	284_283	273_272	0	10_11	1_0	SRR3471114_SRR3471115	muReoV.Infected	0.0352112676056338_0.03886925795053	intergenic_region	MODIFIER	Pcsk5-Ostf1	NA	intergenic_region
chr14-18269146	18269146	0.982185	chr14	T	C	267_228	0	261_225	1_0	5_3	SRR3471114_SRR3471116	muReoV.Infected	0.97752808988764_0.986842105263158	synonymous_variant	LOW	Rpl15	protein_coding	transcript
chr7-19086505	19086505	0.0291971	chr7	A	G	137	132	1	4	0	SRR3471116	muReoV.Infected	2.919708E-2	missense_variant	MODERATE	Dmpk	protein_coding	transcript
chr14-19415720	19415720	0.0326975	chr14	A	T	367	123	224	12	8	SRR3471116	muReoV.Infected	3.2697548E-2	intergenic_region	MODIFIER	Ube2e2-Gm5458	NA	intergenic_region
chr14-19415807	19415807	0.69251	chr14	T	C	226_137	24_6	153_97	8_7	40_27	SRR3471115_SRR3471116	muReoV.Infected	0.676991150442478_0.708029197080292	intergenic_region	MODIFIER	Ube2e2-Gm5458	NA	intergenic_region
chr14-19415817	19415817	0.0305836	chr14	A	T	611_410	451_296	23_13	18_13	119_88	SRR3471114_SRR3471116	muReoV.Infected	0.0294599018003273_0.0317073170731707	intergenic_region	MODIFIER	Ube2e2-Gm5458	NA	intergenic_region
chr14-19415847	19415847	0.646602	chr14	A	G	5023_5524_4838	1407_1667_1431	69_71_58	3301_3516_3126	244_270_223	SRR3471114_SRR3471115_SRR3471116	muReoV.Infected	0.657176985865021_0.636495293265749_0.64613476643241	intergenic_region	MODIFIER	Ube2e2-Gm5458	NA	intergenic_region
chr14-19415933	19415933	0.291045	chr14	A	G	804	506	58	234	6	SRR3471115	muReoV.Infected	0.29104477600000001	intergenic_region	MODIFIER	Ube2e2-Gm5458	NA	intergenic_region
chr14-19415942	19415942	0.828947	chr14	A	G	152	16	2	126	8	SRR3471114	muReoV.Infected	0.82894736800000002	intergenic_region	MODIFIER	Ube2e2-Gm5458	NA	intergenic_region
chr14-19416151	19416151	0.138429	chr14	A	G	410_332	357_282	0_1	53_49	0	SRR3471115_SRR3471116	muReoV.Infected	0.129268292682927_0.147590361445783	intergenic_region	MODIFIER	Ube2e2-Gm5458	NA	intergenic_region
chr14-19416174	19416174	0.0224989	chr14	T	A	671_556_464	461_399_332	19_11_9	12_6_4	178_140_119	SRR3471114_SRR3471115_SRR3471116	muReoV.Infected	0.0283159463487332_0.0197841726618705_0.0193965517241379	intergenic_region	MODIFIER	Ube2e2-Gm5458	NA	intergenic_region
chr14-19416209	19416209	0.21875	chr14	A	G	128	100	0	28	0	SRR3471115	muReoV.Infected	0.21875	intergenic_region	MODIFIER	Ube2e2-Gm5458	NA	intergenic_region
chr14-19416616	19416616	0.782178	chr14	A	G	101	15	4	79	3	SRR3471114	muReoV.Infected	0.78217821799999998	intergenic_region	MODIFIER	Ube2e2-Gm5458	NA	intergenic_region
chr14-19417251	19417251	0.513476	chr14	A	T	2857	1140	59	1467	191	SRR3471115	muReoV.Infected	0.51347567400000005	intergenic_region	MODIFIER	Ube2e2-Gm5458	NA	intergenic_region
chr14-19417397	19417397	0.324369	chr14	A	G	520_499_465	341_333_292	3_4_2	166_146_168	10_16_3	SRR3471114_SRR3471115_SRR3471116	muReoV.Infected	0.319230769230769_0.292585170340681_0.361290322580645	intergenic_region	MODIFIER	Ube2e2-Gm5458	NA	intergenic_region
chr14-19417602	19417602	0.515992	chr14	A	G	3196_3906_3339	1389_1689_1423	80_113_82	1664_2003_1718	63_101_116	SRR3471114_SRR3471115_SRR3471116	muReoV.Infected	0.520650813516896_0.512800819252432_0.514525306978137	intergenic_region	MODIFIER	Ube2e2-Gm5458	NA	intergenic_region
chr14-19417638	19417638	0.0381704	chr14	T	C	2865_3825_3478	32_36_46	132_143_108	8_19_21	2693_3627_3303	SRR3471114_SRR3471115_SRR3471116	muReoV.Infected	0.0460732984293194_0.0373856209150327_0.0310523289246693	intergenic_region	MODIFIER	Ube2e2-Gm5458	NA	intergenic_region
chr14-19417862	19417862	0.334977	chr14	T	C	2814_2381_2097	100_95_69	1172_671_643	44_35_37	1498_1580_1348	SRR3471114_SRR3471115_SRR3471116	muReoV.Infected	0.416488983653163_0.281814363712726_0.306628516928946	intergenic_region	MODIFIER	Ube2e2-Gm5458	NA	intergenic_region
chr14-19418201	19418201	0.0196374	chr14	T	G	387_311	165_97	4_9	36_31	182_174	SRR3471114_SRR3471116	muReoV.Infected	0.0103359173126615_0.0289389067524116	intergenic_region	MODIFIER	Ube2e2-Gm5458	NA	intergenic_region
chr14-19418668	19418668	0.06	chr14	A	G	200	188	0	12	0	SRR3471116	muReoV.Infected	0.06	intergenic_region	MODIFIER	Ube2e2-Gm5458	NA	intergenic_region
chr14-19418737	19418737	0.229814	chr14	A	G	161	122	2	37	0	SRR3471116	muReoV.Infected	0.229814	intergenic_region	MODIFIER	Ube2e2-Gm5458	NA	intergenic_region
chr14-19418762	19418762	0.0219033	chr14	A	T	1324	1229	1	29	65	SRR3471116	muReoV.Infected	2.1903322999999999E-2	intergenic_region	MODIFIER	Ube2e2-Gm5458	NA	intergenic_region
chr14-19418885	19418885	0.849399	chr14	A	G	24389	2587	60	20716	1026	SRR3471114	muReoV.Infected	0.84939931899999999	intergenic_region	MODIFIER	Ube2e2-Gm5458	NA	intergenic_region
chr14-19419173	19419173	0.0281969	chr14	A	C	63021	5752	52396	1777	3096	SRR3471116	muReoV.Infected	2.8196949999999998E-2	intergenic_region	MODIFIER	Ube2e2-Gm5458	NA	intergenic_region
chr14-19419353	19419353	0.417765	chr14	A	G	569_578_580	276_333_319	10_5_17	266_222_233	17_18_11	SRR3471114_SRR3471115_SRR3471116	muReoV.Infected	0.467486818980668_0.384083044982699_0.401724137931035	intergenic_region	MODIFIER	Ube2e2-Gm5458	NA	intergenic_region
chr8-19696781	19696781	0.0206897	chr8	T	C	145	0	3	6	131	SRR3471115	muReoV.Infected	2.0689655000000001E-2	intergenic_region	MODIFIER	Defb7-4930467E23Rik	NA	intergenic_region
chr8-19784659	19784659	0.338008	chr8	A	G	183_201_142	130_129_90	0	53_72_52	0	SRR3471114_SRR3471115_SRR3471116	muReoV.Infected	0.289617486338798_0.358208955223881_0.366197183098592	intron_variant	MODIFIER	Gm21119	protein_coding	transcript
chr7-19904691	19904691	0.105263	chr7	T	C	133	0	14	0	119	SRR3471116	muReoV.Infected	0.105263	3_prime_UTR_variant	MODIFIER	Pvr	protein_coding	transcript
chr9-19928288	19928288	0.94698	chr9	T	C	247_280_210	0_2	233_270_196	0	14_8	SRR3471114_SRR3471115_SRR3471116	muReoV.Infected	0.94331983805668_0.964285714285714_0.933333333333333	intergenic_region	MODIFIER	Olfr77-Olfr866	NA	intergenic_region
chr8-20006422	20006422	0.0710098	chr8	A	G	1535	1425	1	109	0	SRR3471114	muReoV.Infected	7.1009771999999999E-2	intron_variant	MODIFIER	Gm21119	protein_coding	transcript
chr8-20006482	20006482	0.391155	chr8	T	C,G	535_566_470	1_0	228_205_181	305_361_288	1_0	SRR3471114_SRR3471115_SRR3471116	muReoV.Infected	0.426168224299065_0.362190812720848_0.385106382978723	intron_variant	MODIFIER	Gm21119	protein_coding	transcript
chr11-20062394	20062394	0.201923	chr11	A	G	104	73	6	21	4	SRR3471114	muReoV.Infected	0.20192307700000001	3_prime_UTR_variant	MODIFIER	Actr2	protein_coding	transcript
chr8-20146678	20146678	0.137211	chr8	T	C	128_127	0	19_16	0	109_111	SRR3471114_SRR3471115	muReoV.Infected	0.1484375_0.125984251968504	intergenic_region	MODIFIER	Gm21119-6820431F20Rik	NA	intergenic_region
chr8-20147245	20147245	0.0513595	chr8	A	G	331	313	1	17	0	SRR3471114	muReoV.Infected	5.1359517E-2	intergenic_region	MODIFIER	Gm21119-6820431F20Rik	NA	intergenic_region
chr11-20223167	20223167	0.0420425	chr11	T	C	2371_1912	31_23	89	21_15	2230_1785	SRR3471115_SRR3471116	muReoV.Infected	0.037536904259806_0.0465481171548117	synonymous_variant	LOW	Rab1a	protein_coding	transcript
chr11-20225186	20225186	0.156041	chr11	A	G	1162_1198_1005	994_1019_828	0_2	168_179_175	0	SRR3471114_SRR3471115_SRR3471116	muReoV.Infected	0.144578313253012_0.149415692821369_0.174129353233831	3_prime_UTR_variant	MODIFIER	Rab1a	protein_coding	transcript
chr8-20259219	20259219	0.981818	chr8	A	G	110	2	0	108	0	SRR3471114	muReoV.Infected	0.98181818200000004	intergenic_region	MODIFIER	Gm21119-6820431F20Rik	NA	intergenic_region
chr8-20267528	20267528	0.47117	chr8	A	G	143_106	71_58	1_0	70_48	1_0	SRR3471115_SRR3471116	muReoV.Infected	0.48951048951049_0.452830188679245	downstream_gene_variant	MODIFIER	6820431F20Rik	pseudogene	transcript
chr8-20273083	20273083	0.0857143	chr8	A	G	105	96	0	9	0	SRR3471114	muReoV.Infected	8.5714286000000001E-2	intron_variant	MODIFIER	6820431F20Rik	pseudogene	transcript
chr8-20280088	20280088	0.482226	chr8	A	G	100_137	51_72	0	49_65	0	SRR3471114_SRR3471115	muReoV.Infected	0.49_0.474452554744526	intron_variant	MODIFIER	6820431F20Rik	pseudogene	transcript
chr10-20340927	20340927	0.114132	chr10	A	G	258_272_204	230_246_175	0	27_26_29	1_0	SRR3471114_SRR3471115_SRR3471116	muReoV.Infected	0.104651162790698_0.0955882352941176_0.142156862745098	3_prime_UTR_variant	MODIFIER	Bclaf1	protein_coding	transcript
chr8-20398897	20398897	0.300136	chr8	A	G	101_102	78_64	0	23_38	0	SRR3471114_SRR3471115	muReoV.Infected	0.227722772277228_0.372549019607843	intron_variant	MODIFIER	2610005L07Rik	pseudogene	transcript
chr8-20399742	20399742	0.0731707	chr8	T	C	123	0	9	0	114	SRR3471114	muReoV.Infected	7.3170732000000002E-2	intron_variant	MODIFIER	2610005L07Rik	pseudogene	transcript
chr8-20399772	20399772	0.107538	chr8	T	C	206_181_175	0	26_19_16	0	180_161_159	SRR3471114_SRR3471115_SRR3471116	muReoV.Infected	0.12621359223301_0.104972375690608_0.0914285714285714	intron_variant	MODIFIER	2610005L07Rik	pseudogene	transcript
chr8-20399776	20399776	0.010929	chr8	A	G	183	181	0	2	0	SRR3471115	muReoV.Infected	1.0928962E-2	intron_variant	MODIFIER	2610005L07Rik	pseudogene	transcript
chr8-20400039	20400039	0.0155039	chr8	A	T	129	96	0	2	31	SRR3471115	muReoV.Infected	1.5503876E-2	intron_variant	MODIFIER	2610005L07Rik	pseudogene	transcript
chr1-20444362	20444362	0.0917431	chr1	T	C	109	0	10	0	99	SRR3471114	muReoV.Infected	9.1743118999999998E-2	intron_variant	MODIFIER	Pkhd1	protein_coding	transcript
chr11-20446448	20446448	0.98182	chr11	A	G	213_229_174	3_4	0	210_225_170	0_1	SRR3471114_SRR3471115_SRR3471116	muReoV.Infected	0.985915492957746_0.982532751091703_0.977011494252874	intergenic_region	MODIFIER	Slc1a4-Sertad2	NA	intergenic_region
chr16-20507131	20507131	0.0143885	chr16	T	C	139	0	2	0	137	SRR3471114	muReoV.Infected	1.4388489000000001E-2	splice_region_variant&synonymous_variant	LOW	Eif2b5	protein_coding	transcript
chr8-20569386	20569386	0.0230769	chr8	A	G	130	127	0	3	0	SRR3471115	muReoV.Infected	2.3076922999999999E-2	intergenic_region	MODIFIER	2610005L07Rik-Gm21119	NA	intergenic_region
chr8-20578377	20578377	0.0811808	chr8	A	G	271	249	0	22	0	SRR3471114	muReoV.Infected	8.1180812000000005E-2	intergenic_region	MODIFIER	2610005L07Rik-Gm21119	NA	intergenic_region
chr8-20579252	20579252	0.245903	chr8	T	C	205_139	0	61_27	0	144_112	SRR3471115_SRR3471116	muReoV.Infected	0.297560975609756_0.194244604316547	intergenic_region	MODIFIER	2610005L07Rik-Gm21119	NA	intergenic_region
chr8-20583331	20583331	0.342857	chr8	T	C	105	0	36	0	69	SRR3471115	muReoV.Infected	0.34285714299999998	intergenic_region	MODIFIER	2610005L07Rik-Gm21119	NA	intergenic_region
chr8-20594003	20594003	0.192928	chr8	T	C	133_152_137	0	22_24_35	0	111_128_102	SRR3471114_SRR3471115_SRR3471116	muReoV.Infected	0.165413533834586_0.157894736842105_0.255474452554745	intergenic_region	MODIFIER	2610005L07Rik-Gm21119	NA	intergenic_region
chrX-20642796	20642796	0.0131579	chrX	A	G	152	149	0	2	1	SRR3471114	muReoV.Infected	1.3157894999999999E-2	missense_variant	MODERATE	Rbm10	protein_coding	transcript
chr11-20693530	20693530	0.243562	chr11	A	G	431_436_391	322_347_283	0	109_89_107	0_1	SRR3471114_SRR3471115_SRR3471116	muReoV.Infected	0.252900232018561_0.204128440366972_0.273657289002558	intron_variant	MODIFIER	Aftph	protein_coding	transcript
chr11-21370195	21370195	0.0144928	chr11	A	G	138	136	0	2	0	SRR3471115	muReoV.Infected	1.4492754E-2	missense_variant	MODERATE	Ugp2	protein_coding	transcript
chr9-21795596	21795596	0.250432	chr9	A	G	124_112	94_83	0	30_29	0	SRR3471114_SRR3471115	muReoV.Infected	0.241935483870968_0.258928571428571	missense_variant	MODERATE	Kank2	protein_coding	transcript
chr13-21882072	21882072	0.241379	chr13	T	C	116	0	28	0	88	SRR3471114	muReoV.Infected	0.24137931000000001	intergenic_region	MODIFIER	Hist1h2bq-Mir1983	NA	intergenic_region
chr17-21967755	21967755	0.015625	chr17	A	T	128	0	0	2	126	SRR3471114	muReoV.Infected	1.5625E-2	intron_variant	MODIFIER	Zfp943	protein_coding	transcript
chr9-22448677	22448677	0.187245	chr9	A	G	307_315_272	256_260_211	0	50_55_61	1_0	SRR3471114_SRR3471115_SRR3471116	muReoV.Infected	0.162866449511401_0.174603174603175_0.224264705882353	synonymous_variant	LOW	Rp9	protein_coding	transcript
chr2-22588514	22588514	0.966731	chr2	A	G	108_129	3_4	0	105_124	0_1	SRR3471114_SRR3471115	muReoV.Infected	0.972222222222222_0.961240310077519	intergenic_region	MODIFIER	Myo3a-Gad2	NA	intergenic_region
chr2-22588658	22588658	0.0635075	chr2	T	A	149_107	31_20	5_10	12_11	101_66	SRR3471114_SRR3471116	muReoV.Infected	0.0335570469798658_0.0934579439252336	intergenic_region	MODIFIER	Myo3a-Gad2	NA	intergenic_region
chr2-22588744	22588744	0.980386	chr2	A	G	262_288	2_7	0	259_280	1	SRR3471114_SRR3471115	muReoV.Infected	0.988549618320611_0.972222222222222	intergenic_region	MODIFIER	Myo3a-Gad2	NA	intergenic_region
chr2-22588952	22588952	0.941716	chr2	T	C	132_124	0	123_118	0	9_6	SRR3471114_SRR3471115	muReoV.Infected	0.931818181818182_0.951612903225806	intergenic_region	MODIFIER	Myo3a-Gad2	NA	intergenic_region
chr2-22589114	22589114	0.466667	chr2	T	C	135	22	63	4	46	SRR3471114	muReoV.Infected	0.46666666699999998	intergenic_region	MODIFIER	Myo3a-Gad2	NA	intergenic_region
chr5-22724593	22724593	0.104897	chr5	A	G	101_111	88_102	0	13_9	0	SRR3471114_SRR3471115	muReoV.Infected	0.128712871287129_0.0810810810810811	intergenic_region	MODIFIER	6030443J06Rik-A930003O13Rik	NA	intergenic_region
chr5-22725645	22725645	0.985507	chr5	A	G	276	4	0	272	0	SRR3471114	muReoV.Infected	0.98550724599999995	intergenic_region	MODIFIER	6030443J06Rik-A930003O13Rik	NA	intergenic_region
chr2-23164502	23164502	0.35606	chr2	A	G	410_420_324	263_270_208	0	146_150_115	1_0	SRR3471114_SRR3471115_SRR3471116	muReoV.Infected	0.35609756097561_0.357142857142857_0.354938271604938	missense_variant	MODERATE	Yme1l1	protein_coding	transcript
chr19-23206730	23206730	0.114458	chr19	T	C	166	0	19	0	147	SRR3471114	muReoV.Infected	0.114458	3_prime_UTR_variant	MODIFIER	Smc5	protein_coding	transcript
chr5-23397761	23397761	0.150983	chr5	T	C	330_293_276	0	58_43_36	0	272_250_240	SRR3471114_SRR3471115_SRR3471116	muReoV.Infected	0.175757575757576_0.146757679180887_0.130434782608696	intergenic_region	MODIFIER	Lhfpl3-5031425E22Rik	NA	intergenic_region
chr19-23676349	23676349	0.0232558	chr19	T	C	172	0	4	1	167	SRR3471116	muReoV.Infected	2.3255814E-2	intergenic_region	MODIFIER	1700028P14Rik-Ptar1	NA	intergenic_region
chr1-23725896	23725896	0.980392	chr1	A	G	102	2	0	100	0	SRR3471114	muReoV.Infected	0.98039215700000004	intergenic_region	MODIFIER	Ogfrl1-B3gat2	NA	intergenic_region
chr5-23839718	23839718	0.0736434	chr5	A	G	258	234	2	19	3	SRR3471114	muReoV.Infected	7.3643411000000006E-2	3_prime_UTR_variant	MODIFIER	Tomm7	protein_coding	transcript
chr5-24423466	24423466	0.0487805	chr5	A	G	205	189	4	10	2	SRR3471116	muReoV.Infected	4.8780487999999997E-2	missense_variant	MODERATE	Cdk5	protein_coding	transcript
chr5-24492971	24492971	0.0816327	chr5	A	G	294	270	0	24	0	SRR3471114	muReoV.Infected	8.1632652999999999E-2	missense_variant	MODERATE	Agap3	protein_coding	transcript
chr6-24632469	24632469	0.15	chr6	T	C	100	0	15	1	84	SRR3471115	muReoV.Infected	0.15	downstream_gene_variant	MODIFIER	Wasl	protein_coding	transcript
chr10-24891249	24891249	0.0447761	chr10	A	G	134	128	0	6	0	SRR3471115	muReoV.Infected	4.4776119000000003E-2	missense_variant	MODERATE	Med23	protein_coding	transcript
chr8-24992102	24992102	0.987678	chr8	A	G	271_221	3	0	268_218	0	SRR3471115_SRR3471116	muReoV.Infected	0.988929889298893_0.986425339366516	missense_variant	MODERATE	Adam9	protein_coding	transcript
chr8-25211378	25211378	0.0686275	chr8	T	C	102	3	7	1	91	SRR3471114	muReoV.Infected	6.8627451000000006E-2	intergenic_region	MODIFIER	Tacc1-5430421F17Rik	NA	intergenic_region
chr4-25254898	25254898	0.0740741	chr4	T	C	243	0	18	0	225	SRR3471114	muReoV.Infected	7.4074074000000004E-2	synonymous_variant	LOW	Ufl1	protein_coding	transcript
chr4-25541837	25541837	0.0288462	chr4	T	C	104	0	3	0	101	SRR3471115	muReoV.Infected	2.8846153999999999E-2	intergenic_region	MODIFIER	Ufl1-Fut9	NA	intergenic_region
chr2-25982791	25982791	0.0283019	chr2	A	G	106	103	0	3	0	SRR3471115	muReoV.Infected	2.8301887000000001E-2	missense_variant	MODERATE	Camsap1	protein_coding	transcript
chr8-26034988	26034988	0.0194175	chr8	T	C	206	0	4	1	201	SRR3471114	muReoV.Infected	1.9417475999999999E-2	synonymous_variant	LOW	Hook3	protein_coding	transcript
chr8-26038038	26038038	0.0171429	chr8	A	G	175	172	0	3	0	SRR3471115	muReoV.Infected	1.7142857000000001E-2	missense_variant	MODERATE	Hook3	protein_coding	transcript
chr2-26396066	26396066	0.0932642	chr2	A	G	193	175	0	18	0	SRR3471115	muReoV.Infected	9.3264248999999994E-2	3_prime_UTR_variant	MODIFIER	Pmpca	protein_coding	transcript
chr12-26446439	26446439	0.175249	chr12	A	G	1225_1237_1111	997_1034_916	0	228_203_195	0	SRR3471114_SRR3471115_SRR3471116	muReoV.Infected	0.186122448979592_0.16410670978173_0.175517551755176	intron_variant	MODIFIER	Rsad2	protein_coding	transcript
chr2-26958522	26958522	0.0117647	chr2	T	C	170	0	2	0	168	SRR3471115	muReoV.Infected	1.1764706E-2	missense_variant	MODERATE	Rexo4	protein_coding	transcript
chr19-27236340	27236340	0.0499116	chr19	T	C	123_115	1	8_4	1_0	113_110	SRR3471114_SRR3471116	muReoV.Infected	0.0650406504065041_0.0347826086956522	synonymous_variant	LOW	Vldlr	protein_coding	transcript
chr2-27533382	27533382	0.0104712	chr2	T	C	191	0	2	1	188	SRR3471115	muReoV.Infected	1.0471204E-2	missense_variant	MODERATE	Wdr5	protein_coding	transcript
chr3-27682739	27682739	0.012987	chr3	T	C	154	0	2	0	152	SRR3471114	muReoV.Infected	1.2987013E-2	intron_variant	MODIFIER	Fndc3b	protein_coding	transcript
chr15-27969477	27969477	0.170553	chr15	T	C	144_171_160	0_1	33_28_19	0_1	111_142_140	SRR3471114_SRR3471115_SRR3471116	muReoV.Infected	0.229166666666667_0.16374269005848_0.11875	intron_variant	MODIFIER	Trio	protein_coding	transcript
chr7-28315754	28315754	0.041958	chr7	A	G	143	137	0	6	0	SRR3471115	muReoV.Infected	4.1958042000000001E-2	missense_variant	MODERATE	Supt5	protein_coding	transcript
chr17-28614919	28614919	0.983193	chr17	T	C	119	0	117	0	2	SRR3471114	muReoV.Infected	0.98319327700000003	intron_variant	MODIFIER	Srpk1	protein_coding	transcript
chr10-28680273	28680273	0.0330579	chr10	A	G	121	117	0	4	0	SRR3471115	muReoV.Infected	3.3057850999999999E-2	intron_variant	MODIFIER	Themis	protein_coding	transcript
chr10-28680314	28680314	0.0181818	chr10	T	C	110	0	2	0	108	SRR3471116	muReoV.Infected	1.8181817999999999E-2	intron_variant	MODIFIER	Themis	protein_coding	transcript
chr2-29079449	29079449	0.012987	chr2	T	C	154	0	2	0	152	SRR3471115	muReoV.Infected	1.2987013E-2	synonymous_variant	LOW	Ttf1	protein_coding	transcript
chr2-29983281	29983281	0.0523349	chr2	T	C	480_439	2_6	24	7_3	447_406	SRR3471115_SRR3471116	muReoV.Infected	0.05_0.0546697038724374	missense_variant	MODERATE	Sptan1	protein_coding	transcript
chr6-30213013	30213013	0.812366	chr6	T	C	363_371_275	0	296_290_231	1_0	66_81_44	SRR3471114_SRR3471115_SRR3471116	muReoV.Infected	0.815426997245179_0.78167115902965_0.84	3_prime_UTR_variant	MODIFIER	Ube2h	protein_coding	transcript
chr18-30293081	30293081	0.0325203	chr18	T	C	123	0	4	0	119	SRR3471114	muReoV.Infected	3.2520325000000003E-2	missense_variant	MODERATE	Pik3c3	protein_coding	transcript
chr14-30627461	30627461	0.979769	chr14	A	G	346	7	0	339	0	SRR3471116	muReoV.Infected	0.97976878599999995	upstream_gene_variant	MODIFIER	Prkcd	protein_coding	transcript
chr7-30946045	30946045	0.0708661	chr7	A	G	127	117	1	9	0	SRR3471116	muReoV.Infected	7.0866141999999993E-2	3_prime_UTR_variant	MODIFIER	Usf2	protein_coding	transcript
chr7-30946981	30946981	0.0356781	chr7	T	C	555_453	1	20_16	2_1	532_435	SRR3471115_SRR3471116	muReoV.Infected	0.036036036036036_0.0353200883002208	missense_variant	MODERATE	Usf2	protein_coding	transcript
chr5-31173480	31173480	0.158433	chr5	T	C	104_109_103	0	17_16	0	87_93_86	SRR3471114_SRR3471115_SRR3471116	muReoV.Infected	0.163461538461538_0.146788990825688_0.16504854368932	intron_variant	MODIFIER	Gtf3c2	protein_coding	transcript
chr12-31287993	31287993	0.129386	chr12	A	G	292_278	247_246	1	43_31	0	SRR3471114_SRR3471116	muReoV.Infected	0.147260273972603_0.111510791366906	missense_variant	MODERATE	Lamb1	protein_coding	transcript
chr5-31540485	31540485	0.0195122	chr5	T	C	205	1	4	0	200	SRR3471114	muReoV.Infected	1.9512195E-2	synonymous_variant	LOW	Slc4a1ap	protein_coding	transcript
chr2-31616495	31616495	0.0885246	chr2	T	C	305	0	27	0	278	SRR3471116	muReoV.Infected	8.852459E-2	3_prime_UTR_variant	MODIFIER	Fubp3	protein_coding	transcript
chr14-31700626	31700626	0.208937	chr14	T	C	280_283_260	0	71_61_41	0_1	209_221_219	SRR3471114_SRR3471115_SRR3471116	muReoV.Infected	0.253571428571429_0.215547703180212_0.157692307692308	3_prime_UTR_variant	MODIFIER	Ankrd28	protein_coding	transcript
chr14-31700629	31700629	0.145358	chr14	T	C	280_284_260	0	43_42_35	0	237_242_225	SRR3471114_SRR3471115_SRR3471116	muReoV.Infected	0.153571428571429_0.147887323943662_0.134615384615385	3_prime_UTR_variant	MODIFIER	Ankrd28	protein_coding	transcript
chr14-31700663	31700663	0.128111	chr14	T	C	216_221	0	27_29	0	189_192	SRR3471114_SRR3471115	muReoV.Infected	0.125_0.131221719457014	3_prime_UTR_variant	MODIFIER	Ankrd28	protein_coding	transcript
chr14-31701507	31701507	0.268468	chr14	T	C	156_144_126	0	43_42_30	0	113_102_96	SRR3471114_SRR3471115_SRR3471116	muReoV.Infected	0.275641025641026_0.291666666666667_0.238095238095238	3_prime_UTR_variant	MODIFIER	Ankrd28	protein_coding	transcript
chr14-31701508	31701508	0.11465	chr14	T	C	157	0	18	0	139	SRR3471114	muReoV.Infected	0.11465	3_prime_UTR_variant	MODIFIER	Ankrd28	protein_coding	transcript
chr11-31933613	31933613	0.427637	chr11	T	C	391_395_326	0	177_168_132	0	214_227_194	SRR3471114_SRR3471115_SRR3471116	muReoV.Infected	0.452685421994885_0.425316455696203_0.404907975460123	3_prime_UTR_variant	MODIFIER	Cpeb4	protein_coding	transcript
chr16-31991384	31991384	0.157407	chr16	A	G	108	91	0	17	0	SRR3471115	muReoV.Infected	0.157407	upstream_gene_variant	MODIFIER	Gm15694	pseudogene	transcript
chr17-32275374	32275374	0.396396	chr17	T	C	111	0	44	0	67	SRR3471114_SRR3471115	muReoV.Infected	0.39639639599999998	intron_variant	MODIFIER	Brd4	protein_coding	transcript
chr18-32528847	32528847	0.106796	chr18	T	C	103	0	11	0	92	SRR3471116	muReoV.Infected	0.106796	3_prime_UTR_variant	MODIFIER	Gypc	protein_coding	transcript
chr2-32631185	32631185	0.047619	chr2	A	G	147	140	0	7	0	SRR3471116	muReoV.Infected	4.7619047999999997E-2	missense_variant	MODERATE	Ak1	protein_coding	transcript
chr17-32768099	32768099	0.197248	chr17	A	G	681_689_528	544_552_426	0	137_136_102	0_1	SRR3471114_SRR3471115_SRR3471116	muReoV.Infected	0.201174743024963_0.197387518142235_0.193181818181818	3_prime_UTR_variant	MODIFIER	Zfp871	protein_coding	transcript
chr13-32883883	32883883	0.010582	chr13	A	G	189	187	0	2	0	SRR3471116	muReoV.Infected	1.0582011000000001E-2	synonymous_variant	LOW	Serpinb1c	protein_coding	transcript
chr4-32964897	32964897	0.973042	chr4	A	G	248_249_191	3_8_7	0	245_241_184	0	SRR3471114_SRR3471115_SRR3471116	muReoV.Infected	0.987903225806452_0.967871485943775_0.963350785340314	intergenic_region	MODIFIER	Ankrd6-Rragd	NA	intergenic_region
chr12-32976832	32976832	0.11811	chr12	T	C	127	0	15	1	110	SRR3471115	muReoV.Infected	0.11811023599999999	3_prime_UTR_variant	MODIFIER	Sypl	protein_coding	transcript
chr1-33102147	33102147	0.972973	chr1	A	G	111	0	0	108	3	SRR3471114	muReoV.Infected	0.97297297299999996	intergenic_region	MODIFIER	Khdrbs2-Prim2	NA	intergenic_region
chr17-33255030	33255030	0.0284091	chr17	T	C	176	0	5	0	171	SRR3471115	muReoV.Infected	2.8409091000000001E-2	missense_variant	MODERATE	Zfp955a	protein_coding	transcript
chr14-33298784	33298784	0.0472441	chr14	T	C	127	2	6	0	119	SRR3471114	muReoV.Infected	4.7244094E-2	synonymous_variant	LOW	Arhgap22	protein_coding	transcript
chr17-33300999	33300999	0.0912957	chr17	T	C	146_157_156	0	12_15	0	134_142_141	SRR3471114_SRR3471115_SRR3471116	muReoV.Infected	0.0821917808219178_0.0955414012738854_0.0961538461538462	missense_variant	MODERATE	Zfp955b	protein_coding	transcript
chr17-33302072	33302072	0.307284	chr17	A	G	101_112	75_72	0	26_40	0	SRR3471115_SRR3471116	muReoV.Infected	0.257425742574257_0.357142857142857	missense_variant	MODERATE	Zfp955b	protein_coding	transcript
chr5-33362804	33362804	0.0147783	chr5	T	G	203	3	3	7	190	SRR3471115	muReoV.Infected	1.4778325E-2	missense_variant	MODERATE	Maea	protein_coding	transcript
chr12-33438725	33438725	0.0997067	chr12	A	G	341	307	0	34	0	SRR3471114	muReoV.Infected	9.9706744999999999E-2	3_prime_UTR_variant	MODIFIER	Twistnb	protein_coding	transcript
chr8-33784151	33784151	0.078341	chr8	T	C	217	0	17	0	200	SRR3471115	muReoV.Infected	7.8341014E-2	3_prime_UTR_variant	MODIFIER	Rbpms	protein_coding	transcript
chr17-33883156	33883156	0.973451	chr17	T	C	113	0	110	0	2	SRR3471114	muReoV.Infected	0.97345132700000003	synonymous_variant	LOW	Kifc1	protein_coding	transcript
chr16-33885048	33885048	0.101103	chr16	A	G	544	489	0	55	0	SRR3471116	muReoV.Infected	0.101103	missense_variant	MODERATE	Itgb5	protein_coding	transcript
chr17-33911548	33911548	0.987342	chr17	A	G	158	2	0	156	0	SRR3471115	muReoV.Infected	0.98734177199999995	missense_variant	MODERATE	Daxx	protein_coding	transcript
chr17-33912665	33912665	0.0299229	chr17	T	C	516_450_345	1_2_0	19_16_6	0	496_432_339	SRR3471114_SRR3471115_SRR3471116	muReoV.Infected	0.0368217054263566_0.0355555555555556_0.0173913043478261	synonymous_variant	LOW	Daxx	protein_coding	transcript
chr10-33920153	33920153	0.25508	chr10	A	G	122_107_104	91_77_80	0	31_30_24	0	SRR3471114_SRR3471115_SRR3471116	muReoV.Infected	0.254098360655738_0.280373831775701_0.230769230769231	downstream_gene_variant	MODIFIER	Rsph4a	protein_coding	transcript
chr17-33924843	33924843	0.972737	chr17	A	G	208_164	5	0	203_159	0	SRR3471115_SRR3471116	muReoV.Infected	0.975961538461538_0.969512195121951	intron_variant	MODIFIER	Tapbp	protein_coding	transcript
chr17-33928557	33928557	0.232646	chr17	A	G	925_914_748	685_693_591	2_0_3	237_218_152	1_3_2	SRR3471114_SRR3471115_SRR3471116	muReoV.Infected	0.256216216216216_0.238512035010941_0.203208556149733	3_prime_UTR_variant	MODIFIER	Tapbp	protein_coding	transcript
chr17-33928729	33928729	0.171078	chr17	A	G	3557_3576_3096	2934_2961_2579	0_1	622_614_516	1_0	SRR3471114_SRR3471115_SRR3471116	muReoV.Infected	0.174866460500422_0.171700223713647_0.166666666666667	3_prime_UTR_variant	MODIFIER	Tapbp	protein_coding	transcript
chr17-33928733	33928733	0.232951	chr17	A	G	3657_3682_3175	2798_2828_2432	0_1	856_852_741	3_1_2	SRR3471114_SRR3471115_SRR3471116	muReoV.Infected	0.234071643423571_0.23139598044541_0.233385826771654	3_prime_UTR_variant	MODIFIER	Tapbp	protein_coding	transcript
chr6-33972585	33972585	0.104861	chr6	A	G	160_144	142_130	0	18_14	0	SRR3471114_SRR3471116	muReoV.Infected	0.1125_0.0972222222222222	3_prime_UTR_variant	MODIFIER	Exoc4	protein_coding	transcript
chr17-33996438	33996438	0.171598	chr17	T	C	1859	1	319	1	1538	SRR3471115	muReoV.Infected	0.171598	3_prime_UTR_variant	MODIFIER	H2-K1	protein_coding	transcript
chr17-33997434	33997434	0.984056	chr17	A	G	431_402_372	5_3_6	0_2	426_395_365	0_2_1	SRR3471114_SRR3471115_SRR3471116	muReoV.Infected	0.988399071925754_0.982587064676617_0.981182795698925	missense_variant	MODERATE	H2-K1	protein_coding	transcript
chr8-34135716	34135716	0.841706	chr8	T	A	696_649_668	115_100_102	579_549_566	0	2_0	SRR3471114_SRR3471115_SRR3471116	muReoV.Infected	0.831896551724138_0.845916795069337_0.847305389221557	3_prime_UTR_variant	MODIFIER	Leprotl1	protein_coding	transcript
chr6-34158157	34158157	0.138648	chr6	T	C	139_126_113	0	19_14	0	120_112_94	SRR3471114_SRR3471115_SRR3471116	muReoV.Infected	0.136690647482014_0.111111111111111_0.168141592920354	3_prime_UTR_variant	MODIFIER	Slc35b4	protein_coding	transcript
chr17-34183629	34183629	0.988991	chr17	A	G	545	4	0	539	2	SRR3471116	muReoV.Infected	0.98899082599999999	missense_variant	MODERATE	Psmb9	protein_coding	transcript
chr17-34184363	34184363	0.985154	chr17	T	C	592_625	7_4	582_617	1_4	1_0	SRR3471114_SRR3471115	muReoV.Infected	0.983108108108108_0.9872	missense_variant	MODERATE	Psmb9	protein_coding	transcript
chr17-34197078	34197078	0.0977063	chr17	A	G	1754_1510	1582_1363	0	172_147	0	SRR3471115_SRR3471116	muReoV.Infected	0.0980615735461802_0.0973509933774834	3_prime_UTR_variant	MODIFIER	Tap1	protein_coding	transcript
chr17-34205464	34205464	0.984127	chr17	A	G	126	1	0	124	1	SRR3471115	muReoV.Infected	0.98412698399999998	missense_variant	MODERATE	Tap2	protein_coding	transcript
chr17-34205474	34205474	0.975	chr17	A	G	120	1	0	117	2	SRR3471115	muReoV.Infected	0.97499999999999998	synonymous_variant	LOW	Tap2	protein_coding	transcript
chr15-34355671	34355671	0.0254777	chr15	A	G	157	153	0	4	0	SRR3471115	muReoV.Infected	2.5477706999999999E-2	missense_variant	MODERATE	Matn2	protein_coding	transcript
chr15-34429317	34429317	0.127957	chr15	A	G	153_174_135	132_153_118	0	21_17	0	SRR3471114_SRR3471115_SRR3471116	muReoV.Infected	0.137254901960784_0.120689655172414_0.125925925925926	intron_variant	MODIFIER	Matn2	protein_coding	transcript
chr19-34509045	34509045	0.0143885	chr19	T	C	139	0	2	0	137	SRR3471116	muReoV.Infected	1.4388489000000001E-2	missense_variant	MODERATE	Lipa	protein_coding	transcript
chr19-34593600	34593600	0.516097	chr19	A	G	167_178	80_87	0	87_91	0	SRR3471115_SRR3471116	muReoV.Infected	0.520958083832335_0.51123595505618	3_prime_UTR_variant	MODIFIER	Ifit1bl1	protein_coding	transcript
chr19-34609950	34609950	0.549371	chr19	T	C	226_234_208	0	121_140_107	0	105_94_101	SRR3471114_SRR3471115_SRR3471116	muReoV.Infected	0.535398230088496_0.598290598290598_0.514423076923077	intron_variant	MODIFIER	Ifit3b	protein_coding	transcript
chr14-34688983	34688983	0.104839	chr14	T	C	124	0	13	0	111	SRR3471114	muReoV.Infected	0.104839	intron_variant	MODIFIER	Wapl	protein_coding	transcript
chr8-34745408	34745408	0.977778	chr8	T	C	135	0	132	0	3	SRR3471115	muReoV.Infected	0.97777777799999999	intergenic_region	MODIFIER	B930018H19Rik-Dusp4	NA	intergenic_region
chr6-34774031	34774031	0.981707	chr6	T	C	164	0	161	0	3	SRR3471115	muReoV.Infected	0.98170731700000002	3_prime_UTR_variant	MODIFIER	Cald1	protein_coding	transcript
chr1-34816828	34816828	0.106061	chr1	A	G	132	109	6	14	3	SRR3471115	muReoV.Infected	0.106061	3_prime_UTR_variant	MODIFIER	Fam168b	protein_coding	transcript
chr18-34816848	34816848	0.0263158	chr18	A	G	152	148	0	4	0	SRR3471116	muReoV.Infected	2.6315788999999999E-2	intron_variant	MODIFIER	Kdm3b	protein_coding	transcript
chr18-34864261	34864261	0.150538	chr18	T	C	465	17	70	10	368	SRR3471114	muReoV.Infected	0.150538	3_prime_UTR_variant	MODIFIER	Egr1	protein_coding	transcript
chr17-34864755	34864755	0.127799	chr17	A	G	587_614_477	497_507_401	3_4	69_86_60	18_12	SRR3471114_SRR3471115_SRR3471116	muReoV.Infected	0.117546848381601_0.140065146579805_0.125786163522013	missense_variant	MODERATE	C2	protein_coding	transcript
chr18-34970381	34970381	0.922874	chr18	T	C	704_684_607	1_0	661_634_548	0	42_50_59	SRR3471114_SRR3471115_SRR3471116	muReoV.Infected	0.938920454545455_0.926900584795322_0.902800658978583	intergenic_region	MODIFIER	Hspa9-Ctnna1	NA	intergenic_region
chr18-34970623	34970623	0.989691	chr18	A	G	194	2	0	192	0	SRR3471116	muReoV.Infected	0.98969072199999997	intergenic_region	MODIFIER	Hspa9-Ctnna1	NA	intergenic_region
chr18-34970639	34970639	0.976688	chr18	A	G	236_241_201	3_2_8	0_1	233_238_192	0_1	SRR3471114_SRR3471115_SRR3471116	muReoV.Infected	0.98728813559322_0.987551867219917_0.955223880597015	intergenic_region	MODIFIER	Hspa9-Ctnna1	NA	intergenic_region
chr18-34970650	34970650	0.96947	chr18	A	G	177_156	4_6	0	173_150	0	SRR3471114_SRR3471116	muReoV.Infected	0.977401129943503_0.961538461538462	intergenic_region	MODIFIER	Hspa9-Ctnna1	NA	intergenic_region
chr17-35091620	35091620	0.985915	chr17	A	G	355	2	0	350	3	SRR3471114	muReoV.Infected	0.98591549300000003	synonymous_variant	LOW	Abhd16a	protein_coding	transcript
chr17-35124415	35124415	0.11	chr17	A	G	100	89	0	11	0	SRR3471115	muReoV.Infected	0.11	synonymous_variant	LOW	Gpank1	protein_coding	transcript
chr17-35154169	35154169	0.0830986	chr17	T	C	454_366	1_0	37_31	0	416_335	SRR3471115_SRR3471116	muReoV.Infected	0.0814977973568282_0.0846994535519126	synonymous_variant	LOW	Prrc2a	protein_coding	transcript
chr2-35180730	35180730	0.100642	chr2	T	C	248_209	0	25_21	0	223_188	SRR3471114_SRR3471116	muReoV.Infected	0.100806451612903_0.100478468899522	3_prime_UTR_variant	MODIFIER	Rab14	protein_coding	transcript
chr2-35181087	35181087	0.122706	chr2	T	C	406_346_322	0	50_45_37	1_0	355_301_285	SRR3471114_SRR3471115_SRR3471116	muReoV.Infected	0.123152709359606_0.130057803468208_0.114906832298137	3_prime_UTR_variant	MODIFIER	Rab14	protein_coding	transcript
chr9-35216776	35216776	0.972477	chr9	A	G	109	2	0	106	1	SRR3471115	muReoV.Infected	0.972477	3_prime_UTR_variant	MODIFIER	Srpr	protein_coding	transcript
chr17-35265751	35265751	0.97561	chr17	T	C	123	0	120	2	1	SRR3471115	muReoV.Infected	0.97560975599999999	intron_variant	MODIFIER	H2-D1	protein_coding	transcript
chr9-35305295	35305295	0.0106812	chr9	A	T	1205_1324	911_987	13_23	13_14	268_300	SRR3471114_SRR3471115	muReoV.Infected	0.0107883817427386_0.0105740181268882	intergenic_region	MODIFIER	4933422A05Rik-Cdon	NA	intergenic_region
chr9-35305339	35305339	0.0253724	chr9	T	A	987_1156_791	263_365_207	35_28_13	17_14	672_746_557	SRR3471114_SRR3471115_SRR3471116	muReoV.Infected	0.0354609929078014_0.0242214532871972_0.0164348925410872	intergenic_region	MODIFIER	4933422A05Rik-Cdon	NA	intergenic_region
chr9-35305349	35305349	0.579578	chr9	A	G	1204_1402_998	415_458_357	31_37_15	683_829_579	75_77_47	SRR3471114_SRR3471115_SRR3471116	muReoV.Infected	0.567275747508306_0.591298145506419_0.580160320641283	intergenic_region	MODIFIER	4933422A05Rik-Cdon	NA	intergenic_region
chr9-35305403	35305403	0.713012	chr9	T	C	4073_4334_3557	33_43_28	2987_2962_2569	36_31_20	1017_1298_940	SRR3471114_SRR3471115_SRR3471116	muReoV.Infected	0.733366069236435_0.683433317951084_0.722237840877144	intergenic_region	MODIFIER	4933422A05Rik-Cdon	NA	intergenic_region
chr9-35305426	35305426	0.878997	chr9	T	C	6099	119	5361	62	555	SRR3471115	muReoV.Infected	0.87899655700000001	intergenic_region	MODIFIER	4933422A05Rik-Cdon	NA	intergenic_region
chr9-35305558	35305558	0.0172084	chr9	T	A	2092	420	36	3	1633	SRR3471115	muReoV.Infected	1.7208412999999999E-2	intergenic_region	MODIFIER	4933422A05Rik-Cdon	NA	intergenic_region
chr2-35340417	35340417	0.981132	chr2	A	G	106	1	1	104	0	SRR3471114	muReoV.Infected	0.98113207499999999	upstream_gene_variant	MODIFIER	Stom	protein_coding	transcript
chr17-35379980	35379980	0.641908	chr17	T	C	2558	0	1642	2	914	SRR3471116	muReoV.Infected	0.64190773999999995	synonymous_variant	LOW	H2-Q4	protein_coding	transcript
chr18-35601574	35601574	0.315315	chr18	A	G	111	75	0	35	1	SRR3471115	muReoV.Infected	0.31531531499999998	intron_variant	MODIFIER	Paip2	protein_coding	transcript
chr17-35834428	35834428	0.985915	chr17	T	C	213	1	210	0	2	SRR3471114	muReoV.Infected	0.98591549300000003	3_prime_UTR_variant	MODIFIER	Tubb5	protein_coding	transcript
chr17-35858957	35858957	0.135135	chr17	A	G	222	192	0	30	0	SRR3471115	muReoV.Infected	0.13513513499999999	3_prime_UTR_variant	MODIFIER	Mdc1	protein_coding	transcript
chr16-35928517	35928517	0.103448	chr16	T	C	116	0	12	0	104	SRR3471114	muReoV.Infected	0.10344827600000001	3_prime_UTR_variant	MODIFIER	Dtx3l	protein_coding	transcript
chr16-35981687	35981687	0.988252	chr16	T	C	1447	2	1430	0	12	SRR3471114	muReoV.Infected	0.98825155499999995	upstream_gene_variant	MODIFIER	Kpna1	protein_coding	transcript
chr16-35981809	35981809	0.101404	chr16	A	G	802_815_678	716_735_609	0_1	86_80_67	0_1	SRR3471114_SRR3471115_SRR3471116	muReoV.Infected	0.107231920199501_0.098159509202454_0.0988200589970502	upstream_gene_variant	MODIFIER	Kpna1	protein_coding	transcript
chr13-35991039	35991039	0.0196078	chr13	A	G	102	100	0	2	0	SRR3471116	muReoV.Infected	1.9607843E-2	intron_variant	MODIFIER	Lyrm4	protein_coding	transcript
chr17-36003860	36003860	0.162524	chr17	T	C	103_100	0	17_16	0	86_84	SRR3471114_SRR3471115	muReoV.Infected	0.16504854368932_0.16	downstream_gene_variant	MODIFIER	H2-T24	protein_coding	transcript
chr17-36004475	36004475	0.131034	chr17	T	C	145	0	19	0	126	SRR3471115	muReoV.Infected	0.13103448300000001	downstream_gene_variant	MODIFIER	H2-T24	protein_coding	transcript
chr17-36004476	36004476	0.135922	chr17	T	C	103	0	14	0	89	SRR3471116	muReoV.Infected	0.13592233000000001	downstream_gene_variant	MODIFIER	H2-T24	protein_coding	transcript
chr17-36006441	36006441	0.281999	chr17	T	C	117_133_120	0	32_44_29	0	85_89_91	SRR3471114_SRR3471115_SRR3471116	muReoV.Infected	0.273504273504274_0.330827067669173_0.241666666666667	3_prime_UTR_variant	MODIFIER	H2-T24	protein_coding	transcript
chr2-36049199	36049199	0.0247525	chr2	A	G	202	196	0	5	1	SRR3471115	muReoV.Infected	2.4752474999999999E-2	missense_variant	MODERATE	Ndufa8	protein_coding	transcript
chr17-36121215	36121215	0.873198	chr17	T	C	255_306_274	0	224_267_238	0_1	31_39_35	SRR3471114_SRR3471115_SRR3471116	muReoV.Infected	0.87843137254902_0.872549019607843_0.868613138686131	intron_variant	MODIFIER	H2-T10	protein_coding	transcript
chr2-36136678	36136678	0.0215827	chr2	T	C	139	0	3	0	136	SRR3471116	muReoV.Infected	2.1582733999999999E-2	5_prime_UTR_variant	MODIFIER	Rbm18	protein_coding	transcript
chr9-36723822	36723822	0.072	chr9	A	G	125	113	0	9	3	SRR3471114	muReoV.Infected	7.1999999999999995E-2	synonymous_variant	LOW	Chek1	protein_coding	transcript
chr9-36779559	36779559	0.126214	chr9	A	G	103	86	3	13	1	SRR3471114	muReoV.Infected	0.12621359200000001	3_prime_UTR_variant	MODIFIER	Ei24	protein_coding	transcript
chr17-36854293	36854293	0.989933	chr17	A	G	298	0	0	295	3	SRR3471116	muReoV.Infected	0.98993288599999996	missense_variant	MODERATE	Trim26	protein_coding	transcript
chr17-36857644	36857644	0.989399	chr17	A	G	283	3	0	280	0	SRR3471115	muReoV.Infected	0.98939929299999996	synonymous_variant	LOW	Trim26	protein_coding	transcript
chr19-36990920	36990920	0.21133	chr19	T	C	129_135_125	0	29_25_28	0	100_110_97	SRR3471114_SRR3471115_SRR3471116	muReoV.Infected	0.224806201550388_0.185185185185185_0.224	synonymous_variant	LOW	Btaf1	protein_coding	transcript
chr15-37000138	37000138	0.128577	chr15	T	C	109_101	0	14_13	0	95_88	SRR3471114_SRR3471115	muReoV.Infected	0.128440366972477_0.128712871287129	3_prime_UTR_variant	MODIFIER	Zfp706	protein_coding	transcript
chr17-37272336	37272336	0.988636	chr17	T	C	176	0	174	2	0	SRR3471114	muReoV.Infected	0.98863636399999999	synonymous_variant	LOW	H2-M3	protein_coding	transcript
chr17-37326763	37326763	0.984962	chr17	T	C	133	0	131	0	2	SRR3471116	muReoV.Infected	0.98496240599999996	intergenic_region	MODIFIER	Olfr102-Olfr103	NA	intergenic_region
chr6-37332257	37332257	0.183548	chr6	T	C	141_103	0	28_25_18	0	113_116_85	SRR3471114_SRR3471115_SRR3471116	muReoV.Infected	0.198581560283688_0.177304964539007_0.174757281553398	3_prime_UTR_variant	MODIFIER	Creb3l2	protein_coding	transcript
chr17-37713546	37713546	0.983193	chr17	T	C	119	0	117	0	2	SRR3471116	muReoV.Infected	0.98319327700000003	intergenic_region	MODIFIER	Olfr119-Olfr120	NA	intergenic_region
chr18-37840383	37840383	0.127011	chr18	A	G	203_192_165	167_175_146	0	36_17_19	0	SRR3471114_SRR3471115_SRR3471116	muReoV.Infected	0.177339901477833_0.0885416666666667_0.115151515151515	3_prime_UTR_variant	MODIFIER	Gm37013	protein_coding	transcript
chr7-37965339	37965339	0.949573	chr7	A	G	195_212_151	5_14_9	0	190_198_142	0	SRR3471114_SRR3471115_SRR3471116	muReoV.Infected	0.974358974358974_0.933962264150943_0.940397350993378	synonymous_variant	LOW	Uri1	protein_coding	transcript
chr15-37975615	37975615	0.0144928	chr15	T	C	138	0	2	0	136	SRR3471114	muReoV.Infected	1.4492754E-2	missense_variant	MODERATE	Ubr5	protein_coding	transcript
chr16-38240668	38240668	0.133736	chr16	A	G	222_190	193_164	0	29_26	0	SRR3471114_SRR3471116	muReoV.Infected	0.130630630630631_0.136842105263158	3_prime_UTR_variant	MODIFIER	Gsk3b	protein_coding	transcript
chr16-38240669	38240669	0.128482	chr16	A	G	217_242_190	187_218_161	1_0	29_24	0	SRR3471114_SRR3471115_SRR3471116	muReoV.Infected	0.133640552995392_0.0991735537190083_0.152631578947368	3_prime_UTR_variant	MODIFIER	Gsk3b	protein_coding	transcript
chr18-38245264	38245264	0.0190468	chr18	T	C	1318_1187	0	28_20	1	1289_1166	SRR3471114_SRR3471116	muReoV.Infected	0.0212443095599393_0.016849199663016	upstream_gene_variant	MODIFIER	0610009O20Rik	protein_coding	transcript
chr6-38337266	38337266	0.179245	chr6	T	C	106	0	19	0	87	SRR3471114	muReoV.Infected	0.17924528300000001	intron_variant	MODIFIER	Zc3hav1	protein_coding	transcript
chr15-38491612	38491612	0.238845	chr15	T	C	749_746_608	0_1	161_184_155	0	588_561_452	SRR3471114_SRR3471115_SRR3471116	muReoV.Infected	0.214953271028037_0.246648793565684_0.254934210526316	missense_variant	MODERATE	Azin1	protein_coding	transcript
chr15-38491613	38491613	0.105988	chr15	T	C	750_749_609	0	73_89_62	0	677_660_547	SRR3471114_SRR3471115_SRR3471116	muReoV.Infected	0.0973333333333333_0.118825100133511_0.101806239737274	synonymous_variant	LOW	Azin1	protein_coding	transcript
chr6-38507654	38507654	0.168788	chr6	A	G	1007_959_878	841_790_732	1_0	165_169_146	0	SRR3471114_SRR3471115_SRR3471116	muReoV.Infected	0.163853028798411_0.176225234619395_0.16628701594533	3_prime_UTR_variant	MODIFIER	Ubn2	protein_coding	transcript
chr13-38628064	38628064	0.070922	chr13	T	C	141	0	10	0	130	SRR3471115	muReoV.Infected	7.0921986000000006E-2	intron_variant	MODIFIER	Bloc1s5	protein_coding	transcript
chr18-39410975	39410975	0.185442	chr18	T	C	285_300_244	2_0	56_60_39	0	227_240_205	SRR3471114_SRR3471115_SRR3471116	muReoV.Infected	0.196491228070175_0.2_0.159836065573771	3_prime_UTR_variant	MODIFIER	Nr3c1	protein_coding	transcript
chr17-39654702	39654702	0.403537	chr17	A	G	144_165_124	83_106_70	0_1	61_58_54	0	SRR3471114_SRR3471115_SRR3471116	muReoV.Infected	0.423611111111111_0.351515151515152_0.435483870967742	intergenic_region	MODIFIER	Esp15-Rn45s	NA	intergenic_region
chr17-39843435	39843435	0.0968313	chr17	T	C	5081	1	492	8	4580	SRR3471115	muReoV.Infected	9.6831332000000006E-2	non_coding_transcript_exon_variant	MODIFIER	Rn45s	pseudogene	transcript
chr17-39843842	39843842	0.987342	chr17	T	C	158	1	156	0	1	SRR3471116	muReoV.Infected	0.98734177199999995	non_coding_transcript_exon_variant	MODIFIER	Rn45s	pseudogene	transcript
chr17-39844592	39844592	0.202197	chr17	T	C	695_693_601	0	160_119_123	0_1	535_573_478	SRR3471114_SRR3471115_SRR3471116	muReoV.Infected	0.23021582733813_0.171717171717172_0.204658901830283	non_coding_transcript_exon_variant	MODIFIER	Rn45s	pseudogene	transcript
chr17-39847607	39847607	0.0949169	chr17	T	C	11436_10051	42_41	1065_972	34_23	10294_9015	SRR3471114_SRR3471116	muReoV.Infected	0.0931269674711438_0.0967067953437469	non_coding_transcript_exon_variant	MODIFIER	Rn45s	pseudogene	transcript
chr17-39848110	39848110	0.982358	chr17	T	C	673_528	4	662_518	2_3	5_3	SRR3471114_SRR3471116	muReoV.Infected	0.983655274888559_0.981060606060606	non_coding_transcript_exon_variant	MODIFIER	Rn45s	pseudogene	transcript
chr17-39848233	39848233	0.758881	chr17	T	C	399_437_383	0	309_329_287	0_2	90_106_94	SRR3471114_SRR3471115_SRR3471116	muReoV.Infected	0.774436090225564_0.752860411899314_0.74934725848564	non_coding_transcript_exon_variant	MODIFIER	Rn45s	pseudogene	transcript
chr17-39848555	39848555	0.123353	chr17	T	C	245_219	0	28_29	0	217_189	SRR3471114_SRR3471116	muReoV.Infected	0.114285714285714_0.132420091324201	non_coding_transcript_exon_variant	MODIFIER	Rn45s	pseudogene	transcript
chr17-39848652	39848652	0.873455	chr17	T	C	359_455_363	0_1	310_392_325	1_0	48_62_38	SRR3471114_SRR3471115_SRR3471116	muReoV.Infected	0.863509749303621_0.861538461538462_0.895316804407714	non_coding_transcript_exon_variant	MODIFIER	Rn45s	pseudogene	transcript
chr8-40385886	40385886	0.986201	chr8	A	G	142_148	2_0	0	140_146	0_2	SRR3471114_SRR3471115	muReoV.Infected	0.985915492957746_0.986486486486487	3_prime_UTR_variant	MODIFIER	Micu3	protein_coding	transcript
chr4-40745268	40745268	0.158469	chr4	A	G	140_149_109	125_116_93	0	15_33_16	0	SRR3471114_SRR3471115_SRR3471116	muReoV.Infected	0.107142857142857_0.221476510067114_0.146788990825688	intron_variant	MODIFIER	Smu1	protein_coding	transcript
chr11-40749446	40749446	0.125039	chr11	T	C	163_139	0	22_16	0	141_123	SRR3471114_SRR3471115	muReoV.Infected	0.134969325153374_0.115107913669065	3_prime_UTR_variant	MODIFIER	Ccng1	protein_coding	transcript
chr17-40924535	40924535	0.0681159	chr17	A	G	690	625	9	47	9	SRR3471116	muReoV.Infected	6.8115941999999999E-2	synonymous_variant	LOW	Cenpq	protein_coding	transcript
chr11-41142229	41142229	0.0608696	chr11	A	G	115	108	0	7	0	SRR3471114	muReoV.Infected	6.0869565E-2	intergenic_region	MODIFIER	Ccng1-Gabrg2	NA	intergenic_region
chr4-41389472	41389472	0.0972973	chr4	A	G	185	167	0	18	0	SRR3471116	muReoV.Infected	9.7297297000000005E-2	3_prime_UTR_variant	MODIFIER	Ubap1	protein_coding	transcript
chr10-42526028	42526028	0.0324826	chr10	T	C	862	4	28	2	828	SRR3471114	muReoV.Infected	3.2482599000000001E-2	synonymous_variant	LOW	Snx3	protein_coding	transcript
chr9-42966207	42966207	0.166595	chr9	T	C	109_107	0	19_17	0_1	90_89	SRR3471115_SRR3471116	muReoV.Infected	0.174311926605505_0.158878504672897	3_prime_UTR_variant	MODIFIER	Arhgef12	protein_coding	transcript
chr14-43120680	43120680	0.0673077	chr14	T	C	104	0	7	0	97	SRR3471114	muReoV.Infected	6.7307692000000002E-2	intergenic_region	MODIFIER	Gm10377-1700001F09Rik	NA	intergenic_region
chr7-43297135	43297135	0.330684	chr7	A	G	103_118_106	65_89_66	0	38_29_40	0	SRR3471114_SRR3471115_SRR3471116	muReoV.Infected	0.368932038834951_0.245762711864407_0.377358490566038	3_prime_UTR_variant	MODIFIER	Zfp715	protein_coding	transcript
chr16-43636992	43636992	0.104027	chr16	A	G	127_123	114_110	0	13	0	SRR3471114_SRR3471115	muReoV.Infected	0.102362204724409_0.105691056910569	upstream_gene_variant	MODIFIER	Mir568	pseudogene	transcript
chr19-43735491	43735491	0.337815	chr19	T	C	197_186_161	0	60_66_57	0	137_120_104	SRR3471114_SRR3471115_SRR3471116	muReoV.Infected	0.304568527918782_0.354838709677419_0.354037267080745	3_prime_UTR_variant	MODIFIER	Cox15	protein_coding	transcript
chr1-43940155	43940155	0.44066	chr1	A	G	451_496_412	273_266_221	0	178_230_191	0	SRR3471114_SRR3471115_SRR3471116	muReoV.Infected	0.394678492239468_0.463709677419355_0.463592233009709	missense_variant	MODERATE	Tpp2	protein_coding	transcript
chr16-44101772	44101772	0.0158103	chr16	T	C	253	0	4	0	249	SRR3471116	muReoV.Infected	1.5810277000000001E-2	missense_variant	MODERATE	Atp6v1a	protein_coding	transcript
chr16-44219181	44219181	0.244839	chr16	T	C	115_131	1_0	37_22	0	77_109	SRR3471114_SRR3471115	muReoV.Infected	0.321739130434783_0.16793893129771	synonymous_variant	LOW	Usf3	protein_coding	transcript
chr16-44221352	44221352	0.560344	chr16	A	G	119_117_102	51_56_42	0	68_61_60	0	SRR3471114_SRR3471115_SRR3471116	muReoV.Infected	0.571428571428571_0.521367521367521_0.588235294117647	missense_variant	MODERATE	Usf3	protein_coding	transcript
chr12-44311326	44311326	0.0113636	chr12	A	G	176	174	0	2	0	SRR3471115	muReoV.Infected	1.1363636E-2	splice_region_variant&synonymous_variant	LOW	Pnpla8	protein_coding	transcript
chr19-44396424	44396424	0.105747	chr19	T	C	124_142	0	14	0	110_128	SRR3471114_SRR3471115	muReoV.Infected	0.112903225806452_0.0985915492957746	3_prime_UTR_variant	MODIFIER	Scd1	protein_coding	transcript
chr19-44407393	44407393	0.0121317	chr19	A	T	1154	1120	8	14	12	SRR3471115	muReoV.Infected	1.2131716000000001E-2	missense_variant	MODERATE	Scd1	protein_coding	transcript
chr9-44742485	44742485	0.125523	chr9	T	C	239	0	30	0	209	SRR3471114	muReoV.Infected	0.12552301299999999	3_prime_UTR_variant	MODIFIER	Arcn1	protein_coding	transcript
chr13-44869897	44869897	0.305972	chr13	T	C	935_925_736	5_6_0	282_276_234	1_5	646_638_501	SRR3471114_SRR3471115_SRR3471116	muReoV.Infected	0.301604278074866_0.298378378378378_0.317934782608696	intron_variant	MODIFIER	Jarid2	protein_coding	transcript
chr9-44924054	44924054	0.1	chr9	T	C	100	0	10	0	90	SRR3471114	muReoV.Infected	0.1	3_prime_UTR_variant	MODIFIER	Ube4a	protein_coding	transcript
chr11-45005669	45005669	0.982906	chr11	A	G	117	2	0	115	0	SRR3471114	muReoV.Infected	0.98290598299999998	3_prime_UTR_variant	MODIFIER	Ebf1	protein_coding	transcript
chr3-45232808	45232808	0.207052	chr3	T	C	111_116	0	23_24	0	88_92	SRR3471114_SRR3471115	muReoV.Infected	0.207207207207207_0.206896551724138	intergenic_region	MODIFIER	D3Ertd751e-2610316D01Rik	NA	intergenic_region
chr3-45285954	45285954	0.989418	chr3	T	C	189	0	187	0	2	SRR3471115	muReoV.Infected	0.989418	intron_variant	MODIFIER	2610316D01Rik	pseudogene	transcript
chr7-45325165	45325165	0.0628931	chr7	T	C	159	3	10	5	141	SRR3471114	muReoV.Infected	6.2893082000000003E-2	intron_variant	MODIFIER	Trpm4	protein_coding	transcript
chr7-45325252	45325252	0.110512	chr7	T	C	371	23	41	13	294	SRR3471116	muReoV.Infected	0.110512	intron_variant	MODIFIER	Trpm4	protein_coding	transcript
chr19-45456554	45456554	0.0208333	chr19	T	C	144	0	3	0	141	SRR3471115	muReoV.Infected	2.0833332999999999E-2	missense_variant	MODERATE	Btrc	protein_coding	transcript
chr5-45522474	45522474	0.0203046	chr5	T	A	197	2	4	2	189	SRR3471116	muReoV.Infected	2.0304569000000001E-2	missense_variant	MODERATE	Med28	protein_coding	transcript
chr13-45550190	45550190	0.102804	chr13	T	C	107	0	11	0	96	SRR3471115	muReoV.Infected	0.10280373800000001	3_prime_UTR_variant	MODIFIER	Atxn1	protein_coding	transcript
chr4-45840997	45840997	0.905886	chr4	T	C	203_193_179	0	186_173_162	0	17_20	SRR3471114_SRR3471115_SRR3471116	muReoV.Infected	0.916256157635468_0.896373056994819_0.905027932960894	intergenic_region	MODIFIER	Igfbpl1-Stra6l	NA	intergenic_region
chr9-45898482	45898482	0.0142857	chr9	T	C	140	0	2	0	138	SRR3471114	muReoV.Infected	1.4285714E-2	missense_variant	MODERATE	Rnf214	protein_coding	transcript
chr9-45967265	45967265	0.233748	chr9	T	C	503_546_454	0_1	112_123_115	0_3	391_422_336	SRR3471114_SRR3471115_SRR3471116	muReoV.Infected	0.222664015904573_0.225274725274725_0.253303964757709	3_prime_UTR_variant	MODIFIER	Pafah1b2	protein_coding	transcript
chrX-46005010	46005010	0.0147059	chrX	T	C	136	0	2	0	134	SRR3471115	muReoV.Infected	1.4705882E-2	intergenic_region	MODIFIER	Prr32-4930515L19Rik	NA	intergenic_region
chr4-46163048	46163048	0.0173913	chr4	T	C	115	0	2	0	113	SRR3471115	muReoV.Infected	1.7391304E-2	synonymous_variant	LOW	Ncbp1	protein_coding	transcript
chr17-46174263	46174263	0.303738	chr17	T	C	214	2	65	0	147	SRR3471116	muReoV.Infected	0.30373831800000001	downstream_gene_variant	MODIFIER	Gtpbp2	protein_coding	transcript
chr9-46275366	46275366	0.0110497	chr9	A	G	181	179	0	2	0	SRR3471116	muReoV.Infected	1.1049724E-2	splice_region_variant&synonymous_variant	LOW	Zpr1	protein_coding	transcript
chr11-46440819	46440819	0.254023	chr11	A	G	876_924_777	635_697_586	0_1	241_224_190	0_2_1	SRR3471114_SRR3471115_SRR3471116	muReoV.Infected	0.275114155251142_0.242424242424242_0.244530244530245	synonymous_variant	LOW	Med7	protein_coding	transcript
chr17-46499528	46499528	0.342857	chr17	A	G	105	69	0	36	0	SRR3471114	muReoV.Infected	0.34285714299999998	3_prime_UTR_variant	MODIFIER	Dnph1	protein_coding	transcript
chr6-46528215	46528215	0.597357	chr6	A	G	208_229_206	70_100_74	0_1	133_125	0_1	SRR3471114_SRR3471115_SRR3471116	muReoV.Infected	0.639423076923077_0.54585152838428_0.606796116504854	intron_variant	MODIFIER	Cntnap2	protein_coding	transcript
chr18-46607729	46607729	0.213388	chr18	A	G	764_831_660	590_656_526	0	174_134	0_1	SRR3471114_SRR3471115_SRR3471116	muReoV.Infected	0.227748691099476_0.209386281588448_0.203030303030303	synonymous_variant	LOW	Eif1a	protein_coding	transcript
chr8-46612377	46612377	0.016	chr8	A	G	125	123	0	2	0	SRR3471115	muReoV.Infected	1.6E-2	5_prime_UTR_variant	MODIFIER	Primpol	protein_coding	transcript
chr12-46699185	46699185	0.235028	chr12	T	C	162_158_140	0	34_41_33	0	128_117_107	SRR3471114_SRR3471115_SRR3471116	muReoV.Infected	0.209876543209877_0.259493670886076_0.235714285714286	3_prime_UTR_variant	MODIFIER	Nova1	protein_coding	transcript
chr12-46708169	46708169	0.136028	chr12	T	C	383_347_298	0_2	51_43_45	0	332_302_253	SRR3471114_SRR3471115_SRR3471116	muReoV.Infected	0.133159268929504_0.123919308357349_0.151006711409396	intron_variant	MODIFIER	Nova1	protein_coding	transcript
chr11-46728278	46728278	0.293162	chr11	T	C	315_313_274	14_20_19	83_82_97	12_10_13	206_201_145	SRR3471114_SRR3471115_SRR3471116	muReoV.Infected	0.263492063492063_0.261980830670927_0.354014598540146	intergenic_region	MODIFIER	Timd2-Havcr1	NA	intergenic_region
chr17-46774930	46774930	0.30774	chr17	T	C	101_104	0	34_29	0	67_75	SRR3471114_SRR3471115	muReoV.Infected	0.336633663366337_0.278846153846154	3_prime_UTR_variant	MODIFIER	Rpl7l1	protein_coding	transcript
chr17-46775081	46775081	0.386166	chr17	T	C	877_859_742	0_1	354_337_269	0	523_521_473	SRR3471114_SRR3471115_SRR3471116	muReoV.Infected	0.403648802736602_0.392316647264261_0.362533692722372	3_prime_UTR_variant	MODIFIER	Rpl7l1	protein_coding	transcript
chr17-46775237	46775237	0.114246	chr17	T	C	577_522_502	0	55_73_54	0	522_449_448	SRR3471114_SRR3471115_SRR3471116	muReoV.Infected	0.0953206239168111_0.139846743295019_0.107569721115538	3_prime_UTR_variant	MODIFIER	Rpl7l1	protein_coding	transcript
chr17-47016814	47016814	0.0287081	chr17	T	C	209	1	6	1	201	SRR3471116	muReoV.Infected	2.8708134E-2	intergenic_region	MODIFIER	Ubr2-Trerf1	NA	intergenic_region
chr14-47322513	47322513	0.124853	chr14	A	G	169_153	149_150_129	0	20_19_22	0_2	SRR3471114_SRR3471115_SRR3471116	muReoV.Infected	0.118343195266272_0.112426035502959_0.143790849673203	3_prime_UTR_variant	MODIFIER	Mapk1ip1l	protein_coding	transcript
chr16-47406193	47406193	0.537037	chr16	T	C	108	0	58	0	50	SRR3471115	muReoV.Infected	0.53703703700000005	intergenic_region	MODIFIER	Nectin3-Dppa4	NA	intergenic_region
chr16-47523238	47523238	0.979107	chr16	A	G	128_109	3_2	0	125_107	0	SRR3471114_SRR3471115	muReoV.Infected	0.9765625_0.981651376146789	intergenic_region	MODIFIER	Nectin3-Dppa4	NA	intergenic_region
chr16-47528852	47528852	0.987342	chr16	A	G	158	1	1	156	0	SRR3471116	muReoV.Infected	0.98734177199999995	intergenic_region	MODIFIER	Nectin3-Dppa4	NA	intergenic_region
chr16-47617902	47617902	0.986486	chr16	A	G	148	2	0	146	0	SRR3471116	muReoV.Infected	0.986486	intergenic_region	MODIFIER	Nectin3-Dppa4	NA	intergenic_region
chr19-47644133	47644133	0.138158	chr19	A	G	152	130	0	21	1	SRR3471114	muReoV.Infected	0.138158	3_prime_UTR_variant	MODIFIER	Slk	protein_coding	transcript
chr16-49001931	49001931	0.0238095	chr16	T	C	126	1	3	1	121	SRR3471116	muReoV.Infected	2.3809523999999999E-2	missense_variant	MODERATE	C330027C09Rik	protein_coding	transcript
chr11-49039199	49039199	0.0283554	chr11	A	G	529	512	0	15	2	SRR3471114	muReoV.Infected	2.8355387999999999E-2	synonymous_variant	LOW	9930111J21Rik2	protein_coding	transcript
chr11-49058661	49058661	0.0164609	chr11	A	G	243	236	2	4	1	SRR3471116	muReoV.Infected	1.6460905000000001E-2	synonymous_variant	LOW	Tgtp2	protein_coding	transcript
chr11-49093974	49093974	0.231043	chr11	T	C	104_123	0	21_32	1_0	82_91	SRR3471114_SRR3471115	muReoV.Infected	0.201923076923077_0.260162601626016	intron_variant	MODIFIER	Olfr56	protein_coding	transcript
chr3-49165172	49165172	0.984848	chr3	T	C	132	1	130	1	0	SRR3471115	muReoV.Infected	0.984848	intergenic_region	MODIFIER	1700018B24Rik-Pcdh18	NA	intergenic_region
chr6-49259846	49259846	0.138211	chr6	T	C	123	0	17	0	106	SRR3471115	muReoV.Infected	0.13821138199999999	intron_variant	MODIFIER	Tra2a	protein_coding	transcript
chr6-49259855	49259855	0.295652	chr6	T	C	115	0	34	0	81	SRR3471115	muReoV.Infected	0.29565217399999999	intron_variant	MODIFIER	Tra2a	protein_coding	transcript
chr13-49385820	49385820	0.387729	chr13	A	G	210_221_187	122_144_113	0	88_77_74	0	SRR3471114_SRR3471115_SRR3471116	muReoV.Infected	0.419047619047619_0.34841628959276_0.39572192513369	3_prime_UTR_variant	MODIFIER	Bicd2	protein_coding	transcript
chr13-49386156	49386156	0.10972	chr13	A	G	968_1086	865_961	0	101_125	2_0	SRR3471114_SRR3471115	muReoV.Infected	0.104338842975207_0.115101289134438	3_prime_UTR_variant	MODIFIER	Bicd2	protein_coding	transcript
chr13-49386157	49386157	0.223983	chr13	A	G	962_1079_853	735_834_674	0_1	227_244_179	0	SRR3471114_SRR3471115_SRR3471116	muReoV.Infected	0.235966735966736_0.22613531047266_0.209847596717468	3_prime_UTR_variant	MODIFIER	Bicd2	protein_coding	transcript
chr13-49386158	49386158	0.108952	chr13	A	G	963_1077_852	872_971_737	1_0	90_106_115	0	SRR3471114_SRR3471115_SRR3471116	muReoV.Infected	0.0934579439252336_0.0984215413184772_0.134976525821596	3_prime_UTR_variant	MODIFIER	Bicd2	protein_coding	transcript
chr13-49386166	49386166	0.0936953	chr13	A	G	1142	1035	0	107	0	SRR3471115	muReoV.Infected	9.3695270999999997E-2	3_prime_UTR_variant	MODIFIER	Bicd2	protein_coding	transcript
chr6-49424488	49424488	0.964649	chr6	A	G	889_923_726	20_35_19	1_0	865_878_704	3_10	SRR3471114_SRR3471115_SRR3471116	muReoV.Infected	0.973003374578178_0.95124593716143_0.96969696969697	intron_variant	MODIFIER	Stk31	protein_coding	transcript
chr11-50386071	50386071	0.132218	chr11	A	G	399_428_349	344_381_297	0	55_47_52	0	SRR3471114_SRR3471115_SRR3471116	muReoV.Infected	0.137844611528822_0.10981308411215_0.148997134670487	3_prime_UTR_variant	MODIFIER	Hnrnph1	protein_coding	transcript
chr11-50386364	50386364	0.205571	chr11	T	C	189_160_118	7_5	42_36_20	5_6_7	134_113_84	SRR3471114_SRR3471115_SRR3471116	muReoV.Infected	0.222222222222222_0.225_0.169491525423729	3_prime_UTR_variant	MODIFIER	Hnrnph1	protein_coding	transcript
chr16-51363433	51363433	0.970059	chr16	A	G	120_113	2	0	116_110	2_1	SRR3471114_SRR3471115	muReoV.Infected	0.966666666666667_0.973451327433628	intergenic_region	MODIFIER	1700116B05Rik-Cblb	NA	intergenic_region
chr16-51363799	51363799	0.987928	chr16	A	G	485_506	4_6	0	480_499	1	SRR3471114_SRR3471115	muReoV.Infected	0.989690721649485_0.986166007905138	intergenic_region	MODIFIER	1700116B05Rik-Cblb	NA	intergenic_region
chr6-51461182	51461182	0.0822523	chr6	A	G	785_632	647_535	34_24	72_46	32_27	SRR3471114_SRR3471116	muReoV.Infected	0.0917197452229299_0.0727848101265823	3_prime_UTR_variant	MODIFIER	Hnrnpa2b1	protein_coding	transcript
chr3-51472853	51472853	0.141886	chr3	A	G	341_363_317	297_308_271	0	44_55_46	0	SRR3471114_SRR3471115_SRR3471116	muReoV.Infected	0.129032258064516_0.151515151515152_0.145110410094637	3_prime_UTR_variant	MODIFIER	Naa15	protein_coding	transcript
chr6-51483403	51483403	0.156627	chr6	A	G	249	210	0	39	0	SRR3471116	muReoV.Infected	0.156627	3_prime_UTR_variant	MODIFIER	Cbx3	protein_coding	transcript
chr12-51609702	51609702	0.0934256	chr12	T	C	289	0	27	0	262	SRR3471116	muReoV.Infected	9.3425605999999994E-2	3_prime_UTR_variant	MODIFIER	Strn3	protein_coding	transcript
chr12-51748723	51748723	0.144884	chr12	A	G	220_221_203	191_190_170	0	29_31_33	0	SRR3471114_SRR3471115_SRR3471116	muReoV.Infected	0.131818181818182_0.14027149321267_0.16256157635468	missense_variant	MODERATE	Hectd1	protein_coding	transcript
chr11-51976941	51976941	0.130841	chr11	A	G	107	93	0	14	0	SRR3471115	muReoV.Infected	0.130841	3_prime_UTR_variant	MODIFIER	Cdkn2aipnl	protein_coding	transcript
chr14-52074530	52074530	0.245611	chr14	T	C	138_145_111	0_1	37_34_26	0	101_110_85	SRR3471114_SRR3471115_SRR3471116	muReoV.Infected	0.268115942028986_0.23448275862069_0.234234234234234	3_prime_UTR_variant	MODIFIER	Hnrnpc	protein_coding	transcript
chr2-52081311	52081311	0.0544218	chr2	T	C	147	1	8	1	137	SRR3471114	muReoV.Infected	5.4421769000000002E-2	missense_variant	MODERATE	Rif1	protein_coding	transcript
chr1-52090749	52090749	0.954944	chr1	A	G	151_169_122	9_10_2	0	142_159_120	0	SRR3471114_SRR3471115_SRR3471116	muReoV.Infected	0.940397350993378_0.940828402366864_0.983606557377049	intron_variant	MODIFIER	Stat4	protein_coding	transcript
chr1-52187426	52187426	0.154545	chr1	T	C	110	0	17	0	93	SRR3471115	muReoV.Infected	0.154545	3_prime_UTR_variant	MODIFIER	Gls	protein_coding	transcript
chr11-52246527	52246527	0.673299	chr11	T	C	335_283_249	1_0	238_191_158	0	89_85_79	SRR3471114_SRR3471115_SRR3471116	muReoV.Infected	0.71044776119403_0.674911660777385_0.634538152610442	3_prime_UTR_variant	MODIFIER	Skp1a	protein_coding	transcript
chr14-52293454	52293454	0.134933	chr14	A	G	102_114	87_100	0	15_14	0	SRR3471114_SRR3471115	muReoV.Infected	0.147058823529412_0.12280701754386	3_prime_UTR_variant	MODIFIER	Tox4	protein_coding	transcript
chr14-52369050	52369050	0.989838	chr14	T	C	2165	12	2143	2	7	SRR3471114	muReoV.Infected	0.98983833700000001	downstream_gene_variant	MODIFIER	Olfr1512	protein_coding	transcript
chr18-52488432	52488432	0.986807	chr18	A	G	379	4	0	374	1	SRR3471116	muReoV.Infected	0.98680738800000001	synonymous_variant	LOW	Srfbp1	protein_coding	transcript
chrX-52899140	52899140	0.0142857	chrX	A	G	140	138	0	2	0	SRR3471116	muReoV.Infected	1.4285714E-2	intergenic_region	MODIFIER	Ccdc160-Phf6	NA	intergenic_region
chr18-53327436	53327436	0.0136054	chr18	A	G	147	145	0	2	0	SRR3471114	muReoV.Infected	1.3605442000000001E-2	missense_variant	MODERATE	Snx24	protein_coding	transcript
chr18-53327446	53327446	0.0165746	chr18	A	G	181	178	0	3	0	SRR3471114	muReoV.Infected	1.6574585999999999E-2	missense_variant	MODERATE	Snx24	protein_coding	transcript
chr9-53438096	53438096	0.314792	chr9	A	G	336_348_286	224_240_200	0	112_108_86	0	SRR3471114_SRR3471115_SRR3471116	muReoV.Infected	0.333333333333333_0.310344827586207_0.300699300699301	3_prime_UTR_variant	MODIFIER	Atm	protein_coding	transcript
chr11-53541458	53541458	0.141565	chr11	A	G	273_244_220	226_209_196	0	47_35_24	0	SRR3471114_SRR3471115_SRR3471116	muReoV.Infected	0.172161172161172_0.14344262295082_0.109090909090909	3_prime_UTR_variant	MODIFIER	2024-09-08	protein_coding	transcript
chr2-53696101	53696101	0.0143885	chr2	T	C	139	0	2	0	137	SRR3471115	muReoV.Infected	1.4388489000000001E-2	intergenic_region	MODIFIER	Arl6ip6-Rprm	NA	intergenic_region
chr5-54110616	54110616	0.0588235	chr5	A	G	187	176	0	11	0	SRR3471115	muReoV.Infected	5.8823528999999999E-2	missense_variant	MODERATE	Stim2	protein_coding	transcript
chr8-54521449	54521449	0.101986	chr8	T	C	467_381	0	45_41	0	422_340	SRR3471115_SRR3471116	muReoV.Infected	0.0963597430406852_0.10761154855643	3_prime_UTR_variant	MODIFIER	Spcs3	protein_coding	transcript
chr12-54671755	54671755	0.125955	chr12	T	C	157_160	0	16_24	0	141_136	SRR3471114_SRR3471115	muReoV.Infected	0.101910828025478_0.15	downstream_gene_variant	MODIFIER	Eapp	protein_coding	transcript
chr18-54699138	54699138	0.863632	chr18	T	C	452_468	5_8_3	396_407_382	1_0_3	49_53_64	SRR3471114_SRR3471115_SRR3471116	muReoV.Infected	0.876106194690266_0.86965811965812_0.845132743362832	intergenic_region	MODIFIER	9330117O12Rik-Zfp608	NA	intergenic_region
chr18-54699171	54699171	0.0306297	chr18	A	T	324_284_297	192_175_163	19_13_24	14_10_4	99_86_106	SRR3471114_SRR3471115_SRR3471116	muReoV.Infected	0.0432098765432099_0.0352112676056338_0.0134680134680135	intergenic_region	MODIFIER	9330117O12Rik-Zfp608	NA	intergenic_region
chr6-55026443	55026443	0.973855	chr6	T	C	526_534_451	0	511_518_442	0	15_16_9	SRR3471114_SRR3471115_SRR3471116	muReoV.Infected	0.97148288973384_0.970037453183521_0.980044345898004	intergenic_region	MODIFIER	Ggct-Gars	NA	intergenic_region
chr4-55324705	55324705	0.06	chr4	T	C	150	0	9	0	141	SRR3471115	muReoV.Infected	0.06	intergenic_region	MODIFIER	Zfp462-Rad23b	NA	intergenic_region
chr4-55391130	55391130	0.0387597	chr4	T	G	129	3	5	15	106	SRR3471114	muReoV.Infected	3.8759689999999999E-2	3_prime_UTR_variant	MODIFIER	Rad23b	protein_coding	transcript
chr4-55527950	55527950	0.984375	chr4	A	G	128	0	2	126	0	SRR3471115	muReoV.Infected	0.984375	3_prime_UTR_variant	MODIFIER	Klf4	protein_coding	transcript
chr17-55556518	55556518	0.986755	chr17	A	G	151	2	0	149	0	SRR3471114	muReoV.Infected	0.98675496699999998	intergenic_region	MODIFIER	St6gal2-Vmn2r118	NA	intergenic_region
chr13-55701154	55701154	0.204135	chr13	A	G	174_153_118	134_123_96	0	40_30_22	0	SRR3471114_SRR3471115_SRR3471116	muReoV.Infected	0.229885057471264_0.196078431372549_0.186440677966102	3_prime_UTR_variant	MODIFIER	B230219D22Rik	protein_coding	transcript
chr17-55915801	55915801	0.972727	chr17	T	C	110	0	107	0	3	SRR3471114	muReoV.Infected	0.97272727299999995	intergenic_region	MODIFIER	Zfp959-Zfp119b	NA	intergenic_region
chr9-56136291	56136291	0.127829	chr9	T	C	148_176_120	0	16_25	0_1	132_150_104	SRR3471114_SRR3471115_SRR3471116	muReoV.Infected	0.108108108108108_0.142045454545455_0.133333333333333	3_prime_UTR_variant	MODIFIER	Tspan3	protein_coding	transcript
chr9-56203293	56203293	0.156863	chr9	A	G	102	86	0	16	0	SRR3471115	muReoV.Infected	0.156863	3_prime_UTR_variant	MODIFIER	Peak1	protein_coding	transcript
chr9-56223652	56223652	0.542789	chr9	T	C	2186_2187_1874	0_1_2	1210_1186_998	0_2	976_998_874	SRR3471114_SRR3471115_SRR3471116	muReoV.Infected	0.55352241537054_0.542295381801555_0.532550693703308	intron_variant	MODIFIER	Peak1	protein_coding	transcript
chr14-56694135	56694135	0.736364	chr14	T	C	110	6	81	0	23	SRR3471114	muReoV.Infected	0.73636363599999999	downstream_gene_variant	MODIFIER	Gm16973	pseudogene	transcript
chr1-56782231	56782231	0.968785	chr1	T	C	227_198	0_1	222_190	2_0	3_7	SRR3471114_SRR3471116	muReoV.Infected	0.977973568281938_0.95959595959596	intergenic_region	MODIFIER	Hsfy2-Satb2	NA	intergenic_region
chr1-56782258	56782258	0.97056	chr1	A	G	257_255_217	6_4_7	0_1	250_208	1_0	SRR3471114_SRR3471115_SRR3471116	muReoV.Infected	0.972762645914397_0.980392156862745_0.95852534562212	intergenic_region	MODIFIER	Hsfy2-Satb2	NA	intergenic_region
chr9-56915680	56915680	0.115385	chr9	T	C	182	0	21	0	161	SRR3471114	muReoV.Infected	0.115385	downstream_gene_variant	MODIFIER	Snx33	protein_coding	transcript
chr9-57062168	57062168	0.123554	chr9	A	G	282_247	242_221	0	40_26	0	SRR3471114_SRR3471116	muReoV.Infected	0.141843971631206_0.105263157894737	3_prime_UTR_variant	MODIFIER	Ptpn9	protein_coding	transcript
chr16-57391454	57391454	0.982947	chr16	T	C	8468_8487_7337	49_35_10	8323_8330_7223	7_6	89_112_98	SRR3471114_SRR3471115_SRR3471116	muReoV.Infected	0.982876712328767_0.98150111935902_0.984462314297397	intron_variant	MODIFIER	Cmss1	protein_coding	transcript
chr10-57523060	57523060	0.0786026	chr10	A	G	229	199	7	18	5	SRR3471116	muReoV.Infected	7.8602619999999998E-2	missense_variant	MODERATE	Serinc1	protein_coding	transcript
chr14-57581462	57581462	0.128032	chr14	T	C	119_106	0	17_12	0	102_94	SRR3471114_SRR3471115	muReoV.Infected	0.142857142857143_0.113207547169811	downstream_gene_variant	MODIFIER	Xpo4	protein_coding	transcript
chr6-57583608	57583608	0.81954	chr6	A	G	126_141_102	29_19_18	0	97_122_84	0	SRR3471114_SRR3471115_SRR3471116	muReoV.Infected	0.76984126984127_0.865248226950355_0.823529411764706	intron_variant	MODIFIER	Herc6	protein_coding	transcript
chr16-57625368	57625368	0.075	chr16	T	C	240	5	18	1	216	SRR3471116	muReoV.Infected	7.4999999999999997E-2	3_prime_UTR_variant	MODIFIER	Col8a1	protein_coding	transcript
chr4-57895139	57895139	0.377441	chr4	A	G	257_212_217	158_122_146	0	99_90_70	0_1	SRR3471114_SRR3471115_SRR3471116	muReoV.Infected	0.385214007782101_0.424528301886792_0.32258064516129	3_prime_UTR_variant	MODIFIER	Pakap	protein_coding	transcript
chr11-58190413	58190413	0.974576	chr11	A	G	118	3	0	115	0	SRR3471115	muReoV.Infected	0.97457627099999999	downstream_gene_variant	MODIFIER	Gm12250	protein_coding	transcript
chr11-58206499	58206499	0.429076	chr11	T	C	2666_2736_2371	1_0	1148_1169_1018	1_0	1516_1567_1353	SRR3471114_SRR3471115_SRR3471116	muReoV.Infected	0.430607651912978_0.427266081871345_0.429354702657107	synonymous_variant	LOW	Igtp	protein_coding	transcript
chr10-58407765	58407765	0.167765	chr10	A	G	116_102	93_88	0	23_14	0	SRR3471114_SRR3471115	muReoV.Infected	0.198275862068966_0.137254901960784	intron_variant	MODIFIER	Lims1	protein_coding	transcript
chr15-58439253	58439253	0.470588	chr15	T	C	102	0	48	0	54	SRR3471116	muReoV.Infected	0.47058823500000002	intron_variant	MODIFIER	Fam91a1	protein_coding	transcript
chr3-58590823	58590823	0.370861	chr3	A	G	228_213_182	138_135_118	0	90_78_64	0	SRR3471114_SRR3471115_SRR3471116	muReoV.Infected	0.394736842105263_0.366197183098592_0.351648351648352	3_prime_UTR_variant	MODIFIER	Selt	protein_coding	transcript
chr1-58648018	58648018	0.230769	chr1	A	G	104	80	0	24	0	SRR3471115	muReoV.Infected	0.23076923099999999	upstream_gene_variant	MODIFIER	Gm20257	pseudogene	transcript
chr1-58648020	58648020	0.0288462	chr1	A	G	104	101	0	3	0	SRR3471115	muReoV.Infected	2.8846153999999999E-2	upstream_gene_variant	MODIFIER	Gm20257	pseudogene	transcript
chr1-58648021	58648021	0.163462	chr1	A	G	104	87	0	17	0	SRR3471115	muReoV.Infected	0.16346153799999999	upstream_gene_variant	MODIFIER	Gm20257	pseudogene	transcript
chr18-58678729	58678729	0.118012	chr18	T	C	161	1	19	1	140	SRR3471114	muReoV.Infected	0.11801242200000001	3_prime_UTR_variant	MODIFIER	Isoc1	protein_coding	transcript
chr10-58774331	58774331	0.98216	chr10	A	G	243_182	5_1	1_0	237_180	0_1	SRR3471115_SRR3471116	muReoV.Infected	0.975308641975309_0.989010989010989	intergenic_region	MODIFIER	BB019430-Sh3rf3	NA	intergenic_region
chr12-59027746	59027746	0.0363636	chr12	T	C	110	0	4	0	106	SRR3471116	muReoV.Infected	3.6363635999999998E-2	synonymous_variant	LOW	Gemin2	protein_coding	transcript
chr12-59043466	59043466	0.127119	chr12	T	C	118	3	15	1	99	SRR3471114	muReoV.Infected	0.127119	3_prime_UTR_variant	MODIFIER	Trappc6b	protein_coding	transcript
chr14-59251158	59251158	0.785109	chr14	T	C	218_257_174	0	167_212_133	0	51_45_41	SRR3471114_SRR3471115_SRR3471116	muReoV.Infected	0.76605504587156_0.824902723735409_0.764367816091954	synonymous_variant	LOW	Gm6904	protein_coding	transcript
chr15-59363231	59363231	0.075188	chr15	A	G	133	122	1	10	0	SRR3471115	muReoV.Infected	7.5187970000000007E-2	missense_variant	MODERATE	E430025E21Rik	protein_coding	transcript
chr9-59396481	59396481	0.238234	chr9	T	C	446_434_370	0_1	108_96_93	1_0	337_276	SRR3471114_SRR3471115_SRR3471116	muReoV.Infected	0.242152466367713_0.221198156682028_0.251351351351351	missense_variant	MODERATE	Arih1	protein_coding	transcript
chr11-59760252	59760252	0.120092	chr11	A	G	106_111	92_99	0	14_12	0	SRR3471114_SRR3471115	muReoV.Infected	0.132075471698113_0.108108108108108	intron_variant	MODIFIER	Mprip	protein_coding	transcript
chr13-59819826	59819826	0.157073	chr13	T	C	105_136	0	16_22	0	89_114	SRR3471114_SRR3471115	muReoV.Infected	0.152380952380952_0.161764705882353	intron_variant	MODIFIER	Zcchc6	protein_coding	transcript
chr2-60066292	60066292	0.627451	chr2	A	G	102	38	0	64	0	SRR3471114	muReoV.Infected	0.62745097999999999	intron_variant	MODIFIER	Baz2b	protein_coding	transcript
chr1-60117599	60117599	0.962455	chr1	T	C	1726_1680_1313	0	1677_1605_1261	0	48_75_52	SRR3471114_SRR3471115_SRR3471116	muReoV.Infected	0.971610660486674_0.955357142857143_0.96039603960396	intron_variant	MODIFIER	Carf	protein_coding	transcript
chr11-60197790	60197790	0.285074	chr11	T	C	225_223_184	0	48_68_62	0_1	177_154_122	SRR3471114_SRR3471115_SRR3471116	muReoV.Infected	0.213333333333333_0.304932735426009_0.33695652173913	splice_region_variant&synonymous_variant	LOW	Rai1	protein_coding	transcript
chr18-60216381	60216381	0.0710383	chr18	A	G	183	165	2	13	3	SRR3471114	muReoV.Infected	7.1038250999999997E-2	intron_variant	MODIFIER	Gm4951	protein_coding	transcript
chr1-60704227	60704227	0.0280374	chr1	A	G	107	104	0	3	0	SRR3471116	muReoV.Infected	2.8037382999999999E-2	intergenic_region	MODIFIER	Raph1-Cd28	NA	intergenic_region
chr8-61983109	61983109	0.227428	chr8	T	C	127_126_111	0	35_24	0	92_102_87	SRR3471114_SRR3471115_SRR3471116	muReoV.Infected	0.275590551181102_0.19047619047619_0.216216216216216	intron_variant	MODIFIER	Ddx60	protein_coding	transcript
chr3-62159141	62159141	0.971737	chr3	A	G	582_537_349	20_14_3	0	560_521_343	2_3	SRR3471114_SRR3471115_SRR3471116	muReoV.Infected	0.962199312714777_0.970204841713222_0.982808022922636	intergenic_region	MODIFIER	Rap2b-Arhgef26	NA	intergenic_region
chr3-62159150	62159150	0.986537	chr3	T	C	582_349	5_1	573_345	0	4_3	SRR3471114_SRR3471116	muReoV.Infected	0.984536082474227_0.988538681948424	intergenic_region	MODIFIER	Rap2b-Arhgef26	NA	intergenic_region
chr13-64135054	64135054	0.106085	chr13	T	C	454_509_382	0	47_56_40	0	407_452_342	SRR3471114_SRR3471115_SRR3471116	muReoV.Infected	0.10352422907489_0.110019646365422_0.104712041884817	3_prime_UTR_variant	MODIFIER	Zfp367	protein_coding	transcript
chr18-64500438	64500438	0.254549	chr18	T	C	1202_1173_1008	0_1	303_301_257	0	899_872_750	SRR3471114_SRR3471115_SRR3471116	muReoV.Infected	0.252079866888519_0.256606990622336_0.254960317460317	3_prime_UTR_variant	MODIFIER	Nars	protein_coding	transcript
chr13-64703226	64703226	0.977116	chr13	T	C	292_326_250	0	282_320_246	0	10_6_4	SRR3471114_SRR3471115_SRR3471116	muReoV.Infected	0.965753424657534_0.98159509202454_0.984	intergenic_region	MODIFIER	1190003K10Rik-Cntnap3	NA	intergenic_region
chr1-64760737	64760737	0.971154	chr1	T	C	104	0	101	0	3	SRR3471114	muReoV.Infected	0.97115384599999999	intergenic_region	MODIFIER	Fzd5-Plekhm3	NA	intergenic_region
chr13-65066408	65066408	0.986111	chr13	A	G	144	2	0	142	0	SRR3471115	muReoV.Infected	0.98611111100000004	3_prime_UTR_variant	MODIFIER	Mfsd14b	protein_coding	transcript
chr18-65208074	65208074	0.0172414	chr18	A	G	116	114	0	2	0	SRR3471114	muReoV.Infected	1.7241379000000001E-2	missense_variant	MODERATE	Nedd4l	protein_coding	transcript
chr3-65395656	65395656	0.967742	chr3	T	C	124	0	120	1	2	SRR3471114	muReoV.Infected	0.96774193500000005	upstream_gene_variant	MODIFIER	Ssr3	protein_coding	transcript
chr13-65416630	65416630	0.10782	chr13	T	C	528_549	9	60_56	19_16	440_468	SRR3471114_SRR3471115	muReoV.Infected	0.113636363636364_0.10200364298725	intergenic_region	MODIFIER	Zfp369-Gm10324	NA	intergenic_region
chr5-65543773	65543773	0.144059	chr5	A	G	103_105	90_87	0	13_17	0_1	SRR3471114_SRR3471115	muReoV.Infected	0.12621359223301_0.161904761904762	intron_variant	MODIFIER	Ube2k	protein_coding	transcript
chr14-65551455	65551455	0.0136054	chr14	A	G	147	145	0	2	0	SRR3471115	muReoV.Infected	1.3605442000000001E-2	missense_variant	MODERATE	Elp3	protein_coding	transcript
chr5-65556694	65556694	0.113956	chr5	A	G	110_142	95_129	0	15_13	0	SRR3471114_SRR3471115	muReoV.Infected	0.136363636363636_0.0915492957746479	intron_variant	MODIFIER	Ube2k	protein_coding	transcript
chr5-65556697	65556697	0.136	chr5	T	C	125	0	17	0	108	SRR3471115	muReoV.Infected	0.13600000000000001	intron_variant	MODIFIER	Ube2k	protein_coding	transcript
chr16-65861606	65861606	0.935243	chr16	A	G	139_150_105	9_8	0	130_142_97	0	SRR3471114_SRR3471115_SRR3471116	muReoV.Infected	0.935251798561151_0.946666666666667_0.923809523809524	3_prime_UTR_variant	MODIFIER	Vgll3	protein_coding	transcript
chr15-65873649	65873649	0.109866	chr15	A	G	130_115	115_102	0_1	15_12	0	SRR3471115_SRR3471116	muReoV.Infected	0.115384615384615_0.104347826086957	3_prime_UTR_variant	MODIFIER	Efr3a	protein_coding	transcript
chr9-65902623	65902623	0.29407	chr9	A	G	130_129_102	97_96_64	0	33_38	0	SRR3471114_SRR3471115_SRR3471116	muReoV.Infected	0.253846153846154_0.255813953488372_0.372549019607843	3_prime_UTR_variant	MODIFIER	2810417H13Rik	protein_coding	transcript
chr18-65981919	65981919	0.125807	chr18	T	C	221_183	0	23_27	0	198_156	SRR3471114_SRR3471116	muReoV.Infected	0.104072398190045_0.147540983606557	3_prime_UTR_variant	MODIFIER	Lman1	protein_coding	transcript
chr9-66089187	66089187	0.0111111	chr9	T	C	180	0	2	0	178	SRR3471116	muReoV.Infected	1.1111111E-2	splice_region_variant&synonymous_variant	LOW	Snx1	protein_coding	transcript
chr6-66540641	66540641	0.158082	chr6	A	G	396_400_315	341_323_270	0	55_77_45	0	SRR3471114_SRR3471115_SRR3471116	muReoV.Infected	0.138888888888889_0.1925_0.142857142857143	3_prime_UTR_variant	MODIFIER	Mad2l1	protein_coding	transcript
chr7-66994334	66994334	0.951684	chr7	T	C	160_193	0	152_184	0	8_9	SRR3471114_SRR3471115	muReoV.Infected	0.95_0.953367875647668	intron_variant	MODIFIER	Adamts17	protein_coding	transcript
chr5-67286971	67286971	0.172066	chr5	A	G	124_119	98_103	0	26_16	0	SRR3471114_SRR3471115	muReoV.Infected	0.209677419354839_0.134453781512605	3_prime_UTR_variant	MODIFIER	Tmem33	protein_coding	transcript
chr10-67546540	67546540	0.154541	chr10	T	C	158_131_132	0	18_21_25	0	140_110_107	SRR3471114_SRR3471115_SRR3471116	muReoV.Infected	0.113924050632911_0.16030534351145_0.189393939393939	3_prime_UTR_variant	MODIFIER	Ado	protein_coding	transcript
chr10-67546542	67546542	0.262617	chr10	T	C	166_135_137	0	44_42_29	0	122_93_108	SRR3471114_SRR3471115_SRR3471116	muReoV.Infected	0.265060240963855_0.311111111111111_0.211678832116788	3_prime_UTR_variant	MODIFIER	Ado	protein_coding	transcript
chr13-67621588	67621588	0.949342	chr13	A	G	135_131_110	8_5_6	0	127_126_104	0	SRR3471114_SRR3471115_SRR3471116	muReoV.Infected	0.940740740740741_0.961832061068702_0.945454545454545	missense_variant	MODERATE	Zfp729a	protein_coding	transcript
chr18-67793696	67793696	0.986111	chr18	T	C	144	0	142	0	2	SRR3471115	muReoV.Infected	0.98611111100000004	3_prime_UTR_variant	MODIFIER	Seh1l	protein_coding	transcript
chr10-68098632	68098632	0.983333	chr10	T	C	120	0	118	2	0	SRR3471116	muReoV.Infected	0.98333333300000003	missense_variant	MODERATE	Arid5b	protein_coding	transcript
chr10-68135001	68135001	0.016129	chr10	A	T	124	117	0	2	5	SRR3471114	muReoV.Infected	1.6129032000000001E-2	missense_variant	MODERATE	Arid5b	protein_coding	transcript
chr15-68876834	68876834	0.773383	chr15	T	C	569_556_346	109_87_64	432_434_270	0_6_7	28_29_5	SRR3471114_SRR3471115_SRR3471116	muReoV.Infected	0.759226713532513_0.780575539568345_0.780346820809249	intergenic_region	MODIFIER	Mir30d-Khdrbs3	NA	intergenic_region
chr2-69110105	69110105	0.171429	chr2	A	G	105	86	1	18	0	SRR3471114	muReoV.Infected	0.171429	3_prime_UTR_variant	MODIFIER	Cers6	protein_coding	transcript
chr10-69338464	69338464	0.0694708	chr10	T	C	212_227_163	5_8_3	14_17_11	8_5	185_194_144	SRR3471114_SRR3471115_SRR3471116	muReoV.Infected	0.0660377358490566_0.0748898678414097_0.0674846625766871	3_prime_UTR_variant	MODIFIER	Cdk1	protein_coding	transcript
chr13-69506990	69506990	0.0823045	chr13	T	C	243	7	20	1	215	SRR3471114	muReoV.Infected	8.2304527000000002E-2	missense_variant	MODERATE	Papd7	protein_coding	transcript
chr8-69562966	69562966	0.928652	chr8	T	C	137_149_119	6_10_8	127_138_111	1_0	3_1_0	SRR3471114_SRR3471115_SRR3471116	muReoV.Infected	0.927007299270073_0.926174496644295_0.932773109243697	intergenic_region	MODIFIER	Gm10033-Zfp868	NA	intergenic_region
chr2-69750355	69750355	0.104575	chr2	T	C	153	4	16	7	126	SRR3471115	muReoV.Infected	0.104575	synonymous_variant	LOW	Ppig	protein_coding	transcript
chr4-70290002	70290002	0.257561	chr4	A	G	127_107	96_78	0	31_29	0	SRR3471114_SRR3471115	muReoV.Infected	0.244094488188976_0.271028037383178	missense_variant	MODERATE	Cdk5rap2	protein_coding	transcript
chr14-70305511	70305511	0.127133	chr14	T	C	162_149_132	0	23_21_13	0	139_128_119	SRR3471114_SRR3471115_SRR3471116	muReoV.Infected	0.141975308641975_0.140939597315436_0.0984848484848485	3_prime_UTR_variant	MODIFIER	Slc39a14	protein_coding	transcript
chrX-70343853	70343853	0.102804	chrX	T	C	321	1	33	0	287	SRR3471114	muReoV.Infected	0.10280373800000001	3_prime_UTR_variant	MODIFIER	Ids	protein_coding	transcript
chrX-70460161	70460161	0.184466	chrX	T	C	141_151_143	0	25_23_32	0	116_128_111	SRR3471114_SRR3471115_SRR3471116	muReoV.Infected	0.177304964539007_0.152317880794702_0.223776223776224	3_prime_UTR_variant	MODIFIER	Tmem185a	protein_coding	transcript
chr16-70527267	70527267	0.0179211	chr16	T	C	279	0	5	0	274	SRR3471115	muReoV.Infected	1.7921146999999998E-2	missense_variant	MODERATE	Gbe1	protein_coding	transcript
chr8-70699425	70699425	0.184069	chr8	T	C	120_102	0	23_18	0	97_84	SRR3471115_SRR3471116	muReoV.Infected	0.191666666666667_0.176470588235294	missense_variant	MODERATE	Jund	protein_coding	transcript
chr3-70708980	70708980	0.99	chr3	T	C	100	0	99	0	1	SRR3471114	muReoV.Infected	0.99	intergenic_region	MODIFIER	Otol1-Gm6634	NA	intergenic_region
chr2-70713273	70713273	0.544643	chr2	A	G	112	51	0	61	0	SRR3471115	muReoV.Infected	0.54464285700000004	3_prime_UTR_variant	MODIFIER	Tlk1	protein_coding	transcript
chr11-70728964	70728964	0.985577	chr11	A	G	208	2	0	205	1	SRR3471115	muReoV.Infected	0.98557692299999999	3_prime_UTR_variant	MODIFIER	Kif1c	protein_coding	transcript
chr12-70887824	70887824	0.0115607	chr12	A	G	173	171	0	2	0	SRR3471114	muReoV.Infected	1.1560694E-2	missense_variant	MODERATE	Frmd6	protein_coding	transcript
chr17-70963798	70963798	0.988979	chr17	T	C	8257	31	8166	5	55	SRR3471115	muReoV.Infected	0.98897904800000003	intergenic_region	MODIFIER	Tgif1-Myl12b	NA	intergenic_region
chr17-70963839	70963839	0.173077	chr17	T	A	104	64	18	0	22	SRR3471114	muReoV.Infected	0.17307692299999999	intergenic_region	MODIFIER	Tgif1-Myl12b	NA	intergenic_region
chr2-71320254	71320254	0.987302	chr2	A	G	315	3	0	311	1	SRR3471115	muReoV.Infected	0.98730158700000004	intron_variant	MODIFIER	Slc25a12	protein_coding	transcript
chr8-71483481	71483481	0.22561	chr8	A	G	164	127	0	37	0	SRR3471115	muReoV.Infected	0.22560975599999999	missense_variant	MODERATE	Ano8	protein_coding	transcript
chr8-71535106	71535106	0.191345	chr8	T	G	743_829_673	0_1	136_164_130	607_664_542	0	SRR3471114_SRR3471115_SRR3471116	muReoV.Infected	0.183041722745626_0.197828709288299_0.193164933135215	intron_variant	MODIFIER	Bst2	protein_coding	transcript
chr1-71627175	71627175	0.0843197	chr1	T	C	1547_1375	21_13	136_111	10_14	1380_1237	SRR3471114_SRR3471116	muReoV.Infected	0.0879120879120879_0.0807272727272727	missense_variant	MODERATE	Fn1	protein_coding	transcript
chr9-71845475	71845475	0.105263	chr9	T	C	114	0	12	0	102	SRR3471115	muReoV.Infected	0.105263	3_prime_UTR_variant	MODIFIER	Tcf12	protein_coding	transcript
chr9-71845702	71845702	0.278554	chr9	T	C	241_233_203	0	65_63_60	0	176_170_143	SRR3471114_SRR3471115_SRR3471116	muReoV.Infected	0.269709543568465_0.270386266094421_0.295566502463054	3_prime_UTR_variant	MODIFIER	Tcf12	protein_coding	transcript
chr1-72088327	72088327	0.981651	chr1	A	G	109	2	0	107	0	SRR3471114	muReoV.Infected	0.98165137599999996	intergenic_region	MODIFIER	4933417E11Rik-Mreg	NA	intergenic_region
chr8-72461321	72461321	0.0921986	chr8	T	C	141	0	13	0	128	SRR3471114	muReoV.Infected	9.2198582000000001E-2	synonymous_variant	LOW	Cherp	protein_coding	transcript
chr2-72483438	72483438	0.0920578	chr2	A	G	554	502	0	51	1	SRR3471114	muReoV.Infected	9.2057762000000001E-2	synonymous_variant	LOW	Cdca7	protein_coding	transcript
chr1-72583436	72583436	0.0185185	chr1	T	C	108	0	2	0	106	SRR3471114	muReoV.Infected	1.8518519000000001E-2	splice_region_variant	LOW	Smarcal1	protein_coding	transcript
chr9-72665661	72665661	0.106195	chr9	A	G	113	101	0	12	0	SRR3471115	muReoV.Infected	0.10619468999999999	intron_variant	MODIFIER	Nedd4	protein_coding	transcript
chr2-73431495	73431495	0.227436	chr2	T	C	138_148_136	0	31_34	0	107_114_105	SRR3471114_SRR3471115_SRR3471116	muReoV.Infected	0.22463768115942_0.22972972972973_0.227941176470588	3_prime_UTR_variant	MODIFIER	Wipf1	protein_coding	transcript
chr2-73431502	73431502	0.157809	chr2	T	C	147_150_138	0	22_29_18	0	125_121_120	SRR3471114_SRR3471115_SRR3471116	muReoV.Infected	0.149659863945578_0.193333333333333_0.130434782608696	3_prime_UTR_variant	MODIFIER	Wipf1	protein_coding	transcript
chrX-73681529	73681529	0.265688	chrX	A	G	613_645_560	461_466_405	1_0	151_179_153	0_2	SRR3471114_SRR3471115_SRR3471116	muReoV.Infected	0.246329526916803_0.277519379844961_0.273214285714286	3_prime_UTR_variant	MODIFIER	Slc6a8	protein_coding	transcript
chr11-73736945	73736945	0.0163934	chr11	T	C	122	0	2	0	120	SRR3471115	muReoV.Infected	1.6393443000000001E-2	intergenic_region	MODIFIER	Zfp735-Olfr389	NA	intergenic_region
chr2-73867930	73867930	0.479032	chr2	A	G	1066_1063_979	554_551_512	1_0	510_512_467	1_0	SRR3471114_SRR3471115_SRR3471116	muReoV.Infected	0.478424015009381_0.481655691439323_0.477017364657814	intron_variant	MODIFIER	Atf2	protein_coding	transcript
chrX-74029073	74029073	0.0175439	chrX	T	G	114	3	2	44	64	SRR3471115	muReoV.Infected	1.7543860000000001E-2	3_prime_UTR_variant	MODIFIER	Mecp2	protein_coding	transcript
chrX-74261512	74261512	0.088906	chrX	T	C	186_225_175	0	13_16_22	0	173_209_153	SRR3471114_SRR3471115_SRR3471116	muReoV.Infected	0.0698924731182796_0.0711111111111111_0.125714285714286	downstream_gene_variant	MODIFIER	Emd	protein_coding	transcript
chr13-74407181	74407181	0.547619	chr13	T	C	126	0	69	0	57	SRR3471115	muReoV.Infected	0.54761904800000005	downstream_gene_variant	MODIFIER	Mir692-3	pseudogene	transcript
chr14-74749750	74749750	0.121622	chr14	T	C	148	10	18	12	108	SRR3471116	muReoV.Infected	0.121622	3_prime_UTR_variant	MODIFIER	Esd	protein_coding	transcript
chr15-74997540	74997540	0.066976	chr15	T	C	1101_1211_929	1_0	76_75_65	1	1023_1135_863	SRR3471114_SRR3471115_SRR3471116	muReoV.Infected	0.0690281562216167_0.0619322873658134_0.069967707212056	missense_variant	MODERATE	Ly6a	protein_coding	transcript
chr15-75009708	75009708	0.169897	chr15	A	G	277_282_241	215_240_208	0	62_42_33	0	SRR3471114_SRR3471115_SRR3471116	muReoV.Infected	0.223826714801444_0.148936170212766_0.136929460580913	intergenic_region	MODIFIER	Ly6a-Ly6c1	NA	intergenic_region
chr15-75009713	75009713	0.170072	chr15	T	C	278_276_232	1_0	61_41_33	1_0	215_235_199	SRR3471114_SRR3471115_SRR3471116	muReoV.Infected	0.219424460431655_0.148550724637681_0.142241379310345	intergenic_region	MODIFIER	Ly6a-Ly6c1	NA	intergenic_region
chr15-75056077	75056077	0.580515	chr15	T	C	132_125	0	73_76	0	59_49	SRR3471114_SRR3471115	muReoV.Infected	0.553030303030303_0.608	intergenic_region	MODIFIER	Ly6c1-Ly6c2	NA	intergenic_region
chr15-75056123	75056123	0.188746	chr15	A	G	108_104	88_84	0	20	0	SRR3471114_SRR3471115	muReoV.Infected	0.185185185185185_0.192307692307692	intergenic_region	MODIFIER	Ly6c1-Ly6c2	NA	intergenic_region
chr11-75066809	75066809	0.948436	chr11	T	C	170_158	0_1	160_151	0	10_6	SRR3471114_SRR3471115	muReoV.Infected	0.941176470588235_0.955696202531646	upstream_gene_variant	MODIFIER	Mir684-1	pseudogene	transcript
chr15-75086675	75086675	0.8	chr15	T	C,A	125	19	100	1	5	SRR3471114	muReoV.Infected	0.8	intergenic_region	MODIFIER	Ly6c1-Ly6c2	NA	intergenic_region
chr15-75086819	75086819	0.460404	chr15	A	G	184_112	100_60	0	84_52	0	SRR3471114_SRR3471116	muReoV.Infected	0.456521739130435_0.464285714285714	intergenic_region	MODIFIER	Ly6c1-Ly6c2	NA	intergenic_region
chr15-75086974	75086974	0.966992	chr15	T	C	152_169_119	1_0	144_164_117	0	7_5_2	SRR3471114_SRR3471115_SRR3471116	muReoV.Infected	0.947368421052632_0.970414201183432_0.983193277310924	intergenic_region	MODIFIER	Ly6c1-Ly6c2	NA	intergenic_region
chr8-75112551	75112551	0.010929	chr8	T	C	183	0	2	1	180	SRR3471114	muReoV.Infected	1.0928962E-2	missense_variant	MODERATE	Mcm5	protein_coding	transcript
chr11-75139357	75139357	0.0261438	chr11	A	G	153	148	0	4	1	SRR3471115	muReoV.Infected	2.6143791E-2	synonymous_variant	LOW	Smg6	protein_coding	transcript
chr1-75245326	75245326	0.106796	chr1	T	C	103	1	11	1	90	SRR3471116	muReoV.Infected	0.106796	3_prime_UTR_variant	MODIFIER	Dnajb2	protein_coding	transcript
chr11-75300618	75300618	0.104348	chr11	T	C	115	0	12	0	103	SRR3471115	muReoV.Infected	0.104348	3_prime_UTR_variant	MODIFIER	Rpa1	protein_coding	transcript
chr11-75300622	75300622	0.115044	chr11	T	C	113	0	13	0	100	SRR3471116	muReoV.Infected	0.115044	3_prime_UTR_variant	MODIFIER	Rpa1	protein_coding	transcript
chr11-75300985	75300985	0.147825	chr11	T	C	180_163_128	0	26_22_21	0	154_141_107	SRR3471114_SRR3471115_SRR3471116	muReoV.Infected	0.144444444444444_0.134969325153374_0.1640625	3_prime_UTR_variant	MODIFIER	Rpa1	protein_coding	transcript
chr11-75301000	75301000	0.126184	chr11	T	C	171_138_120	0	20_14	0	151_118_106	SRR3471114_SRR3471115_SRR3471116	muReoV.Infected	0.116959064327485_0.144927536231884_0.116666666666667	3_prime_UTR_variant	MODIFIER	Rpa1	protein_coding	transcript
chr12-75453669	75453669	0.0876997	chr12	A	G	257_260_216	224_237_197	1_3	30_20_15	2_1	SRR3471114_SRR3471115_SRR3471116	muReoV.Infected	0.116731517509728_0.0769230769230769_0.0694444444444444	3_prime_UTR_variant	MODIFIER	Ppp2r5e	protein_coding	transcript
chr11-75490203	75490203	0.0495049	chr11	A	G	202	187	1	10	4	SRR3471114	muReoV.Infected	4.9504949999999999E-2	missense_variant	MODERATE	Prpf8	protein_coding	transcript
chrX-75534767	75534767	0.189103	chrX	T	C	186_156	7_5	31_33	5_2	143_116	SRR3471114_SRR3471116	muReoV.Infected	0.166666666666667_0.211538461538462	3_prime_UTR_variant	MODIFIER	Vbp1	protein_coding	transcript
chr2-75665905	75665905	0.191964	chr2	A	G	224	181	0	43	0	SRR3471114	muReoV.Infected	0.19196428600000001	3_prime_UTR_variant	MODIFIER	Hnrnpa3	protein_coding	transcript
chr2-75665913	75665913	0.320724	chr2	A	G	235_204_173	156_145_114	0	78_59	1_0	SRR3471114_SRR3471115_SRR3471116	muReoV.Infected	0.331914893617021_0.28921568627451_0.341040462427746	3_prime_UTR_variant	MODIFIER	Hnrnpa3	protein_coding	transcript
chr2-75683390	75683390	0.324371	chr2	T	C	186_167_155	0_1	54_58_52	0	132_108_102	SRR3471114_SRR3471115_SRR3471116	muReoV.Infected	0.290322580645161_0.347305389221557_0.335483870967742	intron_variant	MODIFIER	Nfe2l2	protein_coding	transcript
chr12-75716121	75716121	0.102639	chr12	T	C	341	1	35	0	305	SRR3471115	muReoV.Infected	0.102639	missense_variant	MODERATE	Sgpp1	protein_coding	transcript
chr11-75765190	75765190	0.112184	chr11	T	C	276_229	2_3	33_24	1_0	240_202	SRR3471114_SRR3471116	muReoV.Infected	0.119565217391304_0.104803493449782	3_prime_UTR_variant	MODIFIER	Ywhae	protein_coding	transcript
chr13-75849799	75849799	0.988506	chr13	T	C	174	1	172	0	1	SRR3471114	muReoV.Infected	0.98850574700000005	3_prime_UTR_variant	MODIFIER	Glrx	protein_coding	transcript
chr5-76248373	76248373	0.168142	chr5	T	C	113	0	19	0	94	SRR3471114	muReoV.Infected	0.16814159300000001	synonymous_variant	LOW	Clock	protein_coding	transcript
chr12-76297575	76297575	0.0141988	chr12	T	C	493	1	7	5	480	SRR3471116	muReoV.Infected	1.4198783E-2	missense_variant	MODERATE	Mthfd1	protein_coding	transcript
chr11-76781837	76781837	0.223306	chr11	T	C	298_304_241	1_0	68_75_47	0	229_194	SRR3471114_SRR3471115_SRR3471116	muReoV.Infected	0.228187919463087_0.246710526315789_0.195020746887967	3_prime_UTR_variant	MODIFIER	Cpd	protein_coding	transcript
chr15-77054619	77054619	0.980603	chr15	A	G	234_154	3_4	0	231_150	0	SRR3471115_SRR3471116	muReoV.Infected	0.987179487179487_0.974025974025974	upstream_gene_variant	MODIFIER	Mb	protein_coding	transcript
chr15-77056080	77056080	0.12037	chr15	A	G	108	95	0	13	0	SRR3471116	muReoV.Infected	0.12037	3_prime_UTR_variant	MODIFIER	Apol6	protein_coding	transcript
chr16-77115721	77115721	0.0959596	chr16	A	G	198	176	0	19	3	SRR3471115	muReoV.Infected	9.5959595999999994E-2	3_prime_UTR_variant	MODIFIER	Usp25	protein_coding	transcript
chr18-77150163	77150163	0.0990566	chr18	A	G	212	191	0	21	0	SRR3471115	muReoV.Infected	9.9056604000000006E-2	downstream_gene_variant	MODIFIER	Pias2	protein_coding	transcript
chr11-77500706	77500706	0.0120482	chr11	A	G	166	164	0	2	0	SRR3471116	muReoV.Infected	1.2048193E-2	missense_variant	MODERATE	Git1	protein_coding	transcript
chr11-77536054	77536054	0.126866	chr11	T	C	134	0	17	0	117	SRR3471114	muReoV.Infected	0.12686567200000001	3_prime_UTR_variant	MODIFIER	Taok1	protein_coding	transcript
chr10-77645099	77645099	0.0918367	chr10	A	G	196	178	0	18	0	SRR3471116	muReoV.Infected	9.1836735000000003E-2	3_prime_UTR_variant	MODIFIER	Ube2g2	protein_coding	transcript
chr15-77763229	77763229	0.0140497	chr15	T	C	676_665_566	2_3_1	12_8_7	1_2	661_653_556	SRR3471114_SRR3471115_SRR3471116	muReoV.Infected	0.0177514792899408_0.0120300751879699_0.0123674911660777	missense_variant	MODERATE	Myh9	protein_coding	transcript
chr15-77769564	77769564	0.160307	chr15	T	C	871_843_725	1_0	128_142_120	0	742_701_605	SRR3471114_SRR3471115_SRR3471116	muReoV.Infected	0.146957520091848_0.168446026097272_0.16551724137931	missense_variant	MODERATE	Myh9	protein_coding	transcript
chr18-77780296	77780296	0.0361111	chr18	A	G	360	346	0	13	1	SRR3471116	muReoV.Infected	3.6111111000000001E-2	missense_variant	MODERATE	Atp5a1	protein_coding	transcript
chr11-78266687	78266687	0.0584795	chr11	T	C	171	4	10	6	150	SRR3471114	muReoV.Infected	5.8479532000000001E-2	missense_variant	MODERATE	2610507B11Rik	protein_coding	transcript
chr12-78350929	78350929	0.989823	chr12	T	C	5601	5	5544	2	50	SRR3471116	muReoV.Infected	0.98982324600000005	intron_variant	MODIFIER	Gphn	protein_coding	transcript
chr12-78351125	78351125	0.864218	chr12	T	C	244_295_222	17_21_11	209_261_189	9_2_8	9_11_14	SRR3471114_SRR3471115_SRR3471116	muReoV.Infected	0.85655737704918_0.884745762711864_0.851351351351351	intron_variant	MODIFIER	Gphn	protein_coding	transcript
chr1-78666149	78666149	0.982659	chr1	T	C	173	1	170	0	2	SRR3471116	muReoV.Infected	0.98265895999999997	missense_variant	MODERATE	Utp14b	protein_coding	transcript
chr8-78869631	78869631	0.967512	chr8	T	C	174_146	1_0	168_141_169	0	5	SRR3471114_SRR3471115_SRR3471116	muReoV.Infected	0.96551724137931_0.965753424657534_0.971264367816092	intergenic_region	MODIFIER	Lsm6-Zfp827	NA	intergenic_region
chr2-78920208	78920208	0.408943	chr2	A	G	172_168_135	104_98_79	0	68_70_56	0	SRR3471114_SRR3471115_SRR3471116	muReoV.Infected	0.395348837209302_0.416666666666667_0.414814814814815	3_prime_UTR_variant	MODIFIER	Ube2e3	protein_coding	transcript
chr3-79063205	79063205	0.0175439	chr3	T	G	114	0	2	33	79	SRR3471114	muReoV.Infected	1.7543860000000001E-2	3_prime_UTR_variant	MODIFIER	Rapgef2	protein_coding	transcript
chr1-79702629	79702629	0.131148	chr1	T	C	122	0	16	0	106	SRR3471114	muReoV.Infected	0.13114754100000001	3_prime_UTR_variant	MODIFIER	Wdfy1	protein_coding	transcript
chr1-79706265	79706265	0.0556073	chr1	A	G	195_233_177	179_214_163	3_2	12_14_8	1_3_4	SRR3471114_SRR3471115_SRR3471116	muReoV.Infected	0.0615384615384615_0.0600858369098712_0.0451977401129944	synonymous_variant	LOW	Wdfy1	protein_coding	transcript
chr15-79787433	79787433	0.135387	chr15	T	C	121_125_116	0	16_17	0	105_108_100	SRR3471114_SRR3471115_SRR3471116	muReoV.Infected	0.132231404958678_0.136_0.137931034482759	3_prime_UTR_variant	MODIFIER	Nptxr	protein_coding	transcript
chr15-79824895	79824895	0.307648	chr15	T	C	165_170_154	0	46_51_53	0	119_101	SRR3471114_SRR3471115_SRR3471116	muReoV.Infected	0.278787878787879_0.3_0.344155844155844	3_prime_UTR_variant	MODIFIER	Cbx6	protein_coding	transcript
chr15-79907814	79907814	0.173293	chr15	A	G	564_616_470	464_519_383	0	100_97_87	0	SRR3471114_SRR3471115_SRR3471116	muReoV.Infected	0.177304964539007_0.157467532467532_0.185106382978723	3_prime_UTR_variant	MODIFIER	Apobec3	protein_coding	transcript
chr11-79935637	79935637	0.235892	chr11	T	C	148_149_112	0	30_34_31	0	118_115_81	SRR3471114_SRR3471115_SRR3471116	muReoV.Infected	0.202702702702703_0.228187919463087_0.276785714285714	3_prime_UTR_variant	MODIFIER	Utp6	protein_coding	transcript
chr18-79959784	79959784	0.0582524	chr18	T	C	103	0	6	0	94	SRR3471115	muReoV.Infected	5.8252427000000002E-2	intergenic_region	MODIFIER	Setbp1-Pard6g	NA	intergenic_region
chr10-80287636	80287636	0.585366	chr10	T	C	123	0	72	0	51	SRR3471114	muReoV.Infected	0.58536585399999996	synonymous_variant	LOW	Dazap1	protein_coding	transcript
chr10-80346498	80346498	0.13603	chr10	T	C	157_192	0	19_29	0	138_163	SRR3471114_SRR3471115	muReoV.Infected	0.121019108280255_0.151041666666667	intron_variant	MODIFIER	Bc1	pseudogene	transcript
chr7-80349550	80349550	0.984496	chr7	T	C	129	0	127	0	2	SRR3471115	muReoV.Infected	0.98449612399999997	3_prime_UTR_variant	MODIFIER	Man2a2	protein_coding	transcript
chr12-80441426	80441426	0.190083	chr12	A	T	121	58	5	23	35	SRR3471115	muReoV.Infected	0.19008264499999999	upstream_gene_variant	MODIFIER	Dcaf5	protein_coding	transcript
chr11-80442328	80442328	0.456234	chr11	A	G	330_366	202_174	0	128_192	0	SRR3471114_SRR3471115	muReoV.Infected	0.387878787878788_0.524590163934426	intron_variant	MODIFIER	Psmd11	protein_coding	transcript
chr11-80472254	80472254	0.0101523	chr11	A	C	197	108	86	2	1	SRR3471116	muReoV.Infected	1.0152283999999999E-2	upstream_gene_variant	MODIFIER	Cdk5r1	protein_coding	transcript
chr15-80948690	80948690	0.0620915	chr15	A	G	612	574	0	38	0	SRR3471115	muReoV.Infected	6.2091502999999999E-2	missense_variant	MODERATE	Adsl	protein_coding	transcript
chr10-81347506	81347506	0.0232558	chr10	A	G	172	168	0	4	0	SRR3471116	muReoV.Infected	2.3255814E-2	splice_region_variant&synonymous_variant	LOW	Hmg20b	protein_coding	transcript
chr10-81399693	81399693	0.106509	chr10	T	C	169	0	18	0	151	SRR3471114	muReoV.Infected	0.106509	3_prime_UTR_variant	MODIFIER	Nfic	protein_coding	transcript
chr15-81456501	81456501	0.152381	chr15	A	G	105	89	0	16	0	SRR3471116	muReoV.Infected	0.15238095199999999	downstream_gene_variant	MODIFIER	Xpnpep3	protein_coding	transcript
chr11-82047340	82047340	0.107843	chr11	T	C	102	0	11	0	91	SRR3471114	muReoV.Infected	0.10784313700000001	3_prime_UTR_variant	MODIFIER	Ccl7	protein_coding	transcript
chr12-82342439	82342439	0.331161	chr12	T	C	265_258_238	0_1	91_81_80	0_1	174_177_156	SRR3471114_SRR3471115_SRR3471116	muReoV.Infected	0.343396226415094_0.313953488372093_0.336134453781513	missense_variant	MODERATE	Sipa1l1	protein_coding	transcript
chr4-82505184	82505184	0.961413	chr4	T	C	116_131_123	1_0	108_127_121	0	7_4_2	SRR3471114_SRR3471115_SRR3471116	muReoV.Infected	0.931034482758621_0.969465648854962_0.983739837398374	5_prime_UTR_variant	MODIFIER	Nfib	protein_coding	transcript
chr17-82539314	82539314	0.41406	chr17	T	C	726_658	2	332_244	385_408	7_4	SRR3471114_SRR3471116	muReoV.Infected	0.457300275482094_0.370820668693009	intergenic_region	MODIFIER	Slc8a1-Gm19689	NA	intergenic_region
chr9-82869574	82869574	0.272912	chr9	T	C	162_155_111	0	36_38_39	0	126_117_72	SRR3471114_SRR3471115_SRR3471116	muReoV.Infected	0.222222222222222_0.245161290322581_0.351351351351351	3_prime_UTR_variant	MODIFIER	Phip	protein_coding	transcript
chr9-82869621	82869621	0.12605	chr9	T	C	119	1	15	0	103	SRR3471116	muReoV.Infected	0.12605	3_prime_UTR_variant	MODIFIER	Phip	protein_coding	transcript
chr10-82955280	82955280	0.831434	chr10	T	C	915_910_795	19_31_11	773_749_657	3_1_2	117_129_124	SRR3471114_SRR3471115_SRR3471116	muReoV.Infected	0.844808743169399_0.823076923076923_0.826415094339623	intergenic_region	MODIFIER	Txnrd1-Chst11	NA	intergenic_region
chr10-82955350	82955350	0.573082	chr10	A	T	813_621	138_114	16_53	471_352	188_101	SRR3471115_SRR3471116	muReoV.Infected	0.579335793357934_0.56682769726248	intergenic_region	MODIFIER	Txnrd1-Chst11	NA	intergenic_region
chr11-82962566	82962566	0.121429	chr11	A	G	140	123	0	17	0	SRR3471114	muReoV.Infected	0.121429	3_prime_UTR_variant	MODIFIER	Slfn5	protein_coding	transcript
chr11-82962655	82962655	0.103403	chr11	A	G	1626_1534_1352	1459_1370_1215	0_1	167_164_136	0	SRR3471114_SRR3471115_SRR3471116	muReoV.Infected	0.102706027060271_0.106910039113429_0.100591715976331	3_prime_UTR_variant	MODIFIER	Slfn5	protein_coding	transcript
chr11-82963456	82963456	0.0996377	chr11	A	G	552	496	1	55	0	SRR3471114	muReoV.Infected	9.9637681000000006E-2	3_prime_UTR_variant	MODIFIER	Slfn5	protein_coding	transcript
chr11-82963686	82963686	0.114965	chr11	A	G	930_949_769	832_847_665	0_1	96_101_104	2_0	SRR3471114_SRR3471115_SRR3471116	muReoV.Infected	0.103225806451613_0.106427818756586_0.135240572171652	3_prime_UTR_variant	MODIFIER	Slfn5	protein_coding	transcript
chr11-82978828	82978828	0.20979	chr11	A	G	143	113	0	30	0	SRR3471116	muReoV.Infected	0.20979	downstream_gene_variant	MODIFIER	Slfn9	protein_coding	transcript
chr11-82978900	82978900	0.166838	chr11	T	C	533_545_448	0	84_92_78	0	449_453_370	SRR3471114_SRR3471115_SRR3471116	muReoV.Infected	0.157598499061914_0.168807339449541_0.174107142857143	downstream_gene_variant	MODIFIER	Slfn9	protein_coding	transcript
chr11-82978916	82978916	0.561688	chr11	T	C	213_208_161	2_0	129_116_84	0	82_92_77	SRR3471114_SRR3471115_SRR3471116	muReoV.Infected	0.605633802816901_0.557692307692308_0.521739130434783	downstream_gene_variant	MODIFIER	Slfn9	protein_coding	transcript
chr11-82979012	82979012	0.928379	chr11	A	G	1049_1068_902	79_78_60	0	970_990_842	0	SRR3471114_SRR3471115_SRR3471116	muReoV.Infected	0.924690181124881_0.926966292134832_0.933481152993348	downstream_gene_variant	MODIFIER	Slfn9	protein_coding	transcript
chr11-82980828	82980828	0.03367	chr11	T	C	297	0	10	0	287	SRR3471116	muReoV.Infected	3.3670034000000001E-2	3_prime_UTR_variant	MODIFIER	Slfn9	protein_coding	transcript
chr11-82980836	82980836	0.69033	chr11	T	C	817	0	564	0	253	SRR3471116	muReoV.Infected	0.69033047700000005	3_prime_UTR_variant	MODIFIER	Slfn9	protein_coding	transcript
chr11-82981224	82981224	0.455536	chr11	A	G	1549_1585_1330	835_854_738	0	713_731_592	1_0	SRR3471114_SRR3471115_SRR3471116	muReoV.Infected	0.460296965784377_0.461198738170347_0.445112781954887	synonymous_variant	LOW	Slfn9	protein_coding	transcript
chr11-82981335	82981335	0.0641166	chr11	T	G	735_744_629	2_0	50_44_41	658_666_563	25_34	SRR3471114_SRR3471115_SRR3471116	muReoV.Infected	0.0680272108843537_0.0591397849462366_0.0651828298887122	synonymous_variant	LOW	Slfn9	protein_coding	transcript
chr11-82982506	82982506	0.415615	chr11	T	C	914_913_780	0	377_372_333	0	537_541_447	SRR3471114_SRR3471115_SRR3471116	muReoV.Infected	0.412472647702407_0.407447973713034_0.426923076923077	missense_variant	MODERATE	Slfn9	protein_coding	transcript
chr11-82987557	82987557	0.448381	chr11	T	C	206_199_200	0	82_83_106	0	124_116_94	SRR3471114_SRR3471115_SRR3471116	muReoV.Infected	0.398058252427184_0.417085427135678_0.53	missense_variant	MODERATE	Slfn9	protein_coding	transcript
chr11-82999420	82999420	0.987741	chr11	T	C	571	6	564	0	1	SRR3471114	muReoV.Infected	0.98774080600000003	downstream_gene_variant	MODIFIER	Slfn8	protein_coding	transcript
chr11-82999557	82999557	0.462558	chr11	A	G	201_174	104_97	0	97_77	0	SRR3471114_SRR3471116	muReoV.Infected	0.482587064676617_0.442528735632184	downstream_gene_variant	MODIFIER	Slfn8	protein_coding	transcript
chr11-83003238	83003238	0.0112071	chr11	T	G	432_369	0	5_4	411_358	16_7	SRR3471114_SRR3471116	muReoV.Infected	0.0115740740740741_0.010840108401084	synonymous_variant	LOW	Slfn8	protein_coding	transcript
chr11-83006056	83006056	0.983333	chr11	A	G	120	0	0	118	2	SRR3471116	muReoV.Infected	0.98333333300000003	intron_variant	MODIFIER	Slfn8	protein_coding	transcript
chr11-83011915	83011915	0.989247	chr11	T	C	186	1	184	0	1	SRR3471114	muReoV.Infected	0.98924731200000005	intron_variant	MODIFIER	Slfn8	protein_coding	transcript
chr11-83013060	83013060	0.982247	chr11	T	C	279_202	0	276_197	0	3_5	SRR3471114_SRR3471116	muReoV.Infected	0.989247311827957_0.975247524752475	intron_variant	MODIFIER	Slfn8	protein_coding	transcript
chr11-83016811	83016811	0.955388	chr11	T	C	324_363_285	0_1	314_346_269	0	10_16	SRR3471114_SRR3471115_SRR3471116	muReoV.Infected	0.969135802469136_0.953168044077135_0.943859649122807	missense_variant	MODERATE	Slfn8	protein_coding	transcript
chr11-83020032	83020032	0.339608	chr11	A	G	469_462_403	318_303_260	0	150_159_143	1_0	SRR3471114_SRR3471115_SRR3471116	muReoV.Infected	0.319829424307036_0.344155844155844_0.354838709677419	splice_region_variant&intron_variant	LOW	Slfn8	protein_coding	transcript
chr11-83024678	83024678	0.950704	chr11	T	C	142	0	135	0	7	SRR3471114	muReoV.Infected	0.95070422499999996	upstream_gene_variant	MODIFIER	Slfn8	protein_coding	transcript
chr11-83028343	83028343	0.0133692	chr11	T	C	1177_989	5_2	16_13	3_5	1153_969	SRR3471114_SRR3471116	muReoV.Infected	0.0135938827527613_0.0131445904954499	non_coding_transcript_exon_variant	MODIFIER	Slfn10-ps	pseudogene	transcript
chr11-83028500	83028500	0.0114334	chr11	T	A	3337_3432_2927	3096_3186_2715	36_42_33	3_1	202_203_176	SRR3471114_SRR3471115_SRR3471116	muReoV.Infected	0.010788133053641_0.0122377622377622_0.0112743423300307	non_coding_transcript_exon_variant	MODIFIER	Slfn10-ps	pseudogene	transcript
chr11-83028548	83028548	0.850919	chr11	T	C	2190_2367_1928	1_5_4	1861_2020_1638	0	328_342_286	SRR3471114_SRR3471115_SRR3471116	muReoV.Infected	0.849771689497717_0.853400929446557_0.849585062240664	non_coding_transcript_exon_variant	MODIFIER	Slfn10-ps	pseudogene	transcript
chr11-83028969	83028969	0.976633	chr11	T	C	912_863_783	0	887_846_765	1_0	24_17_18	SRR3471114_SRR3471115_SRR3471116	muReoV.Infected	0.972587719298246_0.980301274623407_0.977011494252874	non_coding_transcript_exon_variant	MODIFIER	Slfn10-ps	pseudogene	transcript
chr11-83035277	83035277	0.95421	chr11	T	C	165_176_145	0_1	158_169_137	0	7_6_8	SRR3471114_SRR3471115_SRR3471116	muReoV.Infected	0.957575757575758_0.960227272727273_0.944827586206897	non_coding_transcript_exon_variant	MODIFIER	Slfn10-ps	pseudogene	transcript
chr8-83314744	83314744	0.270655	chr8	T	C	126_139_130	0	32_38_37	0	94_101_93	SRR3471114_SRR3471115_SRR3471116	muReoV.Infected	0.253968253968254_0.273381294964029_0.284615384615385	3_prime_UTR_variant	MODIFIER	Elmod2	protein_coding	transcript
chr11-83403114	83403114	0.199965	chr11	T	C	111_119	4_6_8	28_21_19	3_1	76_91_83	SRR3471114_SRR3471115_SRR3471116	muReoV.Infected	0.252252252252252_0.176470588235294_0.171171171171171	3_prime_UTR_variant	MODIFIER	Ap2b1	protein_coding	transcript
chr6-83600962	83600962	0.967625	chr6	A	G	193_159	4_6	0	189_152	0_1	SRR3471114_SRR3471116	muReoV.Infected	0.979274611398964_0.955974842767296	intergenic_region	MODIFIER	Gm21284-Clec4f	NA	intergenic_region
chr12-83637742	83637742	0.158879	chr12	A	G	107	90	0	17	0	SRR3471115	muReoV.Infected	0.158879	intron_variant	MODIFIER	Rbm25	protein_coding	transcript
chr12-83637743	83637743	0.11215	chr12	A	G	107	95	0	12	0	SRR3471115	muReoV.Infected	0.11215	intron_variant	MODIFIER	Rbm25	protein_coding	transcript
chr11-83981425	83981425	0.0240964	chr11	T	C	166	0	4	0	162	SRR3471115	muReoV.Infected	2.4096386000000001E-2	missense_variant	MODERATE	Synrg	protein_coding	transcript
chr2-84332080	84332080	0.0981308	chr2	T	C	214	0	21	0	193	SRR3471114	muReoV.Infected	9.8130840999999996E-2	3_prime_UTR_variant	MODIFIER	Calcrl	protein_coding	transcript
chr2-84442163	84442163	0.392915	chr2	T	C	187_203_152	0	60_82_69	0	127_121_83	SRR3471114_SRR3471115_SRR3471116	muReoV.Infected	0.320855614973262_0.403940886699507_0.453947368421053	3_prime_UTR_variant	MODIFIER	Tfpi	protein_coding	transcript
chr7-84572204	84572204	0.915708	chr7	T	C	130_126_122	0	117_115_114	0	13_11_8	SRR3471114_SRR3471115_SRR3471116	muReoV.Infected	0.9_0.912698412698413_0.934426229508197	intron_variant	MODIFIER	Gm2115	pseudogene	transcript
chr1-84957080	84957080	0.253055	chr1	T	C	190_176_144	0	52_50_29	0	138_126_115	SRR3471114_SRR3471115_SRR3471116	muReoV.Infected	0.273684210526316_0.284090909090909_0.201388888888889	intergenic_region	MODIFIER	Slc16a14-A530032D15Rik	NA	intergenic_region
chr1-84957504	84957504	0.187683	chr1	T	C	341	0	64	0	277	SRR3471115	muReoV.Infected	0.18768328400000001	intergenic_region	MODIFIER	Slc16a14-A530032D15Rik	NA	intergenic_region
chr1-84964025	84964025	0.154487	chr1	T	C	230_218	0	34_42_29	0	196_188_189	SRR3471114_SRR3471115_SRR3471116	muReoV.Infected	0.147826086956522_0.182608695652174_0.13302752293578	intergenic_region	MODIFIER	Slc16a14-A530032D15Rik	NA	intergenic_region
chr1-84964255	84964255	0.152025	chr1	T	C	254_250_230	0	43_38_31	0	211_212_199	SRR3471114_SRR3471115_SRR3471116	muReoV.Infected	0.169291338582677_0.152_0.134782608695652	intergenic_region	MODIFIER	Slc16a14-A530032D15Rik	NA	intergenic_region
chr1-84964668	84964668	0.0408622	chr1	A	G	142_153_114	137_145_110	0	5_8_4	0	SRR3471114_SRR3471115_SRR3471116	muReoV.Infected	0.0352112676056338_0.0522875816993464_0.0350877192982456	intergenic_region	MODIFIER	Slc16a14-A530032D15Rik	NA	intergenic_region
chr1-85012254	85012254	0.0248104	chr1	T	C	472_456	0_1	11_12	60_62	401_381	SRR3471114_SRR3471115	muReoV.Infected	0.0233050847457627_0.0263157894736842	intergenic_region	MODIFIER	Slc16a14-A530032D15Rik	NA	intergenic_region
chr1-85012265	85012265	0.522088	chr1	T	C	747	5	390	7	345	SRR3471116	muReoV.Infected	0.52208835300000001	intergenic_region	MODIFIER	Slc16a14-A530032D15Rik	NA	intergenic_region
chr8-85018529	85018529	0.0381818	chr8	A	G	550	505	8	21	16	SRR3471114	muReoV.Infected	3.8181817999999999E-2	missense_variant	MODERATE	Asna1	protein_coding	transcript
chr1-85027080	85027080	0.39203	chr1	A	G	555_481	346_285	0	209_196	0	SRR3471115_SRR3471116	muReoV.Infected	0.376576576576577_0.407484407484408	intergenic_region	MODIFIER	Slc16a14-A530032D15Rik	NA	intergenic_region
chr1-85028258	85028258	0.259943	chr1	A	G	127_118_120	92_88_90	0	35_30	0	SRR3471114_SRR3471115_SRR3471116	muReoV.Infected	0.275590551181102_0.254237288135593_0.25	intergenic_region	MODIFIER	Slc16a14-A530032D15Rik	NA	intergenic_region
chr1-85037381	85037381	0.0374532	chr1	A	G	267	257	0	10	0	SRR3471114	muReoV.Infected	3.7453184E-2	intergenic_region	MODIFIER	Slc16a14-A530032D15Rik	NA	intergenic_region
chr1-85040154	85040154	0.0346124	chr1	A	G	341_284	327_276	0	14_8	0	SRR3471114_SRR3471116	muReoV.Infected	0.0410557184750733_0.028169014084507	intergenic_region	MODIFIER	Slc16a14-A530032D15Rik	NA	intergenic_region
chr1-85041740	85041740	0.0789474	chr1	A	G	152	140	0	12	0	SRR3471114	muReoV.Infected	7.8947368000000004E-2	intergenic_region	MODIFIER	Slc16a14-A530032D15Rik	NA	intergenic_region
chr1-85085142	85085142	0.0386857	chr1	T	C	283_256_212	0	6_11	0	277_245_201	SRR3471114_SRR3471115_SRR3471116	muReoV.Infected	0.0212014134275618_0.04296875_0.0518867924528302	downstream_gene_variant	MODIFIER	A530032D15Rik	protein_coding	transcript
chr1-85085920	85085920	0.148148	chr1	T	C	108	0	16	0	92	SRR3471114	muReoV.Infected	0.14814814800000001	downstream_gene_variant	MODIFIER	A530032D15Rik	protein_coding	transcript
chr1-85096760	85096760	0.184051	chr1	T	C	151_115_112	0	26_17	0	125_98_86	SRR3471114_SRR3471115_SRR3471116	muReoV.Infected	0.172185430463576_0.147826086956522_0.232142857142857	intron_variant	MODIFIER	A530032D15Rik	protein_coding	transcript
chr1-85099596	85099596	0.167732	chr1	T	C	127_101	0	25_14	0	102_87	SRR3471114_SRR3471115	muReoV.Infected	0.196850393700787_0.138613861386139	missense_variant	MODERATE	A530032D15Rik	protein_coding	transcript
chr1-85100761	85100761	0.123967	chr1	A	G	121	105	0	15	1	SRR3471114	muReoV.Infected	0.123967	intron_variant	MODIFIER	A530032D15Rik	protein_coding	transcript
chr1-85100810	85100810	0.19427	chr1	T	C	127_119	0	28_20	0	99	SRR3471114_SRR3471115	muReoV.Infected	0.220472440944882_0.168067226890756	intron_variant	MODIFIER	A530032D15Rik	protein_coding	transcript
chr1-85102090	85102090	0.424078	chr1	A	G	108_107_106	72_56_57	0	36_51_49	0	SRR3471114_SRR3471115_SRR3471116	muReoV.Infected	0.333333333333333_0.476635514018692_0.462264150943396	intron_variant	MODIFIER	A530032D15Rik	protein_coding	transcript
chr1-85105531	85105531	0.167603	chr1	T	C	396_351_270	0_1	67_56_47	0_1	329_293_223	SRR3471114_SRR3471115_SRR3471116	muReoV.Infected	0.169191919191919_0.15954415954416_0.174074074074074	intron_variant	MODIFIER	A530032D15Rik	protein_coding	transcript
chr1-85110414	85110414	0.0535714	chr1	A	G	112	106	0	6	0	SRR3471114	muReoV.Infected	5.3571428999999997E-2	upstream_gene_variant	MODIFIER	A530032D15Rik	protein_coding	transcript
chr1-85111483	85111483	0.245261	chr1	T	C	556_651_520	0	120_182_125	0	436_469_395	SRR3471114_SRR3471115_SRR3471116	muReoV.Infected	0.215827338129496_0.279569892473118_0.240384615384615	upstream_gene_variant	MODIFIER	A530032D15Rik	protein_coding	transcript
chr1-85112557	85112557	0.444826	chr1	T	C	445_405_332	0_1	190_187_148	0	255_217_184	SRR3471114_SRR3471115_SRR3471116	muReoV.Infected	0.426966292134831_0.461728395061728_0.44578313253012	upstream_gene_variant	MODIFIER	A530032D15Rik	protein_coding	transcript
chr1-85114086	85114086	0.0243902	chr1	T	C	123	3	3	1	116	SRR3471114	muReoV.Infected	2.4390243999999998E-2	upstream_gene_variant	MODIFIER	A530032D15Rik	protein_coding	transcript
chr1-85131913	85131913	0.920748	chr1	A	G	238_181	18_15	0	220_166	0	SRR3471115_SRR3471116	muReoV.Infected	0.92436974789916_0.917127071823204	intergenic_region	MODIFIER	A530032D15Rik-Gm7609	NA	intergenic_region
chr1-85199875	85199875	0.243056	chr1	A	G	144_104	110_78	0	34_26	0	SRR3471114_SRR3471116	muReoV.Infected	0.236111111111111_0.25	intron_variant	MODIFIER	Gm7609	protein_coding	transcript
chr1-85201220	85201220	0.500171	chr1	T	C	305_315_269	0	156_164_126	0	149_151_143	SRR3471114_SRR3471115_SRR3471116	muReoV.Infected	0.511475409836066_0.520634920634921_0.468401486988848	intron_variant	MODIFIER	Gm7609	protein_coding	transcript
chr1-85202495	85202495	0.219459	chr1	A	G	300_307_248	229_250_187	2_0	69_56_61	0_1	SRR3471114_SRR3471115_SRR3471116	muReoV.Infected	0.23_0.182410423452769_0.245967741935484	intron_variant	MODIFIER	Gm7609	protein_coding	transcript
chr1-85203286	85203286	0.326233	chr1	T	C	149_115	0	44_50_40	0	105_99_75	SRR3471114_SRR3471115_SRR3471116	muReoV.Infected	0.295302013422819_0.335570469798658_0.347826086956522	intron_variant	MODIFIER	Gm7609	protein_coding	transcript
chr1-85206512	85206512	0.571886	chr1	T	C	376_411_301	1_0	210_238_174	0	165_173_127	SRR3471114_SRR3471115_SRR3471116	muReoV.Infected	0.558510638297872_0.579075425790754_0.578073089700997	intron_variant	MODIFIER	Gm7609	protein_coding	transcript
chr1-85214081	85214081	0.316061	chr1	T	C	394_390_366	0_1	119_122	1_0	274_267_244	SRR3471114_SRR3471115_SRR3471116	muReoV.Infected	0.302030456852792_0.312820512820513_0.333333333333333	downstream_gene_variant	MODIFIER	Gm7609	protein_coding	transcript
chr1-85214664	85214664	0.470305	chr1	T	C	502_484	0	216_247	0	286_237	SRR3471114_SRR3471115	muReoV.Infected	0.430278884462151_0.510330578512397	downstream_gene_variant	MODIFIER	Gm7609	protein_coding	transcript
chr13-85230397	85230397	0.0227273	chr13	T	C	132	0	3	0	129	SRR3471115	muReoV.Infected	2.2727272999999999E-2	synonymous_variant	LOW	Rasa1	protein_coding	transcript
chr1-85256502	85256502	0.421569	chr1	T	C	102	0	43	0	59	SRR3471114	muReoV.Infected	0.42156862699999997	intron_variant	MODIFIER	C130026I21Rik	protein_coding	transcript
chr8-85263320	85263320	0.0473118	chr8	A	G	465	439	1	22	3	SRR3471114	muReoV.Infected	4.7311828E-2	synonymous_variant	LOW	Vps35	protein_coding	transcript
chr1-85264178	85264178	0.224138	chr1	A	G	116	90	0	26	0	SRR3471114	muReoV.Infected	0.22413793100000001	intron_variant	MODIFIER	C130026I21Rik	protein_coding	transcript
chr1-85273466	85273466	0.0884354	chr1	T	C	147	0	13	0	134	SRR3471114	muReoV.Infected	8.8435373999999997E-2	upstream_gene_variant	MODIFIER	C130026I21Rik	protein_coding	transcript
chr1-85273467	85273467	0.155717	chr1	T	C	147_143_119	0	23_24_17	0	124_119_102	SRR3471114_SRR3471115_SRR3471116	muReoV.Infected	0.156462585034014_0.167832167832168_0.142857142857143	upstream_gene_variant	MODIFIER	C130026I21Rik	protein_coding	transcript
chr1-85273474	85273474	0.148837	chr1	T	C	140_143_116	0	20_19	0	120_123_97	SRR3471114_SRR3471115_SRR3471116	muReoV.Infected	0.142857142857143_0.13986013986014_0.163793103448276	upstream_gene_variant	MODIFIER	C130026I21Rik	protein_coding	transcript
chr1-85274468	85274468	0.0184843	chr1	T	C	541	0	10	1	530	SRR3471114	muReoV.Infected	1.8484288000000001E-2	upstream_gene_variant	MODIFIER	C130026I21Rik	protein_coding	transcript
chr1-85276491	85276491	0.103774	chr1	T	C	106	0	11	0	95	SRR3471116	muReoV.Infected	0.103774	intergenic_region	MODIFIER	C130026I21Rik-Sp110	NA	intergenic_region
chr1-85276500	85276500	0.114094	chr1	T	C	149	0	17	0	132	SRR3471115	muReoV.Infected	0.11409395999999999	intergenic_region	MODIFIER	C130026I21Rik-Sp110	NA	intergenic_region
chr1-85282786	85282786	0.151399	chr1	A	G	412_418_378	341_360_322	0_1	71_57_55	0_1	SRR3471114_SRR3471115_SRR3471116	muReoV.Infected	0.172330097087379_0.136363636363636_0.145502645502645	intergenic_region	MODIFIER	C130026I21Rik-Sp110	NA	intergenic_region
chr1-85290961	85290961	0.172185	chr1	T	C	151	0	26	0	125	SRR3471114	muReoV.Infected	0.172185	intergenic_region	MODIFIER	C130026I21Rik-Sp110	NA	intergenic_region
chr1-85298517	85298517	0.178479	chr1	T	C	141_130_114	0	30_18_21	0	111_112_93	SRR3471114_SRR3471115_SRR3471116	muReoV.Infected	0.212765957446809_0.138461538461538_0.184210526315789	intergenic_region	MODIFIER	C130026I21Rik-Sp110	NA	intergenic_region
chr1-85305307	85305307	0.605674	chr1	T	C	149_162_146	0	87_111_80	0_1	62_51_65	SRR3471114_SRR3471115_SRR3471116	muReoV.Infected	0.583892617449664_0.685185185185185_0.547945205479452	intergenic_region	MODIFIER	C130026I21Rik-Sp110	NA	intergenic_region
chr1-85315440	85315440	0.0733333	chr1	A	G	300	278	0	22	0	SRR3471116	muReoV.Infected	7.3333333000000001E-2	intergenic_region	MODIFIER	C130026I21Rik-Sp110	NA	intergenic_region
chr1-85315571	85315571	0.0285714	chr1	T	C	140	2	4	0	134	SRR3471116	muReoV.Infected	2.8571428999999999E-2	intergenic_region	MODIFIER	C130026I21Rik-Sp110	NA	intergenic_region
chr1-85315572	85315572	0.0296296	chr1	T	C	135	0	4	0	131	SRR3471116	muReoV.Infected	2.9629630000000001E-2	intergenic_region	MODIFIER	C130026I21Rik-Sp110	NA	intergenic_region
chr1-85317068	85317068	0.0806452	chr1	A	G	124	114	0	10	0	SRR3471116	muReoV.Infected	8.0645161000000007E-2	intergenic_region	MODIFIER	C130026I21Rik-Sp110	NA	intergenic_region
chr12-85341301	85341301	0.0911528	chr12	T	C	373	0	34	0	339	SRR3471115	muReoV.Infected	9.1152814999999998E-2	3_prime_UTR_variant	MODIFIER	Tmed10	protein_coding	transcript
chr18-85382032	85382032	0.906762	chr18	T	C	201_164	0	177_153	0	24_11	SRR3471114_SRR3471116	muReoV.Infected	0.880597014925373_0.932926829268293	intergenic_region	MODIFIER	Fbxo15-Neto1	NA	intergenic_region
chr1-85484357	85484357	0.165505	chr1	A	G	596_694_557	493_577_468	0	103_115_88	0_2_1	SRR3471114_SRR3471115_SRR3471116	muReoV.Infected	0.172818791946309_0.165706051873199_0.157989228007181	intergenic_region	MODIFIER	C130026I21Rik-Sp110	NA	intergenic_region
chr1-85484556	85484556	0.133333	chr1	A	G	135	117	0	18	0	SRR3471114	muReoV.Infected	0.133333	intergenic_region	MODIFIER	C130026I21Rik-Sp110	NA	intergenic_region
chr1-85538028	85538028	0.116005	chr1	A	G	211_165_121	184_146_107	0	26_18_14	1_0	SRR3471114_SRR3471115_SRR3471116	muReoV.Infected	0.123222748815166_0.109090909090909_0.115702479338843	intergenic_region	MODIFIER	C130026I21Rik-Sp110	NA	intergenic_region
chr1-85551821	85551821	0.48	chr1	T	C	100	0	48	0	52	SRR3471115	muReoV.Infected	0.48	intergenic_region	MODIFIER	C130026I21Rik-Sp110	NA	intergenic_region
chr1-85608300	85608300	0.47	chr1	T	C	100	0	47	0	53	SRR3471115	muReoV.Infected	0.47	upstream_gene_variant	MODIFIER	Sp110	protein_coding	transcript
chr1-85609011	85609011	0.139692	chr1	T	C	149_126_110	0	20_21_13	0	129_105_97	SRR3471114_SRR3471115_SRR3471116	muReoV.Infected	0.134228187919463_0.166666666666667_0.118181818181818	intron_variant	MODIFIER	Sp140	protein_coding	transcript
chr1-85609023	85609023	0.213662	chr1	T	C	155_129_111	0	27_30_26	0	128_99_85	SRR3471114_SRR3471115_SRR3471116	muReoV.Infected	0.174193548387097_0.232558139534884_0.234234234234234	intron_variant	MODIFIER	Sp140	protein_coding	transcript
chr16-85861294	85861294	0.677857	chr16	A	G	577_516_458	171_170_155	0	406_346_302	0_1	SRR3471114_SRR3471115_SRR3471116	muReoV.Infected	0.703639514731369_0.670542635658915_0.65938864628821	3_prime_UTR_variant	MODIFIER	Adamts5	protein_coding	transcript
chr5-86148898	86148898	0.013245	chr5	A	G	151	149	0	2	0	SRR3471114	muReoV.Infected	1.3245033E-2	missense_variant	MODERATE	Uba6	protein_coding	transcript
chr11-86186974	86186974	0.0212766	chr11	A	G	141	138	0	3	0	SRR3471114	muReoV.Infected	2.1276595999999998E-2	synonymous_variant	LOW	Brip1	protein_coding	transcript
chr15-86194839	86194839	0.857023	chr15	T	C	234_214_182	11_8_6	198_181_160	4_0	21_24_16	SRR3471114_SRR3471115_SRR3471116	muReoV.Infected	0.846153846153846_0.845794392523365_0.879120879120879	intergenic_region	MODIFIER	Cerk-Tbc1d22a	NA	intergenic_region
chr6-86334142	86334142	0.0180587	chr6	A	C	443	334	86	8	15	SRR3471115	muReoV.Infected	1.8058691000000002E-2	intergenic_region	MODIFIER	Tgfa-Fam136a	NA	intergenic_region
chr1-86345161	86345161	0.0964912	chr1	T	C	114	0	11	0	103	SRR3471114	muReoV.Infected	9.6491227999999998E-2	3_prime_UTR_variant	MODIFIER	Ncl	protein_coding	transcript
[truncated: 514 more rows]

## Sheet: 16A Shared_Sites_in_all_Samples
Supp_File_16A:Edited sites shared between all samples without reference to REDIportal
[truncated: 233 more rows]
[truncated: 11 more columns]

[truncated: 13 more sheets: 16B ReoV_vs_Control, 16C muReoV_vs_Control, 16D muReoV_vs_ReoV, 16E Unique_in_Control, 16F Unique_in_Reov, 16G Unique_in_muReoV, 16H, 17A, 17B, 18A, 18B, 18C, 19]
