# Supplementary material for: Reovirus infection induces transcriptome-wide unique A-to-I editing changes in the murine fibroblasts
Source: Virus Res. 2024 Jun 13;346:199413. doi: 10.1016/j.virusres.2024.199413 (PMC11225029; doi:10.1016/j.virusres.2024.199413)
Supplement: Supplementary file 8 [file mmc8.xlsx]

## Sheet: 1
Supp_Table_1: Read depth and coverage for individual runs
Condition	Run	Total_Reads	PF_Reads_Aligned	PF_PCT_Reads_Aligned	PF_Aligned_Bases	PF_HQ_Aligned_Reads
Control	SRR3471108	92700662	82497241	0.889932	7313194315	76320238
Control	SRR3471109	94009468	83617420	0.889457	7412248691	77332484
Control	SRR3471110	78807536	70212353	0.890935	6224942583	65004301
ReoV.Infected	SRR3471111	103529228	90925904	0.878263	8057246972	83914750
ReoV.Infected	SRR3471112	104993674	92143691	0.877612	8164876685	85014466
ReoV.Infected	SRR3471113	88509976	77718547	0.878077	6887825121	71785202
muReoV.Infected	SRR3471114	154880632	135297540	0.87356	11987012831	125274589
muReoV.Infected	SRR3471115	157190906	137223633	0.872974	12157109990	127052819
muReoV.Infected	SRR3471116	131616182	114921664	0.873158	10183119938	106488333
