# Supplementary material for: Reovirus infection induces transcriptome-wide unique A-to-I editing changes in the murine fibroblasts
Source: Virus Res. 2024 Jun 13;346:199413. doi: 10.1016/j.virusres.2024.199413 (PMC11225029; doi:10.1016/j.virusres.2024.199413)
Supplement: Supplementary file 9 [file mmc9.xlsx]

## Sheet: 2A
Supp_Table_2A: Expression TPM for three ADAR genes in all sample
Gene	TPM	Run	Condition
ADAR1	20.9593	SRR3471108	Control
ADAR2	2.04565	SRR3471108	Control
ADAR3	0.014538	SRR3471108	Control
ADAR1	26.7925	SRR3471109	Control
ADAR2	1.69471	SRR3471109	Control
ADAR3	0.022782	SRR3471109	Control
ADAR1	27.7956	SRR3471110	Control
ADAR2	1.57755	SRR3471110	Control
ADAR3	0.011583	SRR3471110	Control
ADAR1	148.694	SRR3471111	ReoV
ADAR2	0.500063	SRR3471111	ReoV
ADAR3	0.056299	SRR3471111	ReoV
ADAR1	116.997	SRR3471112.	ReoV
ADAR2	0.566595	SRR3471112.	ReoV
ADAR3	0.02508	SRR3471112.	ReoV
ADAR1	119.696	SRR3471113.	ReoV
ADAR2	0.433108	SRR3471113.	ReoV
ADAR3	0.014672	SRR3471113.	ReoV
ADAR1	131.755	SRR3471114.	muReoV
ADAR2	0.715208	SRR3471114.	muReoV
ADAR3	0.083953	SRR3471114.	muReoV
ADAR1	134.21	SRR3471115.	muReoV
ADAR2	0.705533	SRR3471115.	muReoV
ADAR3	0.088827	SRR3471115.	muReoV
ADAR1	134.464	SRR3471116.	muReoV
ADAR2	0.70889	SRR3471116.	muReoV
ADAR3	0.169549	SRR3471116.	muReoV

## Sheet: 2B
Supp_Table_2B: Comparison of TPM values of ADAR1 in Control vs ReoV & muReoV
Condition	ADAR1	ADAR2	ADAR3
Control	20.9593	2.04565	0.014538
Control	26.7925	1.69471	0.022782
Control	27.7956	1.57755	0.011583
ReoV	148.694	0.500063	0.056299
ReoV	116.997	0.566595	0.02508
ReoV	119.696	0.433108	0.014672
muReoV	131.755	0.715208	0.083953
muReoV	134.21	0.705533	0.088827
muReoV	134.464	0.70889	0.169549
P_values from three way ANOVA where TPMs for all three ADAR gene/sample are compared among all three conditions
	Gene	P_value
	ADAR1	2.23029e-05
	ADAR2	8.34155e-05
	ADAR3	0.0163363

## Sheet: 2C
Supp_Table_2C: Normalized gene counts for ADAR genes from DESeq2
Gene_id	Gene_name	Normalized_Counts	Condition
ENSMUSG00000027951	ADAR1	971.999	Control
ENSMUSG00000020262	ADAR2	107.061	Control
ENSMUSG00000052551	ADAR3	0.93913	Control
ENSMUSG00000027951	ADAR1	1353.64	Control
ENSMUSG00000020262	ADAR2	112.96	Control
ENSMUSG00000052551	ADAR3	1.88267	Control
ENSMUSG00000027951	ADAR1	1376.87	Control
ENSMUSG00000020262	ADAR2	84.8884	Control
ENSMUSG00000052551	ADAR3	0.93284	Control
ENSMUSG00000027951	ADAR1	8492.95	ReoV
ENSMUSG00000020262	ADAR2	32.4198	ReoV
ENSMUSG00000052551	ADAR3	5.22901	ReoV
ENSMUSG00000027951	ADAR1	6040.02	ReoV
ENSMUSG00000020262	ADAR2	30.2522	ReoV
ENSMUSG00000052551	ADAR3	2.08636	ReoV
ENSMUSG00000027951	ADAR1	6136.94	ReoV
ENSMUSG00000020262	ADAR2	36.5356	ReoV
ENSMUSG00000052551	ADAR3	1.04388	ReoV
ENSMUSG00000027951	ADAR1	6948	muReoV
ENSMUSG00000020262	ADAR2	55	muReoV
ENSMUSG00000052551	ADAR3	7	muReoV
ENSMUSG00000027951	ADAR1	6920	muReoV
ENSMUSG00000020262	ADAR2	44	muReoV
ENSMUSG00000052551	ADAR3	6	muReoV
ENSMUSG00000027951	ADAR1	6967	muReoV
ENSMUSG00000020262	ADAR2	41	muReoV
ENSMUSG00000052551	ADAR3	9	muReoV

## Sheet: 2D
Supp_Table_2D: Differential ADAR transcript expression from DESeq2
Transcript	log2FC	Condition	Padj	Transcript_id	BaseMean
ADARp150	2.64173	ReoVvsControl	2.54e-52	ENSMUST00000107405	2448.95
ADARp110	2.42157	ReoVvsControl	3.92e-24	ENSMUST00000098924	1729.7
ADARp150	2.68095	muReoVvs Control	8.20817e-54	ENSMUST00000107405	2448.95
ADARp110	2.46051	muReoVvs Control	7.8427e-25	ENSMUST00000098924	1729.7
ADARp150	-0.0392159	ReoVvsmuReoV	0.955637	ENSMUST00000107405	2448.95
ADARp110	-0.0389345	ReoVvsmuReoV	0.969078	ENSMUST00000098924	1729.7
