# Supplementary material for: Reovirus infection induces transcriptome-wide unique A-to-I editing changes in the murine fibroblasts
Source: Virus Res. 2024 Jun 13;346:199413. doi: 10.1016/j.virusres.2024.199413 (PMC11225029; doi:10.1016/j.virusres.2024.199413)
Supplement: Supplementary file 10 [file mmc10.xlsx]

## Sheet: 3
Supp_Table_3: ADAR transcript expression data from DESeq2. Transcript names for transcript ID were retrieved from Ensembl.
Transcript	log2FC	Condition	Padj	Transcript_id	BaseMean
ADARp150	2.64173	ReoVvsControl	2.54e-52	ENSMUST00000107405	2448.95
ADARp110	2.42157	ReoVvsControl	3.92e-24	ENSMUST00000098924	1729.7
ADARp150	2.68095	muReoVvs Control	8.20817e-54	ENSMUST00000107405	2448.95
ADARp110	2.46051	muReoVvs Control	7.8427e-25	ENSMUST00000098924	1729.7
