# Supplementary material for: Reovirus infection induces transcriptome-wide unique A-to-I editing changes in the murine fibroblasts
Source: Virus Res. 2024 Jun 13;346:199413. doi: 10.1016/j.virusres.2024.199413 (PMC11225029; doi:10.1016/j.virusres.2024.199413)
Supplement: Supplementary file 11 [file mmc11.xlsx]

## Sheet: ReoV_vs_Control_Gene
Supplemental_Table_4A: DESeq2 differential gene expression analysis results comparing ReoV (T3D) with Control samples
	Gene_id	baseMean	log2FoldChange	lfcSE	stat	pvalue	padj	entrez	symbol	chr	start	end	strand	biotype	description
1	ENSMUSG00000027403	16.9666	6.94364	1.22652	5.66126	1.50266e-08	6.66526e-08	241636	Tgm6	2	129954336	129996152	1	protein_coding	transglutaminase 6
2	ENSMUSG00000021583	2128.87	2.02893	0.0445207	45.5726	0	0	80898	Erap1	13	74787687	74841320	1	protein_coding	endoplasmic reticulum aminopeptidase 1
3	ENSMUSG00000079800	129.464	3.56069	0.229765	15.4971	3.62876e-54	6.38385e-53	NA		GL456210.1	9124	58882	-1	protein_coding
4	ENSMUSG00000079808	324.751	6.11717	0.303257	20.1715	1.74121e-90	5.18953e-89	102638047		GL456212.1	128555	150452	-1	protein_coding
5	ENSMUSG00000030882	182.326	1.65733	0.137022	12.0953	1.11784e-33	1.30612e-32	77505	Dnhd1	7	105300034	105371006	1	protein_coding	dynein heavy chain domain 1
6	ENSMUSG00000081648	30.0043	1.00614	0.299549	3.35886	0.000782658	0.00216239	NA	Gm13423	2	23092045	23093695	1	processed_pseudogene	predicted gene 13423
7	ENSMUSG00000094678	3.17622	3.15463	1.20656	2.61458	0.00893384	0.0205404	257963	Or7e166	9	19620729	19626226	1	protein_coding	olfactory receptor family 7 subfamily E member 166
8	ENSMUSG00000029919	76.8578	1.7812	0.218822	8.13997	3.95361e-16	2.64557e-15	54486	Hpgds	6	65094277	65121892	-1	protein_coding	hematopoietic prostaglandin D synthase
9	ENSMUSG00000035273	1349.16	1.04539	0.0485023	21.5534	4.91523e-103	1.66371e-101	15442	Hpse	5	100827350	100867582	-1	protein_coding	heparanase
10	ENSMUSG00000043263	5281.39	8.08993	0.144486	55.991	0	0	236312	Ifi209	1	173458483	173475494	1	protein_coding	interferon activated gene 209
11	ENSMUSG00000068129	4.28967	3.95811	1.39579	2.83574	0.00457192	0.0111471	13011	Cst7	2	150412335	150420864	1	protein_coding	cystatin F (leukocystatin)
12	ENSMUSG00000087905	10.7237	6.10055	1.24896	4.88452	1.03681e-06	3.99202e-06	NA	NA	NA	NA	NA	NA	NA	NA
13	ENSMUSG00000011267	132.828	3.5877	0.229683	15.6202	5.30589e-55	9.50184e-54	63872	Zfp296	7	19311212	19314581	1	protein_coding	zinc finger protein 296
14	ENSMUSG00000078816	49.0285	1.36446	0.255444	5.34151	9.2174e-08	3.88408e-07	18752	Prkcg	7	3337704	3379615	1	protein_coding	protein kinase C, gamma
15	ENSMUSG00000078817	10.6609	1.90521	0.586602	3.24788	0.00116267	0.00313284	378425	Nlrp12	7	3267458	3298370	-1	protein_coding	NLR family, pyrin domain containing 12
16	ENSMUSG00000097619	4.96753	2.89181	1.01723	2.84284	0.00447136	0.010927	75768	4833422M21Rik	15	96129751	96152565	-1	lncRNA	RIKEN cDNA 4833422M21 gene
17	ENSMUSG00000097612	2.36278	3.59783	1.5014	2.39632	0.0165605	0.0359233	NA	Gm26509	1	106017798	106018745	1	processed_pseudogene	predicted gene, 26509
18	ENSMUSG00000050439	7.99183	2.641	0.795134	3.32145	0.000895515	0.00245327	383075	Enthd1	15	80336441	80449357	-1	protein_coding	ENTH domain containing 1
19	ENSMUSG00000051527	6.96347	2.81791	1.00395	2.80682	0.00500336	0.0120938	57775	Usp29	7	6733577	6970218	1	protein_coding	ubiquitin specific peptidase 29
20	ENSMUSG00000095562	343.401	1.06971	0.187461	5.70632	1.15444e-08	5.15918e-08	170942	Gm55594	X	168792655	168802277	1	lncRNA	predicted gene, 55594
21	ENSMUSG00000109167	49.6392	1.33403	0.252121	5.29122	1.21504e-07	5.06695e-07	NA	Gm44652	7	118079718	118082571	1	TEC	predicted gene 44652
22	ENSMUSG00000109252	3.20034	5.18317	1.40967	3.67686	0.000236118	0.000704401	NA	Gm18453	7	58598682	58599307	-1	processed_pseudogene	predicted gene, 18453
23	ENSMUSG00000109257	7.39829	1.55434	0.647222	2.40156	0.0163252	0.0354746	NA	Gm45200	7	92427713	92428631	1	TEC	predicted gene 45200
24	ENSMUSG00000065327	17.844	5.54738	1.06431	5.21219	1.86626e-07	7.65592e-07	NA	NA	NA	NA	NA	NA	NA	NA
25	ENSMUSG00000046490	6.53433	3.54742	1.13658	3.12114	0.00180153	0.00470783	320040	Rnf222	11	68779379	68786603	1	protein_coding	ring finger protein 222
26	ENSMUSG00000092474	14.3842	4.0858	0.803397	5.08565	3.6636e-07	1.46697e-06	NA	Gm20478	17	36478874	36482697	1	lncRNA	predicted gene 20478
27	ENSMUSG00000019933	1.92329	3.82024	1.5797	2.41834	0.0155914	0.0340402	69563	Mrln	10	70040494	70055541	1	protein_coding	myoregulin
28	ENSMUSG00000019935	5.74162	4.9205	1.48768	3.30749	0.000941348	0.00257065	216227	Slc17a8	10	89409882	89457115	-1	protein_coding	solute carrier family 17 (sodium-dependent inorganic phosphate cotransporter), member 8
29	ENSMUSG00000054728	40.3938	2.7491	0.338394	8.12396	4.51214e-16	3.00962e-15	218194	Phactr1	13	42834099	43292002	1	protein_coding	phosphatase and actin regulator 1
30	ENSMUSG00000073867	156.674	1.19582	0.13401	8.92335	4.52398e-19	3.41572e-18	NA	AA474408	7	109657194	109660532	-1	TEC	expressed sequence AA474408
31	ENSMUSG00000062791	11.7435	6.0054	1.23327	4.86949	1.11887e-06	4.29536e-06	211208	Gm382	X	125947595	125971609	1	transcribed_processed_pseudogene	predicted gene 382
32	ENSMUSG00000097155	17.0757	1.76084	0.41886	4.20389	2.62369e-05	8.8137e-05	NA	Gm26511	9	21628912	21634746	-1	lncRNA	predicted gene, 26511
33	ENSMUSG00000031917	963.152	1.19102	0.060997	19.5259	6.60947e-85	1.83813e-83	66164	Nip7	8	107783509	107787563	1	protein_coding	NIP7, nucleolar pre-rRNA processing protein
34	ENSMUSG00000030352	1525.57	1.02731	0.0690292	14.8822	4.30286e-50	7.10385e-49	109246	Tspan9	6	127938359	128120557	-1	protein_coding	tetraspanin 9
35	ENSMUSG00000073460	1.72993	4.71278	1.9527	2.41347	0.0158014	0.0344414	240023	Pnldc1	17	13107616	13129117	-1	protein_coding	poly(A)-specific ribonuclease (PARN)-like domain containing 1
36	ENSMUSG00000106683	4.41639	5.10016	1.34467	3.79287	0.000148915	0.000456424	NA	Gm43263	8	69926144	69927494	-1	lncRNA	predicted gene 43263
37	ENSMUSG00000026950	216.407	1.02175	0.124599	8.20031	2.39768e-16	1.62358e-15	17996	Neb	2	52026659	52268486	-1	protein_coding	nebulin
38	ENSMUSG00000028889	554.68	1.11093	0.106456	10.4356	1.70523e-25	1.595e-24	230734	Yrdc	4	124744472	124749035	1	protein_coding	yrdC domain containing (E.coli)
39	ENSMUSG00000029426	5137.62	1.41498	0.0305382	46.3347	0	0	12492	Scarb2	5	92589173	92654692	-1	protein_coding	scavenger receptor class B, member 2
40	ENSMUSG00000034987	4.76563	5.33505	1.31377	4.06087	4.88902e-05	0.000159242	15466	Hrh2	13	54346148	54390199	1	protein_coding	histamine receptor H2
41	ENSMUSG00000021636	4.86598	5.18273	1.31587	3.93862	8.19506e-05	0.000259467	218518	Marveld2	13	100732465	100753479	-1	protein_coding	MARVEL (membrane-associating) domain containing 2
42	ENSMUSG00000074151	4413.99	3.47088	0.0428503	81.0002	0	0	434341	Nlrc5	8	95160984	95253900	1	protein_coding	NLR family, CARD domain containing 5
43	ENSMUSG00000086527	54.4251	8.80732	1.19243	7.38601	1.51297e-13	8.92257e-13	NA	Gm15856	6	121200651	121203112	-1	lncRNA	predicted gene 15856
44	ENSMUSG00000086528	197.857	2.29826	0.167843	13.6929	1.11983e-42	1.58005e-41	NA	Gm15731	5	8087294	8102707	-1	lncRNA	predicted gene 15731
45	ENSMUSG00000002059	8.16166	6.05719	1.2602	4.80654	1.53565e-06	5.81927e-06	19376	Rab34	11	78079256	78083019	1	protein_coding	RAB34, member RAS oncogene family
46	ENSMUSG00000016356	145.541	1.99819	0.1695	11.7888	4.4609e-32	4.99244e-31	73368	Col20a1	2	180628328	180660156	1	protein_coding	collagen, type XX, alpha 1
47	ENSMUSG00000100596	10.7785	4.21473	0.938869	4.48915	7.15076e-06	2.54833e-05	NA	Gm29502	13	100983941	101114423	1	lncRNA	predicted gene 29502
48	ENSMUSG00000083178	14.5049	4.13249	0.784985	5.26442	1.40631e-07	5.83531e-07	NA	Gm12187	11	48960523	48961897	-1	unprocessed_pseudogene	predicted gene 12187
49	ENSMUSG00000082896	1563.82	1.14072	0.0443046	25.7473	3.45383e-146	1.64426e-144	NA	Gm5844	3	18062970	18065160	1	processed_pseudogene	predicted gene 5844
50	ENSMUSG00000086474	3.93546	3.51053	1.35561	2.58964	0.00960755	0.0219619	NA	9130204K15Rik	11	79672805	79763220	-1	lncRNA	RIKEN cDNA 9130204K15 gene
51	ENSMUSG00000101281	9.03046	4.15558	1.12821	3.68333	0.000230209	0.000687843	NA	Gm8449	9	95292722	95293709	-1	processed_pseudogene	predicted gene 8449
52	ENSMUSG00000108154	17.9805	2.58109	0.465421	5.54571	2.92755e-08	1.27476e-07	NA	Gm44033	6	113695545	113696239	1	TEC	predicted gene, 44033
53	ENSMUSG00000054967	32.6489	4.69962	0.627966	7.48387	7.21635e-14	4.3253e-13	239546	Zfp647	15	76794571	76809648	-1	protein_coding	zinc finger protein 647
54	ENSMUSG00000022014	38.5141	2.58141	0.32417	7.96313	1.67747e-15	1.08522e-14	108670	Epsti1	14	78141679	78240097	1	protein_coding	epithelial stromal interaction 1 (breast)
55	ENSMUSG00000028751	335.794	1.00448	0.0938069	10.7079	9.34276e-27	9.04753e-26	26970	Pla2g2e	4	138605253	138610128	1	protein_coding	phospholipase A2, group IIE
56	ENSMUSG00000021730	8.18116	3.24237	1.14016	2.84379	0.00445806	0.0108977	15165	Hcn1	13	117738856	118123954	1	protein_coding	hyperpolarization activated cyclic nucleotide gated potassium channel 1
57	ENSMUSG00000035873	18.1911	5.15517	1.06461	4.84232	1.28331e-06	4.90102e-06	114774	Pawr	10	108167982	108250101	1	protein_coding	PRKC, apoptosis, WT1, regulator
58	ENSMUSG00000106269	59.0165	3.57527	0.322508	11.0859	1.4693e-28	1.49388e-27	NA	4930580E04Rik	5	23592107	23593599	1	lncRNA	RIKEN cDNA 4930580E04 gene
59	ENSMUSG00000022586	39.8544	3.18334	0.397398	8.01047	1.14274e-15	7.45667e-15	57248	Ly6i	15	74851383	74855279	-1	protein_coding	lymphocyte antigen 6 complex, locus I
60	ENSMUSG00000022838	27.3262	1.13628	0.358455	3.16993	0.00152477	0.00403404	106389	Eaf2	16	36613246	36695365	-1	protein_coding	ELL associated factor 2
61	ENSMUSG00000070345	12.5042	1.15514	0.480826	2.40242	0.0162872	0.0353981	327992	Hsf5	11	87507990	87550368	1	protein_coding	heat shock transcription factor family member 5
62	ENSMUSG00000052942	12.6332	4.51276	1.08354	4.16483	3.11584e-05	0.000103817	226075	Glis3	19	28236251	28657477	-1	protein_coding	GLIS family zinc finger 3
63	ENSMUSG00000030966	2214.08	5.15195	0.127111	40.5311	0	0	20821	Trim21	7	102207128	102214693	-1	protein_coding	tripartite motif-containing 21
64	ENSMUSG00000026031	4819.97	1.43766	0.0597369	24.0665	5.6022e-128	2.36068e-126	12633	Cflar	1	58750667	58798043	1	protein_coding	CASP8 and FADD-like apoptosis regulator
65	ENSMUSG00000073631	6.01769	4.01276	1.13502	3.5354	0.000407162	0.00117477	NA	Gm10553	1	85077233	85078795	1	lncRNA	predicted gene 10553
66	ENSMUSG00000040428	215.627	6.09927	0.373527	16.3288	6.15371e-60	1.19e-58	69217	Plekha4	7	45175754	45203653	1	protein_coding	pleckstrin homology domain containing, family A (phosphoinositide binding specific) member 4
67	ENSMUSG00000045795	1450.36	2.23676	0.0614958	36.3726	1.15558e-289	1.11732e-287	434204	Whamm	7	81221014	81246584	1	protein_coding	WAS protein homolog associated with actin, golgi membranes and microtubules
68	ENSMUSG00000045790	6.51864	1.85551	0.724931	2.55957	0.0104803	0.0237631	100503884	Ccdc149	5	52531993	52628863	-1	protein_coding	coiled-coil domain containing 149
69	ENSMUSG00000042211	1813.35	1.08009	0.0446859	24.1708	4.51824e-129	1.92014e-127	107035	Fbxo38	18	62637226	62681766	-1	protein_coding	F-box protein 38
70	ENSMUSG00000026456	1862.39	1.2447	0.159562	7.80072	6.15541e-15	3.8825e-14	72017	Cyb5r1	1	134333297	134339478	1	protein_coding	cytochrome b5 reductase 1
71	ENSMUSG00000047496	7.24811	5.82009	1.28822	4.51792	6.2449e-06	2.23861e-05	320311	Rnf152	1	105204639	105284435	-1	protein_coding	ring finger protein 152
72	ENSMUSG00000051111	7.86634	5.44342	1.25447	4.33921	1.42996e-05	4.95027e-05	75209	Sv2c	13	96091102	96269085	-1	protein_coding	synaptic vesicle glycoprotein 2c
73	ENSMUSG00000024261	3.41008	4.13845	1.34806	3.06993	0.00214107	0.0055251	20983	Syt4	18	31570861	31580459	-1	protein_coding	synaptotagmin IV
74	ENSMUSG00000085399	2.04916	4.33483	1.4642	2.96054	0.00307096	0.00771482	100040736	Foxd2os	4	114766424	114779164	1	lncRNA	forkhead box D2, opposite strand
75	ENSMUSG00000082712	3.52866	5.10069	1.45015	3.51735	0.000435881	0.00125112	NA	Or5ak21-ps1	2	85218476	85219379	-1	unprocessed_pseudogene	olfactory receptor family 5 subfamily AK member 21, pseudogene 1
76	ENSMUSG00000046101	25.7789	2.41738	0.510869	4.73189	2.22438e-06	8.333e-06	240697	Mcmdc2	1	9978863	10012310	1	protein_coding	minichromosome maintenance domain containing 2
77	ENSMUSG00000036138	241.187	1.56927	0.133333	11.7696	5.60175e-32	6.24123e-31	113868	Acaa1a	9	119168742	119179365	1	protein_coding	acetyl-Coenzyme A acyltransferase 1A
78	ENSMUSG00000036131	20.9081	6.93385	1.21827	5.69156	1.25884e-08	5.61369e-08	385354	Frmd7	X	49984057	50031587	-1	protein_coding	FERM domain containing 7
79	ENSMUSG00000106990	207.149	1.30727	0.114033	11.464	2.00114e-30	2.14067e-29	NA	Gm42547	6	28211007	28214804	-1	TEC	predicted gene 42547
80	ENSMUSG00000097327	69.8205	1.28547	0.208897	6.15361	7.574e-10	3.66165e-09	319887	E030030I06Rik	10	21988949	22024722	-1	transcribed_unprocessed_pseudogene	RIKEN cDNA E030030I06 gene
81	ENSMUSG00000096983	102.544	1.54894	0.177317	8.73543	2.42734e-18	1.78148e-17	NA	NA	NA	NA	NA	NA	NA	NA
82	ENSMUSG00000023249	1845.15	1.97118	0.0506113	38.9474	0	0	235587	Parp3	9	106347521	106354148	-1	protein_coding	poly (ADP-ribose) polymerase family, member 3
83	ENSMUSG00000031549	9.24196	2.69986	0.74974	3.60106	0.000316925	0.000928263	209176	Ido2	8	25021908	25066349	-1	protein_coding	indoleamine 2,3-dioxygenase 2
84	ENSMUSG00000022197	190.977	2.98437	0.160823	18.5568	7.18115e-77	1.75973e-75	68070	Pdzd2	15	12359797	12740010	-1	protein_coding	PDZ domain containing 2
85	ENSMUSG00000028520	3.53294	5.18283	1.33714	3.87605	0.000106166	0.000331136	70941	4921539E11Rik	4	103087642	103148060	-1	protein_coding	RIKEN cDNA 4921539E11 gene
86	ENSMUSG00000073489	31819.4	3.35028	0.0199017	168.342	0	0	15951	Ifi204	1	173574859	173594509	-1	protein_coding	interferon activated gene 204
87	ENSMUSG00000074876	48.5791	1.1391	0.233747	4.8732	1.09805e-06	4.21997e-06	NA	NA	NA	NA	NA	NA	NA	NA
88	ENSMUSG00000027229	2.04429	4.18286	1.49127	2.8049	0.0050332	0.0121559	74401	Terb2	2	122016753	122036878	1	protein_coding	telomere repeat binding bouquet formation protein 2
89	ENSMUSG00000040929	2.93877	4.33533	1.45932	2.9708	0.00297026	0.00747917	19726	Rfx3	19	27739121	27988566	-1	protein_coding	regulatory factor X, 3 (influences HLA class II expression)
90	ENSMUSG00000104301	1895.88	1.03608	0.0420225	24.6553	3.22945e-134	1.42335e-132	213248	Wdr49	3	75182295	75389463	-1	protein_coding	WD repeat domain 49
91	ENSMUSG00000073775	383.342	1.01583	0.0954542	10.642	1.8997e-26	1.82621e-25	100087	Kti12	4	108704982	108706610	1	protein_coding	KTI12 homolog, chromatin associated
92	ENSMUSG00000034122	9.52735	6.96714	1.24205	5.60939	2.03039e-08	8.92984e-08	NA	Nlrp4d	7	10092800	10122862	-1	unprocessed_pseudogene	NLR family, pyrin domain containing 4D
93	ENSMUSG00000029333	172.028	3.11117	0.188274	16.5247	2.43674e-61	4.82053e-60	NA	NA	NA	NA	NA	NA	NA	NA
94	ENSMUSG00000029335	11.0696	2.74005	0.637638	4.29718	1.72985e-05	5.93168e-05	110075	Bmp3	5	99002274	99032255	1	protein_coding	bone morphogenetic protein 3
95	ENSMUSG00000087982	9.83477	3.19086	0.75607	4.22032	2.43961e-05	8.23413e-05	NA	NA	NA	NA	NA	NA	NA	NA
96	ENSMUSG00000051832	19.9986	1.33728	0.412831	3.23929	0.00119827	0.00322319	100504464	E230016K23Rik	11	83472882	83514519	1	lncRNA	RIKEN cDNA E230016K23 gene
97	ENSMUSG00000040264	2453.25	8.95862	0.261384	34.2738	1.92558e-257	1.66213e-255	14468	Gbp2b	3	142300608	142324940	1	protein_coding	guanylate binding protein 2b
98	ENSMUSG00000040265	50.424	1.58347	0.335029	4.72637	2.28572e-06	8.54994e-06	103967	Dnm3	1	161810022	162305603	-1	protein_coding	dynamin 3
99	ENSMUSG00000107389	1.60035	4.18334	1.61408	2.59177	0.00954834	0.0218365	NA	Gm43124	6	126967559	126967836	1	processed_pseudogene	predicted gene 43124
100	ENSMUSG00000056682	11.5335	1.41107	0.506759	2.7845	0.00536099	0.0128777	67640	4930465K10Rik	18	77801910	77803149	1	pseudogene	RIKEN cDNA 4930465K10 gene
101	ENSMUSG00000075070	4.49584	2.85525	1.20922	2.36123	0.0182145	0.0391469	75722	4932412D23Rik	16	42546065	42696125	-1	lncRNA	RIKEN cDNA 4932412D23 gene
102	ENSMUSG00000040483	7081.29	7.9858	0.127334	62.7155	0	0	327959	Xaf1	11	72192455	72204559	1	protein_coding	XIAP associated factor 1
103	ENSMUSG00000108872	9.12669	3.47678	0.964279	3.60558	0.000311459	0.000913218	NA	NA	NA	NA	NA	NA	NA	NA
104	ENSMUSG00000047281	34.6247	2.18272	0.312963	6.97439	3.07211e-12	1.694e-11	55948	Sfn	4	133327867	133329479	-1	protein_coding	stratifin
105	ENSMUSG00000029092	241.414	3.61601	0.167299	21.6141	1.32399e-103	4.49975e-102	52401	D5Ertd615e	5	45166513	45581744	-1	lncRNA	DNA segment, Chr 5, ERATO Doi 615, expressed
106	ENSMUSG00000103267	1.81727	4.01304	1.48713	2.69851	0.00696509	0.0163731	NA	Gm36980	1	169423353	169424508	-1	processed_pseudogene	predicted gene, 36980
107	ENSMUSG00000100799	1.25641	3.81999	1.67378	2.28226	0.0224741	0.0472355	72274	1700027H10Rik	3	45371019	45393745	-1	lncRNA	RIKEN cDNA 1700027H10 gene
108	ENSMUSG00000002341	3.28406	3.85825	1.36972	2.81681	0.00485032	0.011755	13004	Ncan	8	70545735	70573523	-1	protein_coding	neurocan
109	ENSMUSG00000107215	1951.87	6.10487	0.12426	49.1298	0	0	NA	Gm43197	6	3336772	3339354	-1	TEC	predicted gene 43197
110	ENSMUSG00000101113	3.62292	3.95807	1.3586	2.91335	0.00357574	0.0088969	NA	1700025B11Rik	15	77442439	77446092	-1	protein_coding	RIKEN cDNA 1700025B11 gene
111	ENSMUSG00000039501	9419.91	2.87982	0.19579	14.7087	5.66737e-49	9.19234e-48	98999	Znfx1	2	166877713	166904935	-1	protein_coding	zinc finger, NFX1-type containing 1
112	ENSMUSG00000104894	4.62627	4.05085	1.43397	2.82491	0.00472933	0.0114898	NA	Gm43507	5	44798826	44819495	1	lncRNA	predicted gene 43507
113	ENSMUSG00000104891	410.756	1.0238	0.0825754	12.3983	2.6688e-35	3.24128e-34	NA	2510017J16Rik	5	3635112	3636374	1	lncRNA	RIKEN cDNA 2510017J16 gene
114	ENSMUSG00000102496	349.89	1.00729	0.0989932	10.1754	2.55418e-24	2.29941e-23	NA	Gm36989	18	35707960	35710119	1	TEC	predicted gene, 36989
115	ENSMUSG00000031089	2.85223	4.92018	1.44875	3.39616	0.000683378	0.00190817	56774	Slc6a14	X	21581135	21608594	1	protein_coding	solute carrier family 6 (neurotransmitter transporter), member 14
116	ENSMUSG00000022433	819.096	1.09532	0.062949	17.4001	8.23314e-68	1.78285e-66	27373	Csnk1e	15	79302056	79339767	-1	protein_coding	casein kinase 1, epsilon
117	ENSMUSG00000036856	60.2179	4.61464	0.445394	10.3608	3.73871e-25	3.46327e-24	22417	Wnt4	4	137004800	137027037	1	protein_coding	wingless-type MMTV integration site family, member 4
118	ENSMUSG00000036853	11.9014	4.27024	0.933566	4.57412	4.78223e-06	1.73638e-05	171166	Mcoln3	3	145823205	145847561	1	protein_coding	mucolipin 3
119	ENSMUSG00000025784	3.18217	2.81993	1.10546	2.55091	0.0107441	0.0243037	21922	Clec3b	9	122980011	122986497	1	protein_coding	C-type lectin domain family 3, member b
120	ENSMUSG00000035505	305.075	1.99866	0.31559	6.33308	2.40321e-10	1.19781e-09	231430	Cox18	5	90362583	90371860	-1	protein_coding	cytochrome c oxidase assembly protein 18
121	ENSMUSG00000020490	2.38213	4.33456	1.4776	2.93351	0.00335153	0.00837665	192194	Btnl10	11	58808734	58817984	1	protein_coding	butyrophilin-like 10
122	ENSMUSG00000020140	110.498	6.39942	0.65812	9.72379	2.38732e-22	2.01401e-21	14160	Lgr5	10	115286216	115423685	-1	protein_coding	leucine rich repeat containing G protein coupled receptor 5
123	ENSMUSG00000044361	8.51619	1.41819	0.620026	2.28731	0.022178	0.0466879	271278	BC024139	15	76003717	76010796	-1	protein_coding	cDNA sequence BC024139
124	ENSMUSG00000073980	131.3	7.45676	0.731047	10.2001	1.98034e-24	1.78668e-23	NA	Gm9574	17	36448080	36449997	-1	unprocessed_pseudogene	predicted gene 9574
125	ENSMUSG00000105731	10.493	3.40304	0.812191	4.18995	2.79018e-05	9.34278e-05	NA	Gm43063	3	103004062	103005142	1	lncRNA	predicted gene 43063
126	ENSMUSG00000107225	55.8991	1.03816	0.225066	4.61268	3.97513e-06	1.45459e-05	NA	Gm43637	5	117268388	117271313	1	TEC	predicted gene 43637
127	ENSMUSG00000029817	9083.69	1.21185	0.0277283	43.7045	0	0	101214	Tra2a	6	49220858	49240967	-1	protein_coding	transformer 2 alpha
128	ENSMUSG00000003032	447.393	1.24999	0.0812795	15.3789	2.26596e-53	3.93093e-52	16600	Klf4	4	55527143	55532466	-1	protein_coding	Kruppel-like factor 4 (gut)
129	ENSMUSG00000099850	12.4671	5.72362	1.22841	4.65937	3.17174e-06	1.17241e-05	NA	Gm28906	1	45872960	45875948	-1	processed_pseudogene	predicted gene 28906
130	ENSMUSG00000047953	6.88092	3.21387	0.954298	3.36779	0.000757736	0.00209911	14729	Gp5	16	30126503	30129597	-1	protein_coding	glycoprotein 5 (platelet)
131	ENSMUSG00000015533	2.60006	4.183	1.43347	2.91809	0.00352179	0.00876793	16398	Itga2	13	114969617	115068636	-1	protein_coding	integrin alpha 2
132	ENSMUSG00000041073	39.3156	2.59984	0.344985	7.5361	4.84229e-14	2.93051e-13	192950	Nacad	11	6547823	6556053	-1	protein_coding	NAC alpha domain containing
133	ENSMUSG00000014725	1.25705	3.82073	1.67406	2.28232	0.0224704	0.0472355	13522	Adam28	14	68843476	68893291	-1	protein_coding	a disintegrin and metallopeptidase domain 28
134	ENSMUSG00000058163	673.58	6.5523	0.315152	20.7909	5.23007e-96	1.6536e-94	432555	Gm5431	11	48778249	48793041	-1	protein_coding	predicted gene 5431
135	ENSMUSG00000040387	52.1231	1.92326	0.238105	8.07734	6.61929e-16	4.37185e-15	212390	Klhl32	4	24612554	24851124	-1	protein_coding	kelch-like 32
136	ENSMUSG00000040033	11008.7	3.85871	0.0671979	57.4231	0	0	20847	Stat2	10	128106428	128128718	1	protein_coding	signal transducer and activator of transcription 2
137	ENSMUSG00000105923	2.04394	4.18251	1.68153	2.48732	0.0128711	0.0286553	320072	A830019L24Rik	3	142948816	142965645	1	lncRNA	RIKEN cDNA A830019L24 gene
138	ENSMUSG00000105922	2.59804	3.37293	1.45445	2.31905	0.0203922	0.0433161	NA	Gm42769	5	49273101	49274759	-1	TEC	predicted gene 42769
139	ENSMUSG00000038848	2048.14	1.04421	0.0391471	26.6741	9.4142e-157	4.81243e-155	228994	Ythdf1	2	180546170	180562742	-1	protein_coding	YTH N6-methyladenosine RNA binding protein 1
140	ENSMUSG00000021959	3345.55	1.46478	0.122257	11.9812	4.46048e-33	5.13954e-32	50523	Lats2	14	57927119	57995845	-1	protein_coding	large tumor suppressor 2
141	ENSMUSG00000021958	997.148	1.03589	0.061494	16.8454	1.13358e-63	2.3122e-62	72400	Pinx1	14	64097813	64157308	1	protein_coding	PIN2/TERF1 interacting, telomerase inhibitor 1
142	ENSMUSG00000036557	2.72189	2.96179	1.25513	2.35974	0.0182875	0.0392769	75467	Stpg4	17	87696999	87735169	-1	protein_coding	sperm tail PG rich repeat containing 4
143	ENSMUSG00000033213	1097.52	2.75701	0.0671021	41.0868	0	0	433470	AA467197	2	122478906	122483111	1	protein_coding	expressed sequence AA467197
144	ENSMUSG00000023087	546.855	1.61947	0.0850282	19.0463	7.05062e-81	1.84559e-79	12457	Noct	3	51131868	51159065	1	protein_coding	nocturnin
145	ENSMUSG00000030785	72.104	1.27451	0.204533	6.23131	4.62543e-10	2.26825e-09	12862	Cox6a2	7	127804607	127805559	-1	protein_coding	cytochrome c oxidase subunit 6A2
146	ENSMUSG00000060621	18.477	1.62737	0.463721	3.50937	0.000449172	0.00128759	69547	Nkpd1	7	19251763	19258981	1	protein_coding	NTPase, KAP family P-loop domain containing 1
147	ENSMUSG00000097747	22.354	3.13869	0.524633	5.98265	2.19539e-09	1.02924e-08	NA	NA	NA	NA	NA	NA	NA	NA
148	ENSMUSG00000090215	651.549	5.56049	0.226503	24.5493	4.39849e-133	1.91158e-131	434218	Trim34b	7	103978678	103986116	1	protein_coding	tripartite motif-containing 34B
149	ENSMUSG00000031129	111.913	1.03092	0.155914	6.61206	3.79009e-11	1.97964e-10	331004	Slc9a9	9	94551962	95112498	1	protein_coding	solute carrier family 9 (sodium/hydrogen exchanger), member 9
150	ENSMUSG00000034575	2154.06	1.53141	0.28304	5.41059	6.28187e-08	2.6751e-07	210106	Tent4a	13	69646078	69682736	-1	protein_coding	terminal nucleotidyltransferase 4A
151	ENSMUSG00000034574	1981.99	1.13206	0.0435765	25.9787	8.63008e-149	4.18844e-147	208846	Daam1	12	71877852	72039107	1	protein_coding	dishevelled associated activator of morphogenesis 1
152	ENSMUSG00000048602	74.0695	3.96813	0.363755	10.9088	1.04644e-27	1.04168e-26	240069	Morc2b	17	33332325	33358657	-1	protein_coding	microrchidia 2B
153	ENSMUSG00000043659	6.01895	4.85844	1.27426	3.81276	0.000137421	0.000423171	319239	Npsr1	9	24009292	24227694	1	protein_coding	neuropeptide S receptor 1
154	ENSMUSG00000062082	7.93631	4.28436	1.1051	3.87691	0.00010579	0.000330127	239849	Cd200r4	16	44632096	44659513	1	protein_coding	CD200 receptor 4
155	ENSMUSG00000096201	46.5506	1.60154	0.323658	4.94825	7.48854e-07	2.92117e-06	NA	NA	NA	NA	NA	NA	NA	NA
156	ENSMUSG00000103887	13.2835	1.09631	0.452871	2.42081	0.015486	0.0338368	NA	Gm37008	7	92286391	92287469	1	TEC	predicted gene, 37008
157	ENSMUSG00000068011	24.5359	2.62139	0.540235	4.85231	1.22034e-06	4.66623e-06	70291	Mkrn2os	6	115560505	115569537	-1	protein_coding	makorin, ring finger protein 2, opposite strand
158	ENSMUSG00000102481	1.47418	3.59814	1.58944	2.26377	0.0235883	0.0493815	NA	Gm37925	1	84642910	84647164	-1	TEC	predicted gene, 37925
159	ENSMUSG00000001870	7422.62	1.54118	0.0303776	50.7342	0	0	268977	Ltbp1	17	75312563	75699507	1	protein_coding	latent transforming growth factor beta binding protein 1
160	ENSMUSG00000075010	20.0861	3.59992	0.548727	6.5605	5.36288e-11	2.77845e-10	107350	AW112010	19	11021557	11033245	-1	lncRNA	expressed sequence AW112010
161	ENSMUSG00000075015	1522.31	1.4457	0.0587178	24.6211	7.50092e-134	3.28854e-132	NA	NA	NA	NA	NA	NA	NA	NA
162	ENSMUSG00000075014	29848.6	2.08592	0.0265624	78.529	0	0	NA	NA	NA	NA	NA	NA	NA	NA
163	ENSMUSG00000082208	8.88671	2.34764	0.695905	3.37351	0.000742153	0.00205846	NA	Gm15379	X	74502418	74503065	1	processed_pseudogene	predicted gene 15379
164	ENSMUSG00000026322	1.93805	4.33483	1.4893	2.91066	0.00360668	0.00896763	15562	Htr4	18	62457275	62629648	1	protein_coding	5 hydroxytryptamine (serotonin) receptor 4
165	ENSMUSG00000047361	14.3403	3.15509	0.641965	4.91474	8.8899e-07	3.44573e-06	381260	Gm973	1	59555423	59675576	1	protein_coding	predicted gene 973
166	ENSMUSG00000042901	4136.73	1.43523	0.0485664	29.5519	6.20691e-192	3.90019e-190	108909	Aida	1	183078134	183106331	1	protein_coding	axin interactor, dorsalization associated
167	ENSMUSG00000007021	9.81369	2.29272	0.601051	3.81452	0.000136445	0.000420373	20974	Syngr3	17	24904066	24908929	-1	protein_coding	synaptogyrin 3
168	ENSMUSG00000073928	2.04479	4.18327	1.51196	2.76678	0.00566123	0.0135442	258809	Or52h9	7	104199340	104203629	1	protein_coding	olfactory receptor family 52 subfamily H member 9
169	ENSMUSG00000096872	5.89622	5.598	1.30042	4.30476	1.67163e-05	5.74071e-05	102639117	Scgb2a2	19	9824926	9830172	1	protein_coding	secretoglobin, family 2A, member 2
170	ENSMUSG00000091468	8.51134	4.44042	1.1123	3.99211	6.54888e-05	0.000209958	624845	Vmn2r82	10	79192354	79233683	1	protein_coding	vomeronasal 2, receptor 82
171	ENSMUSG00000103124	3.74061	4.91991	1.82859	2.69056	0.00713332	0.0167386	NA	Gm37389	3	10244912	10262322	-1	protein_coding	predicted gene, 37389
172	ENSMUSG00000107736	19.1863	4.63102	0.772138	5.99767	2.00174e-09	9.40228e-09	115490371	Gm44148	6	121232133	121249681	-1	lncRNA	predicted gene, 44148
173	ENSMUSG00000084593	13.7936	2.91605	0.571043	5.10653	3.28121e-07	1.31766e-06	115490008	Gm22345	4	108394688	108394794	-1	snRNA	predicted gene, 22345
174	ENSMUSG00000082990	46.0551	1.18763	0.256169	4.63612	3.55006e-06	1.30619e-05	NA	Gm14052	2	131941789	131942819	1	processed_pseudogene	predicted gene 14052
175	ENSMUSG00000029491	13.104	1.49226	0.514293	2.90158	0.00371283	0.00920862	18587	Pde6b	5	108536257	108580263	1	protein_coding	phosphodiesterase 6B, cGMP, rod receptor, beta polypeptide
176	ENSMUSG00000078922	4031.53	7.52663	0.143257	52.5393	0	0	21822	Tgtp1	11	48876154	48884999	-1	protein_coding	T cell specific GTPase 1
177	ENSMUSG00000078920	1454.76	6.59279	0.806248	8.17713	2.90687e-16	1.95986e-15	15953	Ifi47	11	48967414	48987801	1	protein_coding	interferon gamma inducible protein 47
178	ENSMUSG00000078921	4817.97	7.17101	0.117547	61.0053	0	0	100039796	Tgtp2	11	48948021	48955033	-1	protein_coding	T cell specific GTPase 2
179	ENSMUSG00000010342	24.0875	1.593	0.400603	3.97651	6.9935e-05	0.000223581	83560	Tex14	11	87295891	87446649	1	protein_coding	testis expressed gene 14
180	ENSMUSG00000101365	98.0575	3.0308	0.228897	13.2409	5.09341e-40	6.84961e-39	NA	Gm19325	9	96929497	96949360	-1	lncRNA	predicted gene, 19325
181	ENSMUSG00000079036	957.98	1.15096	0.108629	10.5953	3.13445e-26	2.99472e-25	211064	Alkbh1	12	87472610	87490787	-1	protein_coding	alkB homolog 1, histone H2A dioxygenase
182	ENSMUSG00000079036	957.98	1.15096	0.108629	10.5953	3.13445e-26	2.99472e-25	654309	Alkbh1	12	87472610	87490787	-1	protein_coding	alkB homolog 1, histone H2A dioxygenase
183	ENSMUSG00000097503	11.1834	1.25956	0.491203	2.56424	0.0103402	0.0234719	NA	3110045C21Rik	1	169796958	169800516	1	lncRNA	RIKEN cDNA 3110045C21 gene
184	ENSMUSG00000086670	7.36923	2.81756	0.810332	3.47704	0.000506989	0.00144195	NA	Gm13194	2	4946985	4947295	1	processed_pseudogene	predicted gene 13194
185	ENSMUSG00000108368	118.444	1.44303	0.272295	5.29952	1.16109e-07	4.8533e-07	NA	Gm45053	6	72579987	72582485	-1	TEC	predicted gene 45053
186	ENSMUSG00000039236	1105.68	2.76259	0.266895	10.3508	4.1487e-25	3.83996e-24	57444	Isg20	7	78563172	78570144	1	protein_coding	interferon-stimulated protein
187	ENSMUSG00000039239	11.6085	1.24839	0.540751	2.30863	0.0209643	0.0443953	21808	Tgfb2	1	186354989	186438186	-1	protein_coding	transforming growth factor, beta 2
188	ENSMUSG00000060002	1415.64	1.43681	0.0553127	25.9762	9.19957e-149	4.45617e-147	212862	Chpt1	10	88288607	88339935	-1	protein_coding	choline phosphotransferase 1
189	ENSMUSG00000068259	35.3958	4.31615	0.529652	8.14902	3.66876e-16	2.46222e-15	258380	Or9a7	6	40519105	40531984	-1	protein_coding	olfactory receptor family 9 subfamily A member 7
190	ENSMUSG00000068252	8.17242	6.14226	1.26229	4.86595	1.1391e-06	4.36969e-06	278679	Apol7b	15	77306409	77331692	-1	protein_coding	apolipoprotein L 7b
191	ENSMUSG00000091012	2.72113	4.47256	1.40239	3.18925	0.00142641	0.00378988	546901	Vmn1r34	6	66612920	66620863	-1	protein_coding	vomeronasal 1 receptor 34
192	ENSMUSG00000103609	10.2003	5.44363	1.24512	4.37199	1.23119e-05	4.29196e-05	NA	Gm37022	1	86565923	86568176	1	TEC	predicted gene, 37022
193	ENSMUSG00000033427	11.7006	2.03989	0.566547	3.60057	0.000317516	0.000929665	103149	Upb1	10	75236949	75277513	1	protein_coding	ureidopropionase, beta
194	ENSMUSG00000095457	1201.24	6.22541	0.167531	37.1597	3.06158e-293	3.06724e-293	NA	Gvin-ps5	7	105922621	105929895	-1	unprocessed_pseudogene	GTPase, very large interferon inducible, pseudogene 5
195	ENSMUSG00000038742	267.956	1.06229	0.117184	9.06515	1.24438e-19	9.57505e-19	70726	Angptl6	9	20785104	20791023	-1	protein_coding	angiopoietin-like 6
196	ENSMUSG00000042828	57.1049	4.84663	0.549027	8.82766	1.06888e-18	7.96186e-18	434246	Trim72	7	127603121	127610205	1	protein_coding	tripartite motif-containing 72
197	ENSMUSG00000005952	1.71567	4.33467	1.72017	2.51991	0.0117385	0.0263146	193034	Trpv1	11	73125118	73152068	1	protein_coding	transient receptor potential cation channel, subfamily V, member 1
198	ENSMUSG00000046345	6.2371	4.80594	1.28549	3.73859	0.000185053	0.00055969	69576	Smco1	16	32090286	32093599	1	protein_coding	single-pass membrane protein with coiled-coil domains 1
199	ENSMUSG00000045690	637.723	1.03497	0.0755308	13.7026	9.79608e-43	1.38612e-41	72338	Wdr89	12	75677370	75716311	-1	protein_coding	WD repeat domain 89
200	ENSMUSG00000032297	2.61998	4.71365	1.43495	3.28488	0.00102026	0.00276946	76183	Celf6	9	59485200	59514575	1	protein_coding	CUGBP, Elav-like family member 6
201	ENSMUSG00000044250	2.61969	4.71347	1.40244	3.36091	0.000776871	0.00214783	239647	Pced1b	15	97144988	97283561	1	protein_coding	PC-esterase domain containing 1B
202	ENSMUSG00000000204	388.972	5.28384	0.202306	26.118	2.27702e-150	1.12258e-148	20558	Slfn4	11	83066012	83081042	1	protein_coding	schlafen 4
203	ENSMUSG00000086414	75.5499	5.09074	0.503077	10.1192	4.5408e-24	4.05422e-23	NA	Gm15645	7	105411528	105512857	1	transcribed_processed_pseudogene	predicted gene 15645
204	ENSMUSG00000059408	1.58959	3.81983	1.63373	2.3381	0.0193822	0.0413706	80978	Mrgprh	17	13094921	13096864	1	protein_coding	MAS-related GPR, member H
205	ENSMUSG00000075190	5.45586	5.65665	1.30978	4.31878	1.56895e-05	5.40968e-05	259021	Or8k22	2	86162479	86165777	-1	protein_coding	olfactory receptor family 8 subfamily K member 22
206	ENSMUSG00000027702	4.17556	2.4047	1.02831	2.3385	0.0193616	0.0413381	71827	Lrrc34	3	30678416	30702018	-1	protein_coding	leucine rich repeat containing 34
207	ENSMUSG00000057554	6558.16	2.46593	0.0305163	80.8069	0	0	56048	Lgals8	13	12454296	12479825	-1	protein_coding	lectin, galactose binding, soluble 8
208	ENSMUSG00000080717	319.47	2.91924	0.133752	21.8258	1.32023e-105	4.54896e-104	245305	B230307C23Rik	16	97798515	97833001	1	protein_coding	RIKEN cDNA B230307C23 gene
209	ENSMUSG00000046805	1043.3	5.90751	0.157271	37.5627	0	0	17476	Mpeg1	19	12438143	12442647	1	protein_coding	macrophage expressed gene 1
210	ENSMUSG00000074449	26.6839	4.24277	0.636986	6.66069	2.72551e-11	1.435e-10	100040599	Potefam3a	8	20078070	20103616	1	protein_coding	POTE ankyrin domain family member 3A
211	ENSMUSG00000098037	5.53973	4.44329	1.29514	3.43074	0.000601928	0.00169477	NA	Gm7765	16	16183048	16184021	-1	processed_pseudogene	predicted gene 7765
212	ENSMUSG00000061259	3.08333	5.10025	1.37807	3.70102	0.000214734	0.000644382	231382	Tmprss11d	5	86450076	86521279	-1	protein_coding	transmembrane protease, serine 11d
213	ENSMUSG00000106656	5.34533	5.65682	1.29994	4.35159	1.35152e-05	4.68931e-05	NA	Gm42750	5	45022491	45034480	1	lncRNA	predicted gene 42750
214	ENSMUSG00000073491	192.869	8.89845	1.03235	8.61963	6.71727e-18	4.84724e-17	623121	Ifi213	1	173393849	173426840	-1	protein_coding	interferon activated gene 213
215	ENSMUSG00000045868	31432.4	6.17652	0.0418901	147.446	0	0	74558	Gvin1	7	105755763	105814533	-1	protein_coding	GTPase, very large interferon inducible 1
216	ENSMUSG00000067941	5.55493	3.79896	1.14482	3.31839	0.000905384	0.00247841	635895	Gm7168	17	14168635	14170940	1	protein_coding	predicted gene 7168
217	ENSMUSG00000074782	2.383	4.33519	1.45907	2.9712	0.00296638	0.00747016	373852	4833422C13Rik	13	91849784	91889991	-1	lncRNA	RIKEN cDNA 4833422C13 gene
218	ENSMUSG00000003541	721.151	1.741	0.0794668	21.9085	2.15762e-106	7.50683e-105	15937	Ier3	17	36132576	36133815	1	protein_coding	immediate early response 3
219	ENSMUSG00000099875	55.0006	1.036	0.222753	4.65087	3.30539e-06	1.21941e-05	NA	Rbm3-ps	1	150141286	150141750	-1	processed_pseudogene	RNA binding motif (RNP1, RRM) protein 3
220	ENSMUSG00000099871	243.005	1.00784	0.105058	9.59313	8.54546e-22	7.07048e-21	NA	Gm21742	Y	90848682	90855309	1	unprocessed_pseudogene	predicted gene, 21742
221	ENSMUSG00000015484	8.43313	2.58739	0.832406	3.10833	0.00188148	0.00489828	329274	Fam163a	1	155951712	156032596	-1	protein_coding	family with sequence similarity 163, member A
222	ENSMUSG00000025401	18.5956	1.43817	0.392294	3.66604	0.000246332	0.000733117	432516	Myo1a	10	127541039	127556809	1	protein_coding	myosin IA
223	ENSMUSG00000031561	59.3654	3.79689	0.355526	10.6796	1.26755e-26	1.22344e-25	23965	Tenm3	8	48680717	49296986	-1	protein_coding	teneurin transmembrane protein 3
224	ENSMUSG00000029136	97.9014	1.7909	0.205924	8.6969	3.41081e-18	2.48935e-17	71336	Rbks	5	31781783	31854971	-1	protein_coding	ribokinase
225	ENSMUSG00000029134	30.6156	1.41191	0.349004	4.04553	5.22046e-05	0.000169261	665270	Plb1	5	32390052	32523864	1	protein_coding	phospholipase B1
226	ENSMUSG00000038357	4.97571	2.67778	0.946602	2.82883	0.00467181	0.0113627	12796	Camp	9	109676447	109678685	-1	protein_coding	cathelicidin antimicrobial peptide
227	ENSMUSG00000107903	2.03469	3.82054	1.57045	2.43277	0.0149839	0.0328634	NA	Gm43930	6	117121286	117122130	1	TEC	predicted gene, 43930
228	ENSMUSG00000105154	9.15286	3.36471	0.838517	4.01269	6.00305e-05	0.000193378	NA	Gm20128	3	58312122	58312538	1	processed_pseudogene	predicted gene, 20128
229	ENSMUSG00000087128	31.6203	2.04825	0.337183	6.0746	1.24299e-09	5.92993e-09	115489886	Gm12655	4	94348510	94365475	-1	lncRNA	predicted gene 12655
230	ENSMUSG00000103105	19.6217	4.29247	0.700177	6.13055	8.75756e-10	4.22238e-09	NA	Gm18752	1	173528951	173531626	1	transcribed_unprocessed_pseudogene	predicted gene, 18752
231	ENSMUSG00000025165	58.9608	5.31378	0.584069	9.09787	9.21236e-20	7.12373e-19	209588	Sectm1a	11	120958233	120972046	-1	protein_coding	secreted and transmembrane 1A
232	ENSMUSG00000018656	12.3958	5.08635	1.09907	4.62787	3.69446e-06	1.35692e-05	403088	Tcaf3	6	42561800	42574626	-1	protein_coding	TRPM8 channel-associated factor 3
233	ENSMUSG00000018654	46.6534	8.81384	1.19123	7.39895	1.37262e-13	8.11986e-13	22778	Ikzf1	11	11634980	11722926	1	protein_coding	IKAROS family zinc finger 1
234	ENSMUSG00000052485	682.806	2.3364	0.0831912	28.0847	1.50493e-173	8.51292e-172	380863	Tmem171	13	98822743	98831342	-1	protein_coding	transmembrane protein 171
235	ENSMUSG00000050370	1.49811	4.47198	1.65366	2.70429	0.00684497	0.0161196	12642	Ch25h	19	34451178	34452564	-1	protein_coding	cholesterol 25-hydroxylase
236	ENSMUSG00000048895	217.236	1.76325	0.134034	13.1552	1.58843e-39	2.12352e-38	12569	Cdk5r1	11	80367849	80372010	1	protein_coding	cyclin-dependent kinase 5, regulatory subunit 1 (p35)
237	ENSMUSG00000104220	6.66804	2.74061	0.794916	3.44767	0.000565451	0.00159893	NA	4930578I07Rik	14	67174814	67176185	1	TEC	RIKEN cDNA 4930578I07 gene
238	ENSMUSG00000031635	7.37514	5.96721	1.26661	4.71116	2.46306e-06	9.18164e-06	26359	Anxa10	8	62510076	62576184	-1	protein_coding	annexin A10
239	ENSMUSG00000031639	3597.68	6.50166	0.102986	63.1314	0	0	142980	Tlr3	8	45848702	45864117	-1	protein_coding	toll-like receptor 3
240	ENSMUSG00000105176	229.669	1.28	0.117848	10.8615	1.75796e-27	1.7361e-26	NA	Gm43668	3	34124808	34130149	1	TEC	predicted gene 43668
241	ENSMUSG00000105174	6.25321	5.87075	1.3125	4.47294	7.71502e-06	2.74197e-05	NA	Gm43353	5	113471804	113473346	1	lncRNA	predicted gene 43353
242	ENSMUSG00000035399	933.622	1.87115	0.0638311	29.314	6.87118e-189	4.21151e-187	66680	Oser1	2	163247742	163266617	-1	protein_coding	oxidative stress responsive serine rich 1
243	ENSMUSG00000035394	73.7809	3.01477	0.286866	10.5093	7.82442e-26	7.39909e-25	74453	Cfap53	18	74416161	74493057	1	protein_coding	cilia and flagella associated protein 53
244	ENSMUSG00000102404	2.85225	4.9202	1.4679	3.35187	0.000802666	0.00221448	NA	5530400K19Rik	1	153590400	153592315	1	TEC	RIKEN cDNA 5530400K19 gene
245	ENSMUSG00000046688	612.758	1.50791	0.0809795	18.6209	2.17649e-77	5.38105e-76	211550	Tifa	3	127583454	127625813	1	protein_coding	TRAF-interacting protein with forkhead-associated domain
246	ENSMUSG00000045083	6.10646	4.57472	1.28097	3.5713	0.000355209	0.00103336	242384	Lingo2	4	35706647	36951747	-1	protein_coding	leucine rich repeat and Ig domain containing 2
247	ENSMUSG00000044938	1.93325	4.18293	1.53359	2.72754	0.0063808	0.0151092	244923	Klhl31	9	77543782	77567409	1	protein_coding	kelch-like 31
248	ENSMUSG00000055567	5.62227	2.03052	0.819619	2.47739	0.0132347	0.0293652	329178	Unc80	1	66507526	66738307	1	protein_coding	unc-80, NALCN activator
249	ENSMUSG00000067331	3.86598	5.18272	1.34127	3.86403	0.000111529	0.000347082	NA	Gm10205	5	45141203	45141584	-1	pseudogene	predicted gene 10205
250	ENSMUSG00000051029	32.1492	3.78335	0.49335	7.6687	1.73745e-14	1.07257e-13	282663	Serpinb1b	13	33262558	33278363	1	protein_coding	serine (or cysteine) peptidase inhibitor, clade B, member 1b
251	ENSMUSG00000051022	3.17037	4.59801	1.37982	3.33233	0.000861219	0.00236582	15476	Hs3st1	5	39771278	39912818	-1	protein_coding	heparan sulfate (glucosamine) 3-O-sulfotransferase 1
252	ENSMUSG00000085486	4.72258	2.96257	1.20959	2.44922	0.0143165	0.0315351	667306	Ccdc200	11	101484569	101490082	-1	protein_coding	coiled coil domain containing 200
253	ENSMUSG00000084280	5.41459	4.22078	1.32694	3.18084	0.0014685	0.00389507	NA	Gm11972	11	6405517	6405905	-1	processed_pseudogene	predicted gene 11972
254	ENSMUSG00000107821	11.6526	3.74037	0.81065	4.61403	3.94927e-06	1.4454e-05	NA	Gm8038	6	50596821	50598864	-1	processed_pseudogene	predicted gene 8038
255	ENSMUSG00000084758	3.17816	3.95804	1.34172	2.94998	0.00317792	0.00797229	NA	Gm12798	4	101260278	101265053	1	lncRNA	predicted gene 12798
256	ENSMUSG00000103349	3.49374	4.33491	1.38586	3.12796	0.00176024	0.00460815	NA	Gm36888	3	147326447	147341283	-1	lncRNA	predicted gene, 36888
257	ENSMUSG00000106448	2.25182	3.59798	1.54375	2.33067	0.0197709	0.0421434	NA	Gm43486	3	158000051	158004389	1	TEC	predicted gene 43486
258	ENSMUSG00000107316	5.2076	4.44344	1.30786	3.39749	0.00068007	0.00189957	NA	Gm42964	5	32705280	32705661	-1	processed_pseudogene	predicted gene 42964
259	ENSMUSG00000063522	63.7417	6.8602	0.852483	8.04732	8.46272e-16	5.55409e-15	67038	Ly6m	15	74748836	74768870	-1	protein_coding	lymphocyte antigen 6 complex, locus M
260	ENSMUSG00000066800	607.989	1.64077	0.280992	5.83919	5.24545e-09	2.39657e-08	24014	Rnasel	1	153625172	153639967	1	protein_coding	ribonuclease L (2', 5'-oligoisoadenylate synthetase-dependent)
261	ENSMUSG00000109408	793.339	2.21737	0.121846	18.1981	5.34324e-74	1.26104e-72	78439	A930037H05Rik	11	119339614	119382124	-1	lncRNA	RIKEN cDNA A930037H05 gene
262	ENSMUSG00000104756	1.59491	4.01292	1.6537	2.42664	0.0152394	0.0333447	NA	Gm42464	3	94328968	94329741	-1	transcribed_processed_pseudogene	predicted gene 42464
263	ENSMUSG00000092368	9.90776	2.40392	0.666868	3.6048	0.000312394	0.00091553	NA	A930015D03Rik	17	36305345	36349335	1	lncRNA	RIKEN cDNA A930015D03 gene
264	ENSMUSG00000029070	1949.45	1.09248	0.191155	5.71514	1.09616e-08	4.90401e-08	74761	Mxra8	4	155924137	155928545	1	protein_coding	matrix-remodelling associated 8
265	ENSMUSG00000029074	4.07402	4.91993	1.37528	3.57741	0.000347019	0.00101106	330010	Ttll10	4	156119297	156143871	-1	protein_coding	tubulin tyrosine ligase-like family, member 10
266	ENSMUSG00000063972	537.737	1.24103	0.301563	4.11534	3.86612e-05	0.00012737	14536	Nr6a1	2	38613382	38817700	-1	protein_coding	nuclear receptor subfamily 6, group A, member 1
267	ENSMUSG00000022575	109.756	1.1592	0.1668	6.94967	3.66137e-12	2.0096e-11	69146	Gsdmd	15	75734176	75739257	1	protein_coding	gasdermin D
268	ENSMUSG00000105401	9.07839	5.01285	1.28496	3.90115	9.57351e-05	0.000300215	NA	Gm42949	3	151038986	151043275	1	lncRNA	predicted gene 42949
269	ENSMUSG00000062007	46.2914	7.48587	1.19611	6.25849	3.88714e-10	1.916e-09	209488	Hsh2d	8	72943482	72955371	1	protein_coding	hematopoietic SH2 domain containing
270	ENSMUSG00000042167	1986.65	1.02068	0.0432896	23.578	6.48761e-123	2.59359e-121	100715	Tent2	13	93282790	93328893	-1	protein_coding	terminal nucleotidyltransferase 2
271	ENSMUSG00000028035	1835.32	1.49327	0.155186	9.62247	6.42673e-22	5.34226e-21	67035	Dnajb4	3	151884148	151915939	-1	protein_coding	DnaJ heat shock protein family (Hsp40) member B4
272	ENSMUSG00000028037	28529.6	9.00581	0.088691	101.541	0	0	99899	Ifi44	3	151436559	151455597	-1	protein_coding	interferon-induced protein 44
273	ENSMUSG00000071890	5.67816	5.65666	1.32319	4.27501	1.91132e-05	6.52611e-05	78258	Mroh9	1	162851871	162913239	-1	protein_coding	maestro heat-like repeat family member 9
274	ENSMUSG00000100868	10.18	1.22567	0.497716	2.46258	0.013794	0.0304787	NA	Gm28095	1	16298730	16314286	1	lncRNA	predicted gene 28095
275	ENSMUSG00000003955	1326.53	1.10598	0.0503787	21.9533	8.05626e-107	2.81079e-105	70186	Fam162a	16	35864131	35891964	-1	protein_coding	family with sequence similarity 162, member A
276	ENSMUSG00000029633	23.8934	1.10507	0.326772	3.38178	0.00072017	0.0020037	NA	Gm5578	6	112582505	112583740	1	processed_pseudogene	predicted pseudogene 5578
277	ENSMUSG00000026087	1748.61	1.02466	0.0559481	18.3144	6.3519e-75	1.51631e-73	107734	Mrpl30	1	37929558	37937616	1	protein_coding	mitochondrial ribosomal protein L30
278	ENSMUSG00000026088	2251.3	3.2419	0.0566883	57.1881	0	0	69028	Mitd1	1	37913882	37929492	-1	protein_coding	MIT, microtubule interacting and transport, domain containing 1
279	ENSMUSG00000104416	21.0167	1.66489	0.402489	4.13648	3.52669e-05	0.000116975	NA	Gm37067	1	33928571	33930198	-1	TEC	predicted gene, 37067
280	ENSMUSG00000058869	6.30214	3.40292	1.17626	2.89299	0.00381593	0.00944836	225058	Gm4832	17	88432940	88438541	1	transcribed_processed_pseudogene	predicted gene 4832
281	ENSMUSG00000028954	5697.52	1.64112	0.0269148	60.9747	0	0	53312	Nub1	5	24890530	24915376	1	protein_coding	negative regulator of ubiquitin-like proteins 1
282	ENSMUSG00000079304	21.1309	4.25694	0.654598	6.50313	7.86637e-11	4.03443e-10	71149	Tex52	6	128352419	128362107	1	protein_coding	testis expressed 52
283	ENSMUSG00000000731	195.617	1.34164	0.526358	2.5489	0.0108062	0.0244266	11634	Aire	10	77865856	77879444	-1	protein_coding	autoimmune regulator (autoimmune polyendocrinopathy candidiasis ectodermal dystrophy)
284	ENSMUSG00000044768	4205.67	2.49721	0.0360162	69.3359	0	0	52392	Macir	1	97534043	97589799	-1	protein_coding	macrophage immunometabolism regulator
285	ENSMUSG00000044763	2280.57	1.32429	0.0466877	28.3648	5.49507e-177	3.17315e-175	52575	Trmt10c	16	55852972	55858182	-1	protein_coding	tRNA methyltransferase 10C, mitochondrial RNase P subunit
286	ENSMUSG00000066392	265.535	1.17843	0.102973	11.4441	2.51817e-30	2.68569e-29	18191	Nrxn3	12	88689646	90301709	1	protein_coding	neurexin III
287	ENSMUSG00000082008	6.41019	2.15591	0.815875	2.64246	0.0082307	0.0190714	NA	Gm12390	4	40716595	40716991	-1	processed_pseudogene	predicted gene 12390
288	ENSMUSG00000041842	65.5028	1.69989	0.21115	8.05062	8.23729e-16	5.40756e-15	229474	Fhdc1	3	84349505	84387736	-1	protein_coding	FH2 domain containing 1
289	ENSMUSG00000056268	2471.23	1.20322	0.0379901	31.672	3.77998e-220	2.69416e-218	329260	Dennd1b	1	138891173	139106698	1	protein_coding	DENN/MADD domain containing 1B
290	ENSMUSG00000015222	5.96986	4.22102	1.33513	3.16149	0.00156962	0.00414215	17756	Map2	1	66214432	66481742	1	protein_coding	microtubule-associated protein 2
291	ENSMUSG00000097805	11.8402	4.52424	0.898826	5.0335	4.81595e-07	1.91091e-06	NA	Gm17473	15	42539637	42568012	1	lncRNA	predicted gene, 17473
292	ENSMUSG00000057132	86.2336	1.73401	0.38087	4.55275	5.29485e-06	1.91317e-05	77945	Rpgrip1	14	52348161	52401003	1	protein_coding	retinitis pigmentosa GTPase regulator interacting protein 1
293	ENSMUSG00000057137	366.584	2.4135	0.709393	3.4022	0.000668454	0.00186879	68487	Tmem140	6	34840081	34851881	1	protein_coding	transmembrane protein 140
294	ENSMUSG00000092544	7.03022	5.82175	1.94513	2.99298	0.00276268	0.00698892	NA	Gm20422	8	70195512	70227536	-1	protein_coding	predicted gene 20422
295	ENSMUSG00000032243	7.07928	1.8439	0.746359	2.47053	0.0134912	0.0298864	319480	Itga11	9	62585108	62691264	1	protein_coding	integrin alpha 11
296	ENSMUSG00000108650	5.62174	2.02972	0.772352	2.62797	0.00858965	0.0198148	NA	Gm44867	7	115880746	115882120	-1	lncRNA	predicted gene 44867
297	ENSMUSG00000108658	173.139	2.42521	0.150301	16.1357	1.43217e-58	2.70863e-57	NA	NA	NA	NA	NA	NA	NA	NA
298	ENSMUSG00000100334	8.05665	6.10049	1.26408	4.82601	1.39294e-06	5.30265e-06	329271	C230024C17Rik	1	153596986	153613575	-1	lncRNA	RIKEN cDNA C230024C17 gene
299	ENSMUSG00000083993	50.5306	2.1626	0.272069	7.94872	1.88455e-15	1.21635e-14	NA	Gm14398	2	180858520	180859592	1	processed_pseudogene	predicted gene 14398
300	ENSMUSG00000097028	5.08682	4.2991	1.29953	3.30819	0.00093902	0.00256485	320019	Ptgs2os	1	149950624	149975714	-1	lncRNA	prostaglandin-endoperoxide synthase 2, opposite strand
301	ENSMUSG00000020205	1148.45	1.67135	0.0677596	24.666	2.4818e-134	1.09577e-132	21664	Phlda1	10	111342147	111344506	1	protein_coding	pleckstrin homology like domain, family A, member 1
302	ENSMUSG00000039478	1433.67	1.7702	0.0612643	28.8945	1.39808e-183	8.36366e-182	78506	Micu3	8	40760499	40839349	1	protein_coding	mitochondrial calcium uptake family, member 3
303	ENSMUSG00000021036	3291.25	1.18105	0.10321	11.4432	2.544e-30	2.71208e-29	20773	Sptlc2	12	87351832	87435129	-1	protein_coding	serine palmitoyltransferase, long chain base subunit 2
304	ENSMUSG00000029553	2.70637	4.01318	1.4457	2.77594	0.00550431	0.0131966	21426	Tfec	6	16833372	16898440	-1	protein_coding	transcription factor EC
305	ENSMUSG00000078486	249.273	1.2823	0.112865	11.3613	6.51333e-30	6.84998e-29	74183	Perm1	4	156300325	156305764	1	protein_coding	PPARGC1 and ESRR induced regulator, muscle 1
306	ENSMUSG00000029685	13.2729	2.38773	0.567571	4.20692	2.58872e-05	8.70327e-05	78910	Asb15	6	24528143	24573163	1	protein_coding	ankyrin repeat and SOCS box-containing 15
307	ENSMUSG00000024786	71.4192	6.86948	0.846268	8.11737	4.76384e-16	3.16988e-15	622554	Majin	19	6234418	6274255	1	protein_coding	membrane anchored junction protein
308	ENSMUSG00000027787	1853.6	1.09884	0.0700534	15.6857	1.895e-55	3.42308e-54	97112	Nmd3	3	69629318	69663706	1	protein_coding	NMD3 ribosome export adaptor
309	ENSMUSG00000043932	1.47405	3.59798	1.58939	2.26375	0.0235894	0.0493815	320407	Klri2	6	129706004	129717447	-1	protein_coding	killer cell lectin-like receptor family I member 2
310	ENSMUSG00000030871	264.468	1.06957	0.170604	6.26933	3.62614e-10	1.79018e-09	67417	Ears2	7	121636436	121666486	-1	protein_coding	glutamyl-tRNA synthetase 2, mitochondrial
311	ENSMUSG00000094621	4.53774	5.26079	1.32729	3.96355	7.38429e-05	0.00023526	NA	NA	NA	NA	NA	NA	NA	NA
312	ENSMUSG00000094624	48.884	1.0601	0.23234	4.56272	5.04959e-06	1.82826e-05	22526	Gm4836	X	28051126	28074048	-1	protein_coding	predicted gene 4836
313	ENSMUSG00000081674	6.20721	4.44353	1.30206	3.4127	0.000643226	0.00180291	NA	Gm6184	X	100562591	100563851	1	processed_pseudogene	predicted gene 6184
314	ENSMUSG00000095280	10404	1.0324	0.0811959	12.7149	4.88661e-37	6.17588e-36	NA	NA	NA	NA	NA	NA	NA	NA
315	ENSMUSG00000073821	136.772	3.32964	0.204133	16.3112	8.2184e-60	1.58681e-58	NA	8030451A03Rik	4	63898091	64068161	1	lncRNA	RIKEN cDNA 8030451A03 gene
316	ENSMUSG00000107167	10.9232	2.51302	0.648291	3.87638	0.000106023	0.000330772	102637973	B3galt9	2	34723019	34729740	1	protein_coding	beta-1,3-galactosyltransferase 9
317	ENSMUSG00000015401	3.94322	2.24366	0.949713	2.36246	0.0181542	0.0390308	57394	Cltrn	X	162871826	162901856	1	protein_coding	collectrin, amino acid transport regulator
318	ENSMUSG00000093535	22.6742	5.15489	0.887081	5.81107	6.20737e-09	2.82005e-08	NA	4930533I22Rik	6	57453682	57474656	1	lncRNA	RIKEN cDNA 4930533I22 gene
319	ENSMUSG00000049985	699.772	1.50407	0.167049	9.00376	2.18111e-19	1.66493e-18	77318	Ankrd55	13	112424985	112520536	1	protein_coding	ankyrin repeat domain 55
320	ENSMUSG00000064918	5.29867	2.15519	0.777959	2.77031	0.00560027	0.0134138	115487260	Gm22571	9	64083155	64083224	1	snoRNA	predicted gene, 22571
321	ENSMUSG00000105852	159.795	1.39047	0.34146	4.07213	4.65854e-05	0.00015207	NA	Gm42890	3	105866819	105891916	1	lncRNA	predicted gene 42890
322	ENSMUSG00000105856	22.3318	1.58046	0.346274	4.56418	5.01444e-06	1.81685e-05	NA	Gm43732	9	109818035	109820902	-1	lncRNA	predicted gene 43732
323	ENSMUSG00000040728	60.3554	9.33493	1.19021	7.84308	4.39631e-15	2.79771e-14	207920	Esrp1	4	11331933	11386783	-1	protein_coding	epithelial splicing regulatory protein 1
324	ENSMUSG00000061988	10.836	3.4774	0.812904	4.27775	1.88792e-05	6.44973e-05	NA	Rpl10a-ps2	13	8990372	8991013	-1	processed_pseudogene	ribosomal protein L10A, pseudogene 2
325	ENSMUSG00000052157	29.242	1.85872	0.332076	5.59728	2.17745e-08	9.5598e-08	NA	Gm650	X	154087195	154088745	-1	processed_pseudogene	predicted pseudogene 650
326	ENSMUSG00000091119	21.0871	1.55391	0.36077	4.3072	1.65331e-05	5.68328e-05	100039139	Ccdc152	15	3309552	3333008	-1	protein_coding	coiled-coil domain containing 152
327	ENSMUSG00000103182	10.6637	2.69114	0.765099	3.51737	0.000435841	0.00125112	NA	Gm37091	1	39120333	39122419	-1	TEC	predicted gene, 37091
328	ENSMUSG00000103189	12.2681	2.35678	0.570958	4.12777	3.663e-05	0.000121174	NA	Gm37092	6	83051580	83053097	-1	TEC	predicted gene, 37092
329	ENSMUSG00000049734	87.3488	3.04861	0.519565	5.86762	4.42102e-09	2.02658e-08	22040	Trex1	9	108887001	108888802	-1	protein_coding	three prime repair exonuclease 1
330	ENSMUSG00000019966	5900.15	1.37209	0.0320896	42.7581	0	0	17311	Kitl	10	99851492	99936278	1	protein_coding	kit ligand
331	ENSMUSG00000054266	2.70931	3.37305	1.38903	2.42835	0.0151676	0.0332138	20726	Serpinb9d	13	33376942	33387112	1	protein_coding	serine (or cysteine) peptidase inhibitor, clade B, member 9d
332	ENSMUSG00000030092	3.48692	3.37309	1.39015	2.42642	0.0152488	0.0333567	53870	Cntn6	6	104469751	104840367	1	protein_coding	contactin 6
333	ENSMUSG00000038663	37.6415	2.21863	0.300891	7.37354	1.66155e-13	9.77573e-13	244091	Fsd2	7	81183056	81216692	-1	protein_coding	fibronectin type III and SPRY domain containing 2
334	ENSMUSG00000071494	4.42699	5.26092	1.32281	3.97708	6.97666e-05	0.000223099	546896	Or10ac1	6	42512598	42524521	-1	protein_coding	olfactory receptor family 10 subfamily AC member 1
335	ENSMUSG00000030324	10.056	1.19688	0.523524	2.28619	0.0222429	0.0468088	212541	Rho	6	115908709	115916997	1	protein_coding	rhodopsin
336	ENSMUSG00000030327	1640.72	2.09149	0.0520103	40.2129	0	0	67602	Necap1	6	122851433	122865900	1	protein_coding	NECAP endocytosis associated 1
337	ENSMUSG00000104847	5.65446	5.33502	1.31099	4.06947	4.71209e-05	0.000153738	NA	Gm43177	5	52274654	52275865	1	lncRNA	predicted gene 43177
338	ENSMUSG00000008438	37.6218	4.02495	0.465018	8.65547	4.90896e-18	3.55985e-17	56622	Adam21	12	81605358	81615248	-1	protein_coding	a disintegrin and metallopeptidase domain 21
339	ENSMUSG00000046572	6.57235	5.71337	1.27283	4.4887	7.16576e-06	2.55294e-05	100515	Zfp518b	5	38825827	38842169	-1	protein_coding	zinc finger protein 518B
340	ENSMUSG00000045004	2.38573	3.63602	1.43331	2.5368	0.0111871	0.0252031	329972	Spata21	4	140815644	140840071	1	protein_coding	spermatogenesis associated 21
341	ENSMUSG00000050002	329.692	2.31539	0.117094	19.7737	5.01179e-87	1.43706e-85	75731	Idnk	13	58305463	58312507	1	protein_coding	idnK gluconokinase homolog (E. coli)
342	ENSMUSG00000086513	4345.07	6.61473	0.102353	64.6269	0	0	NA	Gvin-ps1	7	105473430	105480722	-1	unprocessed_pseudogene	GTPase, very large interferon inducible, pseudogene 1
343	ENSMUSG00000027456	45.1558	1.80615	0.274094	6.58952	4.4126e-11	2.29374e-10	228765	Sdcbp2	2	151414542	151431925	1	protein_coding	syndecan binding protein (syntenin) 2
344	ENSMUSG00000051758	2.36257	3.59765	1.49174	2.41171	0.015878	0.0345903	75161	4930544M13Rik	13	114743773	114834358	1	lncRNA	RIKEN cDNA 4930544M13 gene
345	ENSMUSG00000043872	415.758	1.26309	0.416152	3.03516	0.00240411	0.00614792	68310	Zmym1	4	126940887	126954945	-1	protein_coding	zinc finger, MYM domain containing 1
346	ENSMUSG00000040528	127.015	2.58508	0.206954	12.4911	8.34971e-36	1.02556e-34	380732	Milr1	11	106642052	106659620	1	protein_coding	mast cell immunoglobulin like receptor 1
347	ENSMUSG00000046962	1349.37	1.98729	0.0548912	36.2041	5.24402e-287	4.99303e-285	114565	Zbtb21	16	97744557	97763822	-1	protein_coding	zinc finger and BTB domain containing 21
348	ENSMUSG00000046961	4.9481	2.32606	0.937884	2.48011	0.0131341	0.0291602	239845	Gpr156	16	37736858	37827892	1	protein_coding	G protein-coupled receptor 156
349	ENSMUSG00000085156	299.142	1.20999	0.117313	10.3141	6.08187e-25	5.59639e-24	NA	Snhg15	11	6475295	6478841	-1	lncRNA	small nucleolar RNA host gene 15
350	ENSMUSG00000085152	90.2979	1.32002	0.184288	7.16278	7.90554e-13	4.49844e-12	NA	Gm11496	11	88883707	88887402	-1	lncRNA	predicted gene 11496
351	ENSMUSG00000082510	83.9055	1.02901	0.180205	5.71022	1.12832e-08	5.047e-08	NA	Gm11793	11	120996973	120997953	-1	processed_pseudogene	predicted gene 11793
352	ENSMUSG00000074029	2.81559	3.22125	1.40605	2.29098	0.0219644	0.046297	NA	Gm47289	9	118988229	118990737	1	lncRNA	predicted gene, 47289
353	ENSMUSG00000106115	38.1613	1.01313	0.253176	4.00168	6.28942e-05	0.000202081	NA	Gm43420	5	121540721	121542577	1	TEC	predicted gene 43420
354	ENSMUSG00000064336	19.9372	1.51793	0.379431	4.00055	6.31963e-05	0.000202974	NA	mt-Tf	MT	1	68	1	Mt_tRNA	mitochondrially encoded tRNA phenylalanine
355	ENSMUSG00000083261	327.151	1.00618	0.0923313	10.8975	1.18492e-27	1.17812e-26	NA	Gm7816	5	39955557	39956750	1	processed_pseudogene	predicted pseudogene 7816
356	ENSMUSG00000092056	4.81358	4.15999	1.62439	2.56096	0.0104384	0.0236789	NA	Gm7289	18	84677057	84677969	-1	processed_pseudogene	predicted gene 7289
357	ENSMUSG00000074580	18.0408	1.44679	0.418004	3.46119	0.000537795	0.00152453	71004	4931440P22Rik	3	65414678	65436800	-1	transcribed_processed_pseudogene	RIKEN cDNA 4931440P22 gene
358	ENSMUSG00000015619	87.1487	1.24951	0.19082	6.54814	5.82592e-11	3.01084e-10	14462	Gata3	2	9861889	9894845	-1	protein_coding	GATA binding protein 3
359	ENSMUSG00000023330	516.732	1.12808	0.095767	11.7794	4.98373e-32	5.56758e-31	69185	Dtwd1	2	125994061	126007199	1	protein_coding	DTW domain containing 1
360	ENSMUSG00000054934	30.1342	2.80295	0.450024	6.22844	4.71108e-10	2.30889e-09	58802	Kcnmb4	10	116253766	116309783	-1	protein_coding	potassium large conductance calcium-activated channel, subfamily M, beta member 4
361	ENSMUSG00000092384	20.6745	1.73972	0.389499	4.46656	7.94862e-06	2.82178e-05	NA	Gm4189	10	127125564	127126657	-1	lncRNA	predicted gene 4189
362	ENSMUSG00000061039	22.2735	3.96223	0.579381	6.83872	7.99049e-12	4.31079e-11	258783	Or8b53	9	38663595	38671413	1	protein_coding	olfactory receptor family 8 subfamily B member 53
363	ENSMUSG00000025591	1526.75	1.52284	0.1571	9.69343	3.21546e-22	2.69713e-21	66282	Tma16	8	66925770	66939182	-1	protein_coding	translation machinery associated 16
364	ENSMUSG00000025592	32.0686	1.15544	0.298156	3.87529	0.000106499	0.000332133	93837	Dach2	X	112207207	112746083	1	protein_coding	dachshund family transcription factor 2
365	ENSMUSG00000102133	7.72289	6.1004	1.26781	4.81176	1.49605e-06	5.68045e-06	NA	Gm37106	1	176872808	176874339	-1	TEC	predicted gene, 37106
366	ENSMUSG00000037990	7.98851	2.85589	0.871255	3.27791	0.00104579	0.00283477	237353	Sh3rf3	10	58649181	58974738	1	protein_coding	SH3 domain containing ring finger 3
367	ENSMUSG00000037997	4028.22	4.04728	0.0509846	79.3824	0	0	101187	Parp11	6	127423803	127471224	1	protein_coding	poly (ADP-ribose) polymerase family, member 11
368	ENSMUSG00000087008	50.1919	1.64048	0.271341	6.04583	1.48646e-09	7.05233e-09	NA	Gm5530	1	81719700	81720684	-1	processed_pseudogene	predicted gene 5530
369	ENSMUSG00000032313	6.86094	1.74102	0.681407	2.55503	0.0106178	0.0240552	244886	Tmem266	9	55234197	55345629	1	protein_coding	transmembrane protein 266
370	ENSMUSG00000021743	9.66092	1.6144	0.548472	2.94346	0.00324565	0.00813237	54713	Fezf2	14	10121574	10127669	1	protein_coding	Fez family zinc finger 2
371	ENSMUSG00000086758	45.4893	1.1979	0.242931	4.93104	8.17912e-07	3.17715e-06	102631868	Gm13912	2	108014061	108121664	-1	lncRNA	predicted gene 13912
372	ENSMUSG00000086755	124.176	3.05568	0.204639	14.932	2.03958e-50	3.38069e-49	NA	Gm11216	4	63993770	64002051	1	lncRNA	predicted gene 11216
373	ENSMUSG00000106957	2.03469	3.82051	1.50896	2.53188	0.0113452	0.0255154	NA	Gm43085	5	90951120	90954251	1	TEC	predicted gene 43085
374	ENSMUSG00000085977	273.397	3.32231	0.156423	21.2393	4.14328e-100	1.36356e-98	NA	Gm5970	18	60353915	60355130	1	processed_pseudogene	predicted gene 5970
375	ENSMUSG00000022803	17.4694	7.20266	1.22504	5.87954	4.114e-09	1.88897e-08	64082	Popdc2	16	38182571	38198578	1	protein_coding	popeye domain containing 2
376	ENSMUSG00000033737	28.5986	7.64231	1.20295	6.353	2.11163e-10	1.05628e-09	333564	Fndc3c1	X	105463647	105529007	-1	protein_coding	fibronectin type III domain containing 3C1
377	ENSMUSG00000081434	22.9472	1.34538	0.359311	3.74434	0.000180871	0.000547641	NA	Gm14165	2	152195535	152196486	1	processed_pseudogene	predicted gene 14165
378	ENSMUSG00000023078	24.637	3.04823	0.476506	6.39706	1.58399e-10	7.99075e-10	55985	Cxcl13	5	96104810	96108927	1	protein_coding	chemokine (C-X-C motif) ligand 13
379	ENSMUSG00000073608	3.60419	4.33443	1.50402	2.88189	0.00395295	0.00974988	619597	Gal3st2c	1	93918231	93944869	1	protein_coding	galactose-3-O-sulfotransferase 2C
380	ENSMUSG00000009628	3.81474	3.22115	1.41115	2.28264	0.0224518	0.0472046	104271	Tex15	8	34006766	34075610	1	protein_coding	testis expressed gene 15
381	ENSMUSG00000102271	62.419	2.44126	0.242416	10.0705	7.45683e-24	6.6081e-23	NA	C630050I24Rik	8	107845742	107846524	1	TEC	RIKEN cDNA C630050I24 gene
382	ENSMUSG00000034855	2206.34	8.98223	0.31682	28.3512	8.08887e-177	4.63874e-175	15945	Cxcl10	5	92494497	92496748	-1	protein_coding	chemokine (C-X-C motif) ligand 10
383	ENSMUSG00000082088	212.827	4.8601	0.254313	19.1106	2.05895e-81	5.4816e-80	NA	Gm15753	5	137718616	137720002	-1	unprocessed_pseudogene	predicted gene 15753
384	ENSMUSG00000081578	2.47935	3.82069	1.50005	2.54704	0.0108642	0.024533	NA	Gm12611	11	60707201	60708573	1	processed_pseudogene	predicted gene 12611
385	ENSMUSG00000085054	126.235	1.10774	0.217253	5.09887	3.41691e-07	1.37105e-06	NA	Gm15834	1	58544307	58562389	1	lncRNA	predicted gene 15834
386	ENSMUSG00000027016	28.8496	4.07825	0.646465	6.30853	2.81697e-10	1.39873e-09	241494	Zfp385b	2	77240978	77649983	-1	protein_coding	zinc finger protein 385B
387	ENSMUSG00000020062	5.00605	5.59756	1.36242	4.10853	3.98184e-05	0.000130984	216225	Slc5a8	10	88721854	88765377	1	protein_coding	solute carrier family 5 (iodide transporter), member 8
388	ENSMUSG00000103570	19.0853	1.05437	0.439236	2.40046	0.0163744	0.0355661	NA	C630004M23Rik	2	10052649	10054330	1	TEC	RIKEN cDNA C630004M23 gene
389	ENSMUSG00000097317	6.75129	2.10313	0.720164	2.92035	0.00349634	0.00871239	NA	NA	NA	NA	NA	NA	NA	NA
390	ENSMUSG00000096954	715.955	1.29518	0.073669	17.581	3.44149e-69	7.63124e-68	NA	NA	NA	NA	NA	NA	NA	NA
391	ENSMUSG00000096950	9.55369	2.34809	0.713293	3.29191	0.000995103	0.00270595	671336	Gm9530	1	154939193	154959012	-1	lncRNA	predicted gene 9530
392	ENSMUSG00000030199	1674.2	1.04597	0.078973	13.2447	4.84263e-40	6.52291e-39	14011	Etv6	6	134012663	134247121	1	protein_coding	ets variant 6
393	ENSMUSG00000092243	169.878	4.82565	0.824997	5.84929	4.93662e-09	2.26044e-08	630294	Gm7030	17	36420611	36440317	-1	protein_coding	predicted gene 7030
394	ENSMUSG00000092240	2.27109	4.33463	1.46045	2.96801	0.00299737	0.00754285	NA	Gm4246	17	36505488	36505703	-1	processed_pseudogene	predicted gene 4246
395	ENSMUSG00000104654	12.1273	7.1627	1.22879	5.82906	5.57393e-09	2.54107e-08	NA	Gm43814	9	110881849	110882261	-1	TEC	predicted gene 43814
396	ENSMUSG00000106870	252.144	1.02243	0.109631	9.32615	1.09786e-20	8.74433e-20	NA	Gm43681	5	93331715	93333617	-1	TEC	predicted gene 43681
397	ENSMUSG00000025946	3.38292	4.33508	1.39573	3.10597	0.00189656	0.00493393	213527	Pth2r	1	65321215	65428403	1	protein_coding	parathyroid hormone 2 receptor
398	ENSMUSG00000070695	7.1967	6.33484	1.26195	5.01989	5.17013e-07	2.04688e-06	636808	Cntnap5a	1	115612486	116515053	1	protein_coding	contactin associated protein-like 5A
399	ENSMUSG00000062127	3463.31	1.79464	0.035908	49.9788	0	0	80281	Cttnbp2nl	3	104909231	104960462	-1	protein_coding	CTTNBP2 N-terminal like
400	ENSMUSG00000020707	103.09	1.05849	0.159871	6.62093	3.56948e-11	1.8691e-10	71956	Rnf135	11	80074677	80090583	1	protein_coding	ring finger protein 135
401	ENSMUSG00000020709	6.72622	4.59809	1.32469	3.47107	0.000518391	0.00147337	216991	Adap2	11	80044931	80069784	1	protein_coding	ArfGAP with dual PH domains 2
402	ENSMUSG00000052248	40.7769	1.46451	0.349787	4.18688	2.82818e-05	9.46368e-05	433424	Zeb2os	2	45000719	45004099	1	lncRNA	zinc finger E-box binding homeobox 2, opposite strand
403	ENSMUSG00000069315	1.15081	4.01332	1.73979	2.30679	0.0210667	0.0445957	NA	Gm7731	16	15034723	15035192	-1	processed_pseudogene	predicted gene 7731
404	ENSMUSG00000049969	841.849	1.34354	0.0588607	22.8257	2.546e-115	9.57957e-114	71801	Plekhf2	4	10988662	11007927	-1	protein_coding	pleckstrin homology domain containing, family F (with FYVE domain) member 2
405	ENSMUSG00000087635	59.9353	1.09857	0.217474	5.05149	4.38372e-07	1.74663e-06	NA	Gm13414	2	34539526	34540252	-1	processed_pseudogene	predicted gene 13414
406	ENSMUSG00000032128	11.256	6.71339	1.23718	5.42637	5.75109e-08	2.45494e-07	19649	Robo3	9	37326965	37344542	-1	protein_coding	roundabout guidance receptor 3
407	ENSMUSG00000060508	7.30386	4.22097	1.53594	2.74814	0.00599342	0.0142732	243874	Nlrp9b	7	19725390	19807231	1	protein_coding	NLR family, pyrin domain containing 9B
408	ENSMUSG00000086275	4.52836	5.10049	1.32397	3.85242	0.000116955	0.00036315	NA	1700121C08Rik	4	123727415	123753306	-1	lncRNA	RIKEN cDNA 1700121C08 gene
409	ENSMUSG00000040957	58.8779	3.4339	0.324016	10.5979	3.04617e-26	2.91149e-25	63955	Cables1	18	11972277	12078687	1	protein_coding	CDK5 and Abl enzyme substrate 1
410	ENSMUSG00000069456	1.70114	3.82032	1.59571	2.39412	0.0166603	0.0361053	19683	Rdh16	10	127637021	127682434	1	protein_coding	retinol dehydrogenase 16
411	ENSMUSG00000042567	18.8706	1.13268	0.42041	2.69423	0.00705506	0.0165705	674895	Nek10	14	7457704	7666348	-1	protein_coding	NIMA (never in mitosis gene a)- related kinase 10
412	ENSMUSG00000075316	3.7351	4.82007	1.37538	3.50454	0.000457395	0.00131001	20274	Scn9a	2	66310424	66465306	-1	protein_coding	sodium channel, voltage-gated, type IX, alpha
413	ENSMUSG00000041143	244.333	1.09998	0.113553	9.68691	3.42737e-22	2.87103e-21	77056	Tmco4	4	138700199	138786482	1	protein_coding	transmembrane and coiled-coil domains 4
414	ENSMUSG00000001168	122.912	5.39803	0.389574	13.8562	1.16666e-43	1.67744e-42	246729	Oas1h	5	120999484	121011569	1	protein_coding	2'-5' oligoadenylate synthetase 1H
415	ENSMUSG00000001166	171.834	3.35621	0.19204	17.4766	2.15944e-68	4.7337e-67	114643	Oas1c	5	120938259	120950579	-1	protein_coding	2'-5' oligoadenylate synthetase 1C
416	ENSMUSG00000026648	847.819	1.13676	0.0695312	16.349	4.42298e-60	8.58643e-59	227525	Dclre1c	2	3425168	3465167	1	protein_coding	DNA cross-link repair 1C
417	ENSMUSG00000082162	9.73636	3.29307	0.753803	4.36861	1.25042e-05	4.35497e-05	NA	Gm14701	X	67657399	67657746	1	processed_pseudogene	predicted gene 14701
418	ENSMUSG00000051592	2.49862	4.4724	1.41565	3.15926	0.00158169	0.00417225	209091	Ccnb3	X	6845891	6907858	-1	protein_coding	cyclin B3
419	ENSMUSG00000051590	41.7035	1.64851	0.28493	5.78568	7.22188e-09	3.26786e-08	22625	Map3k19	1	127742528	127782768	-1	protein_coding	mitogen-activated protein kinase kinase kinase 19
420	ENSMUSG00000091199	644.618	7.66906	0.356571	21.5078	1.31613e-102	4.40699e-101	NA	Gm2619	1	85286380	85305006	-1	lncRNA	predicted gene 2619
421	ENSMUSG00000106688	25.797	3.36471	0.483432	6.96005	3.40162e-12	1.87033e-11	NA	Gm42851	5	34104924	34106334	-1	lncRNA	predicted gene 42851
422	ENSMUSG00000054779	39.7931	4.04592	0.461247	8.7717	1.75985e-18	1.29885e-17	NA	Fgf2os	3	37389481	37403889	-1	lncRNA	fibroblast growth factor 2, opposite strand
423	ENSMUSG00000061288	2329.81	1.23959	0.0436914	28.3714	4.56118e-177	2.64612e-175	330177	Taok3	5	117258194	117413284	1	protein_coding	TAO kinase 3
424	ENSMUSG00000061132	40.9074	2.13137	0.284016	7.50439	6.17133e-14	3.70607e-13	17060	Blnk	19	40917371	40982978	-1	protein_coding	B cell linker
425	ENSMUSG00000108049	2.26134	4.01275	1.47236	2.72539	0.00642265	0.0151996	NA	Gm44168	6	87963173	87966711	1	TEC	predicted gene, 44168
426	ENSMUSG00000108048	8.12331	2.11807	0.69035	3.06811	0.00215419	0.00555607	NA	Gm43990	6	15836088	15837778	1	TEC	predicted gene, 43990
427	ENSMUSG00000108042	158.665	1.14621	0.132471	8.65255	5.03626e-18	3.64793e-17	NA	B130021K23Rik	6	87807256	87809848	-1	TEC	RIKEN cDNA B130021K23 gene
428	ENSMUSG00000018925	64.5455	6.12679	0.744437	8.2301	1.8706e-16	1.2715e-15	629303	Heatr9	11	83402562	83413001	-1	protein_coding	HEAT repeat containing 9
429	ENSMUSG00000039531	1157.09	2.35211	0.0596234	39.4494	0	0	72580	Zup1	10	33795138	33827265	-1	protein_coding	zinc finger containing ubiquitin peptidase 1
430	ENSMUSG00000026981	10.129	2.27061	0.615645	3.68818	0.000225865	0.000675349	16181	Il1rn	2	24226865	24241506	1	protein_coding	interleukin 1 receptor antagonist
431	ENSMUSG00000026986	1.48393	4.01307	1.73344	2.31509	0.0206081	0.0436966	140483	Hnmt	2	23892922	23939406	-1	protein_coding	histamine N-methyltransferase
432	ENSMUSG00000034664	63.1412	1.76816	0.226413	7.80946	5.74322e-15	3.62801e-14	16399	Itga2b	11	102344123	102360948	-1	protein_coding	integrin alpha 2b
433	ENSMUSG00000028850	194.975	1.00447	0.120864	8.31069	9.51484e-17	6.54057e-16	242691	Gpatch3	4	133302056	133311554	1	protein_coding	G patch domain containing 3
434	ENSMUSG00000032625	34.4906	1.62413	0.390957	4.15425	3.26363e-05	0.000108567	330267	Thsd7a	6	12311609	12749409	-1	protein_coding	thrombospondin, type I, domain containing 7A
435	ENSMUSG00000032623	9.49817	6.82035	1.25301	5.44318	5.23377e-08	2.24371e-07	100535	Oas1d	5	121052599	121059715	1	protein_coding	2'-5' oligoadenylate synthetase 1D
436	ENSMUSG00000025759	386.828	1.69585	0.12947	13.0983	3.36533e-39	4.4655e-38	72175	Mfsd8	3	40772538	40801321	-1	protein_coding	major facilitator superfamily domain containing 8
437	ENSMUSG00000020137	552.659	1.62653	0.0769037	21.1502	2.74923e-99	8.95331e-98	66816	Thap2	10	115204309	115220348	-1	protein_coding	THAP domain containing, apoptosis associated protein 2
438	ENSMUSG00000020132	3852.92	1.0765	0.0320366	33.6022	1.55638e-247	1.27715e-245	216344	Rab21	10	115122989	115151499	-1	protein_coding	RAB21, member RAS oncogene family
439	ENSMUSG00000044359	1.93317	4.18286	1.4588	2.86733	0.00413956	0.010183	57385	P2ry4	X	99633760	99638475	-1	protein_coding	pyrimidinergic receptor P2Y, G-protein coupled, 4
440	ENSMUSG00000058470	5.07752	4.13885	1.33522	3.09975	0.00193686	0.00503249	666926	Gm8369	19	11463302	11489941	1	protein_coding	predicted gene 8369
441	ENSMUSG00000086598	11.3147	1.34746	0.473185	2.84763	0.00440457	0.0107733	100270744	Btbd18	2	84489423	84499124	1	protein_coding	BTB (POZ) domain containing 18
442	ENSMUSG00000005649	5.68216	5.71293	1.35656	4.21135	2.53854e-05	8.54723e-05	29865	Cabp5	7	13132057	13142812	1	protein_coding	calcium binding protein 5
443	ENSMUSG00000086336	1.83123	4.47174	1.81918	2.45811	0.0139672	0.0308342	NA	Gm12979	4	129385762	129403539	-1	lncRNA	predicted gene 12979
444	ENSMUSG00000085735	33.6845	1.83316	0.341963	5.36069	8.29036e-08	3.50647e-07	NA	Mettl5os	2	69716072	69718499	1	lncRNA	methyltransferase like 5, opposite strand
445	ENSMUSG00000085739	3.19386	5.09994	1.43329	3.5582	0.000373411	0.00108252	NA	Gm15862	6	128358547	128376703	-1	lncRNA	predicted gene 15862
446	ENSMUSG00000029848	11.7162	2.00352	0.504645	3.97015	7.18273e-05	0.00022919	20899	Stra8	6	34897098	34916279	1	protein_coding	stimulated by retinoic acid gene 8
447	ENSMUSG00000016327	21.6607	7.48871	1.21059	6.18598	6.17196e-10	3.00245e-09	67821	Atp1b4	X	37405061	37425646	1	protein_coding	ATPase, (Na+)/K+ transporting, beta 4 polypeptide
448	ENSMUSG00000081842	5.42817	2.79935	0.87511	3.19885	0.00137974	0.00367412	NA	Rap1a-ps2	2	117071364	117071922	1	processed_pseudogene	RAS related protein 1a, pseudogene 2
449	ENSMUSG00000090128	6.00656	5.59779	1.28542	4.35484	1.33163e-05	4.624e-05	NA	Gm16038	1	85093040	85094958	1	unprocessed_pseudogene	predicted gene 16038
450	ENSMUSG00000090125	3.50752	3.8589	1.44351	2.67328	0.00751135	0.0175382	18991	Pou3f1	4	124550600	124554448	1	protein_coding	POU domain, class 3, transcription factor 1
451	ENSMUSG00000090120	4.52362	3.40314	1.17823	2.88834	0.00387279	0.00956825	NA	A730090N16Rik	3	65232197	65256850	-1	lncRNA	RIKEN cDNA A730090N16 gene
452	ENSMUSG00000090121	8.85535	1.54185	0.599187	2.57323	0.0100755	0.0229412	100504285	Abhd12b	12	70200916	70230661	1	protein_coding	abhydrolase domain containing 12B
453	ENSMUSG00000023826	15.525	1.1548	0.440293	2.6228	0.00872108	0.0200994	50873	Prkn	17	11059271	12282248	1	protein_coding	parkin RBR E3 ubiquitin protein ligase
454	ENSMUSG00000019173	2672.45	1.15258	0.102871	11.2041	3.89179e-29	4.02173e-28	19345	Rab5c	11	100605835	100629041	-1	protein_coding	RAB5C, member RAS oncogene family
455	ENSMUSG00000091601	2.95178	4.71261	1.56837	3.00478	0.00265775	0.00674331	258051	Or2h1b	17	37451309	37472385	-1	protein_coding	olfactory receptor family 2 subfamily H member 1B
456	ENSMUSG00000030203	1374.38	3.13873	0.129479	24.2413	8.16843e-130	3.4892e-128	70686	Dusp16	6	134692431	134769588	-1	protein_coding	dual specificity phosphatase 16
457	ENSMUSG00000038058	107.071	1.47532	0.169287	8.71485	2.91135e-18	2.13106e-17	107607	Nod1	6	54900934	54949597	-1	protein_coding	nucleotide-binding oligomerization domain containing 1
458	ENSMUSG00000038059	457.272	1.80039	0.0921952	19.528	6.34509e-85	1.76657e-83	106878	Smim3	18	60607263	60635059	-1	protein_coding	small integral membrane protein 3
459	ENSMUSG00000035186	7.81959	5.96721	1.26152	4.73017	2.24333e-06	8.39766e-06	24108	Ubd	17	37504783	37506986	1	protein_coding	ubiquitin D
460	ENSMUSG00000035183	76.4744	2.57175	0.236899	10.8559	1.86997e-27	1.8438e-26	317750	Slc24a5	2	124910044	124930597	1	protein_coding	solute carrier family 24, member 5
461	ENSMUSG00000102270	4.83205	1.74061	0.766639	2.27045	0.0231805	0.0485974	NA	Gm8388	3	63080527	63081282	-1	processed_pseudogene	predicted gene 8388
462	ENSMUSG00000102278	101.346	1.23668	0.174427	7.08997	1.3414e-12	7.54852e-12	NA	Gm37145	1	172215801	172218556	-1	TEC	predicted gene, 37145
463	ENSMUSG00000021148	6.76772	3.21451	0.970228	3.31315	0.000922503	0.00252305	NA	Gm9745	13	8991611	8998267	-1	protein_coding	predicted gene 9745
464	ENSMUSG00000021149	8513.24	1.28412	0.0359715	35.6983	4.20257e-279	3.91184e-277	69237	Gtpbp4	13	9016367	9046119	-1	protein_coding	GTP binding protein 4
465	ENSMUSG00000024019	2870.69	1.64793	0.190056	8.67079	4.29141e-18	3.11837e-17	74157	Cmtr1	17	29879569	29924953	1	protein_coding	cap methyltransferase 1
466	ENSMUSG00000051147	408.055	1.96289	0.0911519	21.5343	7.42896e-103	2.50436e-101	17961	Nat2	8	67947510	67955236	1	protein_coding	N-acetyltransferase 2 (arylamine N-acetyltransferase)
467	ENSMUSG00000026321	2.48356	4.01274	1.4867	2.69909	0.00695289	0.016349	21934	Tnfrsf11a	1	105708443	105775709	1	protein_coding	tumor necrosis factor receptor superfamily, member 11a, NFKB activator
468	ENSMUSG00000106015	12.9282	3.32517	0.65357	5.0877	3.62426e-07	1.45215e-06	NA	Gm42980	5	127655814	127657173	1	lncRNA	predicted gene 42980
469	ENSMUSG00000016283	3.94728	4.59749	1.43879	3.19539	0.0013964	0.00371568	14990	H2-M2	17	37791742	37794443	-1	protein_coding	histocompatibility 2, M region locus 2
470	ENSMUSG00000088338	24.578	1.98922	0.390311	5.09651	3.45969e-07	1.38777e-06	NA	NA	NA	NA	NA	NA	NA	NA
471	ENSMUSG00000107760	4.61651	3.06188	1.19384	2.56474	0.0103254	0.0234459	NA	Gm44401	6	136597630	136600004	1	TEC	predicted gene, 44401
472	ENSMUSG00000095040	3.60994	4.47251	1.38288	3.23419	0.00121989	0.00327749	69282	1700001J03Rik	5	146119251	146122114	-1	protein_coding	RIKEN cDNA 1700001J03 gene
473	ENSMUSG00000051969	4.04878	2.85655	1.23371	2.31541	0.0205907	0.0436772	239081	Tlr11	14	50595371	50601120	1	protein_coding	toll-like receptor 11
474	ENSMUSG00000054304	289.786	2.928	0.135527	21.6046	1.62479e-103	5.51455e-102	NA	D130007C19Rik	4	123795922	123797427	-1	pseudogene	RIKEN cDNA D130007C19 gene
475	ENSMUSG00000086481	3.85646	5.01292	1.33216	3.76299	0.000167892	0.000510323	NA	Gm11707	11	106862603	106863964	-1	lncRNA	predicted gene 11707
476	ENSMUSG00000097534	106.574	1.97235	0.202321	9.7486	1.87029e-22	1.58318e-21	100503498	Gm16675	8	47121843	47192550	-1	lncRNA	predicted gene, 16675
477	ENSMUSG00000091971	230.256	1.78744	0.137955	12.9567	2.15444e-38	2.80358e-37	193740	Hspa1a	17	35188166	35191132	-1	protein_coding	heat shock protein 1A
478	ENSMUSG00000022144	7.46081	5.71327	1.26695	4.50948	6.49873e-06	2.32493e-05	14573	Gdnf	15	7840327	7867056	1	protein_coding	glial cell line derived neurotrophic factor
479	ENSMUSG00000022149	3.18418	4.91937	1.53393	3.20703	0.00134113	0.00357876	12279	C9	15	6474808	6528232	1	protein_coding	complement component 9
480	ENSMUSG00000087175	5.10799	5.47229	1.29949	4.21112	2.54106e-05	8.55341e-05	622070	Gm15133	7	103964191	103974063	1	lncRNA	predicted gene 15133
481	ENSMUSG00000025492	24654.2	3.74917	0.0250253	149.815	0	0	66141	Ifitm3	7	140589499	140590683	-1	protein_coding	interferon induced transmembrane protein 3
482	ENSMUSG00000025497	67.1425	1.13827	0.193581	5.8801	4.10022e-09	1.88334e-08	72040	Cdhr5	7	140848996	140856699	-1	protein_coding	cadherin-related family member 5
483	ENSMUSG00000025498	2694.58	6.81764	0.156204	43.6458	0	0	54123	Irf7	7	140842619	140846394	-1	protein_coding	interferon regulatory factor 7
484	ENSMUSG00000035969	950.283	1.50058	0.128698	11.6597	2.04706e-31	2.24762e-30	100213	Rusc2	4	43381979	43427088	1	protein_coding	RUN and SH3 domain containing 2
485	ENSMUSG00000028179	1753.07	1.00593	0.0488654	20.5858	3.67839e-94	1.13707e-92	107869	Cth	3	157599885	157630714	-1	protein_coding	cystathionase (cystathionine gamma-lyase)
486	ENSMUSG00000091028	1158.95	1.62387	0.0781977	20.7662	8.74331e-96	2.7574e-94	NA	NA	NA	NA	NA	NA	NA	NA
487	ENSMUSG00000021550	14.6007	5.85829	1.23287	4.75176	2.01649e-06	7.57354e-06	70153	2210016F16Rik	13	58527631	58533039	-1	protein_coding	RIKEN cDNA 2210016F16 gene
488	ENSMUSG00000021553	7.01274	3.96231	1.13911	3.47842	0.000504375	0.00143534	114304	Slc28a3	13	58693213	58758691	-1	protein_coding	solute carrier family 28 (sodium-coupled nucleoside transporter), member 3
489	ENSMUSG00000053117	15.7199	1.04013	0.455954	2.28121	0.022536	0.0473492	107376	E330013P04Rik	19	60132997	60160005	1	lncRNA	RIKEN cDNA E330013P04 gene
490	ENSMUSG00000100561	22.9388	6.35502	1.21202	5.24331	1.57719e-07	6.51614e-07	NA	Gm7516	1	81774956	81775661	1	processed_pseudogene	predicted gene 7516
491	ENSMUSG00000070291	3.77015	5.40532	1.3992	3.86314	0.00011194	0.000348318	100048658	Ddx43	9	78303059	78330869	1	protein_coding	DEAD box helicase 43
492	ENSMUSG00000027253	185.594	1.99307	0.153143	13.0145	1.01222e-38	1.32829e-37	228357	Lrp4	2	91287856	91344124	1	protein_coding	low density lipoprotein receptor-related protein 4
493	ENSMUSG00000033475	167.709	1.17536	0.495036	2.3743	0.0175824	0.0379126	66119	Tomm6	17	47997571	47999311	-1	protein_coding	translocase of outer mitochondrial membrane 6
494	ENSMUSG00000037577	22.5855	2.68296	0.442058	6.06925	1.28509e-09	6.12141e-09	71932	Ephx3	17	32402744	32408523	-1	protein_coding	epoxide hydrolase 3
495	ENSMUSG00000057182	3.15961	4.33436	1.47215	2.94424	0.0032375	0.0081136	20269	Scn3a	2	65287462	65397971	-1	protein_coding	sodium channel, voltage-gated, type III, alpha
496	ENSMUSG00000073725	1035.28	1.19254	0.0602352	19.798	3.09575e-87	8.91763e-86	68421	Lmbrd1	1	24717711	24805382	1	protein_coding	LMBR1 domain containing 1
497	ENSMUSG00000060802	38655.1	1.14285	0.0196111	58.2754	0	0	12010	B2m	2	121978167	121983564	1	protein_coding	beta-2 microglobulin
498	ENSMUSG00000105008	2.15081	4.0132	1.47305	2.72441	0.00644162	0.0152416	NA	Gm43652	3	127656833	127657507	-1	TEC	predicted gene 43652
499	ENSMUSG00000010358	2176.11	4.59246	0.078593	58.4334	0	0	70110	Ifi35	11	101339233	101349524	1	protein_coding	interferon-induced protein 35
500	ENSMUSG00000028437	1684.65	1.08069	0.120529	8.96619	3.06941e-19	2.33301e-18	67123	Ubap1	4	41348996	41390525	1	protein_coding	ubiquitin-associated protein 1
501	ENSMUSG00000087373	71.2838	4.06997	0.344172	11.8254	2.88543e-32	3.24819e-31	NA	Gm15892	11	87949892	87958302	1	lncRNA	predicted gene 15892
502	ENSMUSG00000027377	2.04479	4.18327	1.51196	2.76678	0.00566123	0.0135442	228576	Mall	2	127546306	127571852	-1	protein_coding	mal, T cell differentiation protein-like
503	ENSMUSG00000058586	483.782	1.33563	0.104151	12.824	1.20386e-37	1.54324e-36	68607	Serhl	15	82973707	83000875	1	protein_coding	serine hydrolase-like
504	ENSMUSG00000058589	13.5498	1.70492	0.572594	2.97753	0.0029058	0.00732425	77531	Anks1b	10	89709371	90809162	1	protein_coding	ankyrin repeat and sterile alpha motif domain containing 1B
505	ENSMUSG00000092939	4.87581	5.33473	1.32534	4.02517	5.69349e-05	0.000183786	NA	NA	NA	NA	NA	NA	NA	NA
506	ENSMUSG00000084110	1.58988	3.82018	1.5274	2.50109	0.0123811	0.0276414	NA	Gm4992	X	120822924	120823691	1	processed_pseudogene	predicted pseudogene 4992
507	ENSMUSG00000106603	12.4445	2.04281	0.593727	3.44066	0.000580299	0.00163794	NA	Gm43509	5	44908506	44911099	-1	TEC	predicted gene 43509
508	ENSMUSG00000053461	40.3801	2.55311	0.350693	7.28019	3.33343e-13	1.92888e-12	78772	Hhipl2	1	183199147	183217717	1	protein_coding	hedgehog interacting protein-like 2
509	ENSMUSG00000109390	125.012	1.18924	0.153122	7.76661	8.06123e-15	5.04758e-14	NA	Gm45718	7	80560121	80563914	-1	TEC	predicted gene 45718
510	ENSMUSG00000109395	36.7811	4.00622	0.588004	6.81326	9.54107e-12	5.12735e-11	NA	Gm45199	7	92355981	92357487	1	TEC	predicted gene 45199
511	ENSMUSG00000097183	56.0223	1.23708	0.221436	5.58662	2.31534e-08	1.0158e-07	NA	Gm17501	3	145356067	145383764	1	lncRNA	predicted gene, 17501
512	ENSMUSG00000020423	247.876	1.37253	0.116585	11.7729	5.38594e-32	6.00615e-31	12227	Btg2	1	134002908	134006858	-1	protein_coding	BTG anti-proliferation factor 2
513	ENSMUSG00000022489	11.6403	2.82832	0.64899	4.35804	1.31234e-05	4.56019e-05	18574	Pde1b	15	103411461	103438479	1	protein_coding	phosphodiesterase 1B, Ca2+-calmodulin dependent
514	ENSMUSG00000038327	47.7219	1.82215	0.275228	6.62052	3.57928e-11	1.87385e-10	20709	Serpinb9f	13	33508060	33519353	1	protein_coding	serine (or cysteine) peptidase inhibitor, clade B, member 9f
515	ENSMUSG00000062939	11.8519	5.33656	1.27359	4.19017	2.78743e-05	9.33485e-05	20849	Stat4	1	52026307	52146348	1	protein_coding	signal transducer and activator of transcription 4
516	ENSMUSG00000103179	31.3456	4.08129	0.506438	8.05881	7.70414e-16	5.06824e-15	NA	Gm37171	1	97471989	97473173	-1	TEC	predicted gene, 37171
517	ENSMUSG00000052477	1301.6	3.97775	0.0823543	48.3005	0	0	620078	C130026I21Rik	1	84970411	85248287	-1	protein_coding	RIKEN cDNA C130026I21 gene
518	ENSMUSG00000024421	39.9924	2.86401	0.356752	8.02801	9.90635e-16	6.47429e-15	16774	Lama3	18	12466876	12716070	1	protein_coding	laminin, alpha 3
519	ENSMUSG00000049119	113.436	1.20124	0.380069	3.1606	0.00157446	0.00415448	242297	Fam110b	4	5644090	6108223	1	protein_coding	family with sequence similarity 110, member B
520	ENSMUSG00000037661	69.4526	2.81225	0.852336	3.29947	0.000968684	0.00264038	71862	Gpr160	3	30910099	30951341	1	protein_coding	G protein-coupled receptor 160
521	ENSMUSG00000027195	3646.18	1.12357	0.449872	2.49754	0.0125057	0.0279115	56348	Hsd17b12	2	93863034	93988309	-1	protein_coding	hydroxysteroid (17-beta) dehydrogenase 12
522	ENSMUSG00000030518	12.1728	2.27115	0.603631	3.76249	0.000168233	0.000511298	70638	Entrep2	7	64405839	64806318	-1	protein_coding	endosomal transmembrane epsin interactor 2
523	ENSMUSG00000087361	36.7909	3.83661	0.488426	7.85503	3.99666e-15	2.54533e-14	68400	0610043K17Rik	4	101210980	101256378	1	lncRNA	RIKEN cDNA 0610043K17 gene
524	ENSMUSG00000062496	69.2935	6.85562	0.846544	8.09836	5.57031e-16	3.69566e-15	75783	4930431F12Rik	5	45123542	45136147	1	lncRNA	RIKEN cDNA 4930431F12 gene
525	ENSMUSG00000073116	2.48306	4.01212	1.6872	2.37798	0.017408	0.0375722	100039045	Gm10471	5	26287572	26294289	-1	protein_coding	predicted gene 10471
526	ENSMUSG00000069793	19888.4	3.10293	0.0237869	130.447	0	0	237886	Slfn9	11	82869216	82882656	-1	protein_coding	schlafen 9
527	ENSMUSG00000069248	5.7903	5.65697	1.30965	4.31945	1.56419e-05	5.39551e-05	435350	Serpinb6e	13	34016328	34027391	-1	protein_coding	serine (or cysteine) peptidase inhibitor, clade B, member 6e
528	ENSMUSG00000046652	5.63068	2.54778	0.874846	2.91226	0.00358822	0.00892706	387514	Tas2r143	6	42377172	42378053	1	protein_coding	taste receptor, type 2, member 143
529	ENSMUSG00000041028	9361.05	1.13059	0.249454	4.53227	5.83534e-06	2.10025e-05	66092	Ghitm	14	36842049	36857229	-1	protein_coding	growth hormone inducible transmembrane protein
530	ENSMUSG00000010505	2.25153	3.59771	1.50265	2.39425	0.0166545	0.0360991	17932	Myt1	2	181405125	181469590	1	protein_coding	myelin transcription factor 1
531	ENSMUSG00000045306	2.48428	4.01346	1.73165	2.3177	0.0204654	0.0434473	258658	Or4m1	14	50553963	50564218	-1	protein_coding	olfactory receptor family 4 subfamily M member 1
532	ENSMUSG00000058287	1.60472	4.33483	1.51434	2.86253	0.00420277	0.0103183	624860	Gm12253	11	58323385	58332448	1	protein_coding	predicted gene 12253
533	ENSMUSG00000074183	19.7509	1.10955	0.401962	2.76034	0.0057741	0.0137963	14857	Gsta1	9	78137938	78149966	1	protein_coding	glutathione S-transferase, alpha 1 (Ya)
534	ENSMUSG00000051146	150.176	1.00014	0.136645	7.31924	2.49381e-13	1.45216e-12	73047	Camk2n2	16	20437965	20440037	-1	protein_coding	calcium/calmodulin-dependent protein kinase II inhibitor 2
535	ENSMUSG00000062170	19.8975	7.53652	1.21222	6.21714	5.06283e-10	2.47739e-09	207854	Fmr1nb	X	67805445	67848173	1	protein_coding	Fmr1 neighbor
536	ENSMUSG00000052675	28.2028	1.72871	0.321244	5.3813	7.3949e-08	3.1373e-07	57745	Zfp112	7	23811739	23827377	1	protein_coding	zinc finger protein 112
537	ENSMUSG00000107873	5.35493	5.76778	1.30939	4.40493	1.05816e-05	3.70795e-05	NA	Gm19065	6	128185082	128188607	1	transcribed_processed_pseudogene	predicted gene, 19065
538	ENSMUSG00000091983	7.61559	5.22117	1.26733	4.11982	3.79175e-05	0.000125085	258989	Or2r3	6	42444949	42453269	-1	protein_coding	olfactory receptor family 2 subfamily R member 3
539	ENSMUSG00000055945	37.1108	1.60161	0.287987	5.56139	2.67627e-08	1.1684e-07	320111	Prr18	17	8556291	8562945	1	protein_coding	proline rich 18
540	ENSMUSG00000038508	293.66	1.52458	0.39604	3.84955	0.000118333	0.000367202	23886	Gdf15	8	71082043	71085106	-1	protein_coding	growth differentiation factor 15
541	ENSMUSG00000038507	6778.2	5.67036	0.062385	90.8931	0	0	243771	Parp12	6	39063344	39095283	-1	protein_coding	poly (ADP-ribose) polymerase family, member 12
542	ENSMUSG00000037254	5.08241	2.41829	0.862663	2.80329	0.00505847	0.012211	16425	Itih2	2	10099404	10136207	-1	protein_coding	inter-alpha trypsin inhibitor, heavy chain 2
543	ENSMUSG00000031480	8.52733	1.69536	0.644748	2.62949	0.0085513	0.0197367	56229	Thsd1	8	22717329	22751350	1	protein_coding	thrombospondin, type I, domain 1
544	ENSMUSG00000099569	39.8655	3.34392	0.403131	8.29488	1.08697e-16	7.45345e-16	NA	Gm18301	1	52173602	52174489	-1	unprocessed_pseudogene	predicted gene, 18301
545	ENSMUSG00000033487	8388.64	2.10585	0.0284834	73.9327	0	0	319448	Fndc3a	14	72775386	72947443	-1	protein_coding	fibronectin type III domain containing 3A
546	ENSMUSG00000030287	7050.63	1.34657	0.0283694	47.4657	0	0	16439	Itpr2	6	146009797	146403721	-1	protein_coding	inositol 1,4,5-triphosphate receptor 2
547	ENSMUSG00000057346	1000.46	5.15091	0.678153	7.5955	3.06596e-14	1.87093e-13	223672	Apol9a	15	77287989	77295335	-1	protein_coding	apolipoprotein L 9a
548	ENSMUSG00000048163	6.25208	4.95825	1.31227	3.77838	0.000157851	0.000481917	20345	Selplg	5	113956597	113970705	-1	protein_coding	selectin, platelet (p-selectin) ligand
549	ENSMUSG00000039364	9.59411	6.74085	1.27541	5.28526	1.25527e-07	5.2312e-07	58210	Sectm1b	11	120944284	120954395	-1	protein_coding	secreted and transmembrane 1B
550	ENSMUSG00000090244	7.29416	1.60261	0.612264	2.61752	0.00885716	0.0203829	NA	Gm16572	12	81634573	81636414	1	lncRNA	predicted gene 16572
551	ENSMUSG00000090246	62.5806	3.67064	0.337845	10.8649	1.69456e-27	1.67482e-26	NA	Gm17017	1	85568943	85578306	-1	lncRNA	predicted gene 17017
552	ENSMUSG00000031154	1205.12	1.07412	0.0598587	17.9443	5.3168e-72	1.22242e-70	54644	Otud5	X	7707603	7742865	1	protein_coding	OTU domain containing 5
553	ENSMUSG00000070806	19.0404	2.53755	0.473235	5.36214	8.22412e-08	3.47963e-07	332934	Zmynd12	4	119280011	119324641	1	protein_coding	zinc finger, MYND domain containing 12
554	ENSMUSG00000094796	75.3938	5.76987	0.671279	8.59533	8.30244e-18	5.97039e-17	625360	BC147527	13	120761928	120770315	1	protein_coding	cDNA sequence BC147527
555	ENSMUSG00000020674	9.52159	4.13867	1.28336	3.22487	0.00126028	0.00337726	69675	Pxdn	12	29987607	30067657	1	protein_coding	peroxidasin
556	ENSMUSG00000069911	1.93296	4.18269	1.49718	2.79372	0.00521053	0.0125526	574403	Insyn2b	11	34264758	34372640	1	protein_coding	inhibitory synaptic factor family member 2B
557	ENSMUSG00000025352	55.4523	1.27933	0.229188	5.58198	2.37797e-08	1.04218e-07	14561	Gdf11	10	128718164	128727587	-1	protein_coding	growth differentiation factor 11
558	ENSMUSG00000086075	115.71	1.22682	0.155105	7.90959	2.58231e-15	1.65642e-14	NA	Gm15728	5	117527198	117531563	1	lncRNA	predicted gene 15728
559	ENSMUSG00000094799	10.725	6.84583	1.23484	5.54391	2.95797e-08	1.28755e-07	105242404		GL456210.1	147792	149707	1	protein_coding
560	ENSMUSG00000025324	2306.1	1.87527	0.0421418	44.4992	0	0	11982	Atp10a	7	58305914	58479168	1	protein_coding	ATPase, class V, type 10A
561	ENSMUSG00000016206	789.744	1.76054	0.0691878	25.4458	7.85021e-143	3.66725e-141	14991	H2-M3	17	37581111	37585375	1	protein_coding	histocompatibility 2, M region locus 3
562	ENSMUSG00000045404	5.87592	3.15452	1.01313	3.11365	0.00184786	0.00481932	217826	Kcnk13	12	99930758	100028941	1	protein_coding	potassium channel, subfamily K, member 13
563	ENSMUSG00000002728	1247.92	1.17013	0.0592355	19.7539	7.42015e-87	2.12031e-85	67877	Naa20	2	145744019	145758345	1	protein_coding	N(alpha)-acetyltransferase 20, NatB catalytic subunit
564	ENSMUSG00000031227	58.8654	2.33057	0.279883	8.32696	8.29474e-17	5.7192e-16	107528	Magee1	X	104163984	104167533	1	protein_coding	MAGE family member E1
565	ENSMUSG00000086918	26.2927	1.70253	0.325045	5.23782	1.62487e-07	6.70203e-07	74633	4930429F24Rik	9	79700881	79710517	1	lncRNA	RIKEN cDNA 4930429F24 gene
566	ENSMUSG00000049950	658.668	2.0743	0.0834209	24.8655	1.75745e-136	7.84281e-135	227522	Rpp38	2	3329986	3333680	-1	protein_coding	ribonuclease P/MRP 38 subunit
567	ENSMUSG00000040124	642.8	1.09662	0.0632505	17.3377	2.44439e-67	5.25219e-66	98376	Gorab	1	163212477	163231238	-1	protein_coding	golgin, RAB6-interacting
568	ENSMUSG00000045518	1.91863	3.59811	1.53101	2.35015	0.0187659	0.0401796	246086	Onecut3	10	80330669	80353110	1	protein_coding	one cut domain, family member 3
569	ENSMUSG00000056216	4415.69	1.48888	0.187073	7.95883	1.73679e-15	1.12302e-14	12611	Cebpg	7	34745847	34755998	-1	protein_coding	CCAAT/enhancer binding protein (C/EBP), gamma
570	ENSMUSG00000056219	1.81218	3.82025	1.51284	2.52522	0.0115625	0.0259613	NA	Tmem229b-ps	10	53351060	53351565	1	processed_pseudogene	transmembrane protein 229B, pseudogene
571	ENSMUSG00000052821	11.4791	3.65794	0.927021	3.94591	7.94964e-05	0.000252113	58861	Cysltr1	X	105617952	105647285	-1	protein_coding	cysteinyl leukotriene receptor 1
572	ENSMUSG00000092518	2.9627	4.91983	1.45002	3.39295	0.000691454	0.00192921	243822	Garin5b	7	4756225	4774301	-1	protein_coding	golgi associated RAB2 interactor family member 5B
573	ENSMUSG00000019856	3.3153	5.26069	1.37432	3.82784	0.000129271	0.000399703	75906	Fam184a	10	53509241	53627219	-1	protein_coding	family with sequence similarity 184, member A
574	ENSMUSG00000092511	75.8459	5.97062	0.849488	7.0285	2.08771e-12	1.16147e-11	NA	Gm20547	17	35075388	35101018	-1	protein_coding	predicted gene 20547
575	ENSMUSG00000092517	16.7711	2.5008	0.557205	4.48812	7.1855e-06	2.55961e-05	11871	Art2a	7	101201660	101210072	-1	protein_coding	ADP-ribosyltransferase 2a
576	ENSMUSG00000019850	414.509	1.64568	0.179673	9.15932	5.22239e-20	4.075e-19	21929	Tnfaip3	10	18876658	18891405	-1	protein_coding	tumor necrosis factor, alpha-induced protein 3
577	ENSMUSG00000037868	75.6614	1.93835	0.420057	4.6145	3.94041e-06	1.44237e-05	13654	Egr2	10	67371305	67378018	1	protein_coding	early growth response 2
578	ENSMUSG00000104025	2.38205	4.33448	1.52149	2.84883	0.00438805	0.0107371	NA	E330040D14Rik	1	10037539	10038912	1	TEC	RIKEN cDNA E330040D14 gene
579	ENSMUSG00000104023	11.2276	4.77063	1.10615	4.31282	1.61183e-05	5.54986e-05	NA	Gm37213	3	70473595	70474629	-1	unprocessed_pseudogene	predicted gene, 37213
580	ENSMUSG00000091721	1.48902	4.18315	1.69296	2.47091	0.013477	0.0298577	433653	Gimd1	3	132335581	132351112	1	protein_coding	GIMAP family P-loop NTPase domain containing 1
581	ENSMUSG00000104682	101.951	1.77253	0.190369	9.31099	1.26644e-20	1.00709e-19	NA	Gm42636	5	145229580	145231818	1	TEC	predicted gene 42636
582	ENSMUSG00000063286	16669.3	7.7388	0.0762889	101.441	0	0	668139	Gvin-ps7	7	106103599	106110878	-1	transcribed_unprocessed_pseudogene	GTPase, very large interferon inducible, pseudogene 7
583	ENSMUSG00000076309	415.363	2.62065	0.101553	25.8059	7.6163e-147	3.65377e-145	387165	Mir147	2	122482723	122482801	1	miRNA	microRNA 147
584	ENSMUSG00000026872	11185.9	1.03256	0.069714	14.8113	1.23745e-49	2.03088e-48	24136	Zeb2	2	44873644	45007407	-1	protein_coding	zinc finger E-box binding homeobox 2
585	ENSMUSG00000021501	784.415	1.02719	0.0599707	17.1282	9.13704e-66	1.91701e-64	12328	Caml	13	55770818	55780224	1	protein_coding	calcium modulating ligand
586	ENSMUSG00000025991	1.47935	3.82081	1.64368	2.32455	0.0200962	0.0427455	227231	Cps1	1	67162185	67270418	1	protein_coding	carbamoyl-phosphate synthetase 1
587	ENSMUSG00000106173	2.72232	2.9621	1.22753	2.41306	0.0158191	0.034477	NA	Gm42764	5	30916376	30917821	1	lncRNA	predicted gene 42764
588	ENSMUSG00000025993	6.67445	5.59811	1.2911	4.33593	1.45145e-05	5.02052e-05	53945	Slc40a1	1	45947228	45965683	-1	protein_coding	solute carrier family 40 (iron-regulated transporter), member 1
589	ENSMUSG00000021065	1.58951	3.81972	1.67507	2.28033	0.0225882	0.0474434	53618	Fut8	12	77284899	77523112	1	protein_coding	fucosyltransferase 8
590	ENSMUSG00000029526	4.21386	5.40505	1.32894	4.0672	4.75824e-05	0.000155122	76658	1700123K08Rik	5	138560102	138562974	-1	protein_coding	RIKEN cDNA 1700123K08 gene
591	ENSMUSG00000032719	2.83698	4.59799	1.44114	3.19052	0.00142018	0.00377414	226866	Sbspon	1	15924086	15962946	-1	protein_coding	somatomedin B and thrombospondin, type 1 domain containing
592	ENSMUSG00000104411	2.27639	4.4724	1.69864	2.63293	0.00846506	0.0195582	NA	Gm30340	3	17382858	17388589	-1	lncRNA	predicted gene, 30340
593	ENSMUSG00000081924	1.82265	4.18338	1.56518	2.67278	0.0075226	0.0175595	NA	Gm11191	11	77637867	77638867	1	processed_pseudogene	predicted gene 11191
594	ENSMUSG00000074896	42867.3	9.48416	0.0885852	107.063	0	0	15959	Ifit3	19	34560931	34566131	1	protein_coding	interferon-induced protein with tetratricopeptide repeats 3
595	ENSMUSG00000074899	20.0195	2.71935	0.580596	4.68371	2.81726e-06	1.04551e-05	640524	Sptbn5	2	119871974	119916159	-1	protein_coding	spectrin beta, non-erythrocytic 5
596	ENSMUSG00000024805	2603.63	1.24962	0.0431635	28.9508	2.74363e-184	1.64922e-182	76073	Pcgf5	19	36325709	36438370	1	protein_coding	polycomb group ring finger 5
597	ENSMUSG00000005483	1470.03	1.05654	0.0490291	21.5492	5.39135e-103	1.82239e-101	81489	Dnajb1	8	84334822	84339282	1	protein_coding	DnaJ heat shock protein family (Hsp40) member B1
598	ENSMUSG00000024803	8844.72	1.2568	0.0293217	42.8624	0	0	107765	Ankrd1	19	36089361	36097499	-1	protein_coding	ankyrin repeat domain 1 (cardiac muscle)
599	ENSMUSG00000037321	5804.64	3.14401	0.0596957	52.6673	0	0	21354	Tap1	17	34406527	34416199	1	protein_coding	transporter 1, ATP-binding cassette, sub-family B (MDR/TAP)
600	ENSMUSG00000040452	12.7189	5.88409	1.22787	4.79211	1.6504e-06	6.24179e-06	215654	Cdh12	15	20449351	21589619	1	protein_coding	cadherin 12
601	ENSMUSG00000046856	90.6511	6.59157	0.658483	10.0102	1.37432e-23	1.20717e-22	241070	Gpr1	1	63221850	63253702	-1	protein_coding	G protein-coupled receptor 1
602	ENSMUSG00000046854	7.87703	5.33512	1.30219	4.09705	4.18457e-05	0.000137335	227733	Pip5kl1	2	32464809	32473794	1	protein_coding	phosphatidylinositol-4-phosphate 5-kinase-like 1
603	ENSMUSG00000026407	27.8272	4.88316	0.770436	6.33818	2.32495e-10	1.15997e-09	12292	Cacna1s	1	135980488	136047560	1	protein_coding	calcium channel, voltage-dependent, L type, alpha 1S subunit
604	ENSMUSG00000047109	2.59992	4.18292	1.44485	2.89506	0.00379085	0.00938998	56173	Cldn14	16	93715919	93809696	-1	protein_coding	claudin 14
605	ENSMUSG00000098065	1.92292	3.81982	1.64733	2.3188	0.0204058	0.0433376	382450	Gm5177	10	10481689	10492057	1	transcribed_processed_pseudogene	predicted pseudogene 5177
606	ENSMUSG00000098066	175.396	1.27715	0.153907	8.29817	1.05725e-16	7.25166e-16	NA	Gm26944	7	92288947	92296650	1	lncRNA	predicted gene, 26944
607	ENSMUSG00000085829	34.4804	1.34633	0.284985	4.72419	2.31035e-06	8.63818e-06	NA	Gm4285	14	76080819	76082418	-1	lncRNA	predicted gene 4285
608	ENSMUSG00000050994	15.0055	7.12139	1.22875	5.79566	6.80547e-09	3.08503e-08	215772	Adgb	10	10211447	10348070	-1	protein_coding	androglobin
609	ENSMUSG00000084192	7.97464	6.33487	1.26018	5.02695	4.98339e-07	1.97483e-06	NA	Gm13282	4	88626146	88626690	-1	unprocessed_pseudogene	predicted gene 13282
610	ENSMUSG00000009596	21.1562	1.42965	0.386783	3.69626	0.000218802	0.000656037	74469	Taf7l	X	133360867	133377239	-1	protein_coding	TATA-box binding protein associated factor 7 like
611	ENSMUSG00000075604	7.13752	5.82023	1.2665	4.59551	4.31695e-06	1.5735e-05	110115	Cyp11b1	15	74705974	74713492	-1	protein_coding	cytochrome P450, family 11, subfamily b, polypeptide 1
612	ENSMUSG00000075602	1526.36	2.54972	0.497782	5.12216	3.02062e-07	1.21772e-06	110454	Ly6a	15	74866726	74869880	-1	protein_coding	lymphocyte antigen 6 complex, locus A
613	ENSMUSG00000107153	92.8339	7.04182	0.845448	8.32911	8.14548e-17	5.61939e-16	232386	Gm38404	6	127273149	127284930	-1	lncRNA	predicted gene, 38404
614	ENSMUSG00000095250	83.3043	8.53089	1.18545	7.19631	6.18648e-13	3.54207e-12	118568473		GL456211.1	30483	32396	-1	protein_coding
615	ENSMUSG00000027416	10.1073	4.70955	1.09621	4.29622	1.73734e-05	5.95651e-05	57329	Otor	2	142920393	142923633	1	protein_coding	otoraplin
616	ENSMUSG00000108276	99.2677	1.30592	0.182277	7.16444	7.81025e-13	4.44827e-12	NA	Gm36640	6	135256606	135330448	1	lncRNA	predicted gene, 36640
617	ENSMUSG00000041445	24.9043	1.5044	0.329844	4.56093	5.09266e-06	1.84332e-05	105450	Mmrn2	14	34097422	34126244	1	protein_coding	multimerin 2
618	ENSMUSG00000041440	262.845	1.47524	0.183226	8.05151	8.17806e-16	5.37151e-15	235533	Gk5	9	96001415	96066661	1	protein_coding	glycerol kinase 5 (putative)
619	ENSMUSG00000036885	22.8947	1.82969	0.383069	4.77639	1.78466e-06	6.72713e-06	622434	Arhgef26	3	62245765	62369642	1	protein_coding	Rho guanine nucleotide exchange factor (GEF) 26
620	ENSMUSG00000052336	7.23765	1.91413	0.585515	3.26915	0.00107872	0.00291833	13051	Cx3cr1	9	119730682	119898945	-1	protein_coding	chemokine (C-X3-C motif) receptor 1
621	ENSMUSG00000013584	4.53688	5.26039	1.40314	3.74902	0.000177524	0.000537962	19378	Aldh1a2	9	71123071	71203525	1	protein_coding	aldehyde dehydrogenase family 1, subfamily A2
622	ENSMUSG00000039533	6.62406	2.22546	0.845159	2.63319	0.00845868	0.0195452	75104	Mmd2	5	142548113	142594555	-1	protein_coding	monocyte to macrophage differentiation-associated 2
623	ENSMUSG00000023914	2.82199	4.18281	1.41389	2.95836	0.00309278	0.0077665	17287	Mep1a	17	43785215	43813703	-1	protein_coding	meprin 1 alpha
624	ENSMUSG00000091144	845.759	6.35075	0.193395	32.8383	1.67479e-236	1.27376e-234	628705	Phf11c	14	59618282	59632830	-1	protein_coding	PHD finger protein 11C
625	ENSMUSG00000021451	17.5566	1.26802	0.433382	2.92588	0.00343486	0.00856716	20354	Sema4d	13	51839565	51947783	-1	protein_coding	sema domain, immunoglobulin domain (Ig), transmembrane domain (TM) and short cytoplasmic domain, (semaphorin) 4D
626	ENSMUSG00000021453	697.287	1.76655	0.0740472	23.8571	8.55115e-126	3.5259e-124	23882	Gadd45g	13	52000714	52002504	1	protein_coding	growth arrest and DNA-damage-inducible 45 gamma
627	ENSMUSG00000096727	597.637	1.65793	0.228968	7.24088	4.45791e-13	2.56651e-12	16912	Psmb9	17	34400961	34406738	-1	protein_coding	proteasome (prosome, macropain) subunit, beta type 9 (large multifunctional peptidase 2)
628	ENSMUSG00000096265	10.9468	4.36445	1.08949	4.00595	6.17675e-05	0.000198717	626415	Potefam3e	8	19779592	19803543	1	protein_coding	POTE ankyrin domain family member 3E
629	ENSMUSG00000101750	3.96241	4.91971	1.34225	3.66526	0.000247091	0.000735028	258462	Or2y1f	11	49176109	49186718	1	protein_coding	olfactory receptor family 2 subfamily Y member 1F
630	ENSMUSG00000101751	137.064	1.24666	0.139062	8.9648	3.10856e-19	2.36205e-18	NA	Gm2427	1	85428811	85442325	1	unprocessed_pseudogene	predicted gene 2427
631	ENSMUSG00000033644	19.7478	1.89953	0.501786	3.78554	0.000153374	0.000469168	57746	Piwil2	14	70609926	70666832	-1	protein_coding	piwi-like RNA-mediated gene silencing 2
632	ENSMUSG00000030592	16.5787	3.66618	0.729191	5.02773	4.96311e-07	1.96711e-06	20190	Ryr1	7	28702769	28824604	-1	protein_coding	ryanodine receptor 1, skeletal muscle
633	ENSMUSG00000005804	1265.22	1.26564	0.238925	5.29722	1.1758e-07	4.91067e-07	18457	Bloc1s6	2	122580423	122591395	1	protein_coding	biogenesis of lysosomal organelles complex-1, subunit 6, pallidin
634	ENSMUSG00000031640	3.60464	4.3348	1.36907	3.16623	0.00154428	0.00408167	NA	Gm45753	8	45722708	45761503	-1	protein_coding	predicted gene 45753
635	ENSMUSG00000073902	298.031	6.95366	0.406873	17.0905	1.74633e-65	3.64247e-64	NA	Gvin3	7	106195950	106203242	-1	unprocessed_pseudogene	GTPase, very large interferon inducible, family member 3
636	ENSMUSG00000035349	3.61519	4.59822	1.39722	3.29099	0.00099837	0.00271359	NA	NA	NA	NA	NA	NA	NA	NA
637	ENSMUSG00000028575	7.78804	3.06163	0.846872	3.61522	0.000300092	0.000881754	67753	Eqtn	4	94795504	94817080	-1	protein_coding	equatorin, sperm acrosome associated
638	ENSMUSG00000028572	11.7284	2.67732	0.777734	3.44247	0.000576433	0.00162814	77963	Hook1	4	95855477	95913650	1	protein_coding	hook microtubule tethering protein 1
639	ENSMUSG00000025500	14.3636	1.68837	0.496137	3.40303	0.000666421	0.00186374	72000	Lmntd2	7	140789905	140793993	-1	protein_coding	lamin tail domain containing 2
640	ENSMUSG00000032698	210.394	3.24807	0.349209	9.30122	1.38842e-20	1.10304e-19	16909	Lmo2	2	103788331	103812223	1	protein_coding	LIM domain only 2
641	ENSMUSG00000032690	2935.26	6.89166	0.163844	42.0625	0	0	246728	Oas2	5	120868398	120887918	-1	protein_coding	2'-5' oligoadenylate synthetase 2
642	ENSMUSG00000087231	209.281	1.27651	0.332558	3.83846	0.000123808	0.000383524	320172	E230016M11Rik	6	67013583	67057638	1	lncRNA	RIKEN cDNA E230016M11 gene
643	ENSMUSG00000045381	12.3302	5.57461	1.23214	4.52434	6.05831e-06	2.17548e-05	258712	Or10aa1	1	173868271	173871977	1	protein_coding	olfactory receptor family 10 subfamily AA member 1
644	ENSMUSG00000079455	1151.76	8.23266	0.361464	22.7758	7.96046e-115	2.96834e-113	NA	Gm16026	1	85244419	85263212	1	transcribed_unprocessed_pseudogene	predicted pseudogene 16026
645	ENSMUSG00000079457	2275.46	8.50214	0.249664	34.0543	3.5061e-254	2.99532e-252	665378	Gm7609	1	85177334	85191507	1	protein_coding	predicted pseudogene 7609
646	ENSMUSG00000079450	6.27768	1.57059	0.677038	2.31979	0.0203522	0.0432422	73061	Cldn34c1	X	122013192	122098492	1	protein_coding	claudin 34C1
647	ENSMUSG00000024300	7.45143	3.91	1.16356	3.36039	0.000778333	0.00215115	17916	Myo1f	17	33774681	33826738	1	protein_coding	myosin IF
648	ENSMUSG00000024308	7926.57	2.32846	0.0317457	73.3473	0	0	21356	Tapbp	17	34134873	34148266	1	protein_coding	TAP binding protein
649	ENSMUSG00000047606	6.7581	4.37295	1.28346	3.40715	0.000656458	0.00183794	330998	Ankrd34c	9	89607298	89620528	-1	protein_coding	ankyrin repeat domain 34C
650	ENSMUSG00000051788	20.8536	1.54078	0.374857	4.11032	3.9511e-05	0.000130032	75269	4930564D02Rik	3	104974160	104986122	1	lncRNA	RIKEN cDNA 4930564D02 gene
651	ENSMUSG00000024155	60.2505	2.34356	0.255529	9.17139	4.66942e-20	3.65037e-19	75178	Meiob	17	25023263	25058762	1	protein_coding	meiosis specific with OB domains
652	ENSMUSG00000083783	20.1433	3.74	0.606318	6.16838	6.89915e-10	3.34382e-09	NA	Gm12739	4	108341368	108341749	-1	processed_pseudogene	predicted gene 12739
653	ENSMUSG00000053541	101.444	5.36784	0.435733	12.3191	7.14922e-35	8.61983e-34	NA	Gvin-ps6	7	106017055	106023676	-1	unprocessed_pseudogene	GTPase, very large interferon inducible, pseudogene 6
654	ENSMUSG00000067813	5.90541	5.71328	1.32469	4.31292	1.61113e-05	5.54823e-05	381246	Xkr9	1	13738995	13771947	1	protein_coding	X-linked Kx blood group related 9
655	ENSMUSG00000099381	1.81247	3.82053	1.54809	2.46791	0.0135906	0.0300826	NA	Gm18303	1	45944783	45945958	1	processed_pseudogene	predicted gene, 18303
656	ENSMUSG00000092009	26.7146	7.65681	1.21155	6.31983	2.61854e-10	1.30253e-09	667772	Myh15	16	48877849	49019467	1	protein_coding	myosin, heavy chain 15
657	ENSMUSG00000023307	3350.72	2.4139	0.0405288	59.5602	0	0	69104	Marchf5	19	37184942	37199550	1	protein_coding	membrane associated ring-CH-type finger 5
658	ENSMUSG00000059108	47.3533	2.63144	0.295907	8.89279	5.95915e-19	4.48302e-18	213002	Ifitm6	7	140595612	140597837	-1	protein_coding	interferon induced transmembrane protein 6
659	ENSMUSG00000094874	55.9815	7.99364	1.1889	6.72358	1.77317e-11	9.4214e-11	102633783		GL456221.1	30394	32306	-1	protein_coding
660	ENSMUSG00000029798	7935.86	6.35981	0.070478	90.2382	0	0	67138	Herc6	6	57557985	57641617	1	protein_coding	hect domain and RLD 6
661	ENSMUSG00000097245	283.643	1.7576	0.123929	14.1823	1.17834e-45	1.78043e-44	NA	Gm5421	10	22219338	22221691	1	processed_pseudogene	predicted gene 5421
662	ENSMUSG00000012396	16.2546	7.22255	1.22747	5.88411	4.00208e-09	1.83928e-08	71950	Nanog	6	122684448	122691592	1	protein_coding	Nanog homeobox
663	ENSMUSG00000025076	846.659	1.05078	0.0629341	16.6964	1.39116e-62	2.81231e-61	12369	Casp7	19	56385561	56430776	1	protein_coding	caspase 7
664	ENSMUSG00000052087	5.76938	3.21354	1.01471	3.16697	0.00154038	0.00407231	51791	Rgs14	13	55517545	55532500	1	protein_coding	regulator of G-protein signaling 14
665	ENSMUSG00000098093	26.235	5.17006	0.875212	5.90721	3.47952e-09	1.60771e-08	NA	Gm8707	9	41563189	41566578	1	transcribed_processed_pseudogene	predicted gene 8707
666	ENSMUSG00000087035	4.68369	5.71344	1.32022	4.32766	1.50705e-05	5.20776e-05	228767	Tmem74bos	2	151521281	151528259	-1	protein_coding	transmembrane 74B, opposite strand
667	ENSMUSG00000021404	11.6772	4.79882	1.08332	4.42972	9.43568e-06	3.32503e-05	20707	Serpinb9c	13	33333258	33343725	-1	protein_coding	serine (or cysteine) peptidase inhibitor, clade B, member 9c
668	ENSMUSG00000037940	154.168	1.91255	0.274307	6.97228	3.11838e-12	1.71876e-11	234515	Inpp4b	8	82069185	82854543	1	protein_coding	inositol polyphosphate-4-phosphatase, type II
669	ENSMUSG00000103475	12.7733	3.79895	0.805378	4.71698	2.3937e-06	8.93511e-06	NA	Gm37697	2	14350488	14352331	1	TEC	predicted gene, 37697
670	ENSMUSG00000086782	292.448	4.97325	1.18795	4.18643	2.83379e-05	9.47993e-05	77866	E130102H24Rik	4	101203721	101213932	-1	lncRNA	RIKEN cDNA E130102H24 gene
671	ENSMUSG00000024679	8.77081	2.07304	0.630459	3.28814	0.00100851	0.00273876	68774	Ms4a6d	19	11563968	11582213	-1	protein_coding	membrane-spanning 4-domains, subfamily A, member 6D
672	ENSMUSG00000024678	107.741	9.88018	1.1845	8.34124	7.35158e-17	5.08999e-16	66607	Ms4a4d	19	11514165	11535831	1	protein_coding	membrane-spanning 4-domains, subfamily A, member 4D
673	ENSMUSG00000024677	3.85209	4.92004	1.34723	3.65196	0.000260251	0.000771047	69774	Ms4a6b	19	11493876	11508620	1	protein_coding	membrane-spanning 4-domains, subfamily A, member 6B
674	ENSMUSG00000074991	10.681	4.82811	1.09294	4.41753	9.98333e-06	3.50766e-05	328699	Gabrr3	16	59227695	59284867	1	protein_coding	gamma-aminobutyric acid (GABA) receptor, rho 3
675	ENSMUSG00000032816	4.96999	2.96396	1.04305	2.84163	0.00448832	0.0109641	56741	Igdcc4	9	65008768	65045222	1	protein_coding	immunoglobulin superfamily, DCC subclass, member 4
676	ENSMUSG00000104445	12.8053	2.34322	0.619016	3.78539	0.000153466	0.000469393	58176	Rhbg	3	88150181	88162016	-1	protein_coding	Rhesus blood group-associated B glycoprotein
677	ENSMUSG00000092339	6.51222	1.79922	0.735732	2.44548	0.0144659	0.0318208	NA	Gm4831	17	37424742	37425335	1	processed_pseudogene	predicted gene 4831
678	ENSMUSG00000047889	38.5124	1.03588	0.250708	4.13184	3.59876e-05	0.000119128	238568	Serpinb6d	13	33845388	33855564	1	protein_coding	serine (or cysteine) peptidase inhibitor, clade B, member 6d
679	ENSMUSG00000063328	45.8438	1.07255	0.265335	4.04226	5.29387e-05	0.000171485	NA	Gm9396	3	129862061	129862627	1	processed_pseudogene	predicted gene 9396
680	ENSMUSG00000078606	32634.8	6.12145	0.035364	173.098	0	0	100042856	Gvin2	7	105544346	105603174	-1	protein_coding	GTPase, very large interferon inducible, family member 2
681	ENSMUSG00000102762	11.4396	1.61475	0.518201	3.11607	0.00183278	0.00478349	NA	4930403P22Rik	1	36371789	36372501	1	lncRNA	RIKEN cDNA 4930403P22 gene
682	ENSMUSG00000001270	32.3133	2.60005	0.344032	7.5576	4.10569e-14	2.4932e-13	12709	Ckb	12	111635795	111638772	-1	protein_coding	creatine kinase, brain
683	ENSMUSG00000084846	202.987	1.87987	0.127619	14.7304	4.11317e-49	6.68886e-48	NA	A730011C13Rik	3	94901721	94904661	-1	lncRNA	RIKEN cDNA A730011C13 gene
684	ENSMUSG00000102704	24.1976	1.37286	0.34201	4.0141	5.96737e-05	0.000192328	NA	Gm38309	2	23382943	23384460	1	TEC	predicted gene, 38309
685	ENSMUSG00000056749	945.246	1.12805	0.0605361	18.6344	1.69087e-77	4.18456e-76	18030	Nfil3	13	53121245	53135109	-1	protein_coding	nuclear factor, interleukin 3, regulated
686	ENSMUSG00000041831	25.831	2.75441	0.440838	6.24812	4.15421e-10	2.04279e-09	83672	Sytl3	17	6926492	7005443	1	protein_coding	synaptotagmin-like 3
687	ENSMUSG00000051246	11.963	3.96248	0.917046	4.32092	1.55383e-05	5.36274e-05	403174	Msantd1	5	35065356	35081183	1	protein_coding	Myb/SANT-like DNA-binding domain containing 1
688	ENSMUSG00000083864	2.94314	4.47243	1.38722	3.22404	0.00126396	0.00338604	NA	Gm13719	2	86155985	86158913	-1	processed_pseudogene	predicted gene 13719
689	ENSMUSG00000083860	3.94322	4.47247	1.37282	3.25787	0.00112252	0.0030299	NA	Gm13313	2	15132411	15133494	1	processed_pseudogene	predicted gene 13313
690	ENSMUSG00000085331	3.59984	4.18286	1.39058	3.00799	0.00262979	0.00667904	NA	Gm11274	13	21953295	21954646	1	lncRNA	predicted gene 11274
691	ENSMUSG00000066176	2.83712	4.59808	1.43217	3.21057	0.00132474	0.00353745	NA	Gm12511	4	55563265	55599296	1	lncRNA	predicted gene 12511
692	ENSMUSG00000015850	1423.52	1.44953	0.0805831	17.988	2.42038e-72	5.57515e-71	229595	Adamtsl4	3	95583511	95595228	-1	protein_coding	ADAMTS-like 4
693	ENSMUSG00000015854	2.39784	4.71373	1.51148	3.11861	0.00181705	0.00474491	11801	Cd5l	3	87265188	87278380	1	protein_coding	CD5 antigen-like
694	ENSMUSG00000092595	132.389	2.32256	0.998809	2.32533	0.0200545	0.0426642	NA	Gm20427	17	34245008	34250554	-1	lncRNA	predicted gene 20427
695	ENSMUSG00000103966	14.7591	1.11188	0.401473	2.76949	0.00561438	0.0134437	NA	Gm37120	1	132030103	132036061	1	TEC	predicted gene, 37120
696	ENSMUSG00000106734	4597.8	5.99915	0.0944149	63.5403	0	0	NA	Gm20559	6	3333191	3346128	-1	lncRNA	predicted gene, 20559
697	ENSMUSG00000103526	4.07686	4.1386	1.32688	3.11904	0.00181441	0.00473902	NA	Gm18900	1	169419118	169419701	-1	processed_pseudogene	predicted gene, 18900
698	ENSMUSG00000021809	157.201	1.42966	0.144559	9.88982	4.6085e-23	3.98074e-22	67725	Nudt13	14	20344765	20367646	1	protein_coding	nudix (nucleoside diphosphate linked moiety X)-type motif 13
699	ENSMUSG00000033308	10.1084	2.1155	0.69409	3.04788	0.00230462	0.00591167	99586	Dpyd	3	118355778	119226573	1	protein_coding	dihydropyrimidine dehydrogenase
700	ENSMUSG00000038467	9397.31	2.01256	0.135614	14.8403	8.03905e-50	1.32109e-48	75608	Chmp4b	2	154493625	154536705	1	protein_coding	charged multivesicular body protein 4B
701	ENSMUSG00000036480	3.383	4.33516	1.43521	3.02057	0.00252297	0.00642423	69453	Prss56	1	87111035	87116127	1	protein_coding	protease, serine 56
702	ENSMUSG00000072720	6.60755	6.05752	1.31863	4.59379	4.35264e-06	1.58628e-05	74376	Myo18b	5	112836742	113044228	-1	protein_coding	myosin XVIIIb
703	ENSMUSG00000090698	65.6182	4.43409	0.380025	11.6679	1.85988e-31	2.0457e-30	381823	Apold1	6	134958681	134963799	1	protein_coding	apolipoprotein L domain containing 1
704	ENSMUSG00000092278	127.773	1.71668	0.166844	10.2891	7.89007e-25	7.24156e-24	NA	Gm8752	17	35664832	35667902	1	processed_pseudogene	predicted pseudogene 8752
705	ENSMUSG00000092277	96.3258	6.91685	0.748414	9.242	2.41922e-20	1.9092e-19	NA	Gm19684	17	36432570	36440584	1	protein_coding	predicted gene, 19684
706	ENSMUSG00000092270	5.20839	3.15521	0.984307	3.20551	0.00134823	0.00359635	NA	Gm7031	17	37486745	37487663	1	processed_pseudogene	predicted gene 7031
707	ENSMUSG00000073094	5.46219	5.71367	1.34626	4.2441	2.19474e-05	7.44086e-05	434800	Smim9	X	74189662	74207376	-1	protein_coding	small integral membrane protein 9
708	ENSMUSG00000102603	2.48386	4.01297	1.46909	2.7316	0.00630277	0.0149486	NA	Or10aa4-ps1	1	173879564	173880107	1	unprocessed_pseudogene	olfactory receptor family 10 subfamily AA member 4, pseudogene 1
709	ENSMUSG00000090523	815.464	2.00542	0.0750695	26.7142	3.218e-157	1.64838e-155	71683	Gypc	18	32661375	32693087	-1	protein_coding	glycophorin C
710	ENSMUSG00000025916	56.1486	7.03801	1.03554	6.79644	1.07235e-11	5.74916e-11	69312	Ppp1r42	1	10038849	10079361	-1	protein_coding	protein phosphatase 1, regulatory subunit 42
711	ENSMUSG00000052273	9.33411	2.24235	0.686442	3.26663	0.00108837	0.0029425	381917	Dnah3	7	119521894	119694503	-1	protein_coding	dynein, axonemal, heavy chain 3
712	ENSMUSG00000052270	4.06507	4.71415	1.57097	3.00079	0.00269276	0.00682312	14289	Fpr2	17	18108086	18114214	1	protein_coding	formyl peptide receptor 2
713	ENSMUSG00000074813	974.804	1.61788	0.0726709	22.2631	8.41284e-110	2.98106e-108	100043424	Morrbid	2	128020239	128344685	-1	lncRNA	myeloid RNA regulator of BCL2L11 induced cell death
714	ENSMUSG00000105224	4.60801	3.63607	1.38193	2.63114	0.00850981	0.0196488	NA	Gm3364	5	44858218	44864232	-1	lncRNA	predicted gene 3364
715	ENSMUSG00000024887	704.194	1.5342	0.0741847	20.6807	5.16344e-95	1.6121e-93	54447	Asah2	19	31959997	32085611	-1	protein_coding	N-acylsphingosine amidohydrolase 2
716	ENSMUSG00000026778	4.50834	3.15601	1.18347	2.66675	0.00765884	0.0178492	18761	Prkcq	2	11176919	11306033	1	protein_coding	protein kinase C, theta
717	ENSMUSG00000026774	15.8487	2.92472	0.521234	5.61115	2.00985e-08	8.84731e-08	70981	Potegl	2	23097488	23157141	1	protein_coding	POTE ankyrin domain family, member G like
718	ENSMUSG00000040987	148.22	2.47947	0.169013	14.6702	9.99877e-49	1.6113e-47	243864	Mill2	7	18573891	18599327	1	protein_coding	MHC I like leukocyte 2
719	ENSMUSG00000034459	25246.8	10.0326	0.129158	77.6771	0	0	15957	Ifit1	19	34618271	34627409	1	protein_coding	interferon-induced protein with tetratricopeptide repeats 1
720	ENSMUSG00000034457	240.861	1.15365	0.116335	9.9166	3.52557e-23	3.06122e-22	245527	Eda2r	X	96377446	96420822	-1	protein_coding	ectodysplasin A2 receptor
721	ENSMUSG00000052749	132.847	6.91289	0.656836	10.5245	6.65947e-26	6.31182e-25	244183	Trim30b	7	104004589	104019091	-1	protein_coding	tripartite motif-containing 30B
722	ENSMUSG00000052749	132.847	6.91289	0.656836	10.5245	6.65947e-26	6.31182e-25	102640171	Trim30b	7	104004589	104019091	-1	protein_coding	tripartite motif-containing 30B
723	ENSMUSG00000097007	11.2695	4.45258	0.914995	4.86624	1.13744e-06	4.36398e-06	NA	4930432B10Rik	10	11120534	11156965	-1	lncRNA	RIKEN cDNA 4930432B10 gene
724	ENSMUSG00000082159	6.35779	3.19907	0.905914	3.53132	0.000413489	0.00119082	NA	Gm7910	1	31775138	31775972	1	processed_pseudogene	predicted gene 7910
725	ENSMUSG00000090326	9.29674	2.29221	0.793278	2.88955	0.00385799	0.0095402	100322896	Dthd1	5	62969017	63045651	1	protein_coding	death domain containing 1
726	ENSMUSG00000109149	9.96761	1.39009	0.547324	2.53978	0.0110921	0.0250071	NA	Gm19656	7	98369264	98377967	-1	lncRNA	predicted gene, 19656
727	ENSMUSG00000103280	77.0468	3.06667	0.268708	11.4126	3.61608e-30	3.82881e-29	NA	Gm37277	1	4975974	4977084	-1	TEC	predicted gene, 37277
728	ENSMUSG00000102881	26.6776	3.7293	0.49261	7.57049	3.71833e-14	2.26183e-13	NA	Gm3807	11	120472496	120473663	1	TEC	predicted gene 3807
729	ENSMUSG00000102880	11.5941	6.74085	1.23528	5.45693	4.84433e-08	2.08069e-07	NA	4930517J16Rik	4	44669330	44670897	1	TEC	RIKEN cDNA 4930517J16 gene
730	ENSMUSG00000106503	2.26587	4.18217	1.79611	2.32845	0.0198882	0.0423645	NA	Gm42827	3	126019976	126022006	1	lncRNA	predicted gene 42827
731	ENSMUSG00000103755	4.66957	5.53677	1.32394	4.18205	2.8889e-05	9.6565e-05	NA	Gm37805	9	95289457	95290621	1	TEC	predicted gene, 37805
732	ENSMUSG00000033538	2767.9	2.91246	0.0483358	60.2548	0	0	12363	Casp4	9	5308828	5336783	1	protein_coding	caspase 4, apoptosis-related cysteine peptidase
733	ENSMUSG00000099843	105.506	1.65663	0.175371	9.44646	3.50475e-21	2.84046e-20	635504	Gm7160	1	105901277	105918027	-1	lncRNA	predicted gene 7160
734	ENSMUSG00000108035	3.71551	2.85663	1.2411	2.3017	0.0213524	0.0451176	NA	Gm44021	6	148262639	148266154	-1	TEC	predicted gene, 44021
735	ENSMUSG00000042797	73.0811	2.44458	0.242571	10.0778	6.92671e-24	6.15581e-23	66333	Aqp11	7	97373213	97387496	-1	protein_coding	aquaporin 11
736	ENSMUSG00000100798	17.8325	2.66407	0.52861	5.03977	4.66094e-07	1.85235e-06	100503197	Gm19589	1	88479239	88489889	1	lncRNA	predicted gene, 19589
737	ENSMUSG00000024386	5.08631	4.29894	1.30449	3.2955	0.00098247	0.00267533	19123	Proc	18	32256179	32272623	-1	protein_coding	protein C
738	ENSMUSG00000088948	15.9702	1.00735	0.394063	2.55631	0.0105789	0.0239721	115486847	Gm23262	7	110675267	110675434	-1	snoRNA	predicted gene, 23262
739	ENSMUSG00000044309	7.23756	3.47707	0.943048	3.68705	0.000226865	0.000678174	108956	Apol7c	15	77409052	77417516	-1	protein_coding	apolipoprotein L 7c
740	ENSMUSG00000086894	35.2218	1.27091	0.292835	4.34002	1.4247e-05	4.93345e-05	100504231	Gm15708	5	144213871	144217323	1	lncRNA	predicted gene 15708
741	ENSMUSG00000090877	646.753	1.84864	0.0872989	21.176	1.58959e-99	5.21076e-98	15511	Hspa1b	17	35175412	35178214	-1	protein_coding	heat shock protein 1B
742	ENSMUSG00000090291	2.16579	4.47279	1.54291	2.89894	0.0037443	0.00928206	278795	Lrrc10b	19	10432735	10434837	-1	protein_coding	leucine rich repeat containing 10B
743	ENSMUSG00000058420	48.1955	1.0201	0.236434	4.3145	1.59963e-05	5.51014e-05	110058	Syt17	7	117979940	118047445	-1	protein_coding	synaptotagmin XVII
744	ENSMUSG00000058427	19.9186	3.27877	0.620894	5.28072	1.28674e-07	5.3561e-07	20310	Cxcl2	5	91051730	91053797	1	protein_coding	chemokine (C-X-C motif) ligand 2
745	ENSMUSG00000040552	45.135	2.40975	0.307846	7.82777	4.96604e-15	3.14983e-14	12267	C3ar1	6	122824097	122833120	-1	protein_coding	complement component 3a receptor 1
746	ENSMUSG00000050890	882.653	1.02294	0.369233	2.77044	0.00559804	0.0134097	230809	Pdik1l	4	134002313	134015206	-1	protein_coding	PDLIM1 interacting kinase 1 like
747	ENSMUSG00000083700	18.2093	1.8853	0.4361	4.32309	1.53859e-05	5.31309e-05	NA	Gm2986	5	93343657	93344038	1	processed_pseudogene	predicted gene 2986
748	ENSMUSG00000046743	2.14071	3.59798	1.57039	2.29114	0.0219552	0.0462836	329628	Fat4	3	38941089	39066134	1	protein_coding	FAT atypical cadherin 4
749	ENSMUSG00000101511	2.61274	3.75197	1.42583	2.63143	0.00850274	0.0196361	NA	Gm5681	17	21279506	21281038	-1	unprocessed_pseudogene	predicted gene 5681
750	ENSMUSG00000101514	1.8073	3.5979	1.51035	2.38217	0.0172109	0.0371952	NA	Gm5524	1	27923059	27941903	1	lncRNA	predicted gene 5524
751	ENSMUSG00000079794	26.399	2.782	0.428518	6.49213	8.46303e-11	4.33331e-10	NA		GL456210.1	135395	136519	-1	protein_coding
752	ENSMUSG00000106986	8.62529	1.52449	0.575189	2.65042	0.00803919	0.0186623	NA	Gm42887	5	69661185	69662303	-1	TEC	predicted gene 42887
753	ENSMUSG00000041323	3.95716	4.81994	1.43034	3.36978	0.000752275	0.00208445	78801	Ak7	12	105672235	105748706	1	protein_coding	adenylate kinase 7
754	ENSMUSG00000041324	29.5054	1.65315	0.375291	4.40498	1.05792e-05	3.70761e-05	16323	Inhba	13	16186436	16206206	1	protein_coding	inhibin beta-A
755	ENSMUSG00000041329	38.8178	2.24697	0.411148	5.4651	4.62655e-08	1.98955e-07	11932	Atp1b2	11	69490562	69496768	-1	protein_coding	ATPase, Na+/K+ transporting, beta 2 polypeptide
756	ENSMUSG00000000385	50.2034	6.44981	1.04224	6.1884	6.07795e-10	2.95915e-09	50528	Tmprss2	16	97365882	97412395	-1	protein_coding	transmembrane protease, serine 2
757	ENSMUSG00000000386	8147.43	9.83184	0.331758	29.6355	5.20972e-193	3.28186e-191	NA	Mx1	16	97248235	97264107	-1	protein_coding	MX dynamin-like GTPase 1
758	ENSMUSG00000066279	5.09877	5.33501	1.38849	3.84231	0.00012188	0.000377692	504186	Chrna10	7	101760473	101766035	-1	protein_coding	cholinergic receptor, nicotinic, alpha polypeptide 10
759	ENSMUSG00000022035	2646.2	1.13454	0.0404883	28.0214	8.91507e-173	4.96418e-171	67179	Ccdc25	14	66074751	66104056	1	protein_coding	coiled-coil domain containing 25
760	ENSMUSG00000055633	32.5312	1.17739	0.280279	4.20078	2.66001e-05	8.9273e-05	68992	Zfp580	7	5054537	5056722	1	protein_coding	zinc finger protein 580
761	ENSMUSG00000091844	44.0683	4.98838	0.561313	8.88699	6.27851e-19	4.71616e-18	102636082	Gm8251	1	44095032	44118906	-1	protein_coding	predicted gene 8251
762	ENSMUSG00000109261	3.64986	5.26122	1.39285	3.77731	0.000158533	0.000483762	NA	Gm44938	7	58576312	58577538	1	processed_pseudogene	predicted gene 44938
763	ENSMUSG00000109265	10.0999	1.67012	0.597777	2.79388	0.00520803	0.0125478	NA	NA	NA	NA	NA	NA	NA	NA
764	ENSMUSG00000039154	7.46592	3.5237	0.975808	3.61106	0.000304948	0.000895391	20420	Shd	17	56277467	56283625	1	protein_coding	src homology 2 domain-containing transforming protein D
765	ENSMUSG00000106208	46.3377	1.29095	0.25021	5.15948	2.47642e-07	1.00499e-06	NA	Gm4734	9	109799501	109800277	1	processed_pseudogene	predicted gene 4734
766	ENSMUSG00000106202	541.332	1.06706	0.0877031	12.1667	4.67383e-34	5.52052e-33	NA	Gm43727	5	5354356	5357002	-1	lncRNA	predicted gene 43727
767	ENSMUSG00000049092	26.9623	1.37216	0.353414	3.88258	0.000103354	0.000322971	70713	Gpr137c	14	45457174	45520182	1	protein_coding	G protein-coupled receptor 137C
768	ENSMUSG00000102370	20.7273	2.25954	0.427823	5.28148	1.28142e-07	5.33483e-07	NA	Gm37973	3	79517845	79519133	-1	TEC	predicted gene, 37973
769	ENSMUSG00000036390	1349.56	1.63827	0.0555669	29.4829	4.77397e-191	2.96986e-189	13197	Gadd45a	6	67012080	67014441	-1	protein_coding	growth arrest and DNA-damage-inducible 45 alpha
770	ENSMUSG00000020044	23.5877	1.74009	0.425355	4.09092	4.29663e-05	0.000140901	21859	Timp3	10	86136236	86185370	1	protein_coding	tissue inhibitor of metalloproteinase 3
771	ENSMUSG00000006724	295.166	1.69978	0.108386	15.6826	1.98825e-55	3.58633e-54	13115	Cyp27b1	10	126884119	126888875	1	protein_coding	cytochrome P450, family 27, subfamily b, polypeptide 1
772	ENSMUSG00000030942	2059.28	1.10238	0.0460112	23.9589	7.45902e-127	3.11159e-125	233802	Thumpd1	7	119314316	119320021	-1	protein_coding	THUMP domain containing 1
773	ENSMUSG00000037440	171.417	4.12438	0.253169	16.2911	1.14235e-59	2.19884e-58	22361	Vnn1	10	23770586	23781241	1	protein_coding	vanin 1
774	ENSMUSG00000030491	23.0607	1.47733	0.376739	3.92137	8.80467e-05	0.000277605	71981	Tdrd12	7	35168523	35237170	-1	protein_coding	tudor domain containing 12
775	ENSMUSG00000026058	2.92372	3.82063	1.50866	2.53246	0.0113266	0.0254782	170771	Khdrbs2	1	32211795	32697649	1	protein_coding	KH domain containing, RNA binding, signal transduction associated 2
776	ENSMUSG00000022371	18.4873	2.40305	0.459547	5.22917	1.70272e-07	7.00809e-07	12818	Col14a1	15	55171146	55384199	1	protein_coding	collagen, type XIV, alpha 1
777	ENSMUSG00000046204	6.10254	5.40492	1.40409	3.8494	0.000118408	0.000367389	239157	Pnma2	14	67148619	67158472	1	protein_coding	paraneoplastic antigen MA2
778	ENSMUSG00000048292	4.49845	2.47657	1.02233	2.42249	0.0154148	0.0336929	258938	Or10v5	19	11804167	11816583	-1	protein_coding	olfactory receptor family 10 subfamily V member 5
779	ENSMUSG00000089937	5.91042	5.76777	1.27785	4.51367	6.37168e-06	2.28144e-05	NA	Gm7281	1	85310437	85319807	-1	unprocessed_pseudogene	predicted gene 7281
780	ENSMUSG00000044176	13.0047	2.45262	0.669283	3.66455	0.000247778	0.000736982	328971	Spink10	18	62681982	62801141	1	protein_coding	serine peptidase inhibitor, Kazal type 10
781	ENSMUSG00000001819	2.16579	4.47276	1.48457	3.01282	0.00258831	0.00658052	15433	Hoxd13	2	74498654	74501943	1	protein_coding	homeobox D13
782	ENSMUSG00000027048	27.4689	3.3775	0.48158	7.01337	2.32646e-12	1.29112e-11	27413	Abcb11	2	69068626	69172960	-1	protein_coding	ATP-binding cassette, sub-family B (MDR/TAP), member 11
783	ENSMUSG00000051136	13.2417	6.62772	1.22812	5.39664	6.79019e-08	2.88516e-07	208188	Ghsr	3	27425500	27432159	1	protein_coding	growth hormone secretagogue receptor
784	ENSMUSG00000097428	4.20427	5.26075	1.3202	3.98482	6.75323e-05	0.000216259	NA	AW047730	3	88107930	88110788	1	lncRNA	expressed sequence AW047730
785	ENSMUSG00000085007	133.9	5.06002	0.319934	15.8158	2.41982e-56	4.42558e-55	100503068	Smim43	3	36569206	36586533	-1	protein_coding	small integral membrane protein 43
786	ENSMUSG00000024528	1440.02	1.59581	0.0533234	29.927	8.75835e-197	5.58787e-195	67222	Srfbp1	18	52598765	52625003	1	protein_coding	serum response factor binding protein 1
787	ENSMUSG00000085912	197.533	1.03875	0.127197	8.16641	3.17709e-16	2.1357e-15	100504267	Trp53cor1	17	29276404	29298153	-1	lncRNA	tumor protein p53 pathway corepressor 1
788	ENSMUSG00000085914	5.97057	2.96253	1.00205	2.95645	0.00311198	0.00781237	NA	Gm14320	2	167504029	167509617	1	lncRNA	predicted gene 14320
789	ENSMUSG00000053835	2804.62	6.22715	0.122055	51.019	0	0	15042	H2-T24	17	36316587	36331452	-1	protein_coding	histocompatibility 2, T region locus 24
790	ENSMUSG00000053886	23.5961	1.74041	0.376808	4.61882	3.85927e-06	1.41391e-05	72281	Sh2d4a	8	68729219	68800351	1	protein_coding	SH2 domain containing 4A
791	ENSMUSG00000017677	4940.63	1.29496	0.0429648	30.1401	1.445e-199	9.38725e-198	78889	Wsb1	11	79130198	79145497	-1	protein_coding	WD repeat and SOCS box-containing 1
792	ENSMUSG00000100079	8.94698	6.10086	1.30379	4.67932	2.87821e-06	1.06734e-05	15974	Ifnab	4	88608539	88609596	-1	protein_coding	interferon alpha B
793	ENSMUSG00000002825	291.965	1.15108	0.0984827	11.6882	1.46477e-31	1.61468e-30	60507	Qtrt1	9	21323133	21331570	1	protein_coding	queuine tRNA-ribosyltransferase catalytic subunit 1
794	ENSMUSG00000037600	10.6435	1.39953	0.529243	2.64441	0.00818342	0.0189742	69073	Kdf1	4	133246274	133258101	1	protein_coding	keratinocyte differentiation factor 1
795	ENSMUSG00000039735	268.218	1.06868	0.103296	10.3458	4.37182e-25	4.04223e-24	214459	Fnbp1l	3	122332368	122413364	-1	protein_coding	formin binding protein 1-like
796	ENSMUSG00000079051	1.92342	3.82038	1.54163	2.47814	0.0132069	0.0293087	668894	Vinac1	2	128866993	128890092	-1	protein_coding	vinculin/alpha-catenin family member 1
797	ENSMUSG00000079053	18.3999	1.76201	0.414342	4.25255	2.11353e-05	7.18313e-05	NA	Gm14010	2	128265574	128266485	1	lncRNA	predicted gene 14010
798	ENSMUSG00000079055	20.5039	4.2765	0.699942	6.10979	9.97626e-10	4.78868e-09	110893	Slc8a3	12	81244689	81379954	-1	protein_coding	solute carrier family 8 (sodium/calcium exchanger), member 3
799	ENSMUSG00000054822	31.3	3.99321	0.514636	7.75929	8.54045e-15	5.34362e-14	NA	1700041G16Rik	8	23295782	23299553	1	lncRNA	RIKEN cDNA 1700041G16 gene
800	ENSMUSG00000073018	29.8203	7.94354	1.20519	6.5911	4.36582e-11	2.2699e-10	NA	Gm1070	6	71277109	71277690	1	transcribed_unprocessed_pseudogene	predicted gene 1070
801	ENSMUSG00000073012	69.4629	5.72002	0.614174	9.31335	1.23858e-20	9.8526e-20	331491	Fnd3c2	X	105278852	105298982	-1	protein_coding	fibronectin type III domain containing 3C2
802	ENSMUSG00000050304	9.50304	1.4285	0.609115	2.34521	0.0190166	0.0406642	83885	Slc25a2	18	37770431	37771776	-1	protein_coding	solute carrier family 25 (mitochondrial carrier, ornithine transporter) member 2
803	ENSMUSG00000031294	4.74511	3.40426	1.2363	2.75358	0.00589466	0.0140608	103175	D630029K05Rik	10	116800612	116805010	1	lncRNA	RIKEN cDNA D630029K05 gene
804	ENSMUSG00000091191	20.9487	3.06947	0.477621	6.42659	1.305e-10	6.61677e-10	NA	Gm17334	11	53660878	53664021	-1	TEC	predicted gene, 17334
805	ENSMUSG00000038128	3.73539	4.82022	1.3445	3.58513	0.000336905	0.000983665	12326	Camk4	18	33067984	33324281	1	protein_coding	calcium/calmodulin-dependent protein kinase IV
806	ENSMUSG00000038642	76.9011	4.17312	0.353952	11.7901	4.39231e-32	4.9201e-31	13040	Ctss	3	95434097	95463714	1	protein_coding	cathepsin S
807	ENSMUSG00000014599	35333.9	1.19862	0.0279766	42.8437	0	0	12977	Csf1	3	107648364	107667785	-1	protein_coding	colony stimulating factor 1 (macrophage)
808	ENSMUSG00000035783	3.18477	2.81654	1.15627	2.43588	0.0148558	0.0326082	11475	Acta2	19	34218490	34232990	-1	protein_coding	actin alpha 2, smooth muscle, aorta
809	ENSMUSG00000025330	10.7791	4.73994	1.09765	4.31825	1.57272e-05	5.42194e-05	18602	Padi4	4	140473176	140501547	-1	protein_coding	peptidyl arginine deiminase, type IV
810	ENSMUSG00000069899	12.28	1.04434	0.433162	2.41097	0.01591	0.0346533	NA	Gm12166	11	45942181	45943148	-1	protein_coding	predicted gene 12166
811	ENSMUSG00000089074	6.8101	4.15544	1.11561	3.72481	0.000195461	0.000589527	115488045	Gm23817	12	80669604	80669707	-1	snRNA	predicted gene, 23817
812	ENSMUSG00000069892	13709.3	4.44623	0.031815	139.753	0	0	245240	9930111J21Rik2	11	48906701	48942069	-1	protein_coding	RIKEN cDNA 9930111J21 gene 2
813	ENSMUSG00000069893	3354.17	4.49125	0.0615651	72.9513	0	0	667214	9930111J21Rik1	11	48836977	48870225	-1	protein_coding	RIKEN cDNA 9930111J21 gene 1
814	ENSMUSG00000028126	1326.4	1.24865	0.10212	12.2272	2.2235e-34	2.64761e-33	18720	Pip5k1a	3	94965841	95014241	-1	protein_coding	phosphatidylinositol-4-phosphate 5-kinase, type 1 alpha
815	ENSMUSG00000028128	937.414	1.41476	0.0632573	22.3652	8.59097e-111	3.07475e-109	14066	F3	3	121517186	121528697	1	protein_coding	coagulation factor III
816	ENSMUSG00000087660	52.2419	3.53867	0.342996	10.3169	5.90701e-25	5.4375e-24	NA	B230398E01Rik	3	94866345	94869359	-1	lncRNA	RIKEN cDNA B230398E01 gene
817	ENSMUSG00000032172	11.5145	1.31561	0.498099	2.64126	0.00825975	0.0191245	244723	Olfm2	9	20578986	20657645	-1	protein_coding	olfactomedin 2
818	ENSMUSG00000103041	87.5327	2.2587	0.216649	10.4256	1.89369e-25	1.76995e-24	NA	Gm37305	3	65865179	65869457	1	lncRNA	predicted gene, 37305
819	ENSMUSG00000053141	172.249	1.42583	0.220648	6.46203	1.03306e-10	5.26903e-10	19281	Ptprt	2	161363910	162503067	-1	protein_coding	protein tyrosine phosphatase, receptor type, T
820	ENSMUSG00000086132	1.92816	4.01286	1.48726	2.69816	0.00697249	0.0163859	NA	Gm13631	2	69869255	69872750	1	lncRNA	predicted gene 13631
821	ENSMUSG00000070532	8.91242	2.557	0.705119	3.62635	0.000287461	0.000846536	78465	Ccdc190	1	169756217	169762222	1	protein_coding	coiled-coil domain containing 190
822	ENSMUSG00000104094	72.3453	1.28937	0.224817	5.73519	9.74039e-09	4.37021e-08	NA	Gm37314	9	101065797	101068481	-1	TEC	predicted gene, 37314
823	ENSMUSG00000104093	5.68472	2.70032	0.798828	3.38035	0.000723929	0.00201306	102637797	A330015K06Rik	3	65040477	65210106	-1	lncRNA	RIKEN cDNA A330015K06 gene
824	ENSMUSG00000006445	1981.54	1.6448	0.0432109	38.0644	0	0	13836	Epha2	4	141028551	141056695	1	protein_coding	Eph receptor A2
825	ENSMUSG00000104324	102.785	2.05628	0.186098	11.0494	2.2059e-28	2.2342e-27	NA	Gm37320	15	68193230	68198182	-1	TEC	predicted gene, 37320
826	ENSMUSG00000043284	905.092	1.13745	0.0597486	19.0373	8.36851e-81	2.18369e-79	216821	Tmem11	11	60755278	60770098	-1	protein_coding	transmembrane protein 11
827	ENSMUSG00000073753	60.4916	2.02777	0.23014	8.81103	1.24005e-18	9.20663e-18	NA	Gm10571	4	129748864	129750503	1	pseudogene	predicted gene 10571
828	ENSMUSG00000029319	470.296	1.0729	0.175811	6.10258	1.04369e-09	5.00018e-09	71883	Coq2	5	100802589	100823006	-1	protein_coding	coenzyme Q2 4-hydroxybenzoate polyprenyltransferase
829	ENSMUSG00000029314	1094.05	1.34734	0.0570463	23.6184	2.49321e-123	1.00315e-121	231510	Gpat3	5	100993579	101046968	1	protein_coding	glycerol-3-phosphate acyltransferase 3
830	ENSMUSG00000083359	9.57702	2.03027	0.577022	3.51853	0.00043395	0.00124644	NA	Gm12656	4	94385269	94385845	1	processed_pseudogene	predicted gene 12656
831	ENSMUSG00000044814	35.8414	3.57288	0.428944	8.32947	8.12025e-17	5.60353e-16	257947	Or55b3	7	102125786	102130886	-1	protein_coding	olfactory receptor family 55 subfamily B member 3
832	ENSMUSG00000050511	2.04429	4.18286	1.4593	2.86634	0.00415248	0.0102077	18386	Oprd1	4	131838037	131871797	-1	protein_coding	opioid receptor, delta 1
833	ENSMUSG00000102420	13.0915	6.3706	1.23473	5.15949	2.47622e-07	1.00499e-06	NA	Gm37464	3	74929703	74931922	-1	TEC	predicted gene, 37464
834	ENSMUSG00000047730	14.7074	1.88362	0.541543	3.47824	0.00050472	0.00143599	215384	Fcgbp	7	27770661	27820287	1	protein_coding	Fc fragment of IgG binding protein
835	ENSMUSG00000047735	31437.9	5.95422	0.0333478	178.549	0	0	209086	Samd9l	6	3372257	3399572	-1	protein_coding	sterile alpha motif domain containing 9-like
836	ENSMUSG00000098634	2.2761	4.47221	1.44361	3.09794	0.00194873	0.00506054	102466882	Mir8096	1	85679669	85679795	1	miRNA	microRNA 8096
837	ENSMUSG00000107184	19.1803	3.45626	0.620844	5.56703	2.59116e-08	1.13282e-07	NA	Gm18222	6	3318530	3319916	1	processed_pseudogene	predicted gene, 18222
838	ENSMUSG00000036053	3504.75	1.40615	0.0799159	17.5954	2.67258e-69	5.94738e-68	71409	Fmnl2	2	52747872	53023816	1	protein_coding	formin-like 2
839	ENSMUSG00000091373	18.3212	7.4723	1.22876	6.08116	1.19319e-09	5.69778e-09	NA	Gm8810	17	36377000	36378645	-1	unprocessed_pseudogene	predicted gene 8810
840	ENSMUSG00000073399	4.07431	4.9201	1.43599	3.42628	0.000611917	0.00172134	195359	Trim40	17	37192490	37201015	-1	protein_coding	tripartite motif-containing 40
841	ENSMUSG00000071424	9.29894	2.04945	0.764181	2.68189	0.00732069	0.0171315	14804	Grid2	6	63232860	64681307	1	protein_coding	glutamate receptor, ionotropic, delta 2
842	ENSMUSG00000037014	4.66332	5.47221	1.32177	4.14006	3.47221e-05	0.000115244	20608	Sstr4	2	148237264	148238687	1	protein_coding	somatostatin receptor 4
843	ENSMUSG00000096807	10.2903	1.37708	0.574223	2.39816	0.0164778	0.035772	NA	NA	NA	NA	NA	NA	NA	NA
844	ENSMUSG00000048015	5.77946	5.53638	1.30676	4.23673	2.26795e-05	7.6776e-05	11923	Neurod4	10	130104021	130116109	-1	protein_coding	neurogenic differentiation 4
845	ENSMUSG00000031312	10.6771	1.80736	0.545478	3.31334	0.000921874	0.00252161	26549	Itgb1bp2	X	100492694	100497147	1	protein_coding	integrin beta 1 binding protein 2
846	ENSMUSG00000068167	3.50505	3.06173	1.19627	2.55939	0.0104855	0.0237726	224291	Csnka2ip	16	64298173	64422771	-1	protein_coding	casein kinase 2, alpha prime interacting protein
847	ENSMUSG00000021301	11.5696	6.59792	1.25573	5.25423	1.48646e-07	6.15968e-07	94253	Hecw1	13	14401023	14697813	-1	protein_coding	HECT, C2 and WW domain containing E3 ubiquitin protein ligase 1
848	ENSMUSG00000029158	15.3759	7.26106	1.22992	5.90366	3.55518e-09	1.64206e-08	75581	Yipf7	5	69674014	69699991	-1	protein_coding	Yip1 domain family, member 7
849	ENSMUSG00000029153	60.7254	2.39188	0.286333	8.35351	6.62637e-17	4.60194e-16	433904	Ociad2	5	73479542	73498371	-1	protein_coding	OCIA domain containing 2
850	ENSMUSG00000105695	7.84611	1.4545	0.603091	2.41173	0.0158768	0.0345903	NA	Gm43327	3	126234661	126238715	1	TEC	predicted gene 43327
851	ENSMUSG00000062296	6.6279	3.32599	1.28539	2.58753	0.00966661	0.0220949	320429	Trank1	9	111140807	111224843	1	protein_coding	tetratricopeptide repeat and ankyrin repeat containing 1
852	ENSMUSG00000042719	2544.26	1.37946	0.0549192	25.1181	3.15858e-139	1.44842e-137	231713	Naa25	5	121535999	121582441	1	protein_coding	N(alpha)-acetyltransferase 25, NatB auxiliary subunit
853	ENSMUSG00000036833	269.201	1.648	0.112297	14.6754	9.27193e-49	1.49643e-47	241274	Pnpla7	2	24866045	24944069	1	protein_coding	patatin-like phospholipase domain containing 7
854	ENSMUSG00000069170	10.5387	1.70322	0.574433	2.96505	0.00302636	0.0076135	110789	Adgrv1	13	81243187	81781273	-1	protein_coding	adhesion G protein-coupled receptor V1
855	ENSMUSG00000049878	3057.89	1.06608	0.033802	31.5391	2.5295e-218	1.78251e-216	109263	Rlf	4	121002570	121072281	-1	protein_coding	rearranged L-myc fusion sequence
856	ENSMUSG00000035561	168.167	1.93473	0.136734	14.1496	1.8779e-45	2.81526e-44	72535	Aldh1b1	4	45799022	45804604	1	protein_coding	aldehyde dehydrogenase 1 family, member B1
857	ENSMUSG00000020164	1.26666	4.18303	1.81451	2.30532	0.0211486	0.0447323	67342	Kcnmb4os1	10	116253957	116257142	1	lncRNA	potassium large conductance calcium-activated channel, subfamily M, beta member 4, opposite strand 1
858	ENSMUSG00000025104	4.62276	3.9581	1.34313	2.94692	0.00320961	0.00804531	29877	Hdgfl3	7	81530999	81584221	-1	protein_coding	HDGF like 3
859	ENSMUSG00000032035	1521.09	1.06797	0.379145	2.81678	0.00485078	0.011755	23871	Ets1	9	32547517	32669116	1	protein_coding	E26 avian leukemia oncogene 1, 5' domain
860	ENSMUSG00000021488	369.172	1.86262	0.102783	18.1219	2.1407e-73	5.01425e-72	18193	Nsd1	13	55357595	55466138	1	protein_coding	nuclear receptor-binding SET-domain protein 1
861	ENSMUSG00000024472	4834.73	3.63542	0.040771	89.1668	0	0	70640	Dcp2	18	44513569	44558036	1	protein_coding	decapping mRNA 2
862	ENSMUSG00000005364	3.73517	4.82011	1.36283	3.53683	0.000404954	0.00116903	16192	Il5ra	6	106687318	106725998	-1	protein_coding	interleukin 5 receptor, alpha
863	ENSMUSG00000049122	5.99803	2.96281	0.909367	3.2581	0.0011216	0.00302807	242506	Frmd3	4	73931679	74120451	1	protein_coding	FERM domain containing 3
864	ENSMUSG00000059375	1.8073	3.5979	1.51035	2.38217	0.0172109	0.0371952	171187	Vmn1r33	6	66587527	66595266	-1	protein_coding	vomeronasal 1 receptor 33
865	ENSMUSG00000107280	1.58988	3.82018	1.5274	2.50109	0.0123811	0.0276414	670593	Potefam3c	8	69880632	69906217	-1	protein_coding	POTE ankyrin domain family member 3C
866	ENSMUSG00000030523	8.94884	1.53378	0.63392	2.41951	0.0155415	0.0339462	17364	Trpm1	7	63803583	63919523	1	protein_coding	transient receptor potential cation channel, subfamily M, member 1
867	ENSMUSG00000098434	20.6953	3.9277	0.652328	6.02106	1.73281e-09	8.17759e-09	NA	2010110E17Rik	8	87612316	87613194	1	lncRNA	RIKEN cDNA 2010110E17 gene
868	ENSMUSG00000047048	2.70427	3.22112	1.40625	2.29057	0.021988	0.0463389	258711	Or10aa3	1	173876771	173882318	1	protein_coding	olfactory receptor family 10 subfamily AA member 3
869	ENSMUSG00000035042	157.556	6.22136	0.448809	13.8619	1.07718e-43	1.54967e-42	20304	Ccl5	11	83416604	83421344	-1	protein_coding	chemokine (C-C motif) ligand 5
870	ENSMUSG00000001305	882.272	1.06385	0.0899766	11.8236	2.94729e-32	3.31484e-31	67223	Rrp15	1	186453175	186481555	-1	protein_coding	ribosomal RNA processing 15 homolog
871	ENSMUSG00000067352	6.83825	1.74182	0.766798	2.27155	0.0231137	0.0484656	100038513	Gm14149	2	151047115	151073534	1	lncRNA	predicted gene 14149
872	ENSMUSG00000064735	2.40707	4.91979	1.40191	3.50935	0.000449208	0.00128759	115487339	Gm23057	9	72540729	72540835	1	snRNA	predicted gene, 23057
873	ENSMUSG00000038866	4081.04	1.17215	0.0557886	21.0106	5.24606e-98	1.68862e-96	227449	Zcchc2	1	105918136	105961804	1	protein_coding	zinc finger, CCHC domain containing 2
874	ENSMUSG00000018341	38.1942	7.31787	1.19543	6.12154	9.26736e-10	4.45956e-09	16162	Il12rb2	6	67268302	67353172	-1	protein_coding	interleukin 12 receptor, beta 2
875	ENSMUSG00000054666	10.1164	1.84725	0.540146	3.4199	0.000626437	0.00175862	258939	Or10h28	17	33483650	33494618	1	protein_coding	olfactory receptor family 10 subfamily H member 28
876	ENSMUSG00000054598	45.3785	3.26841	0.362258	9.02234	1.84115e-19	1.40888e-18	231253	9130230L23Rik	5	66136701	66161628	-1	lncRNA	RIKEN cDNA 9130230L23 gene
877	ENSMUSG00000096100	8.40458	4.47713	1.09886	4.07434	4.61444e-05	0.000150749	NA		GL456211.1	66955	67326	1	protein_coding
878	ENSMUSG00000101810	2.05913	4.59796	1.63081	2.81943	0.00481086	0.0116709	78654	1700066C05Rik	16	79796264	79797434	1	lncRNA	RIKEN cDNA 1700066C05 gene
879	ENSMUSG00000045349	39.5837	2.66954	0.57266	4.66164	3.13695e-06	1.16035e-05	230863	Sh2d5	4	137977714	137988643	1	protein_coding	SH2 domain containing 5
880	ENSMUSG00000049249	22.4083	6.79257	1.20781	5.62385	1.86749e-08	8.2352e-08	102634348	Gm5316	6	122876680	122879775	-1	transcribed_processed_pseudogene	predicted gene 5316
881	ENSMUSG00000037190	249.917	1.12111	0.126118	8.88938	6.14499e-19	4.61865e-18	56368	Cyb561d2	9	107416206	107419392	-1	protein_coding	cytochrome b-561 domain containing 2
882	ENSMUSG00000018830	10.9001	1.62939	0.552327	2.95005	0.00317721	0.0079713	17880	Myh11	16	14012399	14109236	-1	protein_coding	myosin, heavy polypeptide 11, smooth muscle
883	ENSMUSG00000031104	6.10178	2.15557	0.70771	3.04584	0.00232032	0.00594644	19337	Rab33a	X	47608162	47619109	1	protein_coding	RAB33A, member RAS oncogene family
884	ENSMUSG00000029729	2101.62	1.04805	0.0514164	20.3837	2.33547e-92	7.04483e-91	74570	Zkscan1	5	138083346	138106084	1	protein_coding	zinc finger with KRAB and SCAN domains 1
885	ENSMUSG00000029727	3.06226	3.85844	1.39748	2.76101	0.00576231	0.0137715	13113	Cyp3a13	5	137891194	137919881	-1	protein_coding	cytochrome P450, family 3, subfamily a, polypeptide 13
886	ENSMUSG00000032487	109.893	2.41636	0.209327	11.5435	7.96592e-31	8.64743e-30	19225	Ptgs2	1	149975782	149983978	1	protein_coding	prostaglandin-endoperoxide synthase 2
887	ENSMUSG00000035681	30.2809	7.97867	1.20123	6.64208	3.0929e-11	1.62433e-10	268345	Kcnc2	10	112107026	112302929	1	protein_coding	potassium voltage gated channel, Shaw-related subfamily, member 2
888	ENSMUSG00000044461	2.14042	3.59769	1.53458	2.34442	0.0190569	0.0407259	219134	Shisa2	14	59862757	59869109	1	protein_coding	shisa family member 2
889	ENSMUSG00000020642	8.9299	5.0515	1.29825	3.891	9.98319e-05	0.000312434	108089	Rnf144a	12	26350963	26465253	-1	protein_coding	ring finger protein 144A
890	ENSMUSG00000020641	11341.1	9.48419	0.269122	35.2412	4.67869e-272	4.25965e-270	58185	Rsad2	12	26492745	26506451	-1	protein_coding	radical S-adenosyl methionine domain containing 2
891	ENSMUSG00000027514	9327.33	8.85901	0.152645	58.0366	0	0	58203	Zbp1	2	173048405	173060716	-1	protein_coding	Z-DNA binding protein 1
892	ENSMUSG00000082534	8.7388	1.4987	0.647092	2.31605	0.0205558	0.0436142	NA	Gm13712	2	84986445	84988986	-1	unprocessed_pseudogene	predicted gene 13712
893	ENSMUSG00000040614	6.80591	5.82074	1.33645	4.35538	1.32835e-05	4.61325e-05	330490	Nlrp9c	7	26021898	26103125	-1	protein_coding	NLR family, pyrin domain containing 9C
894	ENSMUSG00000040613	700.178	2.2845	0.0872984	26.1688	6.01526e-151	2.99514e-149	11810	Apobec1	6	122554751	122579403	-1	protein_coding	apolipoprotein B mRNA editing enzyme, catalytic polypeptide 1
895	ENSMUSG00000094054	169.555	6.80095	0.521226	13.048	6.52449e-39	8.60253e-38	100503923		GL456211.1	113868	114758	1	processed_pseudogene
896	ENSMUSG00000029605	944.355	6.17467	0.194819	31.6944	1.85521e-220	1.33372e-218	23961	Oas1b	5	120950700	120962228	1	protein_coding	2'-5' oligoadenylate synthetase 1B
897	ENSMUSG00000026395	5.61221	3.75137	1.33176	2.81684	0.00484981	0.011755	19264	Ptprc	1	137990599	138103446	-1	protein_coding	protein tyrosine phosphatase, receptor type, C
898	ENSMUSG00000081289	36.4195	4.14504	0.529955	7.82151	5.21935e-15	3.30294e-14	NA	Gm14857	X	105325518	105328702	-1	processed_pseudogene	predicted gene 14857
899	ENSMUSG00000027831	4.52708	4.22127	1.31719	3.20475	0.00135179	0.00360467	72789	Veph1	3	65960979	66204258	-1	protein_coding	ventricular zone expressed PH domain-containing 1
900	ENSMUSG00000043336	15754.8	2.0778	0.0275146	75.5162	0	0	78749	Filip1l	16	57173456	57393489	1	protein_coding	filamin A interacting protein 1-like
901	ENSMUSG00000045471	1.59003	3.82033	1.65954	2.30204	0.0213331	0.045092	15171	Hcrt	11	100651895	100653757	-1	protein_coding	hypocretin
902	ENSMUSG00000059864	5.87293	4.44324	1.30492	3.405	0.000661652	0.00185144	258463	Or2y1g	11	49169131	49173596	1	protein_coding	olfactory receptor family 2 subfamily Y member 1G
903	ENSMUSG00000093416	2.94349	4.47269	1.46812	3.04655	0.00231486	0.00593429	NA	Gm18294	3	64102995	64121098	-1	unprocessed_pseudogene	predicted gene, 18294
904	ENSMUSG00000097567	51.3582	1.67997	0.261152	6.43289	1.25197e-10	6.35563e-10	NA	NA	NA	NA	NA	NA	NA	NA
905	ENSMUSG00000042622	1169.61	2.24806	0.0651902	34.4846	1.36511e-260	1.1907e-258	17133	Maff	15	79230821	79243276	1	protein_coding	v-maf musculoaponeurotic fibrosarcoma oncogene family, protein F (avian)
906	ENSMUSG00000103947	6.56634	4.75171	1.29451	3.67066	0.000241924	0.000720686	NA	Gm37345	3	45400104	45403241	1	TEC	predicted gene, 37345
907	ENSMUSG00000109032	6.19355	2.04788	0.83707	2.44648	0.0144259	0.0317484	666190	Gm7972	9	75379410	75391984	1	transcribed_unprocessed_pseudogene	predicted gene 7972
908	ENSMUSG00000108929	3.4921	3.5106	1.37599	2.55132	0.0107316	0.0242798	668310	Cc2d2b	19	40737197	40816187	1	protein_coding	coiled-coil and C2 domain containing 2B
909	ENSMUSG00000108926	26.274	3.26685	0.454822	7.18269	6.83554e-13	3.90652e-12	NA	Gm10988	7	29851266	29852353	1	processed_pseudogene	predicted gene 10988
910	ENSMUSG00000039217	485.216	5.75472	0.223247	25.7773	1.59326e-146	7.5995e-145	16173	Il18	9	50466127	50493140	1	protein_coding	interleukin 18
911	ENSMUSG00000049401	6832.44	3.41703	0.0380694	89.758	0	0	72075	Ogfr	2	180231038	180237629	1	protein_coding	opioid growth factor receptor
912	ENSMUSG00000049404	7.8583	6.29828	1.26709	4.97069	6.67158e-07	2.61311e-06	109222	Rarres1	3	67386305	67422856	-1	protein_coding	retinoic acid receptor responder (tazarotene induced) 1
913	ENSMUSG00000092524	20.6057	2.09136	0.430523	4.85772	1.18744e-06	4.54533e-06	NA	Or14q1-ps1	17	37596033	37596960	-1	unprocessed_pseudogene	olfactory receptor family 14 subfamily Q member 1, pseudogene 1
914	ENSMUSG00000026158	1727.93	1.08708	0.0442391	24.5728	2.46603e-133	1.07548e-131	70155	Ogfrl1	1	23405505	23436853	-1	protein_coding	opioid growth factor receptor-like 1
915	ENSMUSG00000042807	78.3478	4.9712	0.629897	7.89209	2.97161e-15	1.90321e-14	329152	Hecw2	1	53846035	54234327	-1	protein_coding	HECT, C2 and WW domain containing E3 ubiquitin protein ligase 2
916	ENSMUSG00000061531	26.5178	3.88698	0.612227	6.34892	2.1683e-10	1.08311e-09	625286	Tmem236	2	14179334	14226804	1	protein_coding	transmembrane protein 236
917	ENSMUSG00000035270	26.8994	5.00345	0.704476	7.10238	1.22626e-12	6.9209e-12	224224	Impg2	16	56024676	56094119	1	protein_coding	interphotoreceptor matrix proteoglycan 2
918	ENSMUSG00000102501	15.9415	2.21413	0.526283	4.2071	2.58665e-05	8.69864e-05	NA	Gm37372	1	106000314	106003624	-1	TEC	predicted gene, 37372
919	ENSMUSG00000006344	214.26	1.80787	0.12742	14.1883	1.08232e-45	1.63833e-44	23887	Ggt5	10	75425174	75453034	1	protein_coding	gamma-glutamyltransferase 5
920	ENSMUSG00000042379	2.38757	4.47246	1.74305	2.56587	0.0102916	0.0233736	71690	Esm1	13	113346193	113354632	1	protein_coding	endothelial cell-specific molecule 1
921	ENSMUSG00000032727	3905.13	1.2372	0.0334606	36.975	2.89385e-293	2.85336e-293	218613	Mier3	13	111817513	111855130	1	protein_coding	MIER family member 3
922	ENSMUSG00000087382	7.05032	5.13879	1.27287	4.03717	5.40996e-05	0.000175041	74161	Ctcflos	2	172952577	172980062	1	lncRNA	CCCTC-binding factor (zinc finger protein)-like, opposite strand
923	ENSMUSG00000074220	693.923	1.33558	0.0766853	17.4163	6.20223e-68	1.34423e-66	233060	Zfp382	7	29821367	29834375	1	protein_coding	zinc finger protein 382
924	ENSMUSG00000041774	36.3911	1.49419	0.296063	5.04686	4.49137e-07	1.78752e-06	69101	Ydjc	16	16962485	16978565	1	protein_coding	YdjC homolog (bacterial)
925	ENSMUSG00000043953	302.903	7.68854	0.516143	14.8961	3.49135e-50	5.77172e-49	54199	Ccrl2	9	110883554	110886587	-1	protein_coding	chemokine (C-C motif) receptor-like 2
926	ENSMUSG00000089714	52.7334	2.20909	0.271297	8.14269	3.86576e-16	2.59026e-15	NA	Gm16092	1	85438854	85454882	-1	lncRNA	predicted gene 16092
927	ENSMUSG00000089716	105.496	2.17889	0.184397	11.8163	3.21459e-32	3.61384e-31	NA	Gm6264	1	85137485	85171981	1	transcribed_unprocessed_pseudogene	predicted gene 6264
928	ENSMUSG00000057286	155.134	1.49194	0.251275	5.93746	2.89465e-09	1.34419e-08	20446	St6galnac2	11	116566129	116585694	-1	protein_coding	ST6 (alpha-N-acetyl-neuraminyl-2,3-beta-galactosyl-1,3)-N-acetylgalactosaminide alpha-2,6-sialyltransferase 2
929	ENSMUSG00000045952	4.18742	4.13865	1.31344	3.151	0.00162713	0.00428123	NA	Gm5548	3	112961205	112961601	-1	processed_pseudogene	predicted pseudogene 5548
930	ENSMUSG00000105926	6.05686	1.89199	0.793484	2.38441	0.0171064	0.0369918	NA	Gm43386	5	30151716	30155716	-1	TEC	predicted gene 43386
931	ENSMUSG00000020475	43.3162	2.10077	0.273508	7.68081	1.5809e-14	9.79073e-14	56012	Pgam2	11	5751640	5753733	-1	protein_coding	phosphoglycerate mutase 2
932	ENSMUSG00000062960	3.50945	4.71406	1.50369	3.13501	0.00171851	0.00450883	16542	Kdr	5	76093487	76139118	-1	protein_coding	kinase insert domain protein receptor
933	ENSMUSG00000052131	58.3495	1.27768	0.250854	5.09331	3.51858e-07	1.41085e-06	11997	Akr1b7	6	34389269	34400077	1	protein_coding	aldo-keto reductase family 1, member B7
934	ENSMUSG00000060183	349.017	7.06027	0.40615	17.3834	1.10204e-67	2.38023e-66	NA	Cxcl11	5	92507403	92513344	-1	protein_coding	chemokine (C-X-C motif) ligand 11
935	ENSMUSG00000021403	960.775	1.91515	0.062732	30.5291	1.0703e-204	7.11991e-203	20706	Serpinb9b	13	33211399	33225867	1	protein_coding	serine (or cysteine) peptidase inhibitor, clade B, member 9b
936	ENSMUSG00000073926	2.27626	4.47231	1.44366	3.0979	0.00194897	0.00506054	57250	Or52d3	7	104226521	104233324	1	protein_coding	olfactory receptor family 52 subfamily D member 3
937	ENSMUSG00000073925	2.61948	4.71335	1.41375	3.33394	0.000856249	0.00235372	258377	Or52u1	7	104236232	104239925	1	protein_coding	olfactory receptor family 52 subfamily U member 1
938	ENSMUSG00000105078	2.1693	4.59714	1.8433	2.49397	0.0126323	0.0281689	102639650	Vamp9	5	100054113	100098951	1	protein_coding	vesicle-associated membrane protein 9
939	ENSMUSG00000063767	17.6777	4.78005	0.894034	5.34661	8.96191e-08	3.78089e-07	381493	S100a7a	3	90561324	90565976	1	protein_coding	S100 calcium binding protein A7A
940	ENSMUSG00000054203	2729.76	8.27504	0.213421	38.7733	0	0	226695	Ifi205	1	173839564	173859376	-1	protein_coding	interferon activated gene 205
941	ENSMUSG00000070780	144.332	1.08284	0.206141	5.25292	1.49706e-07	6.2005e-07	245945	Rbm47	5	66173892	66330461	-1	protein_coding	RNA binding motif protein 47
942	ENSMUSG00000033615	3.72608	4.5981	1.39303	3.30078	0.000964169	0.00262951	12889	Cplx1	5	108666420	108697890	-1	protein_coding	complexin 1
943	ENSMUSG00000033618	63.2824	1.86253	0.226782	8.21289	2.15936e-16	1.46419e-15	71751	Map3k13	16	21613096	21752189	1	protein_coding	mitogen-activated protein kinase kinase kinase 13
944	ENSMUSG00000006527	9.45188	2.78649	0.863997	3.22511	0.00125924	0.0033752	54650	Sfmbt1	14	30436806	30544678	1	protein_coding	Scm-like with four mbt domains 1
945	ENSMUSG00000071788	12.8506	1.18727	0.485449	2.44571	0.0144569	0.0318082	100039120	Gm14525	X	26628077	26657938	-1	protein_coding	predicted gene 14525
946	ENSMUSG00000034063	23.2579	1.28206	0.347079	3.69384	0.000220892	0.000661746	381798	4930590J08Rik	6	91879790	91927706	1	protein_coding	RIKEN cDNA 4930590J08 gene
947	ENSMUSG00000079267	19.568	1.23536	0.382576	3.22906	0.00124198	0.00333325	546250	Gm5930	14	44567899	44576041	-1	protein_coding	predicted gene 5930
948	ENSMUSG00000073490	9995.37	4.79864	0.0401294	119.579	0	0	226691	Ifi207	1	173550993	173569313	-1	protein_coding	interferon activated gene 207
949	ENSMUSG00000031616	152.405	1.173	0.138406	8.47512	2.34845e-17	1.66197e-16	13617	Ednra	8	78389660	78451093	-1	protein_coding	endothelin receptor type A
950	ENSMUSG00000060950	136.004	1.11471	0.187643	5.94058	2.84019e-09	1.31988e-08	328162	Trmt61a	12	111644539	111650336	1	protein_coding	tRNA methyltransferase 61A
951	ENSMUSG00000073144	10.0601	3.8548	0.962713	4.0041	6.22533e-05	0.00020022	75379	4930599N23Rik	6	39095318	39125249	1	lncRNA	RIKEN cDNA 4930599N23 gene
952	ENSMUSG00000105156	72.0563	1.15533	0.206233	5.60206	2.11825e-08	9.30477e-08	NA	Gm9057	5	22768955	22769250	1	processed_pseudogene	predicted gene 9057
953	ENSMUSG00000083161	176.458	3.67705	0.194589	18.8965	1.21936e-79	3.1198e-78	NA	Gm11427	11	83134686	83151390	1	transcribed_unprocessed_pseudogene	predicted gene 11427
954	ENSMUSG00000032572	6.53987	2.79824	0.932917	2.99945	0.00270466	0.00685119	68553	Col6a4	9	105866653	105973982	-1	protein_coding	collagen, type VI, alpha 4
955	ENSMUSG00000040329	108.918	1.1525	0.402615	2.86252	0.00420283	0.0103183	16196	Il7	3	7635054	7678820	-1	protein_coding	interleukin 7
956	ENSMUSG00000040328	871.195	7.87504	0.323687	24.3292	9.6311e-131	4.13524e-129	18356	Or2v1	11	48869716	49026214	1	protein_coding	olfactory receptor family 2 subfamily V member 1
957	ENSMUSG00000024338	3528.42	2.75219	0.0658453	41.7978	0	0	16913	Psmb8	17	34416695	34420428	1	protein_coding	proteasome (prosome, macropain) subunit, beta type 8 (large multifunctional peptidase 7)
958	ENSMUSG00000024339	5673.83	2.087	0.038084	54.7998	0	0	21355	Tap2	17	34422501	34435295	1	protein_coding	transporter 2, ATP-binding cassette, sub-family B (MDR/TAP)
959	ENSMUSG00000050064	140.234	1.61997	0.15121	10.7134	8.807e-27	8.53533e-26	242109	Zfp697	3	98289777	98661128	1	protein_coding	zinc finger protein 697
960	ENSMUSG00000061859	21.4356	1.75811	0.423297	4.15338	3.27601e-05	0.00010895	12695	Patj	4	98284022	98607840	1	protein_coding	PATJ, crumbs cell polarity complex component
961	ENSMUSG00000061852	217.387	7.17482	0.516836	13.8822	8.11975e-44	1.17219e-42	NA	Gm53056	1	85016786	85019679	-1	unprocessed_pseudogene	predicted gene 53056
962	ENSMUSG00000058183	8.86142	1.78696	0.639661	2.7936	0.00521246	0.012556	27390	Mmel1	4	154954042	154979985	1	protein_coding	membrane metallo-endopeptidase-like 1
963	ENSMUSG00000040583	7.89813	2.01801	0.634034	3.18281	0.00145853	0.0038707	13089	Cyp2b13	7	25760922	25795622	1	protein_coding	cytochrome P450, family 2, subfamily b, polypeptide 13
964	ENSMUSG00000059639	4.97346	5.1008	1.36552	3.73543	0.000187391	0.00056642	474145	Clec4a4	6	122967326	123001064	1	protein_coding	C-type lectin domain family 4, member a4
965	ENSMUSG00000085135	23.9296	2.4005	0.434345	5.52672	3.26278e-08	1.41529e-07	NA	Lrrc55os	2	84991122	85023669	1	lncRNA	leucine rich repeat containing 55, opposite strand
966	ENSMUSG00000056055	55.4174	2.57074	0.302177	8.50738	1.77915e-17	1.26554e-16	20215	Sag	1	87731402	87772880	1	protein_coding	S-antigen, retina and pineal gland (arrestin)
967	ENSMUSG00000107802	19.2159	1.19949	0.375335	3.19579	0.0013945	0.00371142	NA	1700126G02Rik	6	143147123	143167174	-1	lncRNA	RIKEN cDNA 1700126G02 gene
968	ENSMUSG00000084771	10.7592	2.73908	0.709673	3.85964	0.000113555	0.000353123	331547	A230072E10Rik	X	150074970	150127842	-1	lncRNA	RIKEN cDNA A230072E10 gene
969	ENSMUSG00000044835	17.0059	1.40293	0.429869	3.26362	0.0011	0.00297201	73844	Ankrd45	1	160970261	160998068	1	protein_coding	ankyrin repeat domain 45
970	ENSMUSG00000066829	4.07797	5.01255	1.40772	3.56075	0.000369799	0.0010728	235050	Zfp810	9	22188044	22218944	-1	protein_coding	zinc finger protein 810
971	ENSMUSG00000090724	3.42633	5.26067	1.36036	3.86713	0.000110126	0.000342928	NA	4930542C12Rik	9	78302238	78303440	-1	lncRNA	RIKEN cDNA 4930542C12 gene
972	ENSMUSG00000103646	17.339	4.76006	0.888775	5.35575	8.5201e-08	3.60119e-07	NA	Gm37706	1	176995664	176998428	-1	TEC	predicted gene, 37706
973	ENSMUSG00000021266	1536.01	1.06998	0.0575593	18.5892	3.93231e-77	9.68366e-76	22375	Wars1	12	108825956	108860100	-1	protein_coding	tryptophanyl-tRNA synthetase1
974	ENSMUSG00000106959	149.955	1.31252	0.143322	9.15786	5.2935e-20	4.12919e-19	NA	Gm42548	6	28233080	28237012	-1	TEC	predicted gene 42548
975	ENSMUSG00000021198	6.16989	1.80758	0.748116	2.41617	0.0156847	0.0342289	217843	Unc79	12	102915118	103150324	1	protein_coding	unc-79 homolog
976	ENSMUSG00000103862	2.60304	3.51065	1.40837	2.49271	0.0126773	0.0282617	NA	Gm10764	10	87125355	87127689	1	TEC	predicted gene 10764
977	ENSMUSG00000038235	2007.2	1.58485	0.0505338	31.3621	6.64858e-216	4.64581e-214	16456	F11r	1	171265103	171292171	1	protein_coding	F11 receptor
978	ENSMUSG00000032372	968.873	3.8761	0.0967281	40.0721	0	0	18828	Plscr2	9	92157655	92179805	1	protein_coding	phospholipid scramblase 2
979	ENSMUSG00000074028	25.6917	7.89557	1.20485	6.55317	5.6327e-11	2.91521e-10	102570	Slc22a13	9	119022040	119038164	-1	protein_coding	solute carrier family 22 (organic cation transporter), member 13
980	ENSMUSG00000100880	4.62537	3.24234	1.19058	2.72334	0.00646261	0.0152899	NA	Gm6610	15	74796293	74797145	1	processed_pseudogene	predicted gene 6610
981	ENSMUSG00000049044	42.0971	3.79872	0.449841	8.44458	3.05151e-17	2.14976e-16	56508	Rapgef4	2	71811584	72087818	1	protein_coding	Rap guanine nucleotide exchange factor (GEF) 4
982	ENSMUSG00000026641	415.478	1.30598	0.153502	8.50794	1.77055e-17	1.2605e-16	22278	Usf1	1	171238881	171246710	1	protein_coding	upstream transcription factor 1
983	ENSMUSG00000026644	3.18987	5.01295	1.3694	3.66069	0.00025154	0.000746748	78245	Acbd7	2	3337205	3342030	1	protein_coding	acyl-Coenzyme A binding domain containing 7
984	ENSMUSG00000024215	8.18631	6.26073	1.26545	4.94743	7.52013e-07	2.93304e-06	30051	Spdef	17	27933326	27947929	-1	protein_coding	SAM pointed domain containing ets transcription factor
985	ENSMUSG00000095724	2.93353	4.18319	1.6406	2.5498	0.0107784	0.0243726	100861908	Eif1ad19	12	87739195	87742525	-1	protein_coding	eukaryotic translation initiation factor 1A domain containing 19
986	ENSMUSG00000097293	2.51352	4.8204	1.4734	3.27161	0.00106937	0.00289553	NA	D630002J18Rik	3	151871011	151872125	1	TEC	RIKEN cDNA D630002J18 gene
987	ENSMUSG00000105419	9.02204	2.3071	0.664546	3.4717	0.000517177	0.00147026	NA	Gm43205	3	36151326	36153293	1	TEC	predicted gene 43205
988	ENSMUSG00000095092	43.9797	8.64957	1.19212	7.25562	3.99841e-13	2.30516e-12	NA		GL456210.1	108390	110303	-1	protein_coding
989	ENSMUSG00000034219	11.4618	1.87143	0.530006	3.53096	0.000414047	0.00119202	74222	Septin14	5	129760455	129785576	-1	protein_coding	septin 14
990	ENSMUSG00000028972	2922.93	1.10944	0.0378365	29.3219	5.46097e-189	3.3554e-187	12353	Car6	4	150271472	150285789	-1	protein_coding	carbonic anhydrase 6
991	ENSMUSG00000028975	714.526	1.17045	0.0690574	16.9489	1.96168e-64	4.05435e-63	56273	Pex14	4	149044992	149184333	-1	protein_coding	peroxisomal biogenesis factor 14
992	ENSMUSG00000028979	101.538	1.17583	0.171592	6.85249	7.2576e-12	3.92134e-11	17175	Masp2	4	148687011	148699956	1	protein_coding	mannan-binding lectin serine peptidase 2
993	ENSMUSG00000079192	91.286	4.33653	0.340995	12.7173	4.74096e-37	6.0065e-36	NA		GL456210.1	123792	124928	1	protein_coding
994	ENSMUSG00000046709	5.61438	2.08159	0.882819	2.35789	0.0183792	0.0394519	26414	Mapk10	5	103055814	103359200	-1	protein_coding	mitogen-activated protein kinase 10
995	ENSMUSG00000079323	116.614	4.60455	0.318303	14.4659	1.98846e-47	3.11388e-46	NA	Gm20661	9	107860257	107872206	1	protein_coding	predicted gene 20661
996	ENSMUSG00000033781	390.559	1.86641	0.0935285	19.9555	1.34209e-88	3.92955e-87	142688	Asb13	13	3684032	3703822	1	protein_coding	ankyrin repeat and SOCS box-containing 13
997	ENSMUSG00000086735	3.2923	3.24154	1.25323	2.58655	0.00969421	0.0221519	NA	Gm13977	2	115387267	115412036	-1	lncRNA	predicted gene 13977
998	ENSMUSG00000044703	1260.28	7.84964	0.262561	29.8965	2.18503e-196	1.39051e-194	219131	Phf11a	14	59514362	59534971	-1	protein_coding	PHD finger protein 11A
999	ENSMUSG00000001225	9.93422	5.09564	1.2476	4.08435	4.42009e-05	0.000144684	13487	Slc26a3	12	31440870	31523916	1	protein_coding	solute carrier family 26, member 3
1000	ENSMUSG00000050565	2763.74	2.23625	0.0878251	25.4626	5.12428e-143	2.40283e-141	240832	Tor1aip2	1	155911149	155944607	1	protein_coding	torsin A interacting protein 2
1001	ENSMUSG00000083814	10.3954	3.51278	0.823803	4.26411	2.00703e-05	6.83608e-05	NA	Gm5133	X	105349987	105353331	-1	unprocessed_pseudogene	predicted pseudogene 5133
1002	ENSMUSG00000057116	4.62448	2.73961	1.0231	2.67774	0.00741197	0.0173272	231201	Semp2l2a	8	13885233	13888389	-1	protein_coding	SUMO/sentrin specific peptidase 2-like 2A
1003	ENSMUSG00000090881	189.615	6.48699	0.445223	14.5702	4.3456e-48	6.9048e-47	NA	Phf11	14	59482149	59497629	-1	unprocessed_pseudogene	PHD finger protein 11
1004	ENSMUSG00000021838	4113.06	1.55744	0.064674	24.0814	3.92015e-128	1.65469e-126	74480	Samd4	14	47120311	47343272	1	protein_coding	sterile alpha motif domain containing 4
1005	ENSMUSG00000093619	12.1547	6.76784	1.24277	5.44576	5.15847e-08	2.21257e-07	78027	4930535L15Rik	9	107875315	107879603	-1	lncRNA	RIKEN cDNA 4930535L15 gene
1006	ENSMUSG00000030685	701.278	1.01169	0.0720301	14.0454	8.22032e-45	1.21125e-43	233877	Kctd13	7	126528051	126544803	1	protein_coding	potassium channel tetramerisation domain containing 13
1007	ENSMUSG00000092224	8.04567	4.28499	1.13077	3.78944	0.000150989	0.000462214	NA	Gm8815	17	36405860	36407697	-1	unprocessed_pseudogene	predicted gene 8815
1008	ENSMUSG00000063232	11.2929	2.35478	0.896471	2.62672	0.00862114	0.0198856	380780	Serpina11	12	103946502	103956216	-1	protein_coding	serine (or cysteine) peptidase inhibitor, clade A (alpha-1 antiproteinase, antitrypsin), member 11
1009	ENSMUSG00000104989	3.30621	5.10054	1.35532	3.76335	0.00016765	0.000509775	NA	NA	NA	NA	NA	NA	NA	NA
1010	ENSMUSG00000104985	4.72986	2.6576	1.00732	2.63828	0.00833276	0.0192811	NA	Gm42917	5	121522073	121531528	1	lncRNA	predicted gene 42917
1011	ENSMUSG00000102679	14.6724	1.43865	0.445591	3.22863	0.00124385	0.00333719	NA	Gm20557	3	49280129	49321808	1	lncRNA	predicted gene, 20557
1012	ENSMUSG00000033717	6.86106	1.96229	0.692478	2.83373	0.00460087	0.0112094	11551	Adra2a	19	54032582	54037413	1	protein_coding	adrenergic receptor, alpha 2a
1013	ENSMUSG00000028197	19.2895	5.32509	0.885252	6.01534	1.79511e-09	8.46518e-09	71355	Col24a1	3	144998233	145257766	1	protein_coding	collagen, type XXIV, alpha 1
1014	ENSMUSG00000028195	959.57	1.25925	0.0604376	20.8356	2.05867e-96	6.5338e-95	16007	Ccn1	3	145352731	145355736	-1	protein_coding	cellular communication network factor 1
1015	ENSMUSG00000039337	12.8829	6.47232	1.2321	5.2531	1.49563e-07	6.1956e-07	70956	Tex19.2	11	121007041	121009503	-1	protein_coding	testis expressed gene 19.2
1016	ENSMUSG00000082308	5.5664	3.42805	0.975632	3.51367	0.000441955	0.00126797	NA	Gm15770	5	142838371	142838954	-1	processed_pseudogene	predicted gene 15770
1017	ENSMUSG00000082302	6.53382	6.37021	1.30497	4.88149	1.05287e-06	4.05198e-06	NA	Gm12385	4	39767618	39768412	1	processed_pseudogene	predicted gene 12385
1018	ENSMUSG00000059203	4.20972	5.33493	1.31919	4.04409	5.25276e-05	0.000170242	60367	Il1rapl2	X	136471357	137747695	1	protein_coding	interleukin 1 receptor accessory protein-like 2
1019	ENSMUSG00000106140	4.08348	5.10033	1.33923	3.8084	0.000139869	0.000430018	NA	Gm42208	3	36326476	36328809	-1	lncRNA	predicted gene, 42208
1020	ENSMUSG00000086211	7.82913	6.05734	1.25678	4.81973	1.43755e-06	5.46579e-06	NA	Gm12462	4	44664415	44685347	1	lncRNA	predicted gene 12462
1021	ENSMUSG00000047155	2.70536	4.01223	1.63996	2.44655	0.0144231	0.0317451	81906	Cyp4x1	4	114963520	114991478	-1	protein_coding	cytochrome P450, family 4, subfamily x, polypeptide 1
1022	ENSMUSG00000029909	12.1852	6.91995	1.23327	5.61107	2.01074e-08	8.84966e-08	67690	Prss37	6	40491758	40496442	-1	protein_coding	protease, serine 37
1023	ENSMUSG00000043279	11457.7	2.95364	0.0257631	114.646	0	0	384309	Trim56	5	137134498	137145063	-1	protein_coding	tripartite motif-containing 56
1024	ENSMUSG00000097609	17.3189	3.13698	0.544739	5.75869	8.47683e-09	3.81702e-08	NA	NA	NA	NA	NA	NA	NA	NA
1025	ENSMUSG00000097603	19.3295	2.52544	0.580547	4.35011	1.36071e-05	4.71841e-05	NA	A430010J10Rik	6	67092657	67145410	1	lncRNA	RIKEN cDNA A430010J10 gene
1026	ENSMUSG00000064451	34.8903	1.23295	0.277062	4.45009	8.58348e-06	3.03635e-05	100379145	Snora23	7	109645571	109645754	1	snoRNA	small nucleolar RNA, H/ACA box 23
1027	ENSMUSG00000090631	5.29097	2.22573	0.836165	2.66184	0.00777159	0.0180916	259144	Or2r2	6	42463097	42464148	-1	protein_coding	olfactory receptor family 2 subfamily R member 2
1028	ENSMUSG00000040296	14003.1	6.56477	0.0568722	115.43	0	0	230073	Rigi	4	40203773	40239828	-1	protein_coding	RNA sensor RIG-I
1029	ENSMUSG00000108801	105.734	4.03153	0.274713	14.6754	9.26446e-49	1.49643e-47	NA	Gm39090	7	127291102	127300814	1	lncRNA	predicted gene, 39090
1030	ENSMUSG00000040747	21.2136	1.13419	0.42555	2.66523	0.00769351	0.0179199	12508	Cd53	3	106667237	106697465	-1	protein_coding	CD53 antigen
1031	ENSMUSG00000025279	70.433	4.54757	0.389999	11.6605	2.02945e-31	2.22927e-30	13421	Dnase1l3	14	14475200	14505240	1	protein_coding	deoxyribonuclease 1-like 3
1032	ENSMUSG00000068335	806.021	1.37355	0.0675713	20.3275	7.35103e-92	2.21205e-90	13448	Dok1	6	83007915	83010452	-1	protein_coding	docking protein 1
1033	ENSMUSG00000002307	4506.17	3.85042	0.086175	44.6814	0	0	13163	Daxx	17	34128388	34134564	1	protein_coding	Fas death domain-associated protein
1034	ENSMUSG00000100967	61.134	1.33367	0.208525	6.39572	1.59796e-10	8.05795e-10	NA	Gm29666	15	84794639	84804239	-1	lncRNA	predicted gene 29666
1035	ENSMUSG00000019906	2.3822	4.33464	1.43436	3.02202	0.00251097	0.00639627	108030	Lin7a	10	107107547	107257335	1	protein_coding	lin-7 homolog A, crumbs cell polarity complex component
1036	ENSMUSG00000103703	31.3947	3.15514	0.414541	7.61116	2.71643e-14	1.66415e-13	NA	Gm42568	3	67384311	67386151	1	TEC	predicted gene 42568
1037	ENSMUSG00000103705	1.59955	4.18262	1.52971	2.73425	0.00625226	0.01484	NA	4930518J20Rik	1	156131059	156132536	1	lncRNA	RIKEN cDNA 4930518J20 gene
1038	ENSMUSG00000107464	2.04429	4.18286	1.4593	2.86634	0.00415248	0.0102077	NA	Gm44150	6	131061194	131081300	-1	unprocessed_pseudogene	predicted gene, 44150
1039	ENSMUSG00000107460	13.3244	1.86568	0.566328	3.29435	0.000986509	0.00268516	NA	Gm44186	6	71440295	71443046	-1	TEC	predicted gene, 44186
1040	ENSMUSG00000099241	753.43	5.79528	0.193335	29.9753	2.0583e-197	1.31658e-195	NA	Gvin-ps2	7	105574207	105577799	-1	processed_pseudogene	GTPase, very large interferon inducible, pseudogene 2
1041	ENSMUSG00000055882	4.63975	2.68006	1.02942	2.60348	0.00922832	0.0211609	241850	Abhd16b	2	181134999	181136773	1	protein_coding	abhydrolase domain containing 16B
1042	ENSMUSG00000097164	270.872	1.34736	0.121973	11.0463	2.28315e-28	2.3115e-27	NA	Cep83os	10	94506887	94524462	-1	lncRNA	centrosomal protein 83, opposite strand
1043	ENSMUSG00000075502	6.30734	2.27107	0.781765	2.90505	0.00367194	0.00911446	432879	Kbtbd6	14	79689275	79692258	1	protein_coding	kelch repeat and BTB (POZ) domain containing 6
1044	ENSMUSG00000031927	101.017	1.00053	0.211433	4.73214	2.22166e-06	8.32407e-06	69325	1700012B09Rik	9	14667883	14682326	-1	protein_coding	RIKEN cDNA 1700012B09 gene
1045	ENSMUSG00000038641	1.6959	3.59759	1.57102	2.28997	0.0220232	0.0463934	208665	Akr1d1	6	37507108	37545750	1	protein_coding	aldo-keto reductase family 1, member D1
1046	ENSMUSG00000030347	735.722	1.02237	0.0647388	15.7923	3.51766e-56	6.4099e-55	28040	D6Wsu163e	6	126916925	126952930	1	protein_coding	DNA segment, Chr 6, Wayne State University 163, expressed
1047	ENSMUSG00000030345	29.7555	1.79134	0.349287	5.12856	2.91963e-07	1.1791e-06	101320	Dyrk4	6	126852983	126898802	-1	protein_coding	dual-specificity tyrosine-(Y)-phosphorylation regulated kinase 4
1048	ENSMUSG00000104869	15.9201	4.85559	0.888705	5.46366	4.66403e-08	2.00533e-07	NA	Gm42544	3	121817479	121820720	1	TEC	predicted gene 42544
1049	ENSMUSG00000104867	732.795	1.03613	0.0672548	15.406	1.4922e-53	2.59223e-52	NA	Gm43728	5	5359002	5361623	-1	lncRNA	predicted gene 43728
1050	ENSMUSG00000073411	5178.2	1.0236	0.0341419	29.9808	1.74691e-197	1.12026e-195	14964	H2-D1	17	35481706	35486475	1	protein_coding	histocompatibility 2, D region locus 1
1051	ENSMUSG00000073418	145.251	4.32528	0.275268	15.713	1.23218e-55	2.23225e-54	12268	C4b	17	34947354	34962856	-1	protein_coding	complement component 4B (Chido blood group)
1052	ENSMUSG00000022240	18.3291	3.79855	0.6704	5.6661	1.46088e-08	6.48337e-08	18163	Ctnnd2	15	30172739	31029487	1	protein_coding	catenin (cadherin associated protein), delta 2
1053	ENSMUSG00000029298	2413.06	4.70961	0.0782184	60.2111	0	0	236573	Gbp9	5	105225496	105287405	-1	protein_coding	guanylate-binding protein 9
1054	ENSMUSG00000102427	4.30454	4.22126	1.34176	3.14606	0.00165483	0.00435	NA	Gm37463	1	177057457	177058252	-1	TEC	predicted gene, 37463
1055	ENSMUSG00000005087	4997.76	1.22874	0.0473374	25.9571	1.51228e-148	7.3111e-147	12505	Cd44	2	102641486	102732010	-1	protein_coding	CD44 antigen
1056	ENSMUSG00000005089	9.76709	1.96313	0.612461	3.20531	0.00134915	0.00359802	20511	Slc1a2	2	102489004	102621129	1	protein_coding	solute carrier family 1 (glial high affinity glutamate transporter), member 2
1057	ENSMUSG00000044083	43.0286	2.65154	0.338125	7.84191	4.43754e-15	2.82211e-14	100504221	Efcab8	2	153621851	153686671	1	protein_coding	EF-hand calcium binding domain 8
1058	ENSMUSG00000040502	36.5372	1.52375	0.290648	5.24261	1.58323e-07	6.54003e-07	216438	Marchf9	10	126890880	126896053	-1	protein_coding	membrane associated ring-CH-type finger 9
1059	ENSMUSG00000082539	1.93797	4.33478	1.45747	2.97417	0.00293779	0.00739965	NA	Gm15207	X	161628821	161629262	-1	processed_pseudogene	predicted gene 15207
1060	ENSMUSG00000003665	54.3029	1.02424	0.263095	3.89303	9.89989e-05	0.000310021	15116	Has1	17	18063585	18075467	-1	protein_coding	hyaluronan synthase 1
1061	ENSMUSG00000092403	9.67526	6.56746	1.24099	5.29211	1.20914e-07	5.04318e-07	NA	NA	NA	NA	NA	NA	NA	NA
1062	ENSMUSG00000046016	1.69627	3.59798	1.57117	2.29001	0.0220209	0.0463926	258533	Or2w2	13	21755983	21765929	-1	protein_coding	olfactory receptor family 2 subfamily W member 2
1063	ENSMUSG00000081372	7.87448	1.92105	0.643829	2.98379	0.002847	0.00718475	NA	Gm16171	7	80557573	80557896	1	processed_pseudogene	predicted gene 16171
1064	ENSMUSG00000080396	12.2169	1.49244	0.50567	2.95141	0.00316332	0.00793724	NA	Snord111	8	111565160	111565248	-1	snoRNA	small nucleolar RNA, C/D box 111
1065	ENSMUSG00000095306	265.553	1.15372	0.100867	11.4381	2.69866e-30	2.8696e-29	NA	NA	NA	NA	NA	NA	NA	NA
1066	ENSMUSG00000047841	8.91624	4.10917	1.1168	3.67941	0.000233772	0.00069782	332713	Fndc11	2	180861806	180864647	1	protein_coding	fibronectin type III domain containing 11
1067	ENSMUSG00000101540	17.1948	1.18198	0.428125	2.76084	0.00576523	0.0137771	NA	Gm28465	13	6445752	6448776	1	lncRNA	predicted gene 28465
1068	ENSMUSG00000067158	36.6742	1.87661	0.333083	5.63407	1.76007e-08	7.76971e-08	12829	Col4a4	1	82426144	82564570	-1	protein_coding	collagen, type IV, alpha 4
1069	ENSMUSG00000019785	3.02939	3.59776	1.54535	2.32812	0.0199057	0.0423946	215890	Clvs2	10	33388282	33500765	-1	protein_coding	clavesin 2
1070	ENSMUSG00000079741	11.4394	1.70528	0.548013	3.11175	0.00185985	0.00484804	NA	Nlrp4g	9	124117991	124126089	-1	transcribed_unprocessed_pseudogene	NLR family, pyrin domain containing 4G
1071	ENSMUSG00000025201	14.0784	1.12922	0.438169	2.57713	0.00996258	0.0227027	NA	Bloc1s2-ps	2	52509766	52510197	1	processed_pseudogene	biogenesis of lysosomal organelles complex-1, subunit 2, pseudogene
1072	ENSMUSG00000097419	49.9554	1.42297	0.273746	5.19814	2.01297e-07	8.23071e-07	NA	Gm26666	6	144993285	144996156	1	lncRNA	predicted gene, 26666
1073	ENSMUSG00000022009	985.925	1.5527	0.0593811	26.1481	1.03597e-150	5.13783e-149	27275	Nufip1	14	76348331	76374819	1	protein_coding	nuclear FMR1 interacting protein 1
1074	ENSMUSG00000102152	6.93286	3.36415	0.846697	3.97327	7.08932e-05	0.00022647	NA	Gm37475	9	108346545	108347559	1	TEC	predicted gene, 37475
1075	ENSMUSG00000052387	13.6601	1.38696	0.447544	3.09905	0.00194145	0.00504232	226025	Trpm3	19	22116410	22972774	1	protein_coding	transient receptor potential cation channel, subfamily M, member 3
1076	ENSMUSG00000035864	4.38142	3.5109	1.46874	2.39041	0.0168294	0.0364432	20979	Syt1	10	108333511	108846843	-1	protein_coding	synaptotagmin I
1077	ENSMUSG00000053030	24.129	3.02978	0.491078	6.16965	6.844e-10	3.31838e-09	69982	Spink2	5	77352954	77359318	-1	protein_coding	serine peptidase inhibitor, Kazal type 2
1078	ENSMUSG00000053038	16.18	1.12617	0.426162	2.64259	0.00822741	0.0190674	NA	Gm6180	8	42699948	42700445	1	processed_pseudogene	predicted pseudogene 6180
1079	ENSMUSG00000022829	3.83006	3.63611	1.34206	2.70935	0.00674147	0.0158923	207227	Stxbp5l	16	36935304	37205324	-1	protein_coding	syntaxin binding protein 5-like
1080	ENSMUSG00000039810	356.939	1.10273	0.128255	8.59792	8.11739e-18	5.83899e-17	103284	Zc3h10	10	128377832	128383643	-1	protein_coding	zinc finger CCCH type containing 10
1081	ENSMUSG00000072244	248.897	1.0327	0.225216	4.58538	4.53161e-06	1.64861e-05	94088	Trim6	7	103868000	103884359	1	protein_coding	tripartite motif-containing 6
1082	ENSMUSG00000004110	6.30626	3.47801	1.16284	2.99097	0.0027809	0.00703003	12290	Cacna1e	1	154266477	154760247	-1	protein_coding	calcium channel, voltage-dependent, R type, alpha 1E subunit
1083	ENSMUSG00000033715	87.2394	1.6565	0.181554	9.124	7.23985e-20	5.61584e-19	105387	Akr1c14	13	4099011	4140688	1	protein_coding	aldo-keto reductase family 1, member C14
1084	ENSMUSG00000046718	6566.83	4.62015	0.0468828	98.5468	0	0	69550	Bst2	8	71986899	71990100	-1	protein_coding	bone marrow stromal cell antigen 2
1085	ENSMUSG00000027951	5023.05	2.48095	0.173774	14.2769	3.04882e-46	4.67173e-45	56417	Adar	3	89622329	89660753	1	protein_coding	adenosine deaminase, RNA-specific
1086	ENSMUSG00000027950	246.286	2.44967	0.139093	17.6117	2.00178e-69	4.47058e-68	11444	Chrnb2	3	89653502	89671939	-1	protein_coding	cholinergic receptor, nicotinic, beta polypeptide 2 (neuronal)
1087	ENSMUSG00000031712	335.579	3.27636	0.13703	23.9098	2.42198e-126	1.00866e-124	16168	Il15	8	83058261	83129851	-1	protein_coding	interleukin 15
1088	ENSMUSG00000050650	23.7569	1.02085	0.353368	2.88892	0.00386569	0.0095545	233221	Mrgpra1	7	46984623	47003988	-1	protein_coding	MAS-related GPR, member A1
1089	ENSMUSG00000073627	89.7216	1.70547	0.180828	9.43143	4.04525e-21	3.27214e-20	NA	C130036L24Rik	1	86287296	86301513	1	lncRNA	RIKEN cDNA C130036L24 gene
1090	ENSMUSG00000073628	35.2535	3.6878	0.435128	8.4752	2.34677e-17	1.66126e-16	NA	Gm10552	1	85531806	85539617	-1	lncRNA	predicted gene 10552
1091	ENSMUSG00000060441	65.2161	3.85924	0.588137	6.56181	5.31582e-11	2.75522e-10	667823	Trim5	7	103912593	103937301	-1	protein_coding	tripartite motif-containing 5
1092	ENSMUSG00000035179	15.6356	1.29258	0.475304	2.71948	0.00653837	0.0154574	67752	Ppp1r32	19	10451599	10460292	-1	protein_coding	protein phosphatase 1, regulatory subunit 32
1093	ENSMUSG00000089940	397.771	1.49504	0.0872049	17.144	6.97013e-66	1.46608e-64	NA	Gm4117	13	89887579	90035285	1	lncRNA	predicted gene 4117
1094	ENSMUSG00000044787	3.3729	4.01308	1.45513	2.75789	0.00581752	0.0138954	328019	Spata32	11	103098953	103109258	-1	protein_coding	spermatogenesis associated 32
1095	ENSMUSG00000044786	215.257	1.06995	0.113061	9.46354	2.97692e-21	2.41661e-20	22695	Zfp36	7	28076209	28079678	-1	protein_coding	zinc finger protein 36
1096	ENSMUSG00000079507	1488.74	1.11024	0.13483	8.23435	1.80539e-16	1.22818e-15	15006	H2-Q1	17	35539381	35544075	1	protein_coding	histocompatibility 2, Q region locus 1
1097	ENSMUSG00000079505	19.8273	1.63685	0.419165	3.90503	9.4214e-05	0.000295854	NA	Gm11131	17	35595997	35599268	-1	lncRNA	predicted gene 11131
1098	ENSMUSG00000079509	904.599	1.30789	0.492235	2.65704	0.00788289	0.0183217	22764	Zfx	X	93118237	93167308	-1	protein_coding	zinc finger protein X-linked
1099	ENSMUSG00000044122	49.458	1.72721	0.295669	5.84172	5.16644e-09	2.36134e-08	216974	Proca1	11	78084218	78096589	1	protein_coding	protein interacting with cyclin A1
1100	ENSMUSG00000041571	363.263	1.2984	0.11372	11.4175	3.41836e-30	3.62253e-29	20364	Selenow	7	15651133	15656327	-1	protein_coding	selenoprotein W
1101	ENSMUSG00000083899	6116.68	1.17607	0.0315837	37.2367	1.73873e-293	1.76318e-293	NA	Gm12346	11	77184270	77186724	1	transcribed_processed_pseudogene	predicted gene 12346
1102	ENSMUSG00000083897	6.45905	3.10882	0.872084	3.56482	0.000364104	0.00105825	NA	Gm14843	X	100522954	100523165	1	processed_pseudogene	predicted gene 14843
1103	ENSMUSG00000098780	3.05558	2.96207	1.22536	2.4173	0.0156363	0.0341263	102465207	Mir6390	14	105861076	105861204	-1	miRNA	microRNA 6390
1104	ENSMUSG00000106073	9.69468	3.6152	0.949471	3.80759	0.000140327	0.000431319	NA	Gm42892	3	116734007	116737979	-1	TEC	predicted gene 42892
1105	ENSMUSG00000081237	1.48343	4.01253	1.65775	2.42046	0.0155007	0.0338629	NA	Gm11385	13	33401251	33402134	-1	unprocessed_pseudogene	predicted gene 11385
1106	ENSMUSG00000099693	148.509	6.47164	0.479467	13.4976	1.61647e-41	2.23405e-40	NA	Gm29284	1	84968359	84970753	-1	unprocessed_pseudogene	predicted gene 29284
1107	ENSMUSG00000097337	313.795	2.68116	0.128442	20.8744	9.14484e-97	2.9135e-95	NA	NA	NA	NA	NA	NA	NA	NA
1108	ENSMUSG00000031551	4.78915	5.6566	1.37199	4.1229	3.74125e-05	0.000123533	15930	Ido1	8	25074152	25087025	-1	protein_coding	indoleamine 2,3-dioxygenase 1
1109	ENSMUSG00000091993	80.3318	5.09805	0.760983	6.69929	2.09432e-11	1.10947e-10	NA	B930036N10Rik	1	171328136	171331679	-1	lncRNA	RIKEN cDNA B930036N10 gene
1110	ENSMUSG00000021098	25.7816	1.26377	0.452984	2.78988	0.00527279	0.0126866	75801	4930447C04Rik	12	72927883	72987548	-1	protein_coding	RIKEN cDNA 4930447C04 gene
1111	ENSMUSG00000021099	25.2304	1.6378	0.36091	4.53798	5.67969e-06	2.04689e-05	20476	Six6	12	72986666	72991673	1	protein_coding	sine oculis-related homeobox 6
1112	ENSMUSG00000021090	3.38781	4.47267	1.66662	2.68367	0.00728187	0.0170535	78257	Lrrc9	12	72488640	72577524	1	protein_coding	leucine rich repeat containing 9
1113	ENSMUSG00000105504	2306.06	9.92508	0.387187	25.6338	6.4132e-145	3.02427e-143	229898	Gbp5	3	142199739	142228105	1	protein_coding	guanylate binding protein 5
1114	ENSMUSG00000103901	75.9343	1.49046	0.193356	7.70839	1.27419e-14	7.92074e-14	NA	Gm37499	2	14154631	14158108	1	TEC	predicted gene, 37499
1115	ENSMUSG00000103900	19.3886	1.57036	0.395195	3.97365	7.07804e-05	0.000226225	108168884	Gm37500	3	95263441	95264883	1	TEC	predicted gene, 37500
1116	ENSMUSG00000038173	10.7516	1.7404	0.580564	2.99778	0.00271955	0.00688681	320981	Enpp6	8	47439922	47549797	1	protein_coding	ectonucleotide pyrophosphatase/phosphodiesterase 6
1117	ENSMUSG00000025340	541.188	1.51389	0.118992	12.7227	4.42317e-37	5.60958e-36	56715	Rabgef1	5	130200639	130243183	1	protein_coding	RAB guanine nucleotide exchange factor (GEF) 1
1118	ENSMUSG00000052229	40.0765	1.38376	0.287547	4.8123	1.49207e-06	5.66617e-06	574402	Gpr17	18	32076050	32082689	-1	protein_coding	G protein-coupled receptor 17
1119	ENSMUSG00000090041	13.8583	1.15527	0.428047	2.69892	0.00695648	0.0163559	NA	Gm16027	19	40604330	40605087	1	processed_pseudogene	predicted gene 16027
1120	ENSMUSG00000026721	16.4367	1.61569	0.540104	2.99144	0.00277668	0.00702078	29809	Rabgap1l	1	160046744	160620781	-1	protein_coding	RAB GTPase activating protein 1-like
1121	ENSMUSG00000036249	554.69	1.3126	0.198042	6.62789	3.40517e-11	1.78494e-10	71684	Rbm43	2	51814460	51825175	-1	protein_coding	RNA binding motif protein 43
1122	ENSMUSG00000027236	4754.45	1.00441	0.0286591	35.0469	4.34013e-269	3.89456e-267	78655	Eif3j1	2	121859027	121887079	1	protein_coding	eukaryotic translation initiation factor 3, subunit J1
1123	ENSMUSG00000026188	32.1793	1.56638	0.294138	5.32532	1.00776e-07	4.23082e-07	271711	Tmem169	1	72323528	72342263	1	protein_coding	transmembrane protein 169
1124	ENSMUSG00000006411	3.07461	4.92024	1.4129	3.48236	0.000497007	0.00141533	71740	Nectin4	1	171197667	171216166	1	protein_coding	nectin cell adhesion molecule 4
1125	ENSMUSG00000006418	2555.7	2.5161	0.0443863	56.6863	0	0	81018	Rnf114	2	167334565	167358093	1	protein_coding	ring finger protein 114
1126	ENSMUSG00000104379	121.458	3.14796	0.214562	14.6715	9.81208e-49	1.58224e-47	NA	Gm37509	1	15923555	15926723	1	TEC	predicted gene, 37509
1127	ENSMUSG00000084635	21.4916	7.27986	1.21763	5.97873	2.24879e-09	1.05349e-08	NA	NA	NA	NA	NA	NA	NA	NA
1128	ENSMUSG00000009035	1739.65	1.67363	0.115762	14.4575	2.24856e-47	3.51456e-46	223693	Tmem184b	15	79244884	79287769	-1	protein_coding	transmembrane protein 184b
1129	ENSMUSG00000029322	4732.66	2.1781	0.0367712	59.2338	0	0	231507	Plac8	5	100701591	100720111	-1	protein_coding	placenta-specific 8
1130	ENSMUSG00000029321	110.325	2.50858	0.192709	13.0175	9.72988e-39	1.27815e-37	75750	Slc10a6	5	103753577	103777269	-1	protein_coding	solute carrier family 10 (sodium/bile acid cotransporter family), member 6
1131	ENSMUSG00000034488	4.95244	4.7132	1.34346	3.50826	0.000451051	0.00129258	13612	Edil3	13	88969591	89471342	1	protein_coding	EGF-like repeats and discoidin I-like domains 3
1132	ENSMUSG00000034480	412.362	1.22434	0.0872878	14.0265	1.07334e-44	1.57688e-43	54004	Diaph2	X	128650491	129366583	1	protein_coding	diaphanous related formin 2
1133	ENSMUSG00000034485	3876.73	1.24693	0.0349187	35.7094	2.82698e-279	2.64127e-277	72565	Uaca	9	60701824	60787652	1	protein_coding	uveal autoantigen with coiled-coil domains and ankyrin repeats
1134	ENSMUSG00000059901	409.821	1.13942	0.0856433	13.3042	2.18716e-40	2.96044e-39	237360	Adamts14	10	61032891	61109217	-1	protein_coding	a disintegrin-like and metallopeptidase (reprolysin type) with thrombospondin type 1 motif, 14
1135	ENSMUSG00000024987	26.4855	4.85552	0.766341	6.33599	2.35827e-10	1.17612e-09	13082	Cyp26a1	19	37686246	37689984	1	protein_coding	cytochrome P450, family 26, subfamily a, polypeptide 1
1136	ENSMUSG00000049100	292.461	1.54889	0.127916	12.1086	9.50727e-34	1.11294e-32	18526	Pcdh10	3	45332833	45390058	1	protein_coding	protocadherin 10
1137	ENSMUSG00000082101	5.07351	3.32585	1.17726	2.82508	0.00472692	0.0114851	237890	Slfn14	11	83165936	83177552	-1	protein_coding	schlafen 14
1138	ENSMUSG00000024242	2016.07	1.13977	0.118085	9.65213	4.81435e-22	4.01668e-21	225028	Map4k3	17	80887941	81035914	-1	protein_coding	mitogen-activated protein kinase kinase kinase kinase 3
1139	ENSMUSG00000086347	5.30436	2.61505	1.02835	2.54295	0.0109921	0.024804	NA	Gm11626	11	101347402	101348216	-1	lncRNA	predicted gene 11626
1140	ENSMUSG00000081459	14.0845	1.2807	0.442712	2.89285	0.00381758	0.00945149	NA	Llph-ps1	4	116057760	116058149	-1	processed_pseudogene	LLP homolog, pseudogene 1
1141	ENSMUSG00000051316	696.735	1.15206	0.0695635	16.5613	1.32744e-61	2.64069e-60	24074	Taf7	18	37773544	37777257	-1	protein_coding	TATA-box binding protein associated factor 7
1142	ENSMUSG00000031645	7.95136	5.2602	1.29596	4.05891	4.93013e-05	0.000160495	109821	F11	8	45694211	45715068	-1	protein_coding	coagulation factor XI
1143	ENSMUSG00000085224	3.96829	5.01324	1.37426	3.64796	0.000264329	0.000782294	NA	Gm13425	2	31523465	31530601	-1	lncRNA	predicted gene 13425
1144	ENSMUSG00000047298	7.19976	5.18288	1.28632	4.02922	5.59629e-05	0.000180789	240595	Kcnv2	19	27299988	27314579	1	protein_coding	potassium channel, subfamily V, member 2
1145	ENSMUSG00000070495	8.1125	2.74071	0.824848	3.32269	0.000891539	0.00244345	664799	Ctcfl	2	172935402	172961318	-1	protein_coding	CCCTC-binding factor (zinc finger protein)-like
1146	ENSMUSG00000088005	4.06589	2.40282	0.916218	2.62254	0.00872772	0.0201129	NA	Gm24787	15	73221648	73221770	1	snoRNA	predicted gene, 24787
1147	ENSMUSG00000086866	139.589	9.2135	1.18267	7.79043	6.67802e-15	4.20682e-14	NA	4930512H18Rik	8	62302040	62375868	1	lncRNA	RIKEN cDNA 4930512H18 gene
1148	ENSMUSG00000054758	2.93144	3.37315	1.45864	2.31252	0.0207488	0.0439686	NA	NA	NA	NA	NA	NA	NA	NA
1149	ENSMUSG00000054753	148.878	2.66176	0.243085	10.9499	6.64993e-28	6.6462e-27	245128	AU018091	7	3204498	3219029	-1	protein_coding	expressed sequence AU018091
1150	ENSMUSG00000106558	12.1341	4.32527	0.904061	4.78427	1.7161e-06	6.47751e-06	NA	Gm5552	5	29999521	30000035	-1	processed_pseudogene	predicted gene 5552
1151	ENSMUSG00000106551	9.52325	3.99688	0.929739	4.29893	1.71624e-05	5.88743e-05	NA	Gm1969	5	30037086	30038305	-1	processed_pseudogene	predicted gene 1969
1152	ENSMUSG00000100782	1.48364	4.01278	1.54091	2.60417	0.00920981	0.0211215	102640900	Gm28231	9	88141948	88145088	1	lncRNA	predicted gene 28231
1153	ENSMUSG00000103786	4.72405	2.57076	1.02638	2.50469	0.0122558	0.0273807	NA	Gm37525	2	3352171	3355041	-1	lncRNA	predicted gene, 37525
1154	ENSMUSG00000091415	9.44945	1.89121	0.617388	3.06324	0.00218954	0.00563794	633979	Ak9	10	41179976	41310530	1	protein_coding	adenylate kinase 9
1155	ENSMUSG00000091412	23.0666	1.49501	0.367189	4.07149	4.67136e-05	0.000152449	NA	Gm2895	15	66841172	66884888	1	lncRNA	predicted gene 2895
1156	ENSMUSG00000049336	35.6444	2.51647	0.341704	7.36448	1.77843e-13	1.0451e-12	23964	Tenm2	11	35897483	37126791	-1	protein_coding	teneurin transmembrane protein 2
1157	ENSMUSG00000078370	6.9839	2.11001	0.719164	2.93398	0.0033465	0.00836657	NA	Gm6316	12	69967246	69968265	-1	processed_pseudogene	predicted pseudogene 6316
1158	ENSMUSG00000035517	3955.04	2.11629	0.0446	47.4504	0	0	100121	Tdrd7	4	45965334	46034761	1	protein_coding	tudor domain containing 7
1159	ENSMUSG00000020482	817.402	1.00965	0.0609695	16.5599	1.35916e-61	2.69949e-60	104479	Ccdc117	11	5478887	5492187	-1	protein_coding	coiled-coil domain containing 117
1160	ENSMUSG00000087199	6.43741	3.21344	1.01831	3.15566	0.00160134	0.00421917	NA	Gm15818	1	10052612	10062591	1	lncRNA	predicted gene 15818
1161	ENSMUSG00000048806	92.5665	8.84582	1.1869	7.45289	9.13154e-14	5.44705e-13	15977	Ifnb1	4	88440262	88441011	-1	protein_coding	interferon beta 1, fibroblast
1162	ENSMUSG00000027680	7599.2	1.03659	0.028521	36.3448	3.17791e-289	3.04908e-287	14359	Fxr1	3	34074092	34124471	1	protein_coding	FMR1 autosomal homolog 1
1163	ENSMUSG00000024486	522.117	1.54574	0.0783914	19.7183	1.50314e-86	4.27565e-85	15200	Hbegf	18	36637980	36648858	-1	protein_coding	heparin-binding EGF-like growth factor
1164	ENSMUSG00000097336	6.54525	4.51058	1.28986	3.49695	0.000470606	0.00134453	68790	Fendrr	8	121781621	121809849	-1	lncRNA	Foxf1 adjacent non-coding developmental regulatory RNA
1165	ENSMUSG00000029828	10.5866	2.47704	0.632567	3.91585	9.00874e-05	0.000283681	70821	4921507P07Rik	6	50550282	50573612	-1	protein_coding	RIKEN cDNA 4921507P07 gene
1166	ENSMUSG00000029826	20162.9	2.47221	0.0223648	110.54	0	0	78781	Zc3hav1	6	38282221	38331538	-1	protein_coding	zinc finger CCCH type, antiviral 1
1167	ENSMUSG00000089698	60.7854	1.27928	0.222974	5.73734	9.61735e-09	4.31734e-08	NA	Gm2541	16	85350121	85350831	-1	processed_pseudogene	predicted pseudogene 2541
1168	ENSMUSG00000034362	28.4751	3.88857	0.507449	7.66297	1.81678e-14	1.1196e-13	209294	Csta1	16	35940316	35951611	-1	protein_coding	cystatin A1
1169	ENSMUSG00000083750	1.59547	4.01351	1.65398	2.42658	0.0152417	0.0333468	NA	Gm14108	2	147913266	147913759	-1	processed_pseudogene	predicted gene 14108
1170	ENSMUSG00000074743	305.276	1.97874	0.108237	18.2815	1.16157e-74	2.76493e-73	21824	Thbd	2	148246386	148250108	-1	protein_coding	thrombomodulin
1171	ENSMUSG00000044633	6.7705	2.64121	0.866902	3.04672	0.00231354	0.00593151	NA	B530045E10Rik	10	99134750	99258909	1	lncRNA	RIKEN cDNA B530045E10 gene
1172	ENSMUSG00000018143	2372.66	2.70576	0.0494434	54.7243	0	0	17135	Mafk	5	139777268	139788408	1	protein_coding	v-maf musculoaponeurotic fibrosarcoma oncogene family, protein K (avian)
1173	ENSMUSG00000050763	7.95449	6.18278	1.25928	4.90978	9.11805e-07	3.52923e-06	258877	Or2t26	11	49033101	49041280	1	protein_coding	olfactory receptor family 2 subfamily T member 26
1174	ENSMUSG00000057933	55.1764	1.61649	0.234073	6.90591	4.98817e-12	2.72048e-11	14858	Gsta2	9	78238300	78263070	-1	protein_coding	glutathione S-transferase, alpha 2 (Yc2)
1175	ENSMUSG00000094245	9.29129	1.3156	0.523185	2.5146	0.0119167	0.0266733	NA	NA	NA	NA	NA	NA	NA	NA
1176	ENSMUSG00000097591	12.0052	1.67841	0.508691	3.29947	0.000968673	0.00264038	319931	A330032B11Rik	19	37151243	37173940	1	lncRNA	RIKEN cDNA A330032B11 gene
1177	ENSMUSG00000097994	34.1711	1.06493	0.266709	3.99285	6.52841e-05	0.000209329	NA	Gm26982	6	113691932	113693082	1	lncRNA	predicted gene, 26982
1178	ENSMUSG00000024302	82.5615	1.29541	0.181782	7.12619	1.03185e-12	5.84085e-12	13527	Dtna	18	23548192	23792772	1	protein_coding	dystrobrevin alpha
1179	ENSMUSG00000070331	10.6284	1.25969	0.544051	2.31538	0.020592	0.0436772	217341	Qrich2	11	116332151	116357067	-1	protein_coding	glutamine rich 2
1180	ENSMUSG00000020010	8.8239	6.01288	1.27657	4.71019	2.47488e-06	9.22296e-06	26464	Vnn3	10	23727360	23745741	1	protein_coding	vanin 3
1181	ENSMUSG00000033799	8879.02	1.99231	0.0241165	82.6118	0	0	105203	Tasor2	13	3616035	3661108	-1	protein_coding	transcription activation suppressor family member 2
1182	ENSMUSG00000033794	8.20137	1.93949	0.632496	3.06641	0.00216646	0.00558483	70902	Lpcat2b	5	107579415	107582905	1	protein_coding	lysophosphatidylcholine acyltransferase 2B
1183	ENSMUSG00000033793	1496.14	1.10279	0.0477529	23.0937	5.36023e-118	2.06671e-116	108664	Atp6v1h	1	5140241	5232752	1	protein_coding	ATPase, H+ transporting, lysosomal V1 subunit H
1184	ENSMUSG00000078698	14.469	1.73931	0.532134	3.26856	0.00108098	0.00292379	233222	Mrgpra3	7	47238698	47251120	-1	protein_coding	MAS-related GPR, member A3
1185	ENSMUSG00000022321	3.03984	4.01341	1.61525	2.48469	0.0129663	0.028844	320873	Cdh10	15	18819033	19014322	1	protein_coding	cadherin 10
1186	ENSMUSG00000041608	8.88513	2.07146	0.682952	3.03309	0.00242065	0.00618893	215446	Entpd3	9	120368884	120397393	1	protein_coding	ectonucleoside triphosphate diphosphohydrolase 3
1187	ENSMUSG00000034560	10676.6	1.26537	0.0224521	56.3588	0	0	319277	Washc4	10	83379616	83432337	1	protein_coding	WASH complex subunit 4
1188	ENSMUSG00000043621	28.0912	1.89212	0.33708	5.61327	1.98538e-08	8.74269e-08	212190	Ubxn10	4	138437148	138464478	-1	protein_coding	UBX domain protein 10
1189	ENSMUSG00000039304	889.14	9.41195	0.547828	17.1805	3.71723e-66	7.84519e-65	22035	Tnfsf10	3	27371177	27396576	1	protein_coding	tumor necrosis factor (ligand) superfamily, member 10
1190	ENSMUSG00000029771	267.705	4.9264	0.294901	16.7052	1.20024e-62	2.43029e-61	27056	Irf5	6	29526624	29541870	1	protein_coding	interferon regulatory factor 5
1191	ENSMUSG00000024079	24104.6	3.41273	0.0217675	156.781	0	0	19106	Eif2ak2	17	79159993	79190002	-1	protein_coding	eukaryotic translation initiation factor 2-alpha kinase 2
1192	ENSMUSG00000058794	27.6294	1.52733	0.295118	5.17532	2.27526e-07	9.26368e-07	18022	Nfe2	15	103156639	103166830	-1	protein_coding	nuclear factor, erythroid derived 2
1193	ENSMUSG00000074971	26.7648	1.03816	0.336252	3.08745	0.00201878	0.00523118	67606	Fibin	2	110191262	110193528	-1	protein_coding	fin bud initiation factor homolog (zebrafish)
1194	ENSMUSG00000074973	7.50137	1.57011	0.672822	2.33361	0.019616	0.0418347	NA	Gm11382	13	33122496	33122674	-1	unprocessed_pseudogene	predicted pseudogene 11382
1195	ENSMUSG00000024694	9.02668	5.82029	1.25798	4.62669	3.71562e-06	1.36409e-05	64697	Keg1	19	12673150	12697266	1	protein_coding	kidney expressed gene 1
1196	ENSMUSG00000040624	10.2825	3.51382	0.868873	4.04412	5.25201e-05	0.00017024	213783	Plekhg1	10	3690364	3917303	1	protein_coding	pleckstrin homology domain containing, family G (with RhoGef domain) member 1
1197	ENSMUSG00000026349	2024.78	1.1237	0.0591038	19.0123	1.34789e-80	3.51352e-79	72949	Ccnt2	1	127701901	127735798	1	protein_coding	cyclin T2
1198	ENSMUSG00000046110	12.5468	1.35988	0.473985	2.86905	0.00411712	0.0101328	574418	Serinc4	2	121269540	121287262	-1	protein_coding	serine incorporator 4
1199	ENSMUSG00000107741	26.4124	1.76543	0.473408	3.7292	0.000192088	0.000579704	NA	Gm2011	3	40812291	40829823	1	transcribed_unprocessed_pseudogene	predicted gene 2011
1200	ENSMUSG00000051984	5.86542	3.02906	1.10938	2.73041	0.0063255	0.0149911	240667	Sec31b	19	44505396	44534303	-1	protein_coding	Sec31 homolog B (S. cerevisiae)
1201	ENSMUSG00000079022	2.91863	3.59809	1.50441	2.39169	0.016771	0.0363326	69700	Col22a1	15	71667644	71906076	-1	protein_coding	collagen, type XXII, alpha 1
1202	ENSMUSG00000050357	17.7688	1.19943	0.464764	2.58073	0.00985928	0.0224961	234695	Carmil2	8	106412906	106424819	1	protein_coding	capping protein regulator and myosin 1 linker 2
1203	ENSMUSG00000108353	69.0582	2.03131	0.231126	8.78875	1.51228e-18	1.11812e-17	NA	Gm45205	7	127592441	127595770	1	TEC	predicted gene 45205
1204	ENSMUSG00000022122	1.48372	4.01283	1.7698	2.26739	0.0233662	0.048962	13618	Ednrb	14	104052061	104081838	-1	protein_coding	endothelin receptor type B
1205	ENSMUSG00000066363	1.61023	4.47285	1.71589	2.60672	0.00914131	0.0209749	238393	Serpina3f	12	104180803	104187388	1	protein_coding	serine (or cysteine) peptidase inhibitor, clade A, member 3F
1206	ENSMUSG00000108976	2.9323	4.18194	1.75672	2.38053	0.0172876	0.0373414	101056205	Gm29797	2	181298827	181301260	1	protein_coding	predicted gene, 29797
1207	ENSMUSG00000108979	10.0992	1.74125	0.591891	2.94185	0.00326259	0.00817319	NA	1700016B15Rik	7	118339672	118340404	-1	TEC	RIKEN cDNA 1700016B15 gene
1208	ENSMUSG00000099448	12.5536	5.57476	1.22974	4.53328	5.8076e-06	2.09087e-05	NA	Gm18801	1	105883505	105884040	-1	processed_pseudogene	predicted gene, 18801
1209	ENSMUSG00000068246	2870.91	7.29561	0.158142	46.1333	0	0	71898	Apol9b	15	77613239	77620582	1	protein_coding	apolipoprotein L 9b
1210	ENSMUSG00000071398	33.4394	5.68927	0.859111	6.62227	3.53722e-11	1.8526e-10	73667	2410004P03Rik	12	17053320	17061728	-1	protein_coding	RIKEN cDNA 2410004P03 gene
1211	ENSMUSG00000068245	16187	7.89882	0.081211	97.2629	0	0	219132	Phf11d	14	59584856	59602919	-1	protein_coding	PHD finger protein 11D
1212	ENSMUSG00000068794	8.96168	1.60238	0.637056	2.51529	0.0118934	0.0266259	213945	Col28a1	6	7997808	8192617	-1	protein_coding	collagen, type XXVIII, alpha 1
1213	ENSMUSG00000022906	3614.59	4.40961	0.0819961	53.7783	0	0	80285	Parp9	16	35758840	35792975	1	protein_coding	poly (ADP-ribose) polymerase family, member 9
1214	ENSMUSG00000038188	422.742	1.70873	0.0901025	18.9643	3.36537e-80	8.72689e-79	380713	Scarf1	11	75404366	75417408	1	protein_coding	scavenger receptor class F, member 1
1215	ENSMUSG00000020226	5.06995	2.73929	1.11731	2.45169	0.0142188	0.0313369	64454	Slc5a4b	10	75893328	75946795	-1	protein_coding	solute carrier family 5 (neutral amino acid transporters, system A), member 4b
1216	ENSMUSG00000071633	85.7184	7.86942	1.03016	7.63905	2.18833e-14	1.34425e-13	240549	Gm4952	19	12577338	12605615	1	protein_coding	predicted gene 4952
1217	ENSMUSG00000026103	4846	1.46419	0.199817	7.32768	2.34169e-13	1.36709e-12	14660	Gls	1	52202607	52272391	-1	protein_coding	glutaminase
1218	ENSMUSG00000026102	425.213	2.00598	0.0895146	22.4096	3.17378e-111	1.13918e-109	16329	Inpp1	1	52824586	52856847	-1	protein_coding	inositol polyphosphate-1-phosphatase
1219	ENSMUSG00000026104	15260.6	4.19593	0.0398216	105.368	0	0	20846	Stat1	1	52158599	52201024	1	protein_coding	signal transducer and activator of transcription 1
1220	ENSMUSG00000026109	12.8988	2.67302	0.555617	4.8109	1.50254e-06	5.70248e-06	56363	Tmeff2	1	50939806	51226429	1	protein_coding	transmembrane protein with EGF-like and two follistatin-like domains 2
1221	ENSMUSG00000034154	2921.33	1.27913	0.0463725	27.5838	1.74009e-167	9.49851e-166	68142	Ino80	2	119203523	119308168	-1	protein_coding	INO80 complex subunit
1222	ENSMUSG00000034151	27.0294	7.59801	1.21188	6.26961	3.61948e-10	1.7876e-09	213234	Zbbx	3	74945214	75072341	-1	protein_coding	zinc finger, B-box domain containing
1223	ENSMUSG00000074576	65.5762	1.35976	0.212245	6.40658	1.48821e-10	7.52125e-10	69372	Mocs3	2	168072542	168074514	1	protein_coding	molybdenum cofactor synthesis 3
1224	ENSMUSG00000042851	641.248	1.0157	0.0657684	15.4436	8.33365e-54	1.45889e-52	78751	Zc3h6	2	128809322	128860483	1	protein_coding	zinc finger CCCH type containing 6
1225	ENSMUSG00000042854	197.298	1.35033	0.193314	6.98517	2.84511e-12	1.57371e-11	76367	Trp53rkb	2	166634451	166641425	1	protein_coding	transformation related protein 53 regulating kinase B
1226	ENSMUSG00000005947	31.2905	1.0946	0.323907	3.37936	0.000726544	0.00201853	16407	Itgae	11	72981409	73038272	1	protein_coding	integrin alpha E, epithelial-associated
1227	ENSMUSG00000105022	70.2312	3.94367	0.343536	11.4796	1.66975e-30	1.79774e-29	NA	NA	NA	NA	NA	NA	NA	NA
1228	ENSMUSG00000026814	3602.51	1.0978	0.0537014	20.4426	6.99423e-93	2.13298e-91	13805	Eng	2	32536607	32572681	1	protein_coding	endoglin
1229	ENSMUSG00000020826	97.9331	2.39581	0.218497	10.965	5.63043e-28	5.64083e-27	18126	Nos2	11	78811613	78851080	1	protein_coding	nitric oxide synthase 2, inducible
1230	ENSMUSG00000035208	2711.08	3.91634	0.299811	13.0627	5.37865e-39	7.11809e-38	276950	Slfn8	11	82892984	82911636	-1	protein_coding	schlafen 8
1231	ENSMUSG00000028419	3972.46	1.06022	0.0350085	30.2847	1.82267e-201	1.19653e-199	76959	Chmp5	4	40948407	40965303	1	protein_coding	charged multivesicular body protein 5
1232	ENSMUSG00000008348	16476.8	1.26423	0.0492805	25.6538	3.83948e-145	1.81401e-143	22190	Ubc	5	125463029	125467266	-1	protein_coding	ubiquitin C
1233	ENSMUSG00000102555	495.953	1.42852	0.0790285	18.076	4.92658e-73	1.14218e-71	NA	6430511E19Rik	7	92289157	92292991	1	TEC	RIKEN cDNA 6430511E19 gene
1234	ENSMUSG00000043456	4.85091	2.81831	0.993901	2.8356	0.00457397	0.0111504	243937	Zfp536	7	37017449	37473066	-1	protein_coding	zinc finger protein 536
1235	ENSMUSG00000060878	12.6122	3.19101	0.756141	4.22012	2.44167e-05	8.23886e-05	258405	Or10v1	19	11863929	11875443	1	protein_coding	olfactory receptor family 10 subfamily V member 1
1236	ENSMUSG00000044860	13.8302	1.9006	0.517797	3.67055	0.000242025	0.000720903	382097	Gm1123	9	98888843	98917768	-1	protein_coding	predicted gene 1123
1237	ENSMUSG00000088803	1.9331	4.1828	1.47729	2.83141	0.00463436	0.0112822	NA	NA	NA	NA	NA	NA	NA	NA
1238	ENSMUSG00000041741	7.73798	2.29363	0.860278	2.66615	0.00767261	0.0178762	54611	Pde3a	6	141194995	141453174	1	protein_coding	phosphodiesterase 3A, cGMP inhibited
1239	ENSMUSG00000064948	5.504	2.08102	0.824775	2.52313	0.0116315	0.026103	115487576	Gm23241	10	128135288	128135393	-1	snRNA	predicted gene, 23241
1240	ENSMUSG00000057561	5530.05	1.02558	0.0310834	32.9946	9.72235e-239	7.48561e-237	13664	Eif1a	18	46730768	46749523	1	protein_coding	eukaryotic translation initiation factor 1A
1241	ENSMUSG00000046836	1294.53	1.33119	0.428357	3.10767	0.00188567	0.00490714	71678	Brox	1	183057916	183078813	-1	protein_coding	BRO1 domain and CAAX motif containing
1242	ENSMUSG00000089763	72.6967	7.01735	0.844596	8.30853	9.68957e-17	6.65334e-16	NA	NA	NA	NA	NA	NA	NA	NA
1243	ENSMUSG00000050936	66.0498	1.02348	0.254607	4.01984	5.82384e-05	0.000187896	NA	Gm42743	3	96177037	96186317	1	lncRNA	predicted gene 42743
1244	ENSMUSG00000050931	2703.72	1.67584	0.0401211	41.7696	0	0	74442	Sgms2	3	131112634	131197172	-1	protein_coding	sphingomyelin synthase 2
1245	ENSMUSG00000085840	15.5338	2.33709	0.559137	4.17981	2.91753e-05	9.74569e-05	NA	Gm11261	4	78578095	78579825	-1	lncRNA	predicted gene 11261
1246	ENSMUSG00000036006	12.5863	1.85644	0.527	3.52265	0.000427254	0.00122848	193385	Ripor2	13	24685508	24917799	1	protein_coding	RHO family interacting cell polarization regulator 2
1247	ENSMUSG00000001627	2344.95	1.02968	0.0453071	22.7266	2.44809e-114	9.08782e-113	15982	Ifrd1	12	40251566	40298503	-1	protein_coding	interferon-related developmental regulator 1
1248	ENSMUSG00000054136	189.806	1.30574	0.135921	9.60661	7.49799e-22	6.22238e-21	223780	Adm2	15	89206923	89208934	1	protein_coding	adrenomedullin 2
1249	ENSMUSG00000038347	16.8723	1.17792	0.422303	2.78928	0.00528248	0.0127075	21646	Tcte2	17	13932706	13982087	-1	protein_coding	t-complex-associated testis expressed 2
1250	ENSMUSG00000103382	102.197	1.03119	0.217285	4.74577	2.07712e-06	7.79357e-06	NA	Gm37755	1	66851474	66853652	1	TEC	predicted gene, 37755
1251	ENSMUSG00000102566	4.18986	5.01294	1.35687	3.69448	0.000220334	0.000660392	NA	Gm37037	3	65840906	65841329	-1	processed_pseudogene	predicted gene, 37037
1252	ENSMUSG00000028381	6251.69	1.51959	0.026273	57.8383	0	0	22234	Ugcg	4	59189257	59222833	1	protein_coding	UDP-glucose ceramide glucosyltransferase
1253	ENSMUSG00000032065	15.5479	7.05744	1.24083	5.68766	1.28795e-08	5.7394e-08	66654	Tex12	9	50468119	50472625	-1	protein_coding	testis expressed 12
1254	ENSMUSG00000032066	47.0458	5.45522	0.674607	8.08651	6.13963e-16	4.06258e-15	170752	Bco2	9	50444387	50466481	-1	protein_coding	beta-carotene oxygenase 2
1255	ENSMUSG00000024401	87.9854	2.93717	0.244476	12.0141	2.99537e-33	3.4658e-32	21926	Tnf	17	35418357	35420983	-1	protein_coding	tumor necrosis factor
1256	ENSMUSG00000024406	2.84184	4.71343	1.41098	3.34053	0.000836196	0.0023024	18999	Pou5f1	17	35816915	35821669	1	protein_coding	POU domain, class 5, transcription factor 1
1257	ENSMUSG00000086392	9.72679	1.28459	0.534051	2.40537	0.0161562	0.0351441	654424	Mccc1os	3	36053982	36079255	1	lncRNA	methylcrotonoyl-Coenzyme A carboxylase 1 (alpha), opposite strand
1258	ENSMUSG00000031620	26.4974	2.37723	0.398051	5.97217	2.3412e-09	1.09616e-08	71831	Iqcm	8	76175322	76711131	1	protein_coding	IQ motif containing M
1259	ENSMUSG00000031627	3069.65	1.23293	0.0366904	33.6036	1.48377e-247	1.22159e-245	16363	Irf2	8	47192767	47300493	1	protein_coding	interferon regulatory factor 2
1260	ENSMUSG00000023122	14.1789	1.83329	0.496099	3.69541	0.00021953	0.000658064	69083	Sult1c2	17	54136665	54153367	-1	protein_coding	sulfotransferase family, cytosolic, 1C, member 2
1261	ENSMUSG00000034057	7.38173	3.40421	0.890007	3.82493	0.000130812	0.000404266	237558	Myrfl	10	116612440	116732824	-1	protein_coding	myelin regulatory factor-like
1262	ENSMUSG00000073131	1022.43	1.76856	0.450206	3.92834	8.55349e-05	0.000270095	67048	Vma21	X	70859530	70883363	1	protein_coding	VMA21 vacuolar H+-ATPase homolog (S. cerevisiae)
1263	ENSMUSG00000046675	448.597	1.33095	0.0852601	15.6104	6.18254e-55	1.10638e-53	320351	Tmem251	12	102710021	102713820	1	protein_coding	transmembrane protein 251
1264	ENSMUSG00000045092	63.1393	3.19207	0.298584	10.6907	1.12527e-26	1.0876e-25	13609	S1pr1	3	115504082	115508721	-1	protein_coding	sphingosine-1-phosphate receptor 1
1265	ENSMUSG00000087253	11.0188	6.62763	1.24043	5.34303	9.14049e-08	3.85297e-07	NA	Gm12043	11	21320400	21324161	1	lncRNA	predicted gene 12043
1266	ENSMUSG00000087256	53.6278	4.29815	0.45359	9.47583	2.64636e-21	2.15246e-20	NA	Gm15990	10	85961691	85965718	1	lncRNA	predicted gene 15990
1267	ENSMUSG00000032548	954.903	2.02349	0.0667876	30.2974	1.23854e-201	8.15216e-200	24059	Slco2a1	9	102865911	102973201	1	protein_coding	solute carrier organic anion transporter family, member 2a1
1268	ENSMUSG00000039146	2323.85	9.92026	0.457666	21.6758	3.47483e-104	1.1907e-102	15061	Ifi44l	3	151464374	151468529	-1	protein_coding	interferon-induced protein 44 like
1269	ENSMUSG00000024360	9150.31	1.15545	0.023771	48.6077	0	0	225363	Etf1	18	35035838	35065060	-1	protein_coding	eukaryotic translation termination factor 1
1270	ENSMUSG00000097583	31.0958	2.37781	0.379561	6.26463	3.73719e-10	1.84318e-09	619719	6430590A07Rik	3	40840332	40848628	-1	lncRNA	RIKEN cDNA 6430590A07 gene
1271	ENSMUSG00000059602	19.2948	1.68135	0.422679	3.97784	6.95444e-05	0.000222417	27204	Syn3	10	85890989	86334760	-1	protein_coding	synapsin III
1272	ENSMUSG00000017897	4.1999	5.18295	1.36092	3.8084	0.000139868	0.000430018	14049	Eya2	2	165436952	165613647	1	protein_coding	EYA transcriptional coactivator and phosphatase 2
1273	ENSMUSG00000066058	17.82	3.96374	1.06189	3.73271	0.000189432	0.000572243	242653	Cldn19	4	119112611	119119635	1	protein_coding	claudin 19
1274	ENSMUSG00000106188	188.283	5.82767	0.415329	14.0314	1.00094e-44	1.47226e-43	NA	Gm9710	5	145202689	145203187	-1	processed_pseudogene	predicted gene 9710
1275	ENSMUSG00000082618	10.9541	3.25973	0.743224	4.38593	1.15491e-05	4.03452e-05	NA	Gm14852	X	105314117	105317344	-1	unprocessed_pseudogene	predicted gene 14852
1276	ENSMUSG00000064563	4.4736	3.61417	1.54862	2.3338	0.0196061	0.0418172	100217451	Snora7a	6	115784936	115785075	-1	snoRNA	small nucleolar RNA, H/ACA box 7A
1277	ENSMUSG00000107320	222.413	1.43243	0.140963	10.1617	2.93819e-24	2.64035e-23	NA	Gm42549	6	28219166	28226169	-1	TEC	predicted gene 42549
1278	ENSMUSG00000048148	13.0108	3.88326	0.805553	4.82061	1.43119e-06	5.44578e-06	319555	Nwd1	8	73373339	73444504	1	protein_coding	NACHT and WD repeat domain containing 1
1279	ENSMUSG00000104748	2.74311	4.13826	1.44	2.87378	0.00405585	0.00999085	NA	Gm43592	5	108016340	108017504	1	TEC	predicted gene 43592
1280	ENSMUSG00000102749	4.64906	5.26087	1.32466	3.97149	7.14236e-05	0.000228018	NA	Gm37598	1	176902050	176903350	-1	TEC	predicted gene, 37598
1281	ENSMUSG00000021250	47.3487	1.97087	0.483129	4.07938	4.51567e-05	0.000147696	14281	Fos	12	85520664	85524047	1	protein_coding	FBJ osteosarcoma oncogene
1282	ENSMUSG00000029086	3.05825	4.59736	1.49078	3.08386	0.00204337	0.00528884	19126	Prom1	5	44150962	44259374	-1	protein_coding	prominin 1
1283	ENSMUSG00000090264	9.41189	1.61501	0.621388	2.59903	0.00934868	0.0214172	108112	Eif4ebp3	18	36797113	36798970	1	protein_coding	eukaryotic translation initiation factor 4E binding protein 3
1284	ENSMUSG00000029082	22.25	1.84034	0.433097	4.24925	2.14485e-05	7.28162e-05	12182	Bst1	5	43976227	44001328	1	protein_coding	bone marrow stromal cell antigen 1
1285	ENSMUSG00000070822	87.6432	2.65269	0.23477	11.2991	1.32575e-29	1.38551e-28	232875	Zscan18	7	12502017	12537562	-1	protein_coding	zinc finger and SCAN domain containing 18
1286	ENSMUSG00000105244	4.05897	4.59786	1.35621	3.39024	0.000698323	0.00194663	NA	Gm5281	3	135755316	135757449	-1	processed_pseudogene	predicted gene 5281
1287	ENSMUSG00000022500	3442.74	1.39817	0.0362506	38.5695	0	0	56722	Litaf	16	10777139	10884021	-1	protein_coding	LPS-induced TN factor
1288	ENSMUSG00000022507	2609.06	1.52432	0.0383192	39.7794	0	0	69053	1810013L24Rik	16	8647964	8676786	1	protein_coding	RIKEN cDNA 1810013L24 gene
1289	ENSMUSG00000105247	84.1069	2.27795	0.217432	10.4766	1.1064e-25	1.04112e-24	NA	Gm42519	5	45400994	45404649	-1	TEC	predicted gene 42519
1290	ENSMUSG00000028028	1188.78	1.54874	0.0561453	27.5845	1.7072e-167	9.33941e-166	71481	Alpk1	3	127463959	127574176	-1	protein_coding	alpha-kinase 1
1291	ENSMUSG00000052353	12.5151	4.47743	1.08578	4.12371	3.72819e-05	0.000123151	80982	Cemip	7	83582065	83735710	-1	protein_coding	cell migration inducing protein, hyaluronan binding
1292	ENSMUSG00000048924	17.5228	1.7815	0.443941	4.01292	5.99726e-05	0.000193216	76041	Ccdc125	13	100806225	100833748	1	protein_coding	coiled-coil domain containing 125
1293	ENSMUSG00000037242	12341	1.71512	0.0203171	84.4179	0	0	29876	Clic4	4	134941280	135000125	-1	protein_coding	chloride intracellular channel 4 (mitochondrial)
1294	ENSMUSG00000071226	49.655	3.16411	0.381517	8.29348	1.09978e-16	7.5392e-16	330409	Cecr2	6	120643330	120748151	1	protein_coding	CECR2, histone acetyl-lysine reader
1295	ENSMUSG00000020059	11.9974	2.29258	0.505219	4.5378	5.68441e-06	2.04829e-05	20962	Sycp3	10	88295431	88309098	1	protein_coding	synaptonemal complex protein 3
1296	ENSMUSG00000026610	12.4622	3.06202	0.611433	5.00794	5.50169e-07	2.17263e-06	26381	Esrrg	1	187340988	187947082	1	protein_coding	estrogen-related receptor gamma
1297	ENSMUSG00000021983	3.08339	5.10023	1.64372	3.10286	0.0019166	0.00498244	50769	Atp8a2	14	59875989	60434628	-1	protein_coding	ATPase, aminophospholipid transporter-like, class I, type 8A, member 2
1298	ENSMUSG00000081729	92.6077	1.02023	0.182651	5.58565	2.32828e-08	1.02094e-07	NA	Hspa9-ps1	X	59620552	59622484	-1	processed_pseudogene	heat shock protein 9, pseudogene 1
1299	ENSMUSG00000034248	2765.96	1.37289	0.0433287	31.6855	2.45968e-220	1.7632e-218	67712	Slc25a37	14	69479297	69522561	-1	protein_coding	solute carrier family 25, member 37
1300	ENSMUSG00000009108	82.0151	3.05321	0.245386	12.4425	1.53646e-35	1.87885e-34	14686	Gnat2	3	108000105	108008748	1	protein_coding	G protein subunit alpha transducin 2
1301	ENSMUSG00000028920	883.4	1.04493	0.061866	16.8902	5.3139e-64	1.08924e-62	213499	Fbxo42	4	140875224	140931373	1	protein_coding	F-box protein 42
1302	ENSMUSG00000017132	339.545	1.44512	0.100363	14.399	5.24792e-47	8.14653e-46	19157	Cyth1	11	118022845	118139418	-1	protein_coding	cytohesin 1
1303	ENSMUSG00000045427	2496.43	1.73042	0.0509641	33.9537	1.07496e-252	9.05941e-251	56258	Hnrnph2	X	133501928	133507809	1	protein_coding	heterogeneous nuclear ribonucleoprotein H2
1304	ENSMUSG00000044770	53.1026	3.07865	0.336996	9.13557	6.50633e-20	5.05787e-19	268297	Scml4	10	42736366	42836776	1	protein_coding	Scm polycomb group protein like 4
1305	ENSMUSG00000086935	17.0319	1.60311	0.452728	3.54099	0.000398627	0.00115174	NA	Gm15956	18	12326825	12331732	1	lncRNA	predicted gene 15956
1306	ENSMUSG00000086937	1.93575	3.51071	1.46809	2.39134	0.0167868	0.0363605	NA	Gm15063	X	74617058	74618874	1	lncRNA	predicted gene 15063
1307	ENSMUSG00000078954	40.6953	2.81352	0.348966	8.06244	7.47873e-16	4.92384e-15	73167	Arhgap8	15	84604253	84656408	1	protein_coding	Rho GTPase activating protein 8
1308	ENSMUSG00000102715	2.5971	3.37295	1.42163	2.37259	0.0176636	0.0380647	NA	Gm6209	3	50470848	50561675	-1	lncRNA	predicted gene 6209
1309	ENSMUSG00000090252	66.0576	3.7719	0.330426	11.4153	3.50843e-30	3.7164e-29	NA	Gm16028	1	85224572	85233186	1	lncRNA	predicted gene 16028
1310	ENSMUSG00000050685	5.19806	3.03054	1.02954	2.94359	0.00324424	0.00812968	69339	Ccdc54	16	50410220	50411517	-1	protein_coding	coiled-coil domain containing 54
1311	ENSMUSG00000050533	110.995	1.46501	0.160413	9.13271	6.68074e-20	5.19022e-19	NA	Gm9845	3	39412455	39413052	-1	processed_pseudogene	predicted pseudogene 9845
1312	ENSMUSG00000032322	583.928	2.07165	0.0845739	24.4951	1.66627e-132	7.21645e-131	19200	Pstpip1	9	55997246	56036172	1	protein_coding	proline-serine-threonine phosphatase-interacting protein 1
1313	ENSMUSG00000063564	14.1217	1.71006	0.511962	3.34022	0.000837131	0.00230447	237759	Col23a1	11	51180747	51474745	1	protein_coding	collagen, type XXIII, alpha 1
1314	ENSMUSG00000103672	262.09	1.76218	0.107353	16.4149	1.49738e-60	2.92739e-59	NA	Gm37621	9	100993900	100999430	1	TEC	predicted gene, 37621
1315	ENSMUSG00000039997	32753.4	3.77495	0.0356863	105.782	0	0	15950	Ifi203	1	173747973	173770238	-1	protein_coding	interferon activated gene 203
1316	ENSMUSG00000037849	234.778	5.37284	0.288867	18.5997	3.23051e-77	7.97115e-76	102639543	Ifi206	1	173296051	173318607	-1	protein_coding	interferon activated gene 206
1317	ENSMUSG00000036466	233.731	1.39108	0.174604	7.96705	1.62512e-15	1.05272e-14	214058	Megf11	9	64292908	64616487	1	protein_coding	multiple EGF-like-domains 11
1318	ENSMUSG00000093622	32.1282	1.04089	0.292368	3.56022	0.000370542	0.00107458	NA	Gm20703	17	71141571	71143189	1	lncRNA	predicted gene 20703
1319	ENSMUSG00000049420	1.71089	4.1828	1.66868	2.50665	0.012188	0.0272342	77220	Tmem200a	10	25788229	25954950	-1	protein_coding	transmembrane protein 200A
1320	ENSMUSG00000097014	11.1866	3.32555	0.765146	4.34629	1.38459e-05	4.79857e-05	NA	NA	NA	NA	NA	NA	NA	NA
1321	ENSMUSG00000097017	7.62911	4.91963	1.74655	2.81678	0.00485081	0.011755	NA	Gm26707	7	25516079	25520079	1	lncRNA	predicted gene, 26707
1322	ENSMUSG00000037336	13.1948	1.21159	0.503303	2.40729	0.0160716	0.0349753	432628	Mfsd2b	12	4912440	4924359	-1	protein_coding	major facilitator superfamily domain containing 2B
1323	ENSMUSG00000030107	7029.98	8.26105	0.134796	61.2857	0	0	24110	Usp18	6	121222865	121247876	1	protein_coding	ubiquitin specific peptidase 18
1324	ENSMUSG00000020806	246.905	1.45377	0.12232	11.885	1.41686e-32	1.61026e-31	217344	Rhbdf2	11	116488991	116517845	-1	protein_coding	rhomboid 5 homolog 2
1325	ENSMUSG00000027859	517.415	1.04296	0.0802914	12.9897	1.40007e-38	1.83339e-37	18049	Ngf	3	102377235	102428329	1	protein_coding	nerve growth factor
1326	ENSMUSG00000078151	262.616	1.86932	0.112227	16.6566	2.70806e-62	5.44801e-61	NA	Gm12226	11	54291918	54292793	1	processed_pseudogene	predicted pseudogene 12226
1327	ENSMUSG00000026893	106.941	1.48912	0.181741	8.19363	2.53474e-16	1.71452e-15	227960	Gca	2	62494629	62524453	1	protein_coding	grancalcin
1328	ENSMUSG00000026896	9598.01	7.05385	0.0783829	89.9922	0	0	71586	Ifih1	2	62426142	62476599	-1	protein_coding	interferon induced with helicase C domain 1
1329	ENSMUSG00000097713	2.94597	3.75153	1.35909	2.76033	0.00577437	0.0137963	NA	Gm7741	3	35918026	35919014	1	processed_pseudogene	predicted gene 7741
1330	ENSMUSG00000089822	2.72579	4.59794	1.4188	3.24073	0.00119222	0.00320868	NA	Gm15759	1	58293276	58354815	-1	lncRNA	predicted gene 15759
1331	ENSMUSG00000009549	1341.04	1.01851	0.160417	6.34913	2.1653e-10	1.08183e-09	20813	Srp14	2	118306331	118310192	-1	protein_coding	signal recognition particle 14
1332	ENSMUSG00000032776	5.40721	2.5478	0.962527	2.647	0.008121	0.0188363	244049	Mctp2	7	71727578	71956356	-1	protein_coding	multiple C2 domains, transmembrane 2
1333	ENSMUSG00000032773	8.98439	6.40523	1.43915	4.45069	8.55939e-06	3.02912e-05	12669	Chrm1	19	8641153	8660951	1	protein_coding	cholinergic receptor, muscarinic 1, CNS
1334	ENSMUSG00000085875	19.3154	1.91287	0.422285	4.52981	5.9037e-06	2.12291e-05	NA	Gm12905	4	123798855	123811816	-1	lncRNA	predicted gene 12905
1335	ENSMUSG00000086485	6.83102	3.81914	0.980137	3.89654	9.75759e-05	0.000305718	NA	Gm15458	17	27954194	27960466	1	lncRNA	predicted gene 15458
1336	ENSMUSG00000043925	19.8679	3.75529	0.58371	6.43348	1.24713e-10	6.33238e-10	257926	Or55b4	7	102131238	102137520	-1	protein_coding	olfactory receptor family 55 subfamily B member 4
1337	ENSMUSG00000108842	23.9889	1.51598	0.386009	3.92731	8.59003e-05	0.000271161	NA	Gm45001	7	51500052	51502566	1	TEC	predicted gene 45001
1338	ENSMUSG00000087530	134.575	4.52448	0.275561	16.4192	1.395e-60	2.72939e-59	NA	Gm15533	7	127601071	127604362	-1	lncRNA	predicted gene 15533
1339	ENSMUSG00000000982	4.95421	3.15487	1.16514	2.70772	0.00677467	0.0159646	20302	Ccl3	11	83538670	83540181	-1	protein_coding	chemokine (C-C motif) ligand 3
1340	ENSMUSG00000081689	5.4121	5.01295	1.31434	3.81405	0.00013671	0.000421085	NA	Gm9166	X	102969142	102970590	-1	processed_pseudogene	predicted gene 9166
1341	ENSMUSG00000098043	5.31723	2.79907	0.90074	3.10752	0.00188666	0.0049092	NA	Gm26980	16	22055671	22056065	1	processed_pseudogene	predicted gene, 26980
1342	ENSMUSG00000098041	558.665	2.32361	0.0929062	25.0103	4.72593e-138	2.14741e-136	NA	Gm26981	7	92379048	92382956	1	lncRNA	predicted gene, 26981
1343	ENSMUSG00000063388	871.753	9.6843	0.591734	16.366	3.34755e-60	6.51389e-59	NA	BC023105	18	60574837	60576052	1	processed_pseudogene	cDNA sequence BC023105
1344	ENSMUSG00000107179	13.0575	6.84573	1.23027	5.5644	2.63061e-08	1.14927e-07	NA	Gm43069	5	120915861	120943688	1	lncRNA	predicted gene 43069
1345	ENSMUSG00000078853	5088.58	7.80485	0.13694	56.9949	0	0	16145	Igtp	11	58090382	58098417	1	protein_coding	interferon gamma induced GTPase
1346	ENSMUSG00000078851	70.0112	1.15533	0.23303	4.95787	7.12691e-07	2.78577e-06	319162	H2ac25	11	58845511	58847656	1	protein_coding	H2A clustered histone 25
1347	ENSMUSG00000101438	15.0808	1.9852	0.460196	4.31381	1.60462e-05	5.52655e-05	100502849	Gm19412	17	34138253	34139461	-1	lncRNA	predicted gene, 19412
1348	ENSMUSG00000079105	28.0484	8.19292	1.20125	6.82035	9.08189e-12	4.88374e-11	109828	C7	15	5018244	5093222	-1	protein_coding	complement component 7
1349	ENSMUSG00000097652	1.923	3.81999	1.5196	2.51381	0.0119433	0.0267281	NA	Mhrt	14	55206104	55211920	1	lncRNA	myosin heavy chain associated RNA transcript
1350	ENSMUSG00000097656	196.899	7.17571	0.598526	11.989	4.05885e-33	4.68326e-32	NA	Gm26712	6	57666418	57666634	-1	transcribed_unprocessed_pseudogene	predicted gene, 26712
1351	ENSMUSG00000108258	6.10933	2.52472	0.767575	3.28922	0.00100465	0.00272917	NA	Gm43913	6	148816713	148822033	-1	lncRNA	predicted gene, 43913
1352	ENSMUSG00000055447	5349.63	1.90952	0.0298074	64.062	0	0	16423	Cd47	16	49620896	49735373	1	protein_coding	CD47 antigen (Rh-related antigen, integrin-associated signal transducer)
1353	ENSMUSG00000109122	109.563	4.24018	0.290413	14.6005	2.78791e-48	4.4553e-47	NA	A230103L15Rik	7	58977066	58980937	-1	TEC	RIKEN cDNA A230103L15 gene
1354	ENSMUSG00000052143	27.4392	2.83091	0.420077	6.73904	1.59432e-11	8.48922e-11	NA	Gm9869	9	60728834	60745482	-1	lncRNA	predicted gene 9869
1355	ENSMUSG00000060170	2.59209	3.22088	1.42024	2.26784	0.0233389	0.0489131	276865	Or2y6	11	52103879	52104814	-1	protein_coding	olfactory receptor family 2 subfamily Y member 6
1356	ENSMUSG00000023979	22.6776	1.21167	0.370786	3.26784	0.00108372	0.00293088	107477	Guca1b	17	47696318	47703892	1	protein_coding	guanylate cyclase activator 1B
1357	ENSMUSG00000062991	5.96847	2.61568	0.95225	2.74684	0.00601718	0.0143257	211323	Nrg1	8	32304579	33374825	-1	protein_coding	neuregulin 1
1358	ENSMUSG00000102866	2.72564	4.59786	1.38955	3.30888	0.000936711	0.00255883	NA	Gm37636	3	22403026	22403776	-1	processed_pseudogene	predicted gene, 37636
1359	ENSMUSG00000103199	41.8955	1.20577	0.265583	4.54007	5.62343e-06	2.0272e-05	NA	Gm37648	1	156282860	156285422	1	TEC	predicted gene, 37648
1360	ENSMUSG00000107431	2.05926	4.59804	1.4705	3.12686	0.00176684	0.00462494	NA	Gm44114	6	57822571	57825297	1	TEC	predicted gene, 44114
1361	ENSMUSG00000019027	258.486	4.64259	0.223117	20.8079	3.67257e-96	1.16264e-94	110084	Dnah1	14	30982332	31045853	-1	protein_coding	dynein, axonemal, heavy chain 1
1362	ENSMUSG00000026222	15342.8	6.58513	0.0573429	114.838	0	0	20684	Sp100	1	85577709	85637719	1	protein_coding	nuclear antigen Sp100
1363	ENSMUSG00000003518	399.965	1.33387	0.210075	6.34949	2.16028e-10	1.07975e-09	72349	Dusp3	11	101861969	101877839	-1	protein_coding	dual specificity phosphatase 3 (vaccinia virus phosphatase VH1-related)
1364	ENSMUSG00000030310	14.3068	2.23068	0.549718	4.05785	4.95256e-05	0.000161162	232333	Slc6a1	6	114259596	114294493	1	protein_coding	solute carrier family 6 (neurotransmitter transporter, GABA), member 1
1365	ENSMUSG00000030313	303.756	1.16007	0.0956689	12.1259	7.70532e-34	9.05403e-33	320560	Dennd5b	6	148889569	149003178	-1	protein_coding	DENN/MADD domain containing 5B
1366	ENSMUSG00000104851	10.0034	3.01291	0.84053	3.58453	0.000337685	0.000985827	NA	E030026E10Rik	5	44893679	44895895	-1	TEC	RIKEN cDNA E030026E10 gene
1367	ENSMUSG00000104856	1.92358	3.82056	1.62278	2.35432	0.0185565	0.039786	NA	NA	NA	NA	NA	NA	NA	NA
1368	ENSMUSG00000049659	3196.92	2.39915	0.0612481	39.171	0	0	216549	Aftph	11	20635084	20691589	-1	protein_coding	aftiphilin
1369	ENSMUSG00000022216	1785.82	2.10778	0.0674913	31.2304	4.12316e-214	2.84921e-212	19186	Psme1	14	55815580	55818986	1	protein_coding	proteasome (prosome, macropain) activator subunit 1 (PA28 alpha)
1370	ENSMUSG00000102452	47.3361	1.92237	0.262869	7.31305	2.61155e-13	1.52001e-12	NA	Gm38344	9	101063755	101065107	-1	TEC	predicted gene, 38344
1371	ENSMUSG00000034947	545.687	2.05238	0.0923877	22.2149	2.46523e-109	8.71073e-108	217203	Tmem106a	11	101473068	101482614	1	protein_coding	transmembrane protein 106A
1372	ENSMUSG00000034949	80.6145	1.19674	0.241037	4.96497	6.87115e-07	2.6879e-06	103406	Zfr2	10	81068989	81087957	1	protein_coding	zinc finger RNA binding protein 2
1373	ENSMUSG00000106714	29.4951	3.14024	0.475201	6.60823	3.88948e-11	2.02943e-10	NA	Gm42546	5	117437954	117440545	1	TEC	predicted gene 42546
1374	ENSMUSG00000050014	363.291	3.96724	0.156604	25.333	1.38342e-141	6.40276e-140	328561	Apol10b	15	77468019	77480325	-1	protein_coding	apolipoprotein L 10B
1375	ENSMUSG00000041660	2.27224	4.33566	1.78652	2.42687	0.0152299	0.0333326	170442	Bbox1	2	110093042	110144905	-1	protein_coding	butyrobetaine (gamma), 2-oxoglutarate dioxygenase 1 (gamma-butyrobetaine hydroxylase)
1376	ENSMUSG00000027639	8061.21	2.54606	0.0314122	81.0534	0	0	56045	Samhd1	2	156939453	156977185	-1	protein_coding	SAM domain and HD domain, 1
1377	ENSMUSG00000040536	3.60987	4.47248	1.43114	3.12512	0.00177735	0.00465148	69352	Necab1	4	14952245	15149794	-1	protein_coding	N-terminal EF-hand calcium binding protein 1
1378	ENSMUSG00000046974	5.45063	5.59765	1.31336	4.2621	2.02515e-05	6.89404e-05	407814	BC053393	11	46462363	46480059	1	protein_coding	cDNA sequence BC053393
1379	ENSMUSG00000089648	18.3135	1.07692	0.386299	2.78779	0.0053069	0.0127576	NA	Gm15790	1	129724345	129725595	-1	processed_pseudogene	predicted pseudogene 15790
1380	ENSMUSG00000089643	5.51426	2.22551	0.8226	2.70545	0.0068211	0.0160664	NA	Gm16301	14	59651719	59652013	-1	processed_pseudogene	predicted gene 16301
1381	ENSMUSG00000089642	2.61447	4.59782	1.43003	3.2152	0.00130354	0.00348534	NA	NA	NA	NA	NA	NA	NA	NA
1382	ENSMUSG00000003657	9.35676	6.65673	1.24532	5.34538	9.02254e-08	3.80453e-07	12308	Calb2	8	110864134	110894842	-1	protein_coding	calbindin 2
1383	ENSMUSG00000108068	74.0178	5.11407	0.481442	10.6224	2.34487e-26	2.24635e-25	NA	Gm44075	6	63760836	63761051	-1	processed_pseudogene	predicted gene, 44075
1384	ENSMUSG00000046027	1223.63	2.25174	0.0711192	31.6614	5.27744e-220	3.75074e-218	170460	Stard5	7	83281167	83302335	1	protein_coding	StAR-related lipid transfer (START) domain containing 5
1385	ENSMUSG00000108436	15.7605	1.29833	0.501928	2.58669	0.0096904	0.0221452	115486493	Gm44851	7	80054017	80056325	1	lncRNA	predicted gene 44851
1386	ENSMUSG00000105636	102.656	1.38505	0.170794	8.10947	5.08418e-16	3.38033e-15	NA	Gm43625	5	146140061	146141599	-1	lncRNA	predicted gene 43625
1387	ENSMUSG00000100625	1.81734	4.01312	1.56688	2.56121	0.0104308	0.023668	71867	1700016G22Rik	13	5905507	5908091	-1	lncRNA	RIKEN cDNA 1700016G22 gene
1388	ENSMUSG00000096292	291.46	7.52592	0.515773	14.5915	3.1795e-48	5.0746e-47	NA	NA	NA	NA	NA	NA	NA	NA
1389	ENSMUSG00000054072	24412	6.67036	0.0442193	150.847	0	0	60440	Iigp1	18	60509099	60525706	1	protein_coding	interferon inducible GTPase 1
1390	ENSMUSG00000092021	1046.7	2.71525	0.0715485	37.9499	0	0	634650	Gbp11	5	105470908	105494338	-1	protein_coding	guanylate binding protein 11
1391	ENSMUSG00000099908	5.21316	6.4071	2.51417	2.54839	0.0108221	0.0244559	NA	Gm28539	16	18655334	18774997	1	protein_coding	predicted gene 28539
1392	ENSMUSG00000096736	79.0681	1.30439	0.204449	6.38001	1.77072e-10	8.90392e-10	NA	NA	NA	NA	NA	NA	NA	NA
1393	ENSMUSG00000037140	5.62697	2.47704	0.890381	2.782	0.00540254	0.0129688	57253	Tas2r108	6	40470463	40471475	1	protein_coding	taste receptor, type 2, member 108
1394	ENSMUSG00000039653	24.357	4.15554	0.700663	5.93087	3.01339e-09	1.39699e-08	12012	Baat	4	49489422	49506557	-1	protein_coding	bile acid-Coenzyme A: amino acid N-acyltransferase
1395	ENSMUSG00000039652	457.157	1.85775	0.0940503	19.7527	7.6065e-87	2.17107e-85	208922	Cpeb3	19	36998691	37186000	-1	protein_coding	cytoplasmic polyadenylation element binding protein 3
1396	ENSMUSG00000106927	15.9928	3.27049	0.671735	4.86873	1.12319e-06	4.31063e-06	NA	Gm43598	5	150520527	150523005	-1	lncRNA	predicted gene 43598
1397	ENSMUSG00000108196	6.31884	2.79865	0.866314	3.23053	0.00123562	0.00331723	NA	Gm36328	6	134731209	134732155	1	lncRNA	predicted gene, 36328
1398	ENSMUSG00000030037	72.0705	1.27415	0.364076	3.49969	0.000465796	0.00133178	68499	Mrpl53	6	83086021	83086920	1	protein_coding	mitochondrial ribosomal protein L53
1399	ENSMUSG00000025584	81.8805	1.54047	0.185294	8.31367	9.27869e-17	6.38e-16	18584	Pde8a	7	80863344	80984281	1	protein_coding	phosphodiesterase 8A
1400	ENSMUSG00000022582	4.0741	4.91996	1.36133	3.61408	0.000301416	0.000885333	546644	Ly6g	15	75027089	75030975	1	protein_coding	lymphocyte antigen 6 complex, locus G
1401	ENSMUSG00000022587	7768.09	3.5384	0.208788	16.9473	2.01535e-64	4.16183e-63	17069	Ly6e	15	74826900	74831752	1	protein_coding	lymphocyte antigen 6 complex, locus E
1402	ENSMUSG00000022584	100.264	1.88938	0.211261	8.94334	3.77588e-19	2.85607e-18	100041546	Ly6c2	15	74980007	74983819	-1	protein_coding	lymphocyte antigen 6 complex, locus C2
1403	ENSMUSG00000090199	2.14064	3.5979	1.50436	2.39164	0.0167731	0.036334	NA	Gm16029	15	7427378	7440862	1	lncRNA	predicted gene 16029
1404	ENSMUSG00000020694	3542.51	1.30844	0.0337999	38.7114	0	0	24086	Tlk2	11	105069633	105174785	1	protein_coding	tousled-like kinase 2 (Arabidopsis)
1405	ENSMUSG00000020690	4.53546	3.54693	1.24368	2.85197	0.00434498	0.010639	70894	Efcab3	11	104954418	105008363	1	protein_coding	EF-hand calcium binding domain 3
1406	ENSMUSG00000020692	250.309	1.44964	0.132618	10.9309	8.20029e-28	8.18258e-27	217011	Nle1	11	82791594	82799237	-1	protein_coding	notchless homolog 1
1407	ENSMUSG00000038884	28.3108	1.66162	0.413844	4.01509	5.94226e-05	0.000191618	319278	Shfl	9	20779938	20785603	1	protein_coding	shiftless antiviral inhibitor of ribosomal frameshifting
1408	ENSMUSG00000039131	15.1464	1.82265	0.504936	3.60966	0.000306599	0.000899919	54120	Gipc2	3	151799170	151871867	-1	protein_coding	GIPC PDZ domain containing family, member 2
1409	ENSMUSG00000021779	30.6688	4.19423	0.563445	7.4439	9.77556e-14	5.8173e-13	21834	Thrb	14	4431611	4809435	-1	protein_coding	thyroid hormone receptor beta
1410	ENSMUSG00000049037	47.5806	5.58839	0.671214	8.3258	8.37639e-17	5.7739e-16	269799	Clec4a1	6	122898807	122911578	1	protein_coding	C-type lectin domain family 4, member a1
1411	ENSMUSG00000086761	2.03912	4.01272	1.5155	2.64779	0.00810203	0.0187995	NA	Cep112os1	11	108419923	108424490	-1	lncRNA	centrosomal protein 112, opposite strand 1
1412	ENSMUSG00000053007	9265.3	2.91148	0.0425653	68.4002	0	0	231991	Creb5	6	53264255	53677361	1	protein_coding	cAMP responsive element binding protein 5
1413	ENSMUSG00000032878	5.30625	2.10256	0.736697	2.85403	0.00431683	0.0105763	216613	Ccdc85a	11	28335685	28534324	-1	protein_coding	coiled-coil domain containing 85A
1414	ENSMUSG00000070388	3.37282	4.01303	1.47059	2.72886	0.00635536	0.0150561	628100	Fbxo39	11	72205270	72210242	1	protein_coding	F-box protein 39
1415	ENSMUSG00000070385	50.7818	5.7021	0.743778	7.6664	1.76893e-14	1.09146e-13	229665	Ampd1	3	102981330	103007036	1	protein_coding	adenosine monophosphate deaminase 1
1416	ENSMUSG00000027347	11.9693	1.32563	0.544716	2.43362	0.0149486	0.0327946	19419	Rasgrp1	2	117110474	117173482	-1	protein_coding	RAS guanyl releasing protein 1
1417	ENSMUSG00000027345	5.00755	5.59808	1.33335	4.19852	2.6867e-05	9.01201e-05	70845	4921508D12Rik	2	132266661	132294419	1	lncRNA	RIKEN cDNA 4921508D12 gene
1418	ENSMUSG00000027967	1.92844	4.01314	1.764	2.27503	0.0229044	0.0480509	11924	Neurog2	3	127426784	127429280	1	protein_coding	neurogenin 2
1419	ENSMUSG00000031740	154.017	1.24495	0.15248	8.16472	3.2218e-16	2.16458e-15	17390	Mmp2	8	93553919	93580048	1	protein_coding	matrix metallopeptidase 2
1420	ENSMUSG00000073676	4934.53	1.00451	0.0305403	32.8914	2.91941e-237	2.22714e-235	15528	Hspe1	1	55127291	55130466	1	protein_coding	heat shock protein 1 (chaperonin 10)
1421	ENSMUSG00000030134	2.39281	4.59817	1.44722	3.17725	0.00148681	0.00394029	70727	Rasgef1a	6	117988399	118068507	1	protein_coding	RasGEF domain family, member 1A
1422	ENSMUSG00000045932	17560.3	4.42583	0.0326552	135.532	0	0	15958	Ifit2	19	34528094	34553819	1	protein_coding	interferon-induced protein with tetratricopeptide repeats 2
1423	ENSMUSG00000048284	2.84628	4.8201	1.38963	3.46861	0.000523156	0.00148573	387353	Tas2r126	6	42411469	42412398	1	protein_coding	taste receptor, type 2, member 126
1424	ENSMUSG00000000125	1.47877	3.82018	1.53472	2.48916	0.0128045	0.0285273	22415	Wnt3	11	103664976	103708783	1	protein_coding	wingless-type MMTV integration site family, member 3
1425	ENSMUSG00000082955	14.6183	1.07315	0.453304	2.3674	0.0179134	0.0385463	NA	Gm8036	X	136104364	136107512	-1	processed_pseudogene	predicted gene 8036
1426	ENSMUSG00000026305	12019.6	1.34251	0.217237	6.17993	6.41309e-10	3.11429e-09	16978	Lrrfip1	1	90926459	91056666	1	protein_coding	leucine rich repeat (in FLII) interacting protein 1
1427	ENSMUSG00000057143	3386.54	4.5068	0.066617	67.6524	0	0	319236	Trim12c	7	103987961	104002569	-1	protein_coding	tripartite motif-containing 12C
1428	ENSMUSG00000052516	72.6186	2.60836	0.272602	9.56839	1.08587e-21	8.9577e-21	268902	Robo2	16	73688727	74208713	-1	protein_coding	roundabout guidance receptor 2
1429	ENSMUSG00000055216	26.4177	2.76676	0.416566	6.64183	3.09821e-11	1.62677e-10	NA	9430025C20Rik	4	3806635	3808751	-1	pseudogene	RIKEN cDNA 9430025C20 gene
1430	ENSMUSG00000106715	17.655	3.10144	1.31842	2.35239	0.0186531	0.0399726	105180375	Tmem265	7	127160562	127166112	1	protein_coding	transmembrane protein 265
1431	ENSMUSG00000107045	147.076	6.8053	0.555058	12.2605	1.47566e-34	1.76555e-33	NA	Gm43636	6	127295304	127297538	1	TEC	predicted gene 43636
1432	ENSMUSG00000107043	9.36839	3.65807	0.94361	3.87668	0.000105891	0.000330401	NA	Gm42849	5	34104370	34106176	1	lncRNA	predicted gene 42849
1433	ENSMUSG00000002227	1037.29	2.93516	0.0834143	35.1877	3.08292e-271	2.78647e-269	17454	Mov10	3	104702152	104725879	-1	protein_coding	Mov10 RISC complex RNA helicase
1434	ENSMUSG00000078349	247.124	3.64276	0.1681	21.6701	3.92583e-104	1.34156e-102	100382	AW011738	4	156287727	156295020	1	lncRNA	expressed sequence AW011738
1435	ENSMUSG00000001750	1379.77	2.26369	0.0679148	33.3313	1.36113e-243	1.09179e-241	27060	Tcirg1	19	3946050	3957133	-1	protein_coding	T cell, immune regulator 1, ATPase, H+ transporting, lysosomal V0 protein A3
1436	ENSMUSG00000020889	1100.11	1.04802	0.0566845	18.4886	2.55081e-76	6.2141e-75	217166	Nr1d1	11	98658758	98666159	-1	protein_coding	nuclear receptor subfamily 1, group D, member 1
1437	ENSMUSG00000096940	21.4835	4.85579	0.764768	6.34937	2.16197e-10	1.08038e-09	NA	Gm4755	12	8814901	8821181	-1	lncRNA	predicted gene 4755
1438	ENSMUSG00000096946	15.4287	1.26201	0.444218	2.84097	0.00449765	0.0109848	NA	NA	NA	NA	NA	NA	NA	NA
1439	ENSMUSG00000039756	4483.97	1.07022	0.132085	8.10253	5.38299e-16	3.57233e-15	99480	Dnttip2	3	122068037	122078920	1	protein_coding	deoxynucleotidyltransferase, terminal, interacting protein 2
1440	ENSMUSG00000063268	2783.88	4.95659	0.0775572	63.9088	0	0	671535	Parp10	15	76115374	76127641	-1	protein_coding	poly (ADP-ribose) polymerase family, member 10
1441	ENSMUSG00000055172	638.578	1.07019	0.0773081	13.8431	1.39987e-43	2.01043e-42	50909	C1ra	6	124489364	124500402	1	protein_coding	complement component 1, r subcomponent A
1442	ENSMUSG00000097097	18.4307	1.29276	0.417871	3.0937	0.0019768	0.00512613	NA	5033426O07Rik	8	121925453	121930341	-1	lncRNA	RIKEN cDNA 5033426O07 gene
1443	ENSMUSG00000030187	251.318	1.29191	0.115443	11.191	4.51548e-29	4.6566e-28	16633	Klra2	6	131196186	131224325	-1	protein_coding	killer cell lectin-like receptor, subfamily A, member 2
1444	ENSMUSG00000104668	1.82708	4.33494	1.51811	2.85548	0.00429712	0.0105321	NA	Vmn2r-ps24	5	138530339	138531196	1	processed_pseudogene	vomeronasal 2, receptor, pseudogene 24
1445	ENSMUSG00000063889	175.169	1.90565	0.138689	13.7404	5.81384e-43	8.24984e-42	12916	Crem	18	3266048	3337748	-1	protein_coding	cAMP responsive element modulator
1446	ENSMUSG00000069308	13.1989	1.45995	0.510338	2.86076	0.00422629	0.0103697	319188	H2bc22	13	21971631	21973383	1	protein_coding	H2B clustered histone 22
1447	ENSMUSG00000069303	25.3594	1.24714	0.394917	3.15799	0.00158863	0.00418876	665622	H2bc24	13	22017913	22021700	1	protein_coding	H2B clustered histone 24
1448	ENSMUSG00000069307	26.7074	1.27619	0.358227	3.56252	0.000367315	0.00106634	665596	H2bc23	13	21990782	21994367	-1	protein_coding	H2B clustered histone 23
1449	ENSMUSG00000098128	2.60464	4.33478	1.45187	2.98566	0.00282971	0.0071469	100042143	Gm3693	12	81275058	81290032	1	lncRNA	predicted gene 3693
1450	ENSMUSG00000103978	60.3848	1.97155	0.233683	8.43687	3.25937e-17	2.29167e-16	NA	4930474B08Rik	1	90798305	90799141	-1	TEC	RIKEN cDNA 4930474B08 gene
1451	ENSMUSG00000036912	290.583	4.4906	0.206248	21.7728	4.20396e-105	1.44452e-103	330890	Piwil4	9	14607526	14652036	-1	protein_coding	piwi-like RNA-mediated gene silencing 4
1452	ENSMUSG00000070031	1933.87	3.7211	0.0713932	52.1212	0	0	434484	Sp140	1	85528099	85572758	1	protein_coding	Sp140 nuclear body protein
1453	ENSMUSG00000070034	6302.93	7.81371	0.120528	64.8292	0	0	109032	Sp110	1	85504620	85526538	-1	protein_coding	Sp110 nuclear body protein
1454	ENSMUSG00000105003	17.6907	2.27723	0.444869	5.11887	3.07366e-07	1.2377e-06	NA	Gm40055	3	57861076	57865646	-1	lncRNA	predicted gene, 40055
1455	ENSMUSG00000069874	7134.28	8.49776	0.144455	58.8263	0	0	54396	Irgm2	11	58090444	58113608	1	protein_coding	immunity-related GTPase family M member 2
1456	ENSMUSG00000028270	2086.39	9.1055	0.302952	30.0559	1.82682e-198	1.18062e-196	14469	Gbp2	3	142326363	142343769	1	protein_coding	guanylate binding protein 2
1457	ENSMUSG00000032110	12.2228	6.50499	1.24263	5.23484	1.65129e-07	6.80426e-07	11451	Acrv1	9	36604516	36610139	1	protein_coding	acrosomal vesicle protein 1
1458	ENSMUSG00000071342	6.63459	5.01304	1.31916	3.80018	0.000144589	0.000443982	380755	Lsmem1	12	40225492	40249489	-1	protein_coding	leucine-rich single-pass membrane protein 1
1459	ENSMUSG00000060519	12420.7	4.46994	0.0445542	100.326	0	0	30935	Tor3a	1	156481187	156501926	-1	protein_coding	torsin family 3, member A
1460	ENSMUSG00000026715	87.5362	4.09782	0.340413	12.0378	2.24887e-33	2.61296e-32	11905	Serpinc1	1	160806155	160833433	1	protein_coding	serine (or cysteine) peptidase inhibitor, clade C (antithrombin), member 1
1461	ENSMUSG00000026712	12.5622	3.85602	0.817252	4.71827	2.37857e-06	8.88394e-06	17533	Mrc1	2	14234203	14336868	1	protein_coding	mannose receptor, C type 1
1462	ENSMUSG00000086261	17.1277	1.3305	0.396696	3.35396	0.000796645	0.00219957	NA	Gm3765	7	106797950	106799396	-1	processed_pseudogene	predicted gene 3765
1463	ENSMUSG00000083520	11.3052	3.64728	0.823737	4.42772	9.52331e-06	3.35313e-05	NA	Gm6418	X	111368730	111372600	-1	processed_pseudogene	predicted gene 6418
1464	ENSMUSG00000003283	79.5579	5.204	0.479467	10.8537	1.91504e-27	1.8875e-26	15162	Hck	2	152950388	152993361	1	protein_coding	hemopoietic cell kinase
1465	ENSMUSG00000044378	15.8908	1.2972	0.426274	3.04312	0.00234139	0.00599491	277898	Slc15a5	6	137960584	138056914	-1	protein_coding	solute carrier family 15, member 5
1466	ENSMUSG00000055373	3.51338	4.82031	1.35727	3.55148	0.000383069	0.00110863	14348	Fut9	4	25609332	25800244	-1	protein_coding	fucosyltransferase 9
1467	ENSMUSG00000052415	10.5648	3.88307	0.822687	4.71998	2.35866e-06	8.81089e-06	99681	Tchh	3	93349637	93356384	1	protein_coding	trichohyalin
1468	ENSMUSG00000090303	7.13829	3.56998	0.949748	3.75887	0.00017068	0.000518105	NA	Vmn2r-ps3	3	63960452	63963031	-1	unprocessed_pseudogene	vomeronasal 2, receptor, pseudogene 3
1469	ENSMUSG00000102437	9.47917	3.28417	0.83221	3.94633	7.93596e-05	0.000251813	NA	NA	NA	NA	NA	NA	NA	NA
1470	ENSMUSG00000056130	5.64827	5.26058	1.32669	3.96519	7.33386e-05	0.000233743	225471	Ticam2	18	46690358	46707600	-1	protein_coding	toll-like receptor adaptor molecule 2
1471	ENSMUSG00000102433	210.406	4.43101	0.233107	19.0084	1.45191e-80	3.77679e-79	NA	Gm38050	1	173676715	173678346	-1	unprocessed_pseudogene	predicted gene, 38050
1472	ENSMUSG00000046561	188.927	1.07732	0.119174	9.03992	1.56784e-19	1.20306e-18	271970	Arsj	3	126157333	126234024	1	protein_coding	arylsulfatase J
1473	ENSMUSG00000097933	3.38242	4.33478	1.43486	3.02104	0.00251904	0.00641552	67518	1700039M10Rik	14	57809071	57809825	1	lncRNA	RIKEN cDNA 1700039M10 gene
1474	ENSMUSG00000098650	30.698	4.94388	1.49284	3.31172	0.000927234	0.00253433	NA	Commd1b	11	22784744	22932090	-1	protein_coding	COMM domain containing 1B
1475	ENSMUSG00000096890	8.12806	5.7134	1.26036	4.53314	5.8114e-06	2.09194e-05	NA	Gm20797	8	21331368	21332366	-1	unprocessed_pseudogene	predicted gene, 20797
1476	ENSMUSG00000106692	2.3764	3.37332	1.42832	2.36174	0.0181893	0.0391028	NA	Gm36447	5	150746324	150790066	1	lncRNA	predicted gene, 36447
1477	ENSMUSG00000106698	17.002	1.33082	0.413963	3.21483	0.00130521	0.00348942	NA	Gm43599	5	92437911	92450619	1	lncRNA	predicted gene 43599
1478	ENSMUSG00000096992	237.223	1.20426	0.137051	8.78696	1.53662e-18	1.13578e-17	108167617	Gm26788	1	34204937	34217527	-1	lncRNA	predicted gene, 26788
1479	ENSMUSG00000093749	49.1154	4.87222	0.499442	9.75533	1.75038e-22	1.48362e-21	NA	4921523L03Rik	9	107868883	107872855	-1	lncRNA	RIKEN cDNA 4921523L03 gene
1480	ENSMUSG00000033554	734.872	1.03922	0.106316	9.77484	1.44379e-22	1.22673e-21	69740	Dph5	3	115681486	115728010	1	protein_coding	diphthamide biosynthesis 5
1481	ENSMUSG00000060985	7.22194	4.63596	1.29681	3.57489	0.000350375	0.00102013	214575	Tdrd5	1	156082866	156131234	-1	protein_coding	tudor domain containing 5
1482	ENSMUSG00000049305	722.546	1.31241	0.389296	3.37123	0.000748331	0.00207467	72454	Ccdc71	9	108337726	108343137	1	protein_coding	coiled-coil domain containing 71
1483	ENSMUSG00000060988	3.26959	3.51045	1.37404	2.55483	0.0106239	0.0240647	271786	Galnt13	2	54326329	55008321	1	protein_coding	polypeptide N-acetylgalactosaminyltransferase 13
1484	ENSMUSG00000105181	4.6099	2.96273	1.19276	2.48393	0.012994	0.0289032	NA	Gm19620	5	100661053	100661486	-1	processed_pseudogene	predicted gene, 19620
1485	ENSMUSG00000039543	15.0819	6.96701	1.23265	5.65208	1.58517e-08	7.01627e-08	76670	Cfap70	14	20444261	20502294	-1	protein_coding	cilia and flagella associated protein 70
1486	ENSMUSG00000028845	17.3621	2.56333	0.515851	4.96913	6.72537e-07	2.63294e-06	24084	Tekt2	4	126215914	126219481	-1	protein_coding	tektin 2
1487	ENSMUSG00000028840	196.235	1.33166	0.130043	10.2401	1.31059e-24	1.19061e-23	68040	Zfp593	4	133970600	133972903	-1	protein_coding	zinc finger protein 593
1488	ENSMUSG00000028841	231.829	3.8503	0.17796	21.6357	8.28105e-104	2.82598e-102	194231	Cnksr1	4	133955352	133965710	-1	protein_coding	connector enhancer of kinase suppressor of Ras 1
1489	ENSMUSG00000034675	21.0345	1.40429	0.433382	3.2403	0.00119404	0.00321287	56320	Dbn1	13	55621242	55635924	-1	protein_coding	drebrin 1
1490	ENSMUSG00000021676	35.0722	2.19194	0.310315	7.0636	1.62246e-12	9.09115e-12	544963	Iqgap2	13	95763682	96028991	-1	protein_coding	IQ motif containing GTPase activating protein 2
1491	ENSMUSG00000042772	3408.9	1.057	0.0366151	28.8679	3.02504e-183	1.80102e-181	226517	Smg7	1	152712746	152778397	-1	protein_coding	SMG7 nonsense mediated mRNA decay factor
1492	ENSMUSG00000025743	9990.89	1.16149	0.0213893	54.3023	0	0	20970	Sdc3	4	130519848	130553630	1	protein_coding	syndecan 3
1493	ENSMUSG00000025746	1912.68	4.63838	0.0828226	56.0038	0	0	16193	Il6	5	30218112	30224979	1	protein_coding	interleukin 6
1494	ENSMUSG00000049897	13.1483	2.03904	0.593326	3.43662	0.000589013	0.00166047	279029	Stkld1	2	26824059	26843508	1	protein_coding	serine/threonine kinase-like domain containing 1
1495	ENSMUSG00000049891	39.308	1.72211	0.285258	6.03703	1.56977e-09	7.43206e-09	NA	Gm7984	8	76125139	76125676	1	processed_pseudogene	predicted gene 7984
1496	ENSMUSG00000102562	36.9309	2.16505	0.32831	6.59455	4.26549e-11	2.21866e-10	NA	Gm37694	16	77482165	77484297	1	TEC	predicted gene, 37694
1497	ENSMUSG00000075249	4.14888	3.22107	1.35998	2.36846	0.0178623	0.0384496	241516	Fsip2	2	82773978	82839281	1	protein_coding	fibrous sheath-interacting protein 2
1498	ENSMUSG00000041272	2.28435	3.85833	1.57716	2.44637	0.0144301	0.0317549	252838	Tox	4	6686353	6991557	-1	protein_coding	thymocyte selection-associated high mobility group box
1499	ENSMUSG00000048852	707.157	5.82886	0.331429	17.5871	3.09568e-69	6.87054e-68	620913	Gm12185	11	48795483	48883053	-1	protein_coding	predicted gene 12185
1500	ENSMUSG00000050312	766.605	1.4931	0.41385	3.60782	0.000308778	0.000905677	106338	Nsun3	16	62552807	62607181	-1	protein_coding	NOL1/NOP2/Sun domain family member 3
1501	ENSMUSG00000087477	21.2165	7.07875	1.25366	5.64648	1.63769e-08	7.24228e-08	NA	Gm13822	5	115055374	115061336	-1	lncRNA	predicted gene 13822
1502	ENSMUSG00000036158	157.004	1.00778	0.291365	3.45883	0.000542519	0.00153722	106042	Prickle1	15	93396995	93493772	-1	protein_coding	prickle planar cell polarity protein 1
1503	ENSMUSG00000029859	70.4741	1.27	0.202014	6.28668	3.24336e-10	1.60533e-09	13835	Epha1	6	42335421	42350202	-1	protein_coding	Eph receptor A1
1504	ENSMUSG00000006675	22.1237	1.28431	0.374818	3.4265	0.000611424	0.00172015	74443	P4htm	9	108456061	108474866	-1	protein_coding	prolyl 4-hydroxylase, transmembrane (endoplasmic reticulum)
1505	ENSMUSG00000097345	21.3374	1.13774	0.36064	3.15479	0.00160616	0.00423096	NA	NA	NA	NA	NA	NA	NA	NA
1506	ENSMUSG00000105543	7.62337	1.79893	0.696277	2.58364	0.00977625	0.0223189	NA	Gm43169	5	23068810	23073543	-1	TEC	predicted gene 43169
1507	ENSMUSG00000079222	148.176	8.59197	1.02536	8.37948	5.31621e-17	3.70752e-16	NA		GL456221.1	17591	30203	-1	protein_coding
1508	ENSMUSG00000079227	18.3893	5.51267	1.05932	5.20399	1.95054e-07	7.98328e-07	12774	Ccr5	9	123921580	123947736	1	protein_coding	chemokine (C-C motif) receptor 5
1509	ENSMUSG00000010067	791.787	1.73719	0.0736532	23.5861	5.35604e-123	2.14465e-121	56289	Rassf1	9	107428754	107439466	1	protein_coding	Ras association (RalGDS/AF-6) domain family member 1
1510	ENSMUSG00000093378	6.00234	5.53658	1.29571	4.27301	1.92853e-05	6.57948e-05	NA	Gm20663	7	105550775	105692544	1	lncRNA	predicted gene 20663
1511	ENSMUSG00000108112	14.937	3.78686	0.759632	4.98512	6.19227e-07	2.43111e-06	NA	Gm45193	6	57462106	57603015	1	lncRNA	predicted gene 45193
1512	ENSMUSG00000066258	14.8583	2.56165	0.573475	4.46689	7.93636e-06	2.81823e-05	76681	Trim12a	7	103949101	103964673	-1	protein_coding	tripartite motif-containing 12A
1513	ENSMUSG00000109249	2.14602	3.82072	1.52919	2.49853	0.012471	0.0278367	NA	Gm44610	7	66265070	66268896	-1	TEC	predicted gene 44610
1514	ENSMUSG00000109241	7.21461	2.64083	0.815079	3.23997	0.00119541	0.00321622	NA	Gm7434	8	4441726	4442133	1	processed_pseudogene	predicted gene 7434
1515	ENSMUSG00000077212	15.0674	1.88453	0.444166	4.24286	2.2069e-05	7.48007e-05	NA	Snord69	14	30736244	30736323	-1	snoRNA	small nucleolar RNA, C/D box 69
1516	ENSMUSG00000052684	3754.61	1.81156	0.0367592	49.2817	0	0	16476	Jun	4	94937271	94940459	-1	protein_coding	jun proto-oncogene
1517	ENSMUSG00000038806	1048.3	1.08148	0.0631076	17.137	7.85441e-66	1.65068e-64	208768	Sde2	1	180678692	180695678	1	protein_coding	SDE2 telomere maintenance homolog (S. pombe)
1518	ENSMUSG00000106224	19.1574	1.63162	0.427764	3.81429	0.000136576	0.000420724	NA	Gm43823	3	121515241	121517087	-1	TEC	predicted gene 43823
1519	ENSMUSG00000052837	361.819	1.14487	0.104041	11.004	3.65438e-28	3.68034e-27	16477	Junb	8	85701113	85705347	-1	protein_coding	jun B proto-oncogene
1520	ENSMUSG00000107578	4.74531	2.89174	1.04115	2.77744	0.00547896	0.0131371	NA	Gm32536	6	124928284	124928728	-1	processed_pseudogene	predicted gene, 32536
1521	ENSMUSG00000090942	2794.71	7.37635	0.152457	48.383	0	0	240328	F830016B08Rik	18	60426452	60436088	1	protein_coding	RIKEN cDNA F830016B08 gene
1522	ENSMUSG00000030921	12584.9	5.82851	0.0611223	95.3582	0	0	20128	Trim30a	7	104058232	104114400	-1	protein_coding	tripartite motif-containing 30A
1523	ENSMUSG00000003418	3.94943	3.06083	1.31545	2.32683	0.0199741	0.0425039	241230	St8sia6	2	13655832	13798875	-1	protein_coding	ST8 alpha-N-acetyl-neuraminide alpha-2,8-sialyltransferase 6
1524	ENSMUSG00000003411	5.24791	5.82	1.32805	4.38237	1.17395e-05	4.09872e-05	69908	Rab3b	4	108736260	108800521	1	protein_coding	RAB3B, member RAS oncogene family
1525	ENSMUSG00000049516	2632.04	1.31743	0.0366036	35.9918	1.12541e-283	1.06342e-281	101685	Spty2d1	7	46640144	46658159	-1	protein_coding	SPT2 chromatin protein domain containing 1
1526	ENSMUSG00000072492	2.04415	4.18275	1.51173	2.76687	0.0056597	0.0135431	100151693	Gm10364	14	55275919	55280436	1	transcribed_processed_pseudogene	predicted pseudogene 10364
1527	ENSMUSG00000022313	459.392	1.57358	0.149473	10.5275	6.45035e-26	6.1206e-25	78581	Utp23	15	51740825	51748010	1	protein_coding	UTP23 small subunit processome component
1528	ENSMUSG00000022311	13.3971	3.02968	0.686732	4.41173	1.02548e-05	3.59746e-05	239420	Csmd3	15	47444033	48655459	-1	protein_coding	CUB and Sushi multiple domains 3
1529	ENSMUSG00000100594	6.5298	1.89233	0.661995	2.85852	0.00425624	0.0104391	102640772	2810414N06Rik	1	151624697	151630801	-1	lncRNA	RIKEN cDNA 2810414N06 gene
1530	ENSMUSG00000034825	8.27307	3.44112	0.848595	4.05508	5.01172e-05	0.000162811	78593	Nrip3	7	109357262	109381232	-1	protein_coding	nuclear receptor interacting protein 3
1531	ENSMUSG00000042256	14.7139	1.71745	0.470781	3.64809	0.000264197	0.000782013	627626	Ptchd4	17	42626838	42815968	1	protein_coding	patched domain containing 4
1532	ENSMUSG00000041506	678.14	1.47735	0.0759727	19.4458	3.16412e-84	8.69297e-83	27966	Rrp9	9	106353162	106362623	1	protein_coding	ribosomal RNA processing 9, U3 small nucleolar RNA binding protein
1533	ENSMUSG00000024354	23.4219	1.00679	0.347073	2.9008	0.00372209	0.00922974	20522	Slc23a1	18	35747657	35760297	-1	protein_coding	solute carrier family 23 (nucleobase transporters), member 1
1534	ENSMUSG00000003992	10.1688	1.29324	0.547994	2.35995	0.0182773	0.0392616	66970	Ssbp2	13	91608402	91851548	1	protein_coding	single-stranded DNA binding protein 2
1535	ENSMUSG00000084087	43.1571	1.01125	0.252984	3.9973	6.40703e-05	0.000205595	NA	Gm13650	2	77086335	77086767	-1	processed_pseudogene	predicted gene 13650
1536	ENSMUSG00000084088	34.5843	4.10936	0.501955	8.1867	2.68485e-16	1.81409e-15	NA	Gm12941	4	126940176	126940395	1	processed_pseudogene	predicted gene 12941
1537	ENSMUSG00000106795	1.38751	4.47241	1.76141	2.5391	0.0111138	0.0250514	433945	Gm43050	5	119964187	119970100	-1	lncRNA	predicted gene 43050
1538	ENSMUSG00000094447	21.026	1.48871	0.401583	3.70711	0.000209638	0.000629696	77358	9430069I07Rik	15	34349197	34358018	-1	protein_coding	RIKEN cDNA 9430069I07 gene
1539	ENSMUSG00000017652	345.695	2.39628	0.169874	14.1062	3.47639e-45	5.17126e-44	21939	Cd40	2	164897547	164914868	1	protein_coding	CD40 antigen
1540	ENSMUSG00000079076	17.9116	1.37772	0.409906	3.36107	0.000776415	0.00214704	100040999	Gm3086	12	70010183	70016510	1	transcribed_processed_pseudogene	predicted gene 3086
1541	ENSMUSG00000023206	381.336	1.70725	0.0909201	18.7775	1.15327e-78	2.90014e-77	16169	Il15ra	2	11710101	11739128	1	protein_coding	interleukin 15 receptor, alpha chain
1542	ENSMUSG00000106802	7.74648	1.69615	0.608968	2.78529	0.00534802	0.0128503	NA	Gm42885	5	134510087	134514300	-1	TEC	predicted gene 42885
1543	ENSMUSG00000030157	476.768	2.68459	0.117274	22.8915	5.64124e-116	2.14195e-114	93694	Clec2d	6	129157578	129163497	1	protein_coding	C-type lectin domain family 2, member d
1544	ENSMUSG00000000409	120.993	2.01455	0.179085	11.2491	2.3394e-29	2.43364e-28	16818	Lck	4	129442137	129467434	-1	protein_coding	lymphocyte protein tyrosine kinase
1545	ENSMUSG00000091947	17.1744	4.58131	0.773764	5.92081	3.20358e-09	1.48323e-08	NA	6530401F13Rik	12	81579710	81604232	1	lncRNA	RIKEN cDNA 6530401F13 gene
1546	ENSMUSG00000020790	3759.35	1.98385	0.0346978	57.1751	0	0	11736	Ankfy1	11	72580832	72662972	1	protein_coding	ankyrin repeat and FYVE domain containing 1
1547	ENSMUSG00000025314	16.4101	1.08054	0.44222	2.44344	0.0145479	0.0319773	19271	Ptprj	2	90260098	90410939	-1	protein_coding	protein tyrosine phosphatase, receptor type, J
1548	ENSMUSG00000028141	12.6277	2.32454	0.566388	4.10415	4.05797e-05	0.00013332	53814	Oaz3	3	94339721	94351222	-1	protein_coding	ornithine decarboxylase antizyme 3
1549	ENSMUSG00000068299	7.95215	1.2842	0.557319	2.30425	0.0212086	0.0448517	75541	Nat8f4	6	85876033	85881866	-1	protein_coding	N-acetyltransferase 8 (GCN5-related) family member 4
1550	ENSMUSG00000022938	48.4546	7.73779	1.19817	6.45801	1.06091e-10	5.40553e-10	52793	Fam3b	16	97272165	97316016	-1	protein_coding	FAM3 metabolism regulating signaling molecule B
1551	ENSMUSG00000037541	4.40064	2.40258	0.931381	2.57959	0.00989185	0.0225663	210274	Shank2	7	143555665	143978231	1	protein_coding	SH3 and multiple ankyrin repeat domains 2
1552	ENSMUSG00000037542	24.2401	6.62109	1.20696	5.48578	4.11655e-08	1.77605e-07	237320	Aldh8a1	10	21253190	21272484	1	protein_coding	aldehyde dehydrogenase 8 family, member A1
1553	ENSMUSG00000033847	253.924	3.87146	0.171372	22.591	5.31268e-113	1.95184e-111	232889	Pla2g4c	7	13058580	13094597	1	protein_coding	phospholipase A2, group IVC (cytosolic, calcium-independent)
1554	ENSMUSG00000071645	646.159	1.37054	0.0692539	19.79	3.62761e-87	1.04376e-85	70044	Tut1	19	8931211	8943574	1	protein_coding	terminal uridylyl transferase 1, U6 snRNA-specific
1555	ENSMUSG00000034165	1472.15	1.23462	0.408451	3.0227	0.00250531	0.0063838	12445	Ccnd3	17	47815976	47910616	1	protein_coding	cyclin D3
1556	ENSMUSG00000074508	15.9518	4.1551	0.805747	5.15683	2.51162e-07	1.01894e-06	NA	Gm10706	9	14615938	14630354	1	lncRNA	predicted gene 10706
1557	ENSMUSG00000073739	2.04224	3.37294	1.45532	2.31766	0.0204679	0.0434473	100038595	Gm16287	4	138902716	138907966	-1	lncRNA	predicted gene 16287
1558	ENSMUSG00000074502	7.96174	4.05144	1.3111	3.0901	0.00200087	0.00518638	546118	Ubtfl1	9	18315714	18324473	1	protein_coding	upstream binding transcription factor, RNA polymerase I-like 1
1559	ENSMUSG00000052276	51.4164	1.9626	0.246344	7.96691	1.6269e-15	1.05351e-14	239790	Ostn	16	27126239	27169962	1	protein_coding	osteocrin
1560	ENSMUSG00000089276	1.60501	4.33506	1.53856	2.81761	0.00483821	0.0117293	NA	NA	NA	NA	NA	NA	NA	NA
1561	ENSMUSG00000049721	2.71103	4.18291	1.42466	2.93607	0.00332402	0.0083183	53897	Gal3st1	11	3933636	3949326	1	protein_coding	galactose-3-O-sulfotransferase 1
1562	ENSMUSG00000105076	69.3004	1.57207	0.219876	7.14981	8.68971e-13	4.93564e-12	330052	A930003O13Rik	5	22943908	22951905	-1	lncRNA	RIKEN cDNA A930003O13 gene
1563	ENSMUSG00000030732	2.94282	2.96394	1.28528	2.30606	0.0211073	0.0446601	69121	Chrdl2	7	99655379	99683935	1	protein_coding	chordin-like 2
1564	ENSMUSG00000083335	4.29263	2.47755	0.916743	2.70255	0.00688096	0.0161967	NA	Gm13397	2	26924692	26925569	1	processed_pseudogene	predicted gene 13397
1565	ENSMUSG00000028427	68.2578	4.30596	0.383455	11.2294	2.92572e-29	3.03094e-28	11832	Aqp7	4	41033074	41048139	-1	protein_coding	aquaporin 7
1566	ENSMUSG00000087364	4.08021	3.403	1.18873	2.86273	0.00420007	0.0103145	NA	Gm13398	2	26927297	26930865	1	protein_coding	predicted gene 13398
1567	ENSMUSG00000087362	16.7463	5.15506	1.06705	4.83111	1.35771e-06	5.17724e-06	672763	Gm13710	2	84331089	84361718	-1	lncRNA	predicted gene 13710
1568	ENSMUSG00000033350	41.1744	7.99016	1.19615	6.67987	2.39156e-11	1.26291e-10	54371	Chst2	9	95281345	95288775	-1	protein_coding	carbohydrate sulfotransferase 2
1569	ENSMUSG00000095500	5.56188	5.5977	1.3096	4.27434	1.91701e-05	6.54374e-05	NA		GL456221.1	32239	47294	1	protein_coding
1570	ENSMUSG00000061972	62.8131	2.27851	0.247017	9.22408	2.85993e-20	2.25273e-19	258508	Or1o4	17	37589934	37594351	-1	protein_coding	olfactory receptor family 1 subfamily O member 4
1571	ENSMUSG00000041716	300.428	1.03446	0.152084	6.80194	1.0322e-11	5.54107e-11	100859931	Gm20604	12	102707991	102724931	-1	protein_coding	predicted gene 20604
1572	ENSMUSG00000027748	2.80701	3.59767	1.47028	2.44692	0.0144081	0.0317148	22066	Trpc4	3	54063456	54225892	1	protein_coding	transient receptor potential cation channel, subfamily C, member 4
1573	ENSMUSG00000034708	3406.82	1.81303	0.0646473	28.0449	4.60886e-173	2.57209e-171	14824	Grn	11	102321141	102327874	1	protein_coding	granulin
1574	ENSMUSG00000057596	3841.75	6.22385	0.0931254	66.833	0	0	209387	Trim30d	7	104119221	104157056	-1	protein_coding	tripartite motif-containing 30D
1575	ENSMUSG00000078485	271.168	1.09011	0.10582	10.3015	6.93591e-25	6.37052e-24	231002	Plekhn1	4	156305913	156314174	-1	protein_coding	pleckstrin homology domain containing, family N member 1
1576	ENSMUSG00000103228	1.25641	3.81999	1.67378	2.28226	0.0224741	0.0472355	NA	Gm37727	13	90305273	90306091	1	TEC	predicted gene, 37727
1577	ENSMUSG00000103222	22.6005	4.22586	0.704942	5.99462	2.03963e-09	9.5712e-09	NA	Gm37729	1	160813328	160814499	1	TEC	predicted gene, 37729
1578	ENSMUSG00000094514	88.9879	6.91012	0.73378	9.41715	4.63485e-21	3.73478e-20	102636558		GL456211.1	226405	229375	-1	protein_coding
1579	ENSMUSG00000050900	76.0459	1.22999	0.185964	6.61413	3.73737e-11	1.95374e-10	NA	Gm7327	X	60828987	60829638	1	processed_pseudogene	predicted gene 7327
1580	ENSMUSG00000083475	2.0344	3.82025	1.47913	2.58278	0.00980081	0.0223669	NA	Gm9440	X	24186036	24201498	1	unprocessed_pseudogene	predicted gene 9440
1581	ENSMUSG00000045827	1525.63	2.59598	0.0576712	45.0134	0	0	20723	Serpinb9	13	33187233	33201940	1	protein_coding	serine (or cysteine) peptidase inhibitor, clade B, member 9
1582	ENSMUSG00000100280	7.18567	1.69091	0.636063	2.65841	0.00785114	0.018253	NA	Gm28417	1	34507915	34512275	-1	lncRNA	predicted gene 28417
1583	ENSMUSG00000100287	122.905	2.84946	0.205474	13.8678	9.93144e-44	1.43125e-42	NA	Gm28068	15	74879152	74896259	1	lncRNA	predicted gene 28068
1584	ENSMUSG00000020961	267.041	2.23838	0.116951	19.1394	1.18689e-81	3.16666e-80	108800	Ston2	12	91599783	91755161	-1	protein_coding	stonin 2
1585	ENSMUSG00000063109	5.18463	4.91972	1.32189	3.72174	0.000197854	0.000596024	NA	Dgkeos	11	88955555	88959924	1	lncRNA	diacylglycerol kinase, epsilon, opposite strand
1586	ENSMUSG00000097191	10.173	1.28441	0.530344	2.42184	0.015442	0.0337466	433966	Mm2pr	5	149056375	149121041	-1	lncRNA	macrophage M2 polarization regulator
1587	ENSMUSG00000097194	435.423	4.11051	0.140992	29.1542	7.39114e-187	4.48611e-185	NA	9330175E14Rik	8	95149524	95161731	-1	lncRNA	RIKEN cDNA 9330175E14 gene
1588	ENSMUSG00000104503	353.959	2.24205	0.108276	20.7068	3.00627e-95	9.43325e-94	NA	Gm37738	1	84797689	84802404	-1	TEC	predicted gene, 37738
1589	ENSMUSG00000062279	13.5159	4.57021	0.900478	5.07531	3.86863e-07	1.54609e-06	NA	Gm10237	16	35740834	35741169	1	processed_pseudogene	predicted gene 10237
1590	ENSMUSG00000029179	1072.04	1.26612	0.0567021	22.3294	1.91572e-110	6.82709e-109	78796	Zcchc4	5	52932751	52982007	1	protein_coding	zinc finger, CCHC domain containing 4
1591	ENSMUSG00000056332	5.09329	5.26079	1.3206	3.98363	6.78708e-05	0.000217316	432945	Gm16294	15	40374718	40390673	-1	lncRNA	predicted gene 16294
1592	ENSMUSG00000038311	31.8622	3.87562	0.514461	7.53337	4.9448e-14	2.99038e-13	675325	2410017I17Rik	17	36455910	36474068	1	lncRNA	RIKEN cDNA 2410017I17 gene
1593	ENSMUSG00000020183	38.7013	1.93671	0.290296	6.67152	2.5317e-11	1.33494e-10	70574	Cpm	10	117465405	117523257	1	protein_coding	carboxypeptidase M
1594	ENSMUSG00000087163	28.6951	1.66976	0.332701	5.0188	5.19956e-07	2.05788e-06	NA	Gm16230	10	127507473	127512593	-1	lncRNA	predicted gene 16230
1595	ENSMUSG00000105065	9.86098	1.55767	0.559479	2.78414	0.00536698	0.0128896	NA	Gm42513	3	57987137	57989255	1	TEC	predicted gene 42513
1596	ENSMUSG00000105063	81.9574	4.89081	0.418154	11.6962	1.33302e-31	1.47139e-30	NA	Gm43488	3	37393166	37395669	1	TEC	predicted gene 43488
1597	ENSMUSG00000024457	2073.73	2.14424	0.267921	8.00323	1.21193e-15	7.89869e-15	22670	Trim26	17	37148026	37170290	1	protein_coding	tripartite motif-containing 26
1598	ENSMUSG00000024986	3.54263	5.33477	1.36658	3.90373	9.47211e-05	0.000297222	15242	Hhex	19	37423258	37429179	1	protein_coding	hematopoietically expressed homeobox
1599	ENSMUSG00000049103	71.1858	1.17676	0.204137	5.76456	8.18729e-09	3.68997e-08	12772	Ccr2	9	123901987	123913594	1	protein_coding	chemokine (C-C motif) receptor 2
1600	ENSMUSG00000086697	49.5083	2.0392	0.255537	7.98008	1.46239e-15	9.50017e-15	NA	4933427G23Rik	5	24020616	24036895	-1	lncRNA	RIKEN cDNA 4933427G23 gene
1601	ENSMUSG00000032905	929.798	1.10221	0.0679249	16.2269	3.25256e-59	6.20799e-58	67526	Atg12	18	46863211	46874647	-1	protein_coding	autophagy related 12
1602	ENSMUSG00000026586	2937.84	1.43496	0.0415869	34.505	6.75003e-261	5.9291e-259	18933	Prrx1	1	163072688	163141279	-1	protein_coding	paired related homeobox 1
1603	ENSMUSG00000108176	32.4242	1.22553	0.339679	3.6079	0.000308686	0.000905513	NA	Gm43965	6	128353944	128354732	1	TEC	predicted gene, 43965
1604	ENSMUSG00000095620	8.53218	5.4432	1.27972	4.25344	2.10515e-05	7.15756e-05	76770	Csta2	16	36041838	36077810	1	protein_coding	cystatin A family member 2
1605	ENSMUSG00000094834	1.59955	4.18262	1.52971	2.73425	0.00625226	0.01484	NA	NA	NA	NA	NA	NA	NA	NA
1606	ENSMUSG00000094832	4.72278	2.96204	1.2128	2.44231	0.0145937	0.0320696	NA	Gm21846	5	22980628	22983700	1	TEC	predicted gene, 21846
1607	ENSMUSG00000044647	2.71117	4.183	1.4247	2.93605	0.00332419	0.0083183	77771	Csrnp3	2	65676111	65861890	1	protein_coding	cysteine-serine-rich nuclear protein 3
1608	ENSMUSG00000057967	8.83536	5.22085	1.2813	4.07466	4.60815e-05	0.000150563	14172	Fgf18	11	33067430	33097400	-1	protein_coding	fibroblast growth factor 18
1609	ENSMUSG00000020017	9.20131	1.69892	0.628714	2.70222	0.00688781	0.0162082	15109	Hal	10	93324630	93355166	1	protein_coding	histidine ammonia lyase
1610	ENSMUSG00000095547	610.046	1.16789	0.113688	10.2728	9.34778e-25	8.53862e-24	NA	NA	NA	NA	NA	NA	NA	NA
1611	ENSMUSG00000087505	3.71639	4.33532	1.62509	2.66774	0.00763632	0.0178033	NA	Gm15241	X	159271545	159282866	-1	lncRNA	predicted gene 15241
1612	ENSMUSG00000100121	7.11831	5.59795	1.27328	4.39647	1.10027e-05	3.85171e-05	69986	1700025N23Rik	6	39040812	39044532	-1	lncRNA	RIKEN cDNA 1700025N23 gene
1613	ENSMUSG00000096169	6.89773	3.06231	0.857491	3.57124	0.000355289	0.00103347	100043474	Olfr1564	17	33430180	33440664	-1	protein_coding	olfactory receptor 1564
1614	ENSMUSG00000038535	17.5444	4.12519	0.906013	4.55312	5.28561e-06	1.91011e-05	235469	Zfp280d	9	72182142	72271059	1	protein_coding	zinc finger protein 280D
1615	ENSMUSG00000030745	18.742	7.38799	1.21939	6.05878	1.37157e-09	6.52213e-09	60504	Il21r	7	125202601	125232742	1	protein_coding	interleukin 21 receptor
1616	ENSMUSG00000066842	12.6424	2.96187	0.863682	3.42935	0.000605028	0.00170312	545370	Hmcn1	1	150438275	150869186	-1	protein_coding	hemicentin 1
1617	ENSMUSG00000092094	4.48881	4.1829	1.3784	3.03461	0.00240844	0.00615835	207618	Zfp804b	5	6819010	7394756	-1	protein_coding	zinc finger protein 804B
1618	ENSMUSG00000109448	3.73457	2.74022	1.03181	2.65575	0.00791328	0.0183872	NA	Gm45224	8	4702064	4702477	1	processed_pseudogene	predicted gene 45224
1619	ENSMUSG00000090788	13.6044	2.35625	0.610052	3.86238	0.000112289	0.000349359	NA	Gm9597	14	43243671	43246639	1	transcribed_unprocessed_pseudogene	predicted gene 9597
1620	ENSMUSG00000104713	1047.91	7.04764	0.269877	26.1143	2.51122e-150	1.2356e-148	100702	Gbp6	5	105418568	105441564	-1	protein_coding	guanylate binding protein 6
1621	ENSMUSG00000039375	2.59849	3.37323	1.42923	2.36017	0.0182666	0.039242	244484	Wdr17	8	55082090	55340219	-1	protein_coding	WD repeat domain 17
1622	ENSMUSG00000092362	2.61431	4.59774	1.39929	3.28577	0.00101705	0.00276136	NA	Gm20392	17	36524309	36527304	-1	unprocessed_pseudogene	predicted gene 20392
1623	ENSMUSG00000105826	76.553	3.52031	0.289714	12.151	5.66783e-34	6.67562e-33	NA	Gm42141	5	105643324	105645513	1	TEC	predicted gene, 42141
1624	ENSMUSG00000021135	45.5243	1.87932	0.267709	7.02	2.21874e-12	1.23243e-11	20493	Slc10a1	12	80999957	81015479	-1	protein_coding	solute carrier family 10 (sodium/bile acid cotransporter family), member 1
1625	ENSMUSG00000021130	15.3698	5.80601	1.21992	4.75935	1.94215e-06	7.30311e-06	108760	Galnt16	12	80565051	80677746	1	protein_coding	polypeptide N-acetylgalactosaminyltransferase 16
1626	ENSMUSG00000029700	82.244	6.86948	1.03202	6.65636	2.807e-11	1.47635e-10	55961	Slc13a1	6	24088282	24168091	-1	protein_coding	solute carrier family 13 (sodium/sulfate symporters), member 1
1627	ENSMUSG00000089990	18.0797	7.40523	1.21297	6.10501	1.02792e-09	4.92933e-09	NA	Gm15852	1	169760267	169761817	-1	lncRNA	predicted gene 15852
1628	ENSMUSG00000038298	2.94601	3.75198	1.48236	2.53109	0.0113709	0.0255687	59020	Pdzk1	3	96736600	96778242	1	protein_coding	PDZ domain containing 1
1629	ENSMUSG00000028078	11.565	3.35036	0.802082	4.17707	2.95285e-05	9.86103e-05	70762	Dclk2	3	86693458	86828159	-1	protein_coding	doublecortin-like kinase 2
1630	ENSMUSG00000037492	5.29176	2.47728	0.923412	2.68274	0.00730209	0.0170928	320158	Zmat4	8	24126035	24646601	1	protein_coding	zinc finger, matrin type 4
1631	ENSMUSG00000027577	18.4784	2.04079	0.522449	3.9062	9.37596e-05	0.000294538	11438	Chrna4	2	180660173	180685339	-1	protein_coding	cholinergic receptor, nicotinic, alpha polypeptide 4
1632	ENSMUSG00000027570	52.0063	2.53213	0.300743	8.41957	3.77875e-17	2.65086e-16	12841	Col9a3	2	180239583	180263982	1	protein_coding	collagen, type IX, alpha 3
1633	ENSMUSG00000027579	111.32	8.71291	1.18422	7.3575	1.87383e-13	1.10013e-12	20811	Srms	2	180847355	180854978	-1	protein_coding	src-related kinase lacking C-terminal regulatory tyrosine and N-terminal myristylation sites
1634	ENSMUSG00000033152	3.73559	3.24382	1.22357	2.65111	0.00802271	0.0186258	319655	Podxl2	6	88819540	88852026	-1	protein_coding	podocalyxin-like 2
1635	ENSMUSG00000026628	6.73103	1.87174	0.762914	2.45341	0.0141508	0.0312018	11910	Atf3	1	190902493	190950236	-1	protein_coding	activating transcription factor 3
1636	ENSMUSG00000040896	11.7695	3.77026	0.819117	4.60284	4.16772e-06	1.52178e-05	56543	Kcnd3	3	105359646	105581318	1	protein_coding	potassium voltage-gated channel, Shal-related family, member 3
1637	ENSMUSG00000042942	57.6226	1.32382	0.252952	5.23346	1.6637e-07	6.85428e-07	381157	Greb1l	18	10325177	10562940	1	protein_coding	growth regulation by estrogen in breast cancer-like
1638	ENSMUSG00000081778	25.2204	7.50476	1.21229	6.19058	5.99424e-10	2.92112e-09	NA	Gm6325	X	105404062	105427677	-1	unprocessed_pseudogene	predicted gene 6325
1639	ENSMUSG00000053399	2.04914	4.33479	1.78944	2.42243	0.0154173	0.0336953	208936	Adamts18	8	114423758	114575370	-1	protein_coding	a disintegrin-like and metallopeptidase (reprolysin type) with thrombospondin type 1 motif, 18
1640	ENSMUSG00000002190	15.3887	3.39162	0.651287	5.20757	1.91328e-07	7.83978e-07	12745	Clgn	8	84116496	84155181	1	protein_coding	calmegin
1641	ENSMUSG00000095787	10.9161	4.35166	0.90425	4.81245	1.49091e-06	5.66264e-06	NA		GL456211.1	54469	54840	-1	protein_coding
1642	ENSMUSG00000047810	138.626	4.82321	0.304352	15.8474	1.46425e-56	2.6878e-55	78317	Ccdc88b	19	6821991	6835579	-1	protein_coding	coiled-coil domain containing 88B
1643	ENSMUSG00000047819	8.28665	3.89277	0.962259	4.04545	5.22229e-05	0.000169299	403175	Tigd4	3	84500881	84504339	1	protein_coding	tigger transposable element derived 4
1644	ENSMUSG00000068680	3.94754	2.56933	1.06909	2.40328	0.0162488	0.0353301	791307	Gm10248	14	23088262	23144639	-1	lncRNA	predicted gene 10248
1645	ENSMUSG00000094597	1.69619	3.5979	1.5354	2.3433	0.0191142	0.0408379	NA	Gm4810	13	64657304	64658910	1	processed_pseudogene	predicted gene 4810
1646	ENSMUSG00000105213	5.16849	2.08194	0.863529	2.41096	0.0159105	0.0346533	NA	Gm43037	5	142542199	142542709	1	unprocessed_pseudogene	predicted gene 43037
1647	ENSMUSG00000054889	92.1311	2.10056	0.199281	10.5407	5.60828e-26	5.33171e-25	109620	Dsp	13	38335270	38382553	1	protein_coding	desmoplakin
1648	ENSMUSG00000030264	1731.44	1.06141	0.0518929	20.4539	5.5458e-93	1.69334e-91	14911	Thumpd3	6	113023186	113045234	1	protein_coding	THUMP domain containing 3
1649	ENSMUSG00000017943	49.8717	1.0848	0.235447	4.60738	4.07768e-06	1.49065e-05	228858	Gdap1l1	2	163280396	163297244	1	protein_coding	ganglioside-induced differentiation-associated protein 1-like 1
1650	ENSMUSG00000056222	5.84094	1.96186	0.798613	2.45658	0.0140265	0.0309595	20745	Spock1	13	57569008	58056146	-1	protein_coding	sparc/osteonectin, cwcv and kazal-like domains proteoglycan 1
1651	ENSMUSG00000020598	11.069	1.43526	0.577596	2.48488	0.0129595	0.0288314	319504	Nrcam	12	44375668	44648747	1	protein_coding	neuronal cell adhesion molecule
1652	ENSMUSG00000108909	7.5197	6.26074	1.26798	4.93757	7.9102e-07	3.07604e-06	NA	Gm9373	7	58601326	58601924	1	processed_pseudogene	predicted gene 9373
1653	ENSMUSG00000066677	2277.4	8.28686	0.246304	33.6449	3.70259e-248	3.05843e-246	100033459	Ifi208	1	173501241	173525961	1	protein_coding	interferon activated gene 208
1654	ENSMUSG00000033187	2.71583	4.33484	1.40013	3.09602	0.00196136	0.0050882	212998	BC016579	16	45447211	45474431	-1	protein_coding	cDNA sequence, BC016579
1655	ENSMUSG00000092509	10.8429	2.60053	0.667137	3.89805	9.69711e-05	0.000303938	NA	Gm20394	11	100240522	100241715	-1	lncRNA	predicted gene 20394
1656	ENSMUSG00000020271	2788.41	1.0329	0.0347473	29.7259	3.55257e-194	2.24361e-192	103583	Fbxw11	11	32592724	32696816	1	protein_coding	F-box and WD-40 domain protein 11
1657	ENSMUSG00000021898	13.6857	1.5143	0.448114	3.37928	0.000726767	0.00201892	142687	Asb14	14	26616514	26637215	1	protein_coding	ankyrin repeat and SOCS box-containing 14
1658	ENSMUSG00000100599	91.1375	1.77834	0.182519	9.74327	1.97106e-22	1.66622e-21	73600	1700120C14Rik	15	99147117	99159925	1	lncRNA	RIKEN cDNA 1700120C14 gene
1659	ENSMUSG00000027806	1852.91	1.34375	0.10267	13.088	3.85438e-39	5.109e-38	72033	Tsc22d2	3	58322136	58374204	1	protein_coding	TSC22 domain family, member 2
1660	ENSMUSG00000091735	11.4146	1.37844	0.549415	2.50892	0.0121101	0.0270697	436090	Gpr62	9	106341161	106343137	-1	protein_coding	G protein-coupled receptor 62
1661	ENSMUSG00000097065	1.36781	3.82033	1.64155	2.32726	0.0199513	0.0424663	NA	NA	NA	NA	NA	NA	NA	NA
1662	ENSMUSG00000104695	5.90913	4.85852	1.27462	3.81175	0.000137985	0.000424749	NA	Gm30023	3	94360476	94361364	1	processed_pseudogene	predicted gene, 30023
1663	ENSMUSG00000104965	12.034	1.7139	0.51336	3.33859	0.000842046	0.00231723	NA	Gm43437	3	57544304	57548258	-1	TEC	predicted gene 43437
1664	ENSMUSG00000035258	598.473	4.01695	0.118341	33.944	1.49706e-252	1.25743e-250	320712	Abi3bp	16	56298241	56510498	1	protein_coding	ABI family member 3 binding protein
1665	ENSMUSG00000045659	116.542	1.89804	0.188882	10.0488	9.29879e-24	8.22288e-23	233765	Plekha7	7	115722720	115907611	-1	protein_coding	pleckstrin homology domain containing, family A member 7
1666	ENSMUSG00000042688	5323.59	1.01977	0.0765462	13.3222	1.71926e-40	2.32964e-39	50772	Mapk6	9	75276344	75317287	-1	protein_coding	mitogen-activated protein kinase 6
1667	ENSMUSG00000025983	11.8058	2.43994	0.645962	3.77722	0.000158589	0.000483874	78016	Ccdc150	1	54289842	54407886	1	protein_coding	coiled-coil domain containing 150
1668	ENSMUSG00000034203	384.858	1.10123	0.0891119	12.3579	4.41659e-35	5.34837e-34	72170	Chchd4	6	91439154	91450528	-1	protein_coding	coiled-coil-helix-coiled-coil-helix domain containing 4
1669	ENSMUSG00000021078	6.12017	3.06143	0.901605	3.39554	0.00068494	0.0019121	75266	Tomm20l	12	71158202	71169995	1	protein_coding	translocase of outer mitochondrial membrane 20-like
1670	ENSMUSG00000029510	2.52313	5.01288	2.17876	2.3008	0.0214029	0.0452128	71951	Gpc2	5	138271917	138278267	-1	protein_coding	glypican 2 (cerebroglycan)
1671	ENSMUSG00000029517	2.14064	3.5979	1.48354	2.42521	0.0152994	0.0334583	75196	Ankrd7	6	18866317	18879585	1	protein_coding	ankyrin repeat domain 7
1672	ENSMUSG00000098627	5.63904	5.10034	1.30902	3.89631	9.76696e-05	0.000305973	74700	4930524O08Rik	9	89708572	89746081	1	lncRNA	RIKEN cDNA 4930524O08 gene
1673	ENSMUSG00000042354	4583.23	1.15925	0.0327501	35.3969	1.90585e-274	1.76086e-272	30877	Gnl3	14	30734390	30741109	-1	protein_coding	guanine nucleotide binding protein-like 3 (nucleolar)
1674	ENSMUSG00000005493	159.589	4.43678	0.266106	16.673	2.05945e-62	4.1465e-61	55993	Msh4	3	153562786	153611775	-1	protein_coding	mutS homolog 4
1675	ENSMUSG00000082361	142.739	3.59441	0.229409	15.6682	2.49677e-55	4.49707e-54	12223	Btc	5	91505120	91550853	-1	protein_coding	betacellulin, epidermal growth factor family member
1676	ENSMUSG00000026475	7.66305	3.27028	0.964401	3.391	0.00069639	0.00194189	19734	Rgs16	1	153616095	153621214	1	protein_coding	regulator of G-protein signaling 16
1677	ENSMUSG00000007653	3.50773	4.71291	1.52573	3.08895	0.00200862	0.00520539	14401	Gabrb2	11	42310584	42519855	1	protein_coding	gamma-aminobutyric acid (GABA) A receptor, subunit beta 2
1678	ENSMUSG00000085834	2.38758	4.47244	1.42773	3.13257	0.00173285	0.00454359	NA	Gm15622	13	93761890	93765141	1	lncRNA	predicted gene 15622
1679	ENSMUSG00000085837	6.24834	5.82016	1.2787	4.5516	5.32383e-06	1.92336e-05	100504412	Kcnmb4os2	10	116309068	116311224	1	lncRNA	potassium large conductance calcium-activated channel, subfamily M, beta member 4, opposite strand 2
1680	ENSMUSG00000009585	533.416	1.06567	0.108687	9.80497	1.0718e-22	9.16596e-22	80287	Apobec3	15	79775860	79800107	1	protein_coding	apolipoprotein B mRNA editing enzyme, catalytic polypeptide 3
1681	ENSMUSG00000089736	29.9483	1.14369	0.334122	3.42296	0.000619441	0.00174035	100044509	Tgfbr3l	8	4298214	4301423	1	protein_coding	transforming growth factor, beta receptor III-like
1682	ENSMUSG00000037705	18.7871	1.53358	0.454219	3.37631	0.000734661	0.00203949	21683	Tecta	9	42240915	42311225	-1	protein_coding	tectorin alpha
1683	ENSMUSG00000105283	2.60315	3.51057	1.50812	2.32778	0.0199238	0.0424295	NA	Gm33370	5	97057565	97070053	-1	lncRNA	predicted gene, 33370
1684	ENSMUSG00000022747	92.9892	1.68985	0.216974	7.78829	6.79248e-15	4.27352e-14	54613	St3gal6	16	58288488	58344606	-1	protein_coding	ST3 beta-galactoside alpha-2,3-sialyltransferase 6
1685	ENSMUSG00000057895	34.0813	1.24431	0.286456	4.34382	1.40026e-05	4.85083e-05	22646	Zfp105	9	122752137	122760093	1	protein_coding	zinc finger protein 105
1686	ENSMUSG00000039048	622.192	1.01139	0.0672678	15.0353	4.31129e-51	7.22293e-50	235169	Foxred1	9	35115502	35122351	-1	protein_coding	FAD-dependent oxidoreductase domain containing 1
1687	ENSMUSG00000038932	7.19247	2.96294	0.973086	3.04489	0.00232765	0.005964	277353	Tcfl5	2	180263749	180284501	-1	protein_coding	transcription factor-like 5 (basic helix-loop-helix)
1688	ENSMUSG00000053797	1.49331	4.33455	1.68574	2.5713	0.0101316	0.023048	16666	Krt16	11	100136917	100139728	-1	protein_coding	keratin 16
1689	ENSMUSG00000070419	9.91644	5.8205	1.28127	4.54276	5.5523e-06	2.00329e-05	622127	Cyp3a57	5	145282089	145327736	1	protein_coding	cytochrome P450, family 3, subfamily a, polypeptide 57
1690	ENSMUSG00000020332	6.83913	4.40312	1.12199	3.92438	8.69528e-05	0.000274295	74847	Meikin	11	54261478	54317616	1	protein_coding	meiotic kinetochore factor
1691	ENSMUSG00000097801	1.93848	4.33515	1.49067	2.9082	0.00363521	0.0090309	NA	Gm26777	12	80556725	80565690	-1	lncRNA	predicted gene, 26777
1692	ENSMUSG00000033633	3.16499	4.47222	1.42534	3.13764	0.00170314	0.00447133	353287	Clec18a	8	111785552	111819058	-1	protein_coding	C-type lectin domain family 18, member A
1693	ENSMUSG00000075511	24.9488	1.40091	0.404698	3.46162	0.000536929	0.00152242	NA	1700001L05Rik	15	83238048	83251483	-1	lncRNA	RIKEN cDNA 1700001L05 gene
1694	ENSMUSG00000071456	426.124	1.43183	0.19818	7.22488	5.01535e-13	2.8808e-12	100043040	1110002L01Rik	12	3453878	3477553	-1	lncRNA	RIKEN cDNA 1110002L01 gene
1695	ENSMUSG00000071452	18.6416	1.84551	0.410033	4.50088	6.76725e-06	2.41649e-05	544923	Serpinb9h	13	33579744	33589268	1	protein_coding	serine (or cysteine) peptidase inhibitor, clade B, member 9h
1696	ENSMUSG00000035352	3.31064	5.18278	1.455	3.56206	0.000367955	0.00106795	20293	Ccl12	11	81992671	81994226	1	protein_coding	chemokine (C-C motif) ligand 12
1697	ENSMUSG00000035357	6.36949	5.91973	1.30885	4.52286	6.10107e-06	2.18957e-05	55983	Pdzrn3	6	101126570	101354858	-1	protein_coding	PDZ domain containing RING finger 3
1698	ENSMUSG00000035355	30.3625	5.04242	0.71571	7.04535	1.84998e-12	1.0322e-11	380728	Kcnh4	11	100631202	100650768	-1	protein_coding	potassium voltage-gated channel, subfamily H (eag-related), member 4
1699	ENSMUSG00000032515	1100.37	3.77156	0.0879977	42.8598	0	0	215418	Csrnp1	9	119800229	119813724	-1	protein_coding	cysteine-serine-rich nuclear protein 1
1700	ENSMUSG00000038987	81.5827	1.03042	0.181655	5.67239	1.40815e-08	6.25606e-08	227736	Cfap157	2	32667393	32674440	-1	protein_coding	cilia and flagella associated protein 157
1701	ENSMUSG00000046215	2.37717	4.18248	1.54172	2.71287	0.00667032	0.015741	104582	Rprml	11	103540396	103541405	1	protein_coding	reprimo-like
1702	ENSMUSG00000044021	5.42505	4.37309	1.3135	3.32935	0.000870497	0.00238867	NA	NA	NA	NA	NA	NA	NA	NA
1703	ENSMUSG00000027660	598.061	1.03406	0.112453	9.19552	3.73182e-20	2.92472e-19	20482	Skil	3	31149207	31176726	1	protein_coding	SKI-like
1704	ENSMUSG00000051793	13.8838	6.13864	1.22624	5.00605	5.5557e-07	2.19327e-06	258278	Or8s5	15	98237903	98238868	-1	protein_coding	olfactory receptor family 8 subfamily S member 5
1705	ENSMUSG00000036902	3.28106	4.59779	1.37431	3.34553	0.000821256	0.00226301	74513	Neto2	8	86363217	86427553	-1	protein_coding	neuropilin (NRP) and tolloid (TLL)-like 2
1706	ENSMUSG00000027520	5.40558	4.05115	1.30597	3.10202	0.00192204	0.00499605	73884	Zdbf2	1	63312424	63353735	1	protein_coding	zinc finger, DBF-type containing 2
1707	ENSMUSG00000095892	40.5822	1.11272	0.306808	3.62676	0.000287002	0.000845382	NA	NA	NA	NA	NA	NA	NA	NA
1708	ENSMUSG00000085111	21.6448	3.35399	0.52586	6.37811	1.79292e-10	9.00649e-10	67341	Ascl4	10	85763545	85782070	1	protein_coding	achaete-scute family bHLH transcription factor 4
1709	ENSMUSG00000101167	17.6286	1.06557	0.418043	2.54894	0.010805	0.0244261	NA	Macroh2a3	15	62090070	62091181	-1	processed_pseudogene	macroH2A.3 histone
1710	ENSMUSG00000103304	1.47418	3.59814	1.58944	2.26377	0.0235883	0.0493815	NA	Gm5979	3	88381891	88382461	1	unprocessed_pseudogene	predicted gene 5979
1711	ENSMUSG00000103756	26.322	1.45638	0.361607	4.02753	5.63648e-05	0.00018204	NA	Gm37285	1	66838818	66839956	-1	TEC	predicted gene, 37285
1712	ENSMUSG00000018893	18.292	1.97447	0.491847	4.01441	5.95948e-05	0.000192124	17189	Mb	15	76899687	76934870	-1	protein_coding	myoglobin
1713	ENSMUSG00000107352	173.393	1.39415	0.137558	10.135	3.86319e-24	3.45788e-23	NA	Gm43660	5	31718156	31726416	-1	lncRNA	predicted gene 43660
1714	ENSMUSG00000107355	27.1085	1.05757	0.332288	3.18269	0.00145916	0.00387195	100740	AI839979	5	31714166	31728817	-1	lncRNA	expressed sequence AI839979
1715	ENSMUSG00000107359	2.38234	4.33471	1.50097	2.88795	0.00387762	0.0095783	NA	Gm43295	6	40499738	40500149	-1	processed_pseudogene	predicted gene 43295
1716	ENSMUSG00000099979	22.8315	1.32937	0.352258	3.77384	0.000160752	0.000489996	NA	Gm5896	7	40840537	40841560	1	processed_pseudogene	predicted gene 5896
1717	ENSMUSG00000101214	2.72078	4.47236	1.44954	3.08536	0.00203307	0.0052646	NA	Gm28403	1	105309985	105496864	-1	lncRNA	predicted gene 28403
1718	ENSMUSG00000097252	729.505	2.1497	0.0820514	26.1994	2.69846e-151	1.35172e-149	NA	NA	NA	NA	NA	NA	NA	NA
1719	ENSMUSG00000097251	31.6169	2.07948	0.361027	5.7599	8.4162e-09	3.79109e-08	75995	5033417F24Rik	1	92836100	92838486	-1	lncRNA	RIKEN cDNA 5033417F24 gene
1720	ENSMUSG00000090709	47.5765	1.70869	0.266263	6.41732	1.38698e-10	7.01532e-10	NA	Gm17173	14	45209725	45244357	-1	lncRNA	predicted gene 17173
1721	ENSMUSG00000019767	17.8006	1.46557	0.42527	3.44622	0.000568493	0.00160698	100504234	Ccdc170	10	4432502	4512231	1	protein_coding	coiled-coil domain containing 170
1722	ENSMUSG00000055044	4.85609	5.01276	1.3576	3.69237	0.000222172	0.000664863	54132	Pdlim1	19	40209617	40260286	-1	protein_coding	PDZ and LIM domain 1 (elfin)
1723	ENSMUSG00000106976	54.2043	6.8205	1.03685	6.57808	4.76577e-11	2.47526e-10	NA	Gm42963	6	39102099	39103315	-1	TEC	predicted gene 42963
1724	ENSMUSG00000029780	1884.81	2.3958	0.0580956	41.239	0	0	107569	Nt5c3	6	56859385	56900917	-1	protein_coding	5'-nucleotidase, cytosolic III
1725	ENSMUSG00000038213	457.611	1.80147	0.107708	16.7255	8.54021e-63	1.73066e-61	213233	Tapbpl	6	125200896	125208823	-1	protein_coding	TAP binding protein-like
1726	ENSMUSG00000025002	10.2384	2.36401	0.691874	3.41683	0.000633554	0.0017776	72082	Cyp2c55	19	38995463	39031137	1	protein_coding	cytochrome P450, family 2, subfamily c, polypeptide 55
1727	ENSMUSG00000032356	68.6862	1.30161	0.216116	6.02276	1.71471e-09	8.09828e-09	19417	Rasgrf1	9	89791961	89909030	1	protein_coding	RAS protein-specific guanine nucleotide-releasing factor 1
1728	ENSMUSG00000068587	11.5366	1.59561	0.553184	2.8844	0.00392154	0.00967912	232714	Mgam	6	40605765	40746057	1	protein_coding	maltase-glucoamylase
1729	ENSMUSG00000022849	189.984	1.11914	0.129301	8.65533	4.91468e-18	3.56296e-17	66667	Hspbap1	16	35590745	35648847	1	protein_coding	Hspb associated protein 1
1730	ENSMUSG00000027314	12.4188	1.49583	0.524445	2.8522	0.00434171	0.0106329	54485	Dll4	2	119156265	119166443	1	protein_coding	delta like canonical Notch ligand 4
1731	ENSMUSG00000027317	22.3168	3.36774	0.571203	5.89587	3.72714e-09	1.71925e-08	72112	Ppp1r14d	2	119048600	119060387	-1	protein_coding	protein phosphatase 1, regulatory inhibitor subunit 14D
1732	ENSMUSG00000095704	1.59454	4.01255	1.6118	2.48949	0.0127928	0.0285064	NA	Gm8221	15	77506034	77510837	1	unprocessed_pseudogene	predicted gene 8221
1733	ENSMUSG00000073643	3471.94	1.80568	0.0457415	39.4757	0	0	69368	Wdfy1	1	79679979	79753860	-1	protein_coding	WD repeat and FYVE domain containing 1
1734	ENSMUSG00000043391	3.05274	3.63621	1.37373	2.64697	0.00812169	0.0188363	72190	2510009E07Rik	16	21467795	21513415	-1	protein_coding	RIKEN cDNA 2510009E07 gene
1735	ENSMUSG00000074619	5.54688	3.21416	0.969736	3.31447	0.000918169	0.00251285	73297	Fundc2b	3	40854631	40856978	-1	protein_coding	FUN14 domain containing 2B
1736	ENSMUSG00000028995	4483.08	1.16199	0.0566688	20.5049	1.94695e-93	5.98136e-92	84652	Hycc1	5	24120274	24235688	-1	protein_coding	hyccin PI4KA lipid kinase complex subunit 1
1737	ENSMUSG00000046764	1.81734	4.01314	1.65182	2.42954	0.0151182	0.0331204	208079	A530053G22Rik	6	60256028	60380692	-1	lncRNA	RIKEN cDNA A530053G22 gene
1738	ENSMUSG00000024066	8448.36	1.94144	0.0284034	68.3524	0	0	22436	Xdh	17	74190890	74257191	-1	protein_coding	xanthine dehydrogenase
1739	ENSMUSG00000107243	2.03432	3.82019	1.4791	2.58278	0.00980088	0.0223669	NA	Gm43631	6	127344910	127345442	-1	processed_pseudogene	predicted gene 43631
1740	ENSMUSG00000075569	32.7947	1.30731	0.37024	3.53099	0.000414008	0.00119202	18861	Rsph10b	5	143869853	143922537	1	protein_coding	radial spoke head 10 homolog B (Chlamydomonas)
1741	ENSMUSG00000078616	657.334	7.81346	0.354215	22.0585	7.91205e-108	2.77211e-106	434219	Trim30c	7	104031272	104050044	-1	protein_coding	tripartite motif-containing 30C
1742	ENSMUSG00000078612	34.7942	1.44645	0.310716	4.6552	3.2367e-06	1.19548e-05	242594	Fyb2	4	104770653	104874060	1	protein_coding	FYN binding protein 2
1743	ENSMUSG00000004951	15.7617	2.2258	0.488409	4.55724	5.1829e-06	1.87435e-05	15507	Hspb1	5	135916773	135918417	1	protein_coding	heat shock protein 1
1744	ENSMUSG00000004952	571.288	1.5378	0.0925024	16.6244	4.63669e-62	9.29051e-61	54153	Rasa4	5	136112770	136140714	1	protein_coding	RAS p21 protein activator 4
1745	ENSMUSG00000044726	2.84043	3.85865	1.41314	2.73055	0.00632281	0.0149861	239368	Erich5	15	34453451	34474038	1	protein_coding	glutamate rich 5
1746	ENSMUSG00000086963	2.95092	3.85846	1.36398	2.82882	0.00467198	0.0113627	NA	Gm14135	2	149099197	149104065	1	lncRNA	predicted gene 14135
1747	ENSMUSG00000086962	30.8674	1.22814	0.30492	4.02775	5.63132e-05	0.000181897	676527	Gm12248	11	57954378	57983960	-1	protein_coding	predicted gene 12248
1748	ENSMUSG00000024500	1.93304	4.18275	1.53285	2.72874	0.00635766	0.0150601	72930	Ppp2r2b	18	42770497	43216192	-1	protein_coding	protein phosphatase 2, regulatory subunit B, beta
1749	ENSMUSG00000098162	15.3025	3.6997	0.660623	5.60032	2.13955e-08	9.39503e-08	NA	Gm26976	10	118728816	118729723	1	processed_pseudogene	predicted gene, 26976
1750	ENSMUSG00000067231	5.31087	5.18289	1.3242	3.91398	9.07871e-05	0.000285812	72303	Cyp2c65	19	39049459	39082388	1	protein_coding	cytochrome P450, family 2, subfamily c, polypeptide 65
1751	ENSMUSG00000051182	2.37754	4.18281	1.44617	2.89234	0.00382385	0.00946515	258817	Or52ac1	7	104244508	104250986	-1	protein_coding	olfactory receptor family 52 subfamily AC member 1
1752	ENSMUSG00000085093	39.0592	2.01545	0.286244	7.04102	1.90844e-12	1.06363e-11	NA	Gm12737	4	108370978	108374014	1	lncRNA	predicted gene 12737
1753	ENSMUSG00000085320	3.26622	4.18267	1.42601	2.93313	0.00335563	0.00838604	329623	Gm11548	3	36553953	36560958	-1	lncRNA	predicted gene 11548
1754	ENSMUSG00000085321	27.454	7.53658	1.20554	6.25164	4.06172e-10	1.99928e-09	NA	4930412F09Rik	6	30873834	30920405	1	lncRNA	RIKEN cDNA 4930412F09 gene
1755	ENSMUSG00000015843	22.3853	2.45969	0.575655	4.27285	1.92992e-05	6.5833e-05	20183	Rxrg	1	167425953	167467192	1	protein_coding	retinoid X receptor gamma
1756	ENSMUSG00000106898	3.05588	2.96205	1.28129	2.31176	0.0207907	0.0440501	NA	Gm43125	6	126961559	126962288	-1	processed_pseudogene	predicted gene 43125
1757	ENSMUSG00000098426	126.026	8.00066	1.02716	7.7891	6.74862e-15	4.24915e-14	NA	Gm27149	7	105690417	105691682	-1	unprocessed_pseudogene	predicted gene 27149
1758	ENSMUSG00000037818	68.6556	2.06181	0.244328	8.43871	3.20861e-17	2.25661e-16	269423	Abhd18	3	40801405	40892573	1	protein_coding	abhydrolase domain containing 18
1759	ENSMUSG00000037816	631.874	1.45151	0.0777434	18.6706	8.59504e-78	2.14198e-76	109082	Fbxw17	13	50571900	50587816	1	protein_coding	F-box and WD-40 domain protein 17
1760	ENSMUSG00000021814	3330.56	1.13924	0.0374245	30.4411	1.57288e-203	1.04354e-201	11750	Anxa7	14	20505328	20530201	-1	protein_coding	annexin A7
1761	ENSMUSG00000093673	16.7632	2.82993	0.492648	5.74432	9.22918e-09	4.14756e-08	NA	Gm20644	11	98176208	98178270	1	lncRNA	predicted gene 20644
1762	ENSMUSG00000030666	1.70128	3.82044	1.5131	2.52491	0.0115728	0.0259801	116903	Calcb	7	114317878	114322600	1	protein_coding	calcitonin-related polypeptide, beta
1763	ENSMUSG00000037363	76.4278	1.03761	0.194605	5.3319	9.71916e-08	4.0886e-07	270035	Letm2	8	26068506	26087598	-1	protein_coding	leucine zipper-EF-hand containing transmembrane protein 2
1764	ENSMUSG00000109561	4.16798	3.75145	1.33794	2.8039	0.00504889	0.0121903	625662	Ankrd31	13	96884780	97046547	1	protein_coding	ankyrin repeat domain 31
1765	ENSMUSG00000039783	17.0561	4.25922	0.709864	6.00005	1.97259e-09	9.27409e-09	98256	Kmo	1	175447947	175489682	1	protein_coding	kynurenine 3-monooxygenase (kynurenine 3-hydroxylase)
1766	ENSMUSG00000042607	1.69627	3.59798	1.54875	2.32316	0.0201707	0.0428863	65255	Asb4	6	5383386	5433022	1	protein_coding	ankyrin repeat and SOCS box-containing 4
1767	ENSMUSG00000042608	2015.19	2.2931	0.0567174	40.4302	0	0	74178	Stk40	4	125997750	126034822	1	protein_coding	serine/threonine kinase 40
1768	ENSMUSG00000044522	4.49143	2.37792	1.04245	2.28109	0.0225434	0.0473572	100503044	A730020M07Rik	3	121428585	121437134	-1	lncRNA	RIKEN cDNA A730020M07 gene
1769	ENSMUSG00000027433	13252	1.29591	0.0218767	59.2372	0	0	24128	Xrn2	2	146854916	146919920	1	protein_coding	5'-3' exoribonuclease 2
1770	ENSMUSG00000027435	220.062	1.59195	0.125471	12.6878	6.91337e-37	8.70136e-36	17064	Cd93	2	148278560	148285483	-1	protein_coding	CD93 antigen
1771	ENSMUSG00000027293	8863.79	1.85822	0.0275179	67.5279	0	0	98878	Ehd4	2	119919656	119985087	-1	protein_coding	EH-domain containing 4
1772	ENSMUSG00000005413	2930.83	1.77924	0.0456149	39.0057	0	0	15368	Hmox1	8	75820249	75827217	1	protein_coding	heme oxygenase 1
1773	ENSMUSG00000086184	3.98318	3.0933	1.05737	2.92546	0.00343948	0.00857754	NA	Gm12764	7	34088090	34094204	1	lncRNA	predicted gene 12764
1774	ENSMUSG00000081185	15.8531	1.06197	0.391207	2.71461	0.00663543	0.0156675	NA	Gm4852	1	47404803	47405531	-1	processed_pseudogene	predicted pseudogene 4852
1775	ENSMUSG00000029925	43.031	3.44927	0.925038	3.72878	0.000192405	0.000580591	21391	Tbxas1	6	38852338	39061519	1	protein_coding	thromboxane A synthase 1, platelet
1776	ENSMUSG00000084696	4.05093	2.85532	1.21791	2.34443	0.019056	0.0407259	115489574	Gm24892	2	180825305	180825408	1	snRNA	predicted gene, 24892
1777	ENSMUSG00000034422	17615.6	6.76507	0.054079	125.096	0	0	547253	Parp14	16	35653244	35691914	-1	protein_coding	poly (ADP-ribose) polymerase family, member 14
1778	ENSMUSG00000074004	6.87944	2.85544	0.949869	3.00614	0.0026459	0.0067162	272411	B3gnt6	7	97841624	97848688	-1	protein_coding	UDP-GlcNAc:betaGal beta-1,3-N-acetylglucosaminyltransferase 6 (core 3 synthase)
1779	ENSMUSG00000086689	2.2716	4.33497	1.42638	3.03914	0.00237254	0.00607092	NA	Gm16876	12	91651439	91660364	1	lncRNA	predicted gene, 16876
1780	ENSMUSG00000109157	282.851	2.46231	0.129815	18.9679	3.1445e-80	8.16261e-79	NA	Gm44829	7	58968379	58971571	1	TEC	predicted gene 44829
1781	ENSMUSG00000053552	9.21416	1.81888	0.609387	2.98476	0.00283801	0.00716423	228598	Ebf4	2	130137089	130212401	1	protein_coding	early B cell factor 4
1782	ENSMUSG00000056144	1682.97	5.47242	0.116842	46.836	0	0	94094	Trim34a	7	103893664	103911441	1	protein_coding	tripartite motif-containing 34A
1783	ENSMUSG00000024388	2.60945	4.4722	1.50186	2.97778	0.00290346	0.00731983	17922	Myo7b	18	32092287	32170014	-1	protein_coding	myosin VIIB
1784	ENSMUSG00000097960	23.6285	2.5303	0.45831	5.52092	3.37224e-08	1.46226e-07	434353	A330074K22Rik	8	120931173	120954969	-1	lncRNA	RIKEN cDNA A330074K22 gene
1785	ENSMUSG00000106391	37.2861	2.00167	0.299748	6.67783	2.42504e-11	1.28005e-10	NA	Gm42690	5	100577522	100579422	1	TEC	predicted gene 42690
1786	ENSMUSG00000097804	34.5537	8.50484	1.19579	7.11233	1.14097e-12	6.44678e-12	102634900	Gm16685	3	7677765	7755061	1	lncRNA	predicted gene, 16685
1787	ENSMUSG00000019920	2726.68	1.47872	0.370166	3.99474	6.4764e-05	0.000207688	110829	Lims1	10	58159288	58260513	1	protein_coding	LIM and senescent cell antigen-like domains 1
1788	ENSMUSG00000064177	20.935	1.9782	0.77451	2.55413	0.0106454	0.0241046	58991	Ghrl	6	113693080	113696841	-1	protein_coding	ghrelin
1789	ENSMUSG00000054737	4.06597	3.15491	1.23186	2.56109	0.0104345	0.0236721	319535	Zfp182	X	20895178	20928555	-1	protein_coding	zinc finger protein 182
1790	ENSMUSG00000062783	1780.73	8.17812	0.257715	31.7332	5.42226e-221	3.90936e-219	114564	Csprs	GL456221.1	111572	163011	-1	protein_coding	component of Sp100-rs
1791	ENSMUSG00000108004	82.8973	2.34273	0.256847	9.1211	7.43634e-20	5.76288e-19	NA	Gm44080	6	53644755	53646968	1	TEC	predicted gene, 44080
1792	ENSMUSG00000060467	14.0575	1.06192	0.44226	2.40111	0.0163453	0.035512	NA	Gm10080	9	44286041	44286478	-1	processed_pseudogene	predicted gene 10080
1793	ENSMUSG00000038624	9.69191	2.22674	0.693667	3.2101	0.00132689	0.00354243	66650	Nepn	10	52265068	52280721	1	protein_coding	nephrocan
1794	ENSMUSG00000049353	13.8823	2.93645	0.607399	4.83446	1.33505e-06	5.09394e-06	74023	Rd3	1	191709331	191720244	1	protein_coding	retinal degeneration 3
1795	ENSMUSG00000049357	30.0839	2.37335	0.381936	6.214	5.16534e-10	2.52508e-09	271508	Brd8dc	18	34712899	34730521	-1	protein_coding	BRD8 domain containing
1796	ENSMUSG00000030361	1.3729	4.01314	1.63992	2.44716	0.0143986	0.0316968	17057	Klrb1a	6	128586190	128600496	-1	protein_coding	killer cell lectin-like receptor subfamily B member 1A
1797	ENSMUSG00000026946	1351.71	3.75879	0.0777705	48.3318	0	0	64685	Nmi	2	51838499	51863506	-1	protein_coding	N-myc (and STAT) interactor
1798	ENSMUSG00000039578	3.05862	4.5976	1.50049	3.06406	0.00218353	0.00562421	232035	Ccser1	6	61157308	62359849	1	protein_coding	coiled-coil serine rich 1
1799	ENSMUSG00000039579	40.8211	1.03141	0.259757	3.97065	7.16774e-05	0.00022877	242443	Grin3a	4	49661611	49845744	-1	protein_coding	glutamate receptor ionotropic, NMDA3A
1800	ENSMUSG00000031012	10.6094	3.43863	1.03541	3.32102	0.000896896	0.00245679	12361	Cask	X	13383319	13717606	-1	protein_coding	calcium/calmodulin-dependent serine protein kinase (MAGUK family)
1801	ENSMUSG00000029415	3441.07	1.72883	0.0365602	47.2873	0	0	231452	Sdad1	5	92431869	92458338	-1	protein_coding	SDA1 domain containing 1
1802	ENSMUSG00000029417	787.213	7.33765	0.298768	24.5597	3.40341e-133	1.4817e-131	17329	Cxcl9	5	92469206	92475938	-1	protein_coding	chemokine (C-X-C motif) ligand 9
1803	ENSMUSG00000029410	13.4198	2.99175	0.654887	4.56834	4.91605e-06	1.78353e-05	19023	Ppef2	5	92374538	92404137	-1	protein_coding	protein phosphatase, EF hand calcium-binding domain 2
1804	ENSMUSG00000029419	13.0369	2.12445	0.55992	3.7942	0.000148121	0.000454103	381353	Ajm1	2	25465428	25471769	-1	protein_coding	apical junction component 1
1805	ENSMUSG00000025716	8.17287	6.14236	1.27582	4.81445	1.47603e-06	5.60869e-06	667663	Myo3a	2	22232314	22508264	1	protein_coding	myosin IIIA
1806	ENSMUSG00000032595	69.4825	4.15996	0.373704	11.1317	8.7917e-29	8.9995e-28	69398	Cdhr4	9	107869696	107876883	1	protein_coding	cadherin-related family member 4
1807	ENSMUSG00000032596	1202.92	4.67554	0.107388	43.5386	0	0	74153	Uba7	9	107852704	107861259	1	protein_coding	ubiquitin-like modifier activating enzyme 7
1808	ENSMUSG00000088955	10.7678	3.47732	0.740438	4.6963	2.64922e-06	9.85936e-06	NA	NA	NA	NA	NA	NA	NA	NA
1809	ENSMUSG00000024395	178.836	2.51465	0.163861	15.3462	3.75476e-53	6.47313e-52	225341	Lims2	18	32055343	32091672	1	protein_coding	LIM and senescent cell antigen like domains 2
1810	ENSMUSG00000108957	41.5181	1.01338	0.309078	3.27874	0.00104272	0.00282676	NA	Gm45235	7	51505333	51509797	1	lncRNA	predicted gene 45235
1811	ENSMUSG00000058435	6.05942	4.59805	1.33645	3.44049	0.000580662	0.00163878	632126	Btnl4	17	34685536	34696292	-1	protein_coding	butyrophilin-like 4
1812	ENSMUSG00000037593	41.6827	1.1557	0.322451	3.58412	0.00033822	0.000987272	216976	Rskr	11	78181667	78187631	1	protein_coding	ribosomal protein S6 kinase related
1813	ENSMUSG00000030156	86.1905	4.38653	0.333628	13.148	1.74778e-39	2.33281e-38	12515	Cd69	6	129244288	129252399	-1	protein_coding	CD69 antigen
1814	ENSMUSG00000040569	4.89457	4.69518	1.35836	3.45651	0.000547218	0.00154948	208890	Slc26a7	4	14502430	14621805	-1	protein_coding	solute carrier family 26, member 7
1815	ENSMUSG00000097308	5.32868	4.57472	1.28339	3.56455	0.000364487	0.00105924	NA	Gm6410	8	4728431	4738497	1	lncRNA	predicted gene 6410
1816	ENSMUSG00000001774	3365.05	1.29494	0.0388461	33.3353	1.19022e-243	9.57778e-242	66917	Chordc1	9	18203421	18228738	1	protein_coding	cysteine and histidine-rich domain (CHORD)-containing, zinc-binding protein 1
1817	ENSMUSG00000026536	14662.4	3.37308	0.0276241	122.106	0	0	381308	Ifi211	1	173723911	173740612	-1	protein_coding	interferon activated gene 211
1818	ENSMUSG00000026535	27889.1	2.83831	0.0199482	142.284	0	0	26388	Ifi202b	1	173790134	173810310	-1	protein_coding	interferon activated gene 202B
1819	ENSMUSG00000026532	4.71999	2.47633	1.07778	2.29762	0.0215836	0.0455675	20739	Spta1	1	174000342	174076016	1	protein_coding	spectrin alpha, erythrocytic 1
1820	ENSMUSG00000034098	11.9396	5.01438	1.14512	4.37891	1.19272e-05	4.16019e-05	213262	Fstl5	3	75981577	76617326	1	protein_coding	follistatin-like 5
1821	ENSMUSG00000006649	7.98765	2.3752	0.988663	2.40244	0.0162861	0.0353981	54631	Nphs1	7	30157740	30186648	1	protein_coding	nephrosis 1, nephrin
1822	ENSMUSG00000107608	64.1004	1.07855	0.226724	4.7571	1.96396e-06	7.384e-06	NA	Gm43863	6	117893492	117894683	-1	TEC	predicted gene, 43863
1823	ENSMUSG00000102051	5.77488	5.47236	1.28468	4.25971	2.0469e-05	6.96522e-05	NA	Ly6a2	15	75003524	75006673	-1	transcribed_unprocessed_pseudogene	lymphocyte antigen 6 complex, locus A2
1824	ENSMUSG00000103553	27.0575	1.22573	0.307818	3.982	6.83371e-05	0.00021878	NA	Gm38218	1	66860385	66865073	-1	TEC	predicted gene, 38218
1825	ENSMUSG00000033355	7931.55	8.45198	0.138472	61.0376	0	0	67775	Rtp4	16	23339041	23432972	1	protein_coding	receptor transporter protein 4
1826	ENSMUSG00000103680	6.6676	3.32586	0.974372	3.41334	0.000641716	0.00179888	NA	Gm37072	1	160828579	160829415	-1	TEC	predicted gene, 37072
1827	ENSMUSG00000097434	7.20184	2.15439	0.758981	2.83853	0.00453221	0.011063	NA	Gm16630	6	48107840	48136214	-1	lncRNA	predicted gene, 16630
1828	ENSMUSG00000000392	974.656	9.66203	0.590871	16.3522	4.1969e-60	8.16024e-59	14089	Fap	2	62331287	62404419	-1	protein_coding	fibroblast activation protein
1829	ENSMUSG00000000394	111.858	9.88329	1.18372	8.34937	6.86271e-17	4.76209e-16	14526	Gcg	2	62304874	62313994	-1	protein_coding	glucagon
1830	ENSMUSG00000022025	2.82686	4.33479	1.39985	3.09661	0.00195749	0.00507975	16840	Cnmd	14	79875130	79899610	-1	protein_coding	chondromodulin
1831	ENSMUSG00000105996	152.306	2.30312	0.168405	13.6761	1.41107e-42	1.98313e-41	NA	Gm43219	5	5746858	5748794	1	TEC	predicted gene 43219
1832	ENSMUSG00000105999	3.87208	5.26121	1.38836	3.78952	0.00015094	0.000462121	NA	Gm2213	5	30012469	30013156	-1	processed_pseudogene	predicted gene 2213
1833	ENSMUSG00000037580	697.164	2.48142	0.0804277	30.8528	5.13912e-209	3.48371e-207	14528	Gch1	14	47391352	47426870	-1	protein_coding	GTP cyclohydrolase 1
1834	ENSMUSG00000040043	3756.95	1.21154	0.16751	7.23269	4.73532e-13	2.72245e-12	56516	Rbms2	10	127967427	128016166	-1	protein_coding	RNA binding motif, single stranded interacting protein 2
1835	ENSMUSG00000109297	7.331	2.34874	0.815296	2.88084	0.00396617	0.0097796	NA	Gm31522	11	81873945	81910793	-1	lncRNA	predicted gene, 31522
1836	ENSMUSG00000052013	3.63438	5.01298	1.36821	3.6639	0.000248408	0.00073867	208154	Btla	16	45044678	45078033	1	protein_coding	B and T lymphocyte associated
1837	ENSMUSG00000039167	191.179	10.4907	1.18205	8.87499	6.99414e-19	5.24739e-18	170757	Adgrl4	3	151143524	151250723	1	protein_coding	adhesion G protein-coupled receptor L4
1838	ENSMUSG00000021708	12.1866	6.2608	1.23968	5.05032	4.41066e-07	1.75652e-06	19418	Rasgrf2	13	92028519	92268164	-1	protein_coding	RAS protein-specific guanine nucleotide-releasing factor 2
1839	ENSMUSG00000021701	7369.85	1.05926	0.0265397	39.9122	0	0	20620	Plk2	13	110531580	110537378	1	protein_coding	polo like kinase 2
1840	ENSMUSG00000106212	336.936	2.17048	0.105397	20.5935	3.14102e-94	9.72156e-93	NA	Gm43112	5	4869506	4872627	-1	lncRNA	predicted gene 43112
1841	ENSMUSG00000070687	2.14543	3.82019	1.47841	2.58398	0.00976671	0.0223012	15552	Htr1d	4	136150835	136171709	1	protein_coding	5-hydroxytryptamine (serotonin) receptor 1D
1842	ENSMUSG00000071089	2.51404	4.82071	1.46112	3.29932	0.000969181	0.00264116	333307	Trim75	8	65433536	65440483	-1	protein_coding	tripartite motif-containing 75
1843	ENSMUSG00000027939	89.1583	1.63727	0.182578	8.96755	3.03171e-19	2.30506e-18	77595	Nup210l	3	90011439	90119355	1	protein_coding	nucleoporin 210-like
1844	ENSMUSG00000023151	3.52561	4.22109	1.36942	3.0824	0.00205338	0.00531254	73314	Lrrc69	4	14623620	14796060	-1	protein_coding	leucine rich repeat containing 69
1845	ENSMUSG00000038011	12.7872	2.11911	0.607055	3.4908	0.000481569	0.00137404	56087	Dnah10	5	124802149	124911372	1	protein_coding	dynein, axonemal, heavy chain 10
1846	ENSMUSG00000022346	2910.89	1.4825	0.0632993	23.4205	2.64065e-121	1.03902e-119	17869	Myc	15	61857240	61862223	1	protein_coding	myelocytomatosis oncogene
1847	ENSMUSG00000034813	8.74225	1.47695	0.559116	2.64158	0.00825193	0.0191135	74053	Grip1	10	119289735	119923166	1	protein_coding	glutamate receptor interacting protein 1
1848	ENSMUSG00000098304	5.08304	5.10013	1.36223	3.74397	0.000181139	0.000548384	75567	1700027I24Rik	9	36580152	36604485	-1	lncRNA	RIKEN cDNA 1700027I24 gene
1849	ENSMUSG00000042197	2516.36	1.21122	0.252802	4.79116	1.65819e-06	6.26937e-06	98403	Zfp451	1	33800626	33853676	-1	protein_coding	zinc finger protein 451
1850	ENSMUSG00000097021	13.0699	1.18721	0.479242	2.47726	0.0132394	0.0293709	71274	4933433G15Rik	9	75317466	75324991	1	lncRNA	RIKEN cDNA 4933433G15 gene
1851	ENSMUSG00000029651	92.3349	5.19259	0.495573	10.478	1.09061e-25	1.02665e-24	77521	Mtus2	5	147894130	148252875	1	protein_coding	microtubule associated tumor suppressor candidate 2
1852	ENSMUSG00000032410	3963.92	1.28933	0.0303317	42.5076	0	0	24127	Xrn1	9	95836813	95939856	1	protein_coding	5'-3' exoribonuclease 1
1853	ENSMUSG00000089015	5.60638	2.15561	0.91394	2.35859	0.0183444	0.0393857	NA	NA	NA	NA	NA	NA	NA	NA
1854	ENSMUSG00000027840	47.571	1.32164	0.238114	5.55045	2.84937e-08	1.24201e-07	22414	Wnt2b	3	104852588	104869237	-1	protein_coding	wingless-type MMTV integration site family, member 2B
1855	ENSMUSG00000027843	46.4349	2.15531	0.329653	6.53811	6.23019e-11	3.21245e-10	19260	Ptpn22	3	103767111	103819563	1	protein_coding	protein tyrosine phosphatase, non-receptor type 22 (lymphoid)
1856	ENSMUSG00000024589	2947.21	1.81964	0.0376555	48.3234	0	0	83814	Nedd4l	18	65020776	65350899	1	protein_coding	neural precursor cell expressed, developmentally down-regulated gene 4-like
1857	ENSMUSG00000050671	35.3961	5.8278	0.862651	6.75569	1.42161e-11	7.58579e-11	217738	Ism2	12	87325412	87346479	-1	protein_coding	isthmin 2
1858	ENSMUSG00000027580	11249.7	4.42987	0.0423177	104.681	0	0	229003	Helz2	2	180869408	180883820	-1	protein_coding	helicase with zinc finger 2, transcriptional coactivator
1859	ENSMUSG00000082292	2888.23	9.66649	0.352192	27.4466	7.6221e-166	4.1425e-164	NA	Gm12250	11	58078565	58079838	1	processed_pseudogene	predicted gene 12250
1860	ENSMUSG00000091223	143.641	1.77593	0.145319	12.2209	2.40376e-34	2.85952e-33	NA	Gm8775	3	4276778	4278104	1	processed_pseudogene	predicted gene 8775
1861	ENSMUSG00000108696	7.86719	2.01285	0.711676	2.82832	0.00467926	0.0113782	NA	Gm5738	7	127615614	127616392	-1	processed_pseudogene	predicted gene 5738
1862	ENSMUSG00000107015	3.73484	2.74033	1.05216	2.60448	0.00920137	0.0211088	NA	2900076G11Rik	5	31738423	31739053	1	TEC	RIKEN cDNA 2900076G11 gene
1863	ENSMUSG00000107019	157.95	1.05843	0.134961	7.84247	4.4178e-15	2.81067e-14	NA	Gm43682	5	93324829	93326918	1	TEC	predicted gene 43682
1864	ENSMUSG00000107018	21.1732	3.52433	0.545698	6.45838	1.0583e-10	5.39332e-10	NA	Gm43694	5	32787186	32788304	1	TEC	predicted gene 43694
1865	ENSMUSG00000090556	9.21494	4.15516	0.91695	4.5315	5.85669e-06	2.10733e-05	NA	Or2h2b-ps1	17	37479204	37496621	-1	protein_coding	olfactory receptor family 2 subfamily H member 2B, pseudogene 1
1866	ENSMUSG00000079049	90.0988	2.93904	0.239762	12.2582	1.5186e-34	1.81518e-33	380839	Serpinb1c	13	33065417	33082194	-1	protein_coding	serine (or cysteine) peptidase inhibitor, clade B, member 1c
1867	ENSMUSG00000073007	6.41134	1.90986	0.712001	2.68239	0.00730986	0.0171078	213449	Tent5d	X	106836196	106916515	1	protein_coding	terminal nucleotidyltransferase 5D
1868	ENSMUSG00000090665	8.76551	1.92081	0.610344	3.1471	0.00164898	0.00433599	NA	Gad1-ps	10	99279906	99281681	1	processed_pseudogene	glutamate decarboxylase 1, pseudogene
1869	ENSMUSG00000031538	127.248	1.91691	0.168621	11.3681	6.02634e-30	6.34317e-29	18791	Plat	8	23247743	23272860	1	protein_coding	plasminogen activator, tissue
1870	ENSMUSG00000031284	3.05942	4.59811	1.4058	3.27081	0.00107239	0.00290276	18481	Pak3	X	142301587	142580792	1	protein_coding	p21 (RAC1) activated kinase 3
1871	ENSMUSG00000038151	23.2542	2.25237	0.439435	5.12561	2.96574e-07	1.19695e-06	12142	Prdm1	10	44313173	44404497	-1	protein_coding	PR domain containing 1, with ZNF domain
1872	ENSMUSG00000103926	19.3151	1.03246	0.360557	2.8635	0.00418984	0.0102914	NA	Gm37894	2	14042636	14045234	-1	TEC	predicted gene, 37894
1873	ENSMUSG00000102652	8.16989	5.22089	1.30437	4.0026	6.2649e-05	0.000201423	NA	Gm37078	3	65877335	65879343	1	TEC	predicted gene, 37078
1874	ENSMUSG00000028139	10.1267	3.64201	0.877406	4.15088	3.31203e-05	0.000110089	66353	Riiad1	3	94372290	94387648	-1	protein_coding	regulatory subunit of type II PKA R-subunit (RIIa) domain containing 1
1875	ENSMUSG00000028137	58.6033	2.30196	0.263915	8.72233	2.72537e-18	1.99609e-17	78784	Celf3	3	94385602	94399505	1	protein_coding	CUGBP, Elav-like family member 3
1876	ENSMUSG00000102038	21.4367	1.09834	0.368885	2.97747	0.00290634	0.00732487	NA	Gm12345	11	77040454	77041351	1	processed_pseudogene	predicted gene 12345
1877	ENSMUSG00000039285	3334.16	2.76593	0.047448	58.294	0	0	27215	Azi2	9	117869567	117898862	1	protein_coding	5-azacytidine induced gene 2
1878	ENSMUSG00000087678	5.2839	2.65913	1.04382	2.54751	0.0108495	0.0245068	NA	Gm14120	2	148310810	148320700	1	lncRNA	predicted gene 14120
1879	ENSMUSG00000086109	2.9364	3.51112	1.44657	2.4272	0.0152158	0.0333046	NA	Gm13391	2	6476811	6483430	1	lncRNA	predicted gene 13391
1880	ENSMUSG00000036264	16.7391	6.91975	1.24127	5.57473	2.47909e-08	1.08497e-07	320027	Fstl4	11	52655461	53079365	1	protein_coding	follistatin-like 4
1881	ENSMUSG00000063019	437.388	1.10181	0.0857165	12.8541	8.1607e-38	1.04991e-36	69161	Manbal	2	157209514	157238683	1	protein_coding	mannosidase, beta A, lysosomal-like
1882	ENSMUSG00000045551	16.5175	5.13275	1.06698	4.81053	1.50534e-06	5.71136e-06	14293	Fpr1	17	18096733	18104202	-1	protein_coding	formyl peptide receptor 1
1883	ENSMUSG00000073761	5.68863	5.76788	1.28827	4.47724	7.56158e-06	2.68974e-05	115489902	4933427I04Rik	4	123753472	123756958	1	lncRNA	Riken cDNA 4933427I04 gene
1884	ENSMUSG00000034139	106.043	4.22041	0.309571	13.6331	2.54527e-42	3.5671e-41	67931	Serpini2	3	75149677	75177385	-1	protein_coding	serine (or cysteine) peptidase inhibitor, clade I, member 2
1885	ENSMUSG00000034135	3497.46	1.7006	0.117934	14.42	3.87376e-47	6.02461e-46	70661	Sik3	9	45924118	46135492	1	protein_coding	SIK family kinase 3
1886	ENSMUSG00000105042	249.25	3.04691	0.155354	19.6127	1.20407e-85	3.3787e-84	NA	Gm42509	5	23601101	23601881	1	TEC	predicted gene 42509
1887	ENSMUSG00000024776	879.34	1.3524	0.0831957	16.2557	2.03504e-59	3.89609e-58	76630	Stambpl1	19	34169629	34217733	1	protein_coding	STAM binding protein like 1
1888	ENSMUSG00000105047	4.50543	2.32505	0.909536	2.5563	0.0105792	0.0239721	NA	Gm42533	5	135925184	135925340	-1	processed_pseudogene	predicted gene 42533
1889	ENSMUSG00000059921	12.1831	4.47687	1.1025	4.06064	4.89386e-05	0.000159376	22253	Unc5c	3	141170977	141540685	1	protein_coding	unc-5 netrin receptor C
1890	ENSMUSG00000046404	772.209	1.06813	0.060594	17.6277	1.50889e-69	3.37585e-68	226418	Yod1	1	130645064	130652095	1	protein_coding	YOD1 deubiquitinase
1891	ENSMUSG00000000296	3.61418	4.59764	1.43379	3.20663	0.00134301	0.00358279	21987	Tpd52l1	10	31208372	31321954	-1	protein_coding	tumor protein D52-like 1
1892	ENSMUSG00000107689	88.1386	1.74493	0.219625	7.94505	1.94112e-15	1.25189e-14	NA	Gm44386	6	86490798	86493282	-1	lncRNA	predicted gene, 44386
1893	ENSMUSG00000059146	19.5534	1.37782	0.41662	3.30715	0.000942518	0.00257356	18213	Ntrk3	7	77825707	78387760	-1	protein_coding	neurotrophic tyrosine kinase, receptor, type 3
1894	ENSMUSG00000059146	19.5534	1.37782	0.41662	3.30715	0.000942518	0.00257356	414121	Ntrk3	7	77825707	78387760	-1	protein_coding	neurotrophic tyrosine kinase, receptor, type 3
1895	ENSMUSG00000015340	1.92772	4.01242	1.58181	2.53659	0.0111938	0.0252118	13058	Cybb	X	9301491	9354010	-1	protein_coding	cytochrome b-245, beta polypeptide
1896	ENSMUSG00000040495	8.0143	2.65814	0.724632	3.66826	0.000244206	0.00072705	12672	Chrm4	2	91757594	91759033	1	protein_coding	cholinergic receptor, muscarinic 4
1897	ENSMUSG00000040498	32.3509	2.0202	0.301103	6.70935	1.95499e-11	1.0372e-10	70080	Igsf23	7	19671230	19684681	-1	protein_coding	immunoglobulin superfamily, member 23
1898	ENSMUSG00000085204	2.47913	3.82049	1.48065	2.58028	0.00987194	0.0225229	NA	Gm15327	13	111945675	111947573	1	lncRNA	predicted gene 15327
1899	ENSMUSG00000047518	2.48902	4.18308	1.47996	2.82649	0.00470607	0.0114378	194219	Slfnl1	4	120389428	120393858	1	protein_coding	schlafen like 1
1900	ENSMUSG00000052776	4604.86	6.73874	0.104304	64.6066	0	0	246730	Oas1a	5	121034319	121045584	-1	protein_coding	2'-5' oligoadenylate synthetase 1A
1901	ENSMUSG00000091549	2330.12	3.2246	0.0510169	63.2064	0	0	NA	Gm6548	17	79158221	79159385	-1	processed_pseudogene	predicted gene 6548
1902	ENSMUSG00000050957	80.5411	2.31311	0.215419	10.7377	6.76902e-27	6.57554e-26	27356	Insl6	19	29298744	29302756	-1	protein_coding	insulin-like 6
1903	ENSMUSG00000036062	21.605	7.29824	1.21705	5.99665	2.0143e-09	9.45769e-09	230085	Phf24	4	42916660	42944752	1	protein_coding	PHD finger protein 24
1904	ENSMUSG00000036067	17.5591	1.29697	0.409323	3.16858	0.00153186	0.00405106	227659	Slc2a6	2	26911375	26918010	-1	protein_coding	solute carrier family 2 (facilitated glucose transporter), member 6
1905	ENSMUSG00000000381	5.67106	4.69465	1.36466	3.44016	0.000581363	0.00164058	22373	Wap	11	6585482	6588637	-1	protein_coding	whey acidic protein
1906	ENSMUSG00000064280	24.2038	1.52468	0.378306	4.03028	5.57112e-05	0.000180022	75172	Ccdc146	5	21497959	21629675	-1	protein_coding	coiled-coil domain containing 146
1907	ENSMUSG00000064289	2428.71	1.00817	0.0442546	22.781	7.06927e-115	2.63997e-113	21353	Tank	2	61408929	61484515	1	protein_coding	TRAF family member-associated Nf-kappa B activator
1908	ENSMUSG00000020953	22.6559	2.12699	0.392734	5.41585	6.09981e-08	2.60024e-07	12810	Coch	12	51640124	51652554	1	protein_coding	cochlin
1909	ENSMUSG00000109356	5.28378	1.96251	0.779922	2.51629	0.0118599	0.026558	NA	Gm45118	8	4418596	4452845	-1	unprocessed_pseudogene	predicted gene 45118
1910	ENSMUSG00000048003	16.798	7.18278	1.22936	5.84267	5.13696e-09	2.3483e-08	329954	Catsper4	4	133939281	133954694	-1	protein_coding	cation channel, sperm associated 4
1911	ENSMUSG00000018899	1148.48	2.56925	0.107923	23.8063	2.87396e-125	1.17917e-123	16362	Irf1	11	53660841	53669200	1	protein_coding	interferon regulatory factor 1
1912	ENSMUSG00000062284	22.0137	2.46272	0.42489	5.79612	6.78664e-09	3.07705e-08	NA	Gm6030	16	45025463	45025852	1	processed_pseudogene	predicted gene 6030
1913	ENSMUSG00000042726	1956.35	3.1772	0.0588816	53.9591	0	0	231712	Trafd1	5	121509788	121523695	-1	protein_coding	TRAF type zinc finger domain containing 1
1914	ENSMUSG00000035576	4.71132	4.18308	1.40462	2.97809	0.00290055	0.00731323	241764	L3mbtl1	2	162785392	162816442	1	protein_coding	L3MBTL1 histone methyl-lysine binding protein
1915	ENSMUSG00000035572	594.104	1.00665	0.312823	3.21796	0.00129104	0.00345265	242418	Dcaf10	4	45342101	45379759	1	protein_coding	DDB1 and CUL4 associated factor 10
1916	ENSMUSG00000042097	3.97868	5.18348	1.45813	3.55489	0.000378137	0.0010952	22685	Zfp239	6	117839061	117850252	1	protein_coding	zinc finger protein 239
1917	ENSMUSG00000028369	2.15015	4.01264	1.55564	2.57941	0.00989682	0.0225753	64817	Svep1	4	58042442	58206859	-1	protein_coding	sushi, von Willebrand factor type A, EGF and pentraxin domain containing 1
1918	ENSMUSG00000028364	13.6965	6.68551	1.24368	5.37559	7.63321e-08	3.2351e-07	21923	Tnc	4	63878022	63965252	-1	protein_coding	tenascin C
1919	ENSMUSG00000028362	3.05926	4.59803	1.42532	3.22597	0.00125547	0.00336545	21949	Tnfsf8	4	63749545	63779584	-1	protein_coding	tumor necrosis factor (ligand) superfamily, member 8
1920	ENSMUSG00000052430	5.42612	5.26063	1.31382	4.00408	6.22588e-05	0.00020022	12167	Bmpr1b	3	141542897	141875186	-1	protein_coding	bone morphogenetic protein receptor, type 1B
1921	ENSMUSG00000102559	87.8639	1.34001	0.178125	7.52288	5.35812e-14	3.22625e-13	NA	Gm37570	1	66804785	66807890	-1	TEC	predicted gene, 37570
1922	ENSMUSG00000048827	46.4898	2.53486	0.293685	8.63122	6.07003e-18	4.39034e-17	244646	Pkd1l3	8	110341149	110401018	1	protein_coding	polycystic kidney disease 1 like 3
1923	ENSMUSG00000107894	38.623	2.80354	0.358787	7.81395	5.54231e-15	3.50377e-14	NA	Gm10388	6	149185336	149188271	-1	TEC	predicted gene 10388
1924	ENSMUSG00000033066	15.554	7.50479	1.21899	6.15654	7.43512e-10	3.5959e-09	14457	Gas7	11	67345917	67575800	1	protein_coding	growth arrest specific 7
1925	ENSMUSG00000097258	163.644	1.1819	0.124657	9.48125	2.5126e-21	2.045e-20	NA	NA	NA	NA	NA	NA	NA	NA
1926	ENSMUSG00000085776	11.4531	3.58849	0.766685	4.68052	2.86144e-06	1.06128e-05	73183	5430402O13Rik	6	50543623	50601379	1	lncRNA	RIKEN cDNA 5430402O13 gene
1927	ENSMUSG00000085772	1.70077	3.81993	1.61498	2.36531	0.0180149	0.0387448	414116	D630024D03Rik	11	31739169	31774552	-1	lncRNA	RIKEN cDNA D630024D03 gene
1928	ENSMUSG00000095672	60.5991	9.14219	1.18816	7.69441	1.4215e-14	8.81889e-14	NA		GL456211.1	160465	162404	-1	protein_coding
1929	ENSMUSG00000047963	2269.61	1.13666	0.040825	27.8422	1.33787e-170	7.41656e-169	52331	Stbd1	5	92750900	92754438	1	protein_coding	starch binding domain 1
1930	ENSMUSG00000087353	3.61476	4.59799	1.4064	3.26933	0.00107801	0.0029167	NA	Gm13727	2	77710097	77711811	-1	lncRNA	predicted gene 13727
1931	ENSMUSG00000079491	457.177	3.24639	0.118488	27.3984	2.86741e-165	1.55164e-163	NA	H2-T10	17	36426768	36432357	-1	protein_coding	histocompatibility 2, T region locus 10
1932	ENSMUSG00000079492	165.735	3.72321	0.204665	18.1917	6.0017e-74	1.41377e-72	100529082	Gm11127	17	36366708	36369263	-1	protein_coding	predicted gene 11127
1933	ENSMUSG00000079497	1.47906	3.82045	1.53483	2.48917	0.0128042	0.0285273	433415	Gm13420	2	29634931	29641697	-1	protein_coding	predicted gene 13420
1934	ENSMUSG00000010095	4385.97	1.00197	0.0445721	22.4797	6.56202e-112	2.38624e-110	17254	Slc3a2	19	8684246	8700733	-1	protein_coding	solute carrier family 3 (activators of dibasic and neutral amino acid transport), member 2
1935	ENSMUSG00000046487	4.78309	4.69505	1.28919	3.64187	0.000270668	0.00079982	NA	Mospd4	18	46598282	46598857	-1	processed_pseudogene	motile sperm domain containing 4
1936	ENSMUSG00000050747	7.53463	2.3256	0.746515	3.11527	0.00183776	0.00479599	69097	Trim15	17	37171583	37178102	-1	protein_coding	tripartite motif-containing 15
1937	ENSMUSG00000109216	51.3145	4.36177	0.434344	10.0422	9.94356e-24	8.7806e-23	NA	Gm44907	7	90106460	90108092	1	TEC	predicted gene 44907
1938	ENSMUSG00000041936	1048.84	1.33813	0.108945	12.2827	1.12254e-34	1.34694e-33	11603	Agrn	4	156249747	156281945	-1	protein_coding	agrin
1939	ENSMUSG00000017830	3457.11	5.81459	0.0928914	62.5955	0	0	80861	Dhx58	11	100585710	100595097	-1	protein_coding	DEXH (Asp-Glu-X-His) box polypeptide 58
1940	ENSMUSG00000057914	17.4968	2.32519	0.542228	4.28822	1.80111e-05	6.16838e-05	12296	Cacnb2	2	14607899	14992719	1	protein_coding	calcium channel, voltage-dependent, beta 2 subunit
1941	ENSMUSG00000083902	84.4088	1.08811	0.172098	6.32262	2.5716e-10	1.27969e-09	NA	Tent2-ps1	5	55781532	55782933	1	processed_pseudogene	terminal nucleotidyltransferase 2, pseudogene 1
1942	ENSMUSG00000085439	2.40205	4.8202	1.40287	3.43596	0.000590456	0.00166435	NA	Rapgef4os1	2	71927947	71979140	-1	lncRNA	Rap guanine nucleotide exchange factor (GEF) 4, opposite strand 1
1943	ENSMUSG00000052631	44.7177	4.51284	0.503549	8.96208	3.186e-19	2.41942e-18	71130	Sh2d6	6	72490624	72498690	-1	protein_coding	SH2 domain containing 6
1944	ENSMUSG00000103404	28.2125	4.26673	0.594748	7.17401	7.28308e-13	4.15467e-12	NA	Gm37932	1	80232748	80233914	-1	TEC	predicted gene, 37932
1945	ENSMUSG00000107520	2.28135	4.59795	1.44197	3.18865	0.0014294	0.00379702	NA	Gm3726	7	10144598	10148393	-1	unprocessed_pseudogene	predicted gene 3726
1946	ENSMUSG00000054580	23.7496	5.04613	0.871905	5.78747	7.1454e-09	3.23384e-08	18779	Pla2r1	2	60247887	60383652	-1	protein_coding	phospholipase A2 receptor 1
1947	ENSMUSG00000099349	6.95833	2.22542	0.815801	2.7279	0.00637396	0.0150944	73339	1700047G03Rik	15	11964362	11970172	1	lncRNA	RIKEN cDNA 1700047G03 gene
1948	ENSMUSG00000055980	12388.8	2.13065	0.0225798	94.3609	0	0	16367	Irs1	1	82210822	82269137	-1	protein_coding	insulin receptor substrate 1
1949	ENSMUSG00000091649	3401.3	8.1327	0.178693	45.512	0	0	236451	Phf11b	14	59558413	59578800	-1	protein_coding	PHD finger protein 11B
1950	ENSMUSG00000049252	11.1104	2.52475	0.708596	3.56303	0.000366601	0.00106464	94217	Lrp1b	2	40485258	42543636	-1	protein_coding	low density lipoprotein-related protein 1B
1951	ENSMUSG00000105278	22.9489	5.86945	1.05543	5.56119	2.67936e-08	1.16954e-07	NA	Gm42630	3	129167759	129171206	1	TEC	predicted gene 42630
1952	ENSMUSG00000037216	140.771	1.48567	0.148367	10.0135	1.33007e-23	1.16913e-22	623661	Lipt1	1	37910819	37915309	1	protein_coding	lipoyltransferase 1
1953	ENSMUSG00000043789	34.24	1.56482	0.397796	3.93374	8.36345e-05	0.000264396	71768	Vwce	19	10611577	10643577	1	protein_coding	von Willebrand factor C and EGF domains
1954	ENSMUSG00000031112	3.53325	5.18297	1.40335	3.69329	0.000221371	0.000662864	70415	Stk26	X	49929924	49981974	1	protein_coding	serine/threonine kinase 26
1955	ENSMUSG00000039321	3.59533	4.01324	1.45694	2.75456	0.00587706	0.0140215	217369	Uts2r	11	121051097	121052799	1	protein_coding	urotensin 2 receptor
1956	ENSMUSG00000029755	2.27431	3.63641	1.42752	2.54737	0.0108538	0.0245119	13395	Dlx5	6	6877805	6882085	-1	protein_coding	distal-less homeobox 5
1957	ENSMUSG00000091661	1.9331	4.1828	1.47729	2.83141	0.00463436	0.0112822	NA	Gm17021	9	123597179	123620354	-1	lncRNA	predicted gene 17021
1958	ENSMUSG00000032493	11.7099	2.89233	0.69447	4.1648	3.11625e-05	0.000103817	73336	Prss44	9	110643062	110653591	1	protein_coding	protease, serine 44
1959	ENSMUSG00000074378	1.81697	4.01279	1.5069	2.66295	0.00774578	0.0180366	330470	Bsph1	7	13184766	13207374	1	protein_coding	binder of sperm protein homolog 1
1960	ENSMUSG00000033368	9.53084	2.27119	0.776246	2.92587	0.00343497	0.00856716	70928	Trim69	2	121991181	122009508	1	protein_coding	tripartite motif-containing 69
1961	ENSMUSG00000044452	2312.53	1.06254	0.104876	10.1314	4.00792e-24	3.58614e-23	668501	Zfp507	7	35471768	35502428	-1	protein_coding	zinc finger protein 507
1962	ENSMUSG00000068062	2.40277	4.82061	1.4404	3.34671	0.000817757	0.00225387	791417	Gm14164	2	152187589	152217244	1	lncRNA	predicted gene 14164
1963	ENSMUSG00000027505	5.67386	2.78751	0.831125	3.35389	0.000796827	0.00219983	76426	Fam209	2	172314440	172316251	1	protein_coding	family with sequence similarity 209
1964	ENSMUSG00000086526	7.62164	1.47683	0.621403	2.3766	0.017473	0.0376961	NA	Gm12762	7	33929845	33933527	-1	lncRNA	predicted gene 12762
1965	ENSMUSG00000096802	891.398	8.07793	0.353414	22.8568	1.24996e-115	4.72447e-114	NA	NA	NA	NA	NA	NA	NA	NA
1966	ENSMUSG00000021010	5.45696	5.65698	1.31713	4.29493	1.7475e-05	5.98972e-05	27386	Npas3	12	53294940	54118958	1	protein_coding	neuronal PAS domain protein 3
1967	ENSMUSG00000081742	2.14572	3.82044	1.51941	2.51442	0.0119229	0.0266847	NA	Gm9051	X	95267914	95269333	-1	processed_pseudogene	predicted gene 9051
1968	ENSMUSG00000083679	2.48343	4.01264	1.47648	2.71771	0.00657361	0.0155348	NA	Gm12892	4	121841462	121842607	1	processed_pseudogene	predicted gene 12892
1969	ENSMUSG00000001416	8528.54	1.02124	0.031927	31.9866	1.67533e-224	1.21491e-222	12462	Cct3	3	88204423	88229074	1	protein_coding	chaperonin containing Tcp1, subunit 3 (gamma)
1970	ENSMUSG00000107096	132.274	2.19043	0.182096	12.0289	2.50376e-33	2.90776e-32	NA	Gm43597	5	150523397	150530468	-1	lncRNA	predicted gene 43597
1971	ENSMUSG00000051391	8908.2	1.6984	0.142825	11.8914	1.31153e-32	1.49191e-31	22628	Ywhag	5	135937263	135963470	-1	protein_coding	tyrosine 3-monooxygenase/tryptophan 5-monooxygenase activation protein, gamma polypeptide
1972	ENSMUSG00000065845	2.83704	4.59801	1.38707	3.31491	0.000916742	0.00250922	115489620	Gm25189	2	117078752	117078915	1	snRNA	predicted gene, 25189
1973	ENSMUSG00000099631	8.79978	2.19077	0.593627	3.69048	0.000223828	0.000669417	NA	Gm8641	9	99828617	99829442	-1	processed_pseudogene	predicted gene 8641
1974	ENSMUSG00000002847	18.7837	1.26681	0.400896	3.15994	0.001578	0.00416293	85031	Pla1a	16	38216479	38253507	-1	protein_coding	phospholipase A1 member A
1975	ENSMUSG00000097572	530.445	5.24765	0.185002	28.3654	5.40538e-177	3.1286e-175	NA	Gm26797	9	122124935	122139994	-1	lncRNA	predicted gene, 26797
1976	ENSMUSG00000097579	22.7692	1.10003	0.356504	3.08562	0.00203129	0.00526086	NA	NA	NA	NA	NA	NA	NA	NA
1977	ENSMUSG00000040165	5.63971	3.47736	1.14924	3.02578	0.00247996	0.00632373	170776	Cd209c	8	3990222	4004746	-1	protein_coding	CD209c antigen
1978	ENSMUSG00000096458	116.407	1.00789	0.196191	5.1373	2.78711e-07	1.12668e-06	64113	Moap1	12	102708489	102709920	-1	protein_coding	modulator of apoptosis 1
1979	ENSMUSG00000091931	379.091	1.35599	0.0886014	15.3044	7.14994e-53	1.22334e-51	100233175	Gon7	12	102719534	102724062	-1	protein_coding	GON7 subunit of KEOPS complex
1980	ENSMUSG00000063873	22.5057	1.36194	0.342749	3.97357	7.08039e-05	0.000226271	94249	Slc24a3	2	145009674	145484086	1	protein_coding	solute carrier family 24 (sodium/potassium/calcium exchanger), member 3
1981	ENSMUSG00000109028	14.2184	1.42422	0.461517	3.08594	0.00202908	0.00525567	NA	Gm35842	7	70198617	70204672	1	lncRNA	predicted gene, 35842
1982	ENSMUSG00000017978	6.0051	4.69499	1.2849	3.65397	0.000258217	0.000765339	320405	Cadps2	6	23262772	23839420	-1	protein_coding	Ca2+-dependent activator protein for secretion 2
1983	ENSMUSG00000035929	8362.23	1.92956	0.026285	73.4092	0	0	15015	H2-Q4	17	35598593	35604266	1	protein_coding	histocompatibility 2, Q region locus 4
1984	ENSMUSG00000024477	921.035	1.05674	0.0582312	18.1473	1.34861e-73	3.16189e-72	225467	Pggt1b	18	46368418	46414060	-1	protein_coding	protein geranylgeranyltransferase type I, beta subunit
1985	ENSMUSG00000102964	209.223	1.78674	0.140339	12.7316	3.94613e-37	5.00968e-36	NA	9430034N14Rik	1	155901969	155905753	-1	TEC	RIKEN cDNA 9430034N14 gene
1986	ENSMUSG00000037447	429.041	1.59414	0.128119	12.4426	1.53413e-35	1.87691e-34	214855	Arid5a	1	36346814	36363110	1	protein_coding	AT rich interactive domain 5A (MRF1-like)
1987	ENSMUSG00000104061	73.3169	2.3144	0.229769	10.0728	7.29067e-24	6.46774e-23	NA	Gm37953	9	101027511	101029394	1	TEC	predicted gene, 37953
1988	ENSMUSG00000104391	13.1988	6.05135	1.23473	4.90096	9.53706e-07	3.68569e-06	NA	Gm37960	1	176862606	176864502	-1	TEC	predicted gene, 37960
1989	ENSMUSG00000038751	79.4258	7.10944	1.0339	6.87636	6.14026e-12	3.32844e-11	20459	Ptk6	2	180835514	180844582	-1	protein_coding	PTK6 protein tyrosine kinase 6
1990	ENSMUSG00000003279	59.1346	1.78806	0.285201	6.26948	3.62257e-10	1.78877e-09	224997	Dlgap1	17	70276068	71128408	1	protein_coding	DLG associated protein 1
1991	ENSMUSG00000060843	1.81189	3.81998	1.52562	2.50389	0.0122836	0.0274405	216033	Ctnna3	10	63265877	64839446	1	protein_coding	catenin (cadherin associated protein), alpha 3
1992	ENSMUSG00000106209	3.28458	3.85849	1.36984	2.81675	0.00485118	0.011755	NA	Gm42918	5	121523582	121525164	1	lncRNA	predicted gene 42918
1993	ENSMUSG00000014245	144.231	1.2682	0.145237	8.73189	2.50446e-18	1.83646e-17	327942	Pigl	11	62349286	62405243	1	protein_coding	phosphatidylinositol glycan anchor biosynthesis, class L
1994	ENSMUSG00000029384	17.471	1.52483	0.421818	3.6149	0.000300469	0.000882759	75610	2010109A12Rik	5	93354377	93361334	1	protein_coding	RIKEN cDNA 2010109A12 gene
1995	ENSMUSG00000029380	371.696	1.34587	0.103148	13.0479	6.52932e-39	8.60436e-38	14825	Cxcl1	5	91039100	91040974	1	protein_coding	chemokine (C-X-C motif) ligand 1
1996	ENSMUSG00000039376	16.4385	1.2236	0.391748	3.12343	0.00178759	0.00467581	68760	Synpo2l	14	20709014	20718422	-1	protein_coding	synaptopodin 2-like
1997	ENSMUSG00000079606	28.6747	3.33591	0.443919	7.51467	5.70536e-14	3.43202e-13	209005	Fsip2l	X	47930343	47966590	-1	protein_coding	fibrous sheath-interacting protein 2-like
1998	ENSMUSG00000033880	9016.66	3.77828	0.186444	20.2649	2.62333e-91	7.8467e-90	19039	Lgals3bp	11	118283577	118292918	-1	protein_coding	lectin, galactoside-binding, soluble, 3 binding protein
[truncated: 804 more rows]

## Sheet: ReoV_vs_Control_Transcript
Supplemental_Table _4B: DESeq2 differential transcript expression analysis results comparing ReoV (T3D) with Control samples
Transcript_id	baseMean	log2FoldChange	lfcSE	stat	pvalue	padj
ENSMUST00000201072	6.67253	4.93143	1.36416	3.615	0.00030035	0.00194021
ENSMUST00000193107	6.87267	3.38211	0.830744	4.07118	4.68e-05	0.00035271
ENSMUST00000198021	537.569	1.08591	0.0946907	11.468	1.91e-30	6.35e-29
ENSMUST00000198685	127.594	10.0812	1.24414	8.10297	5.36e-16	1.04e-14
ENSMUST00000010502	1945.35	4.87368	0.0872354	55.8682	0	0
ENSMUST00000190156	185.595	1.00904	0.128134	7.87492	3.41e-15	6.32e-14
ENSMUST00000195502	87.4212	9.66781	1.1884	8.13517	4.11e-16	8.06e-15
ENSMUST00000169940	370.818	3.38567	0.146229	23.1532	1.35e-118	1.57e-116
ENSMUST00000203004	198.269	1.13021	0.164483	6.87131	6.36e-12	9.73e-11
ENSMUST00000203007	24.1861	7.67546	1.20343	6.37801	1.79e-10	2.47e-09
ENSMUST00000005218	679.416	3.24663	0.645254	5.03156	4.87e-07	4.89e-06
ENSMUST00000185221	12.9744	2.34343	0.536981	4.36408	1.28e-05	0.00010557
ENSMUST00000162600	60.3812	2.7499	0.363487	7.56534	3.87e-14	6.78e-13
ENSMUST00000106465	30.9416	1.09118	0.278471	3.91848	8.91e-05	0.00063904
ENSMUST00000140842	253.124	7.87052	0.646686	12.1705	4.46e-34	1.63e-32
ENSMUST00000173929	19.997	1.27272	0.365458	3.48255	0.00049666	0.0030484
ENSMUST00000173922	38.5226	1.93134	0.483245	3.99661	6.43e-05	0.00047232
ENSMUST00000022688	9.70818	4.55875	1.63433	2.78937	0.00528104	0.0242475
ENSMUST00000204208	73.7292	5.13311	0.48647	10.5517	4.99e-26	1.46e-24
ENSMUST00000152866	44.3082	1.66012	0.458908	3.61755	0.0002974	0.00192257
ENSMUST00000148628	2272.11	4.8824	0.813524	6.00154	1.95e-09	2.47e-08
ENSMUST00000112227	5.32836	6.11515	1.66858	3.66488	0.00024746	0.00162673
ENSMUST00000145772	715.139	1.7992	0.135046	13.3229	1.7e-40	7.12e-39
ENSMUST00000152286	10.3298	6.65479	1.85511	3.58728	0.00033414	0.00213371
ENSMUST00000198022	11.9399	1.85894	0.536188	3.46696	0.00052638	0.00321475
ENSMUST00000144826	456.134	1.47809	0.143823	10.2772	8.93e-25	2.51e-23
ENSMUST00000144827	22.6709	3.10534	0.516543	6.01177	1.84e-09	2.33e-08
ENSMUST00000167656	14.4532	1.61332	0.439221	3.67313	0.00023959	0.00158037
ENSMUST00000154851	2.03587	4.35273	1.6608	2.62086	0.00877075	0.0371956
ENSMUST00000180524	3.38648	4.61635	1.36094	3.39203	0.00069377	0.00411812
ENSMUST00000017184	234.477	1.58841	0.50655	3.13575	0.00171418	0.0091566
ENSMUST00000200260	22.1114	1.59843	0.34288	4.66179	3.13e-06	2.84e-05
ENSMUST00000201130	13.3516	3.01002	0.646615	4.65503	3.24e-06	2.93e-05
ENSMUST00000197000	18.3191	2.95076	0.465901	6.33345	2.4e-10	3.27e-09
ENSMUST00000044003	5.40048	3.97826	1.38192	2.8788	0.00399193	0.0191304
ENSMUST00000145218	529.009	1.89217	0.73053	2.59014	0.00959371	0.0401473
ENSMUST00000124250	103.648	3.14793	1.04284	3.01863	0.00253923	0.0129106
ENSMUST00000121156	4.03568	2.91074	1.0134	2.87224	0.00407571	0.0194836
ENSMUST00000132381	4.50834	3.87037	1.18225	3.27372	0.0010614	0.00600408
ENSMUST00000048050	1.70425	4.35512	1.44971	3.00413	0.00266343	0.0134521
ENSMUST00000109868	199.421	2.78409	0.384116	7.24804	4.23e-13	7e-12
ENSMUST00000016498	111.059	8.73134	1.18529	7.36644	1.75e-13	2.96e-12
ENSMUST00000029071	946.291	1.01804	0.0662717	15.3617	2.96e-53	1.56e-51
ENSMUST00000123161	6.90111	4.93433	1.66455	2.96437	0.00303308	0.0150853
ENSMUST00000161457	20.3891	2.51168	0.429588	5.84671	5.01e-09	6.11e-08
ENSMUST00000161459	1896.31	2.84492	0.0512039	55.5606	0	0
ENSMUST00000107679	163.295	2.64835	0.500034	5.29634	1.18e-07	1.26e-06
ENSMUST00000074783	11.7224	3.43723	0.953766	3.60385	0.00031353	0.00201421
ENSMUST00000172994	1472.96	1.12903	0.13308	8.48386	2.18e-17	4.53e-16
ENSMUST00000172991	1.9242	4.20131	1.40703	2.98595	0.00282697	0.014175
ENSMUST00000082319	9.49368	2.11593	0.587205	3.6034	0.00031408	0.00201721
ENSMUST00000131598	296.521	1.62361	0.516734	3.14207	0.0016776	0.00898932
ENSMUST00000197799	2.47851	3.17199	1.20225	2.63838	0.00833029	0.0356592
ENSMUST00000182497	20.8066	2.30177	0.435103	5.29018	1.22e-07	1.31e-06
ENSMUST00000149037	3.04872	4.35441	1.38783	3.13758	0.00170351	0.00910726
ENSMUST00000144784	854.047	1.42237	0.242154	5.87382	4.26e-09	5.23e-08
ENSMUST00000031175	3.06291	5.11979	1.34454	3.80785	0.00014018	0.00097033
ENSMUST00000194885	3.73298	4.94113	1.82278	2.71077	0.0067127	0.0297164
ENSMUST00000057781	1.92164	4.20009	1.47116	2.85495	0.00430438	0.0203936
ENSMUST00000126716	41.9737	1.56042	0.446661	3.49353	0.00047668	0.00293874
ENSMUST00000120598	5.1363	1.98174	0.781546	2.53567	0.0112233	0.0458258
ENSMUST00000202124	23.593	3.30887	0.981924	3.36978	0.00075228	0.00442068
ENSMUST00000114513	1029.95	1.65033	0.212568	7.76376	8.24e-15	1.5e-13
ENSMUST00000006391	1506.83	2.60527	0.0570722	45.6486	0	0
ENSMUST00000006392	952.311	1.93384	0.0643145	30.0684	1.25e-198	2.35e-196
ENSMUST00000200184	4.16549	4.61634	1.34396	3.43488	0.00059282	0.00357338
ENSMUST00000094169	445.468	12.177	1.18365	10.2877	8.01e-25	2.25e-23
ENSMUST00000018744	1013.56	1.10801	0.068885	16.0849	3.25e-58	1.86e-56
ENSMUST00000134503	10.0476	3.4506	1.0854	3.17911	0.00147728	0.00804047
ENSMUST00000134509	58.4268	1.63799	0.579397	2.82706	0.00469771	0.0219623
ENSMUST00000023555	188.512	1.13762	0.136224	8.35106	6.77e-17	1.38e-15
ENSMUST00000179721	22.9441	3.94071	1.11879	3.52228	0.00042785	0.00266731
ENSMUST00000120904	77.1961	4.99025	0.638877	7.81097	5.67e-15	1.04e-13
ENSMUST00000199713	209.804	2.25019	0.142904	15.7461	7.3e-56	4.05e-54
ENSMUST00000131024	174.521	3.75575	0.359469	10.448	1.5e-25	4.3e-24
ENSMUST00000001801	115.847	1.22322	0.302352	4.04568	5.22e-05	0.0003895
ENSMUST00000028888	16.9152	6.96096	1.22401	5.687	1.29e-08	1.52e-07
ENSMUST00000152417	83.2894	4.68345	1.32976	3.52204	0.00042825	0.002669
ENSMUST00000067625	1634.57	2.10841	0.0554492	38.0242	0	0
ENSMUST00000208543	9.86861	1.40893	0.534171	2.6376	0.00834947	0.0357268
ENSMUST00000119596	6.40662	3.12595	0.852971	3.66478	0.00024755	0.00162714
ENSMUST00000067621	11.3706	1.72486	0.53953	3.19697	0.00138877	0.00762108
ENSMUST00000108836	4054.64	9.66066	1.51231	6.388	1.68e-10	2.32e-09
ENSMUST00000103114	277.149	1.07932	0.15186	7.10732	1.18e-12	1.9e-11
ENSMUST00000036765	9.33646	1.63216	0.607229	2.68789	0.00719053	0.0314957
ENSMUST00000033049	71.5504	1.29331	0.212004	6.10039	1.06e-09	1.37e-08
ENSMUST00000180917	64.8404	1.29903	0.402803	3.22498	0.00125983	0.00699822
ENSMUST00000196126	17.8057	2.4439	0.438651	5.57139	2.53e-08	2.89e-07
ENSMUST00000108453	112.797	3.6796	0.256552	14.3425	1.19e-46	5.56e-45
ENSMUST00000025711	203.96	1.11197	0.441026	2.52133	0.0116912	0.0474539
ENSMUST00000025718	8759	1.27518	0.0212358	60.0488	0	0
ENSMUST00000000402	141.048	10.091	2.22574	4.53379	5.79e-06	5.03e-05
ENSMUST00000020399	36.9642	2.13901	0.324315	6.59545	4.24e-11	6.11e-10
ENSMUST00000153115	2944.95	2.95229	0.101325	29.1368	1.23e-186	2.14e-184
ENSMUST00000049721	43.4106	7.58646	1.20432	6.29937	2.99e-10	4.04e-09
ENSMUST00000113637	180.029	1.22349	0.255967	4.77986	1.75e-06	1.64e-05
ENSMUST00000127921	160.434	9.97435	2.03395	4.90392	9.39e-07	9.11e-06
ENSMUST00000134935	2.92505	4.028	1.55996	2.58211	0.00981971	0.0409428
ENSMUST00000120658	31.0963	1.51883	0.296438	5.12359	3e-07	3.08e-06
ENSMUST00000090715	22.6522	7.38389	1.44821	5.09865	3.42e-07	3.49e-06
ENSMUST00000181575	31.3793	2.09959	0.367191	5.71799	1.08e-08	1.28e-07
ENSMUST00000190118	1.47223	4.03064	1.46876	2.74425	0.00606501	0.0272977
ENSMUST00000126194	38.7794	1.37843	0.506263	2.72275	0.00647412	0.0288454
ENSMUST00000033797	10.7773	1.39708	0.546063	2.55845	0.010514	0.04332
ENSMUST00000163241	1.47777	4.20192	1.58711	2.64753	0.00810821	0.0348627
ENSMUST00000184053	3.50495	4.62025	1.44339	3.20097	0.00136967	0.00752786
ENSMUST00000187653	30.6289	8.08624	1.19874	6.7456	1.52e-11	2.27e-10
ENSMUST00000185983	18.2715	1.77981	0.432233	4.11772	3.83e-05	0.00029317
ENSMUST00000105238	130.404	3.83053	0.92646	4.13459	3.56e-05	0.00027379
ENSMUST00000001304	32.0595	2.61873	0.344411	7.6035	2.88e-14	5.09e-13
ENSMUST00000035938	133.853	6.71085	0.558837	12.0086	3.2e-33	1.15e-31
ENSMUST00000136269	587.944	1.11167	0.182989	6.07504	1.24e-09	1.59e-08
ENSMUST00000021030	152.199	1.11041	0.270188	4.10979	3.96e-05	0.00030248
ENSMUST00000173075	576.557	1.42436	0.282558	5.04094	4.63e-07	4.67e-06
ENSMUST00000009693	1287	1.05954	0.166771	6.35324	2.11e-10	2.89e-09
ENSMUST00000064225	78.0128	5.05193	0.486841	10.377	3.16e-25	8.99e-24
ENSMUST00000186524	15.7946	1.66819	0.484684	3.44182	0.00057782	0.00349051
ENSMUST00000192662	1.697	3.84179	1.5291	2.51245	0.0119895	0.0483829
ENSMUST00000023655	348.732	6.27274	0.502845	12.4745	1.03e-35	3.89e-34
ENSMUST00000113865	721.082	1.05213	0.0741646	14.1865	1.11e-45	5.12e-44
ENSMUST00000108311	7.93813	6.49024	1.29019	5.03045	4.89e-07	4.91e-06
ENSMUST00000108313	25.5493	8.25066	1.4374	5.73999	9.47e-09	1.13e-07
ENSMUST00000108314	24.7014	1.6711	0.620832	2.69171	0.00710859	0.0311989
ENSMUST00000183156	5.20309	5.55487	1.27691	4.35024	1.36e-05	0.00011206
ENSMUST00000146373	29.9585	6.3532	1.04748	6.06523	1.32e-09	1.69e-08
ENSMUST00000146375	276.985	2.18509	0.164965	13.2458	4.77e-40	1.99e-38
ENSMUST00000202392	220.321	1.45159	0.153417	9.46174	3.03e-21	7.41e-20
ENSMUST00000191390	25.1653	1.01419	0.323745	3.13269	0.00173211	0.00923771
ENSMUST00000115832	68.4602	1.24113	0.262889	4.7211	2.35e-06	2.16e-05
ENSMUST00000150114	9.47199	4.46042	1.08827	4.09864	4.16e-05	0.00031618
ENSMUST00000190663	8.02922	6.11915	1.2552	4.87505	1.09e-06	1.05e-05
ENSMUST00000145054	15.9743	1.32618	0.400658	3.31	0.00093297	0.00535486
ENSMUST00000137903	5720.39	6.24501	0.492991	12.6676	8.94e-37	3.44e-35
ENSMUST00000137907	2.0322	4.03189	1.4605	2.76063	0.00576898	0.0261607
ENSMUST00000137906	45.1762	2.37135	0.401583	5.905	3.53e-09	4.36e-08
ENSMUST00000154147	4.71819	2.98176	1.18679	2.51245	0.0119897	0.0483829
ENSMUST00000098496	31.4466	4.38715	0.879763	4.98674	6.14e-07	6.09e-06
ENSMUST00000135719	218.098	1.03767	0.139314	7.44844	9.45e-14	1.62e-12
ENSMUST00000155233	5346.47	13.6156	1.06022	12.8422	9.51e-38	3.76e-36
ENSMUST00000155239	18.2634	1.31206	0.386905	3.39117	0.00069595	0.00412915
ENSMUST00000143474	45.1882	2.57175	0.981913	2.61912	0.00881574	0.0373614
ENSMUST00000051089	65.8469	1.04246	0.263471	3.95666	7.6e-05	0.00055157
ENSMUST00000188743	2.70684	4.48834	1.40628	3.19164	0.00141469	0.00774467
ENSMUST00000115066	73.2434	4.87871	0.587272	8.30741	9.78e-17	1.97e-15
ENSMUST00000139482	10.5521	1.53151	0.557917	2.74505	0.00605023	0.0272427
ENSMUST00000196504	18.2107	1.46777	0.374687	3.91731	8.95e-05	0.00064191
ENSMUST00000142709	3.61194	4.15747	1.30299	3.19073	0.00141916	0.00776713
ENSMUST00000142708	22.1494	2.18863	0.459317	4.76496	1.89e-06	1.76e-05
ENSMUST00000156159	8.04236	2.12354	0.724387	2.9315	0.00337326	0.0165416
ENSMUST00000156158	476.232	3.59539	0.327373	10.9826	4.64e-28	1.44e-26
ENSMUST00000121484	7453.56	10.7861	1.38379	7.79463	6.46e-15	1.18e-13
ENSMUST00000001672	1932.61	1.17828	0.0628713	18.7412	2.28e-78	1.76e-76
ENSMUST00000071873	39.2668	1.70018	0.300792	5.65234	1.58e-08	1.84e-07
ENSMUST00000158330	10.6982	3.49622	0.732301	4.7743	1.8e-06	1.68e-05
ENSMUST00000149919	16.4011	7.33487	1.23692	5.92994	3.03e-09	3.77e-08
ENSMUST00000078521	9.66423	1.56464	0.571756	2.73654	0.00620884	0.027859
ENSMUST00000128410	22.6439	2.55626	0.545809	4.68343	2.82e-06	2.57e-05
ENSMUST00000126915	5.76862	5.12799	1.85686	2.76165	0.00575103	0.0260922
ENSMUST00000126911	12.2334	2.95088	0.650637	4.53536	5.75e-06	5e-05
ENSMUST00000124514	21.4446	5.35417	0.939956	5.69619	1.23e-08	1.44e-07
ENSMUST00000183545	1.80767	4.03113	1.47846	2.72658	0.00639948	0.0285616
ENSMUST00000060913	59.5772	3.11856	0.293967	10.6086	2.72e-26	8.01e-25
ENSMUST00000135450	24.1473	1.55748	0.420438	3.70442	0.00021188	0.00141242
ENSMUST00000186949	44.6194	7.17802	2.64059	2.71834	0.00656109	0.0291647
ENSMUST00000100054	53.8937	2.76252	0.943676	2.9274	0.00341812	0.0167217
ENSMUST00000173136	12.3672	7.1408	1.22412	5.83341	5.43e-09	6.6e-08
ENSMUST00000078953	133.678	1.94717	0.165708	11.7506	7.01e-32	2.41e-30
ENSMUST00000106848	97.1222	9.69423	1.22076	7.94116	2e-15	3.76e-14
ENSMUST00000106849	426.08	6.75672	0.349094	19.355	1.85e-83	1.51e-81
ENSMUST00000106847	501.051	5.25113	0.228978	22.9329	2.18e-116	2.47e-114
ENSMUST00000133809	13.3928	1.82228	0.548068	3.32492	0.00088444	0.0051103
ENSMUST00000033941	126.243	1.93555	0.174364	11.1006	1.25e-28	3.95e-27
ENSMUST00000205745	68.4527	2.0501	0.243625	8.41497	3.93e-17	8.07e-16
ENSMUST00000065243	16.079	1.1447	0.420391	2.72294	0.00647046	0.028834
ENSMUST00000142620	5.6818	6.12184	1.8575	3.29574	0.00098161	0.00560385
ENSMUST00000072415	70.3091	2.18801	0.251777	8.69027	3.62e-18	7.79e-17
ENSMUST00000199839	219.172	11.098	1.18906	9.33343	1.03e-20	2.46e-19
ENSMUST00000127577	61.086	1.24997	0.301729	4.14271	3.43e-05	0.00026504
ENSMUST00000110030	2975.46	1.38678	0.423587	3.2739	0.00106075	0.00600094
ENSMUST00000091031	35.2007	1.11682	0.283834	3.93475	8.33e-05	0.00059981
ENSMUST00000145396	329.963	1.63385	0.150698	10.8419	2.18e-27	6.63e-26
ENSMUST00000196981	191.976	3.00646	1.02104	2.9445	0.0032348	0.0159495
ENSMUST00000161618	13.7243	1.174	0.420872	2.78945	0.00527978	0.0242435
ENSMUST00000155916	209.545	2.62593	0.638482	4.11277	3.91e-05	0.00029897
ENSMUST00000166395	212.396	2.2742	0.580376	3.9185	8.91e-05	0.00063904
ENSMUST00000089452	650.545	6.4182	0.660647	9.71502	2.6e-22	6.62e-21
ENSMUST00000160565	195.101	5.72423	0.359306	15.9314	3.84e-57	2.17e-55
ENSMUST00000123988	37.3898	2.07224	0.438615	4.72451	2.31e-06	2.13e-05
ENSMUST00000197831	9.77743	1.57567	0.544716	2.89265	0.0038201	0.0184216
ENSMUST00000124063	7.30614	5.54579	1.78916	3.09967	0.00193736	0.0101987
ENSMUST00000101249	203.756	1.21866	0.464735	2.62226	0.00873476	0.0370726
ENSMUST00000203317	2.03452	4.20131	1.40842	2.98299	0.00285449	0.0142939
ENSMUST00000141301	8.13463	1.75929	0.622731	2.82512	0.00472635	0.02208
ENSMUST00000200668	4.70906	2.67655	0.985258	2.71659	0.00659574	0.029282
ENSMUST00000185314	15.5916	1.67072	0.487556	3.42673	0.00061089	0.00367122
ENSMUST00000126037	37.1654	1.11365	0.276381	4.02939	5.59e-05	0.0004156
ENSMUST00000124899	109.562	1.37916	0.550242	2.50645	0.0121949	0.0490437
ENSMUST00000165266	9.06244	6.61723	2.53223	2.6132	0.00896983	0.0379115
ENSMUST00000174366	329.616	11.6528	1.19754	9.7306	2.23e-22	5.69e-21
ENSMUST00000134628	201.205	1.59752	0.209967	7.60842	2.77e-14	4.91e-13
ENSMUST00000186464	15.2074	2.19519	0.480988	4.56392	5.02e-06	4.41e-05
ENSMUST00000186465	7103.96	1.32891	0.216864	6.12786	8.91e-10	1.16e-08
ENSMUST00000073570	53.3962	2.4168	0.87347	2.7669	0.0056592	0.0257286
ENSMUST00000181110	14.9152	1.81289	0.534013	3.39484	0.00068668	0.00408175
ENSMUST00000171451	295.976	2.3468	0.129333	18.1454	1.4e-73	1.01e-71
ENSMUST00000073391	79.6506	4.52951	0.379076	11.9488	6.58e-33	2.34e-31
ENSMUST00000024112	3436.15	13.4791	1.18167	11.4068	3.86e-30	1.28e-28
ENSMUST00000196218	11.4102	5.71337	1.23315	4.63316	3.6e-06	3.23e-05
ENSMUST00000196219	2.14769	4.03267	1.42403	2.83187	0.00462774	0.0216775
ENSMUST00000131700	3.28257	5.11793	1.31683	3.88655	0.00010168	0.00072253
ENSMUST00000196211	50.9568	2.95948	0.713379	4.14854	3.35e-05	0.00025879
ENSMUST00000154510	6.40305	2.85251	0.772716	3.69154	0.0002229	0.00147895
ENSMUST00000154519	77.7037	1.69725	0.352422	4.81595	1.46e-06	1.39e-05
ENSMUST00000062934	268.018	6.35423	2.33761	2.71826	0.00656258	0.0291693
ENSMUST00000152919	41.4206	2.35351	0.322653	7.29426	3e-13	5.02e-12
ENSMUST00000152914	53.847	5.79165	0.781479	7.41114	1.25e-13	2.13e-12
ENSMUST00000153687	484.559	2.31195	0.675637	3.42188	0.0006219	0.00373177
ENSMUST00000140328	59.3058	2.44644	0.754325	3.24321	0.0011819	0.00661426
ENSMUST00000112314	11.3978	2.36025	0.820047	2.87819	0.00399961	0.0191643
ENSMUST00000097546	85.7605	9.92524	1.98579	4.99813	5.79e-07	5.76e-06
ENSMUST00000117441	23.1472	7.609	2.67093	2.84882	0.00438821	0.0207247
ENSMUST00000200317	4.49373	4.20057	1.35482	3.10047	0.00193213	0.010177
ENSMUST00000043440	30.2209	1.97086	0.309667	6.36446	1.96e-10	2.69e-09
ENSMUST00000020078	2650.36	1.54503	0.389497	3.96673	7.29e-05	0.00053078
ENSMUST00000020071	68.0984	6.18027	0.869788	7.10548	1.2e-12	1.93e-11
ENSMUST00000160064	143.44	1.52978	0.152904	10.0049	1.45e-23	3.9e-22
ENSMUST00000179990	405.736	1.47118	0.393635	3.73742	0.00018592	0.00125658
ENSMUST00000081940	173.028	1.06782	0.136152	7.8428	4.41e-15	8.13e-14
ENSMUST00000140540	14.879	1.42964	0.52346	2.73114	0.00631148	0.0282418
ENSMUST00000128940	48.1267	6.28934	2.05827	3.05564	0.00224583	0.0116036
ENSMUST00000124181	37.7047	4.61706	0.805765	5.73003	1e-08	1.19e-07
ENSMUST00000102824	25113.9	10.0512	0.128778	78.0506	0	0
ENSMUST00000102825	42649.5	9.50277	0.0847586	112.116	0	0
ENSMUST00000102826	17422.4	4.45366	0.0263354	169.113	0	0
ENSMUST00000119166	2603.28	1.32886	0.247936	5.35971	8.34e-08	9.06e-07
ENSMUST00000162032	2.04236	4.61637	1.56007	2.95908	0.0030856	0.0153168
ENSMUST00000131855	37.2764	3.34189	0.773688	4.31944	1.56e-05	0.0001276
ENSMUST00000170060	56.1144	1.25981	0.229591	5.48718	4.08e-08	4.58e-07
ENSMUST00000017276	129.568	1.10886	0.43037	2.57653	0.00997968	0.0414717
ENSMUST00000189899	4.75209	5.6152	1.36211	4.12242	3.75e-05	0.00028759
ENSMUST00000189895	55.2151	1.24504	0.328041	3.79536	0.00014743	0.00101553
ENSMUST00000134987	103.758	1.3034	0.204703	6.36727	1.92e-10	2.65e-09
ENSMUST00000060516	160.32	1.86097	0.262516	7.08895	1.35e-12	2.16e-11
ENSMUST00000099270	302.995	1.99745	0.112832	17.7029	3.98e-70	2.73e-68
ENSMUST00000206812	9.55753	3.67512	0.925266	3.97196	7.13e-05	0.00052031
ENSMUST00000190055	1.80638	3.83819	1.48439	2.58569	0.00971839	0.0405919
ENSMUST00000028661	2.03353	4.20132	1.43683	2.92401	0.00345549	0.0168877
ENSMUST00000028668	4665.54	1.02267	0.0254814	40.134	0	0
ENSMUST00000115356	2.14882	4.49003	1.62331	2.76597	0.00567529	0.0257908
ENSMUST00000152894	2716.56	1.28649	0.184103	6.9879	2.79e-12	4.37e-11
ENSMUST00000137476	136.542	3.70331	0.245993	15.0545	3.22e-51	1.64e-49
ENSMUST00000192781	101.967	2.07492	0.194174	10.6859	1.19e-26	3.52e-25
ENSMUST00000056635	3013.82	1.09446	0.0303845	36.0203	4.03e-284	1.06e-281
ENSMUST00000177101	8.55924	3.63248	1.00589	3.61122	0.00030476	0.00196558
ENSMUST00000198529	49.9897	2.61046	0.296303	8.81012	1.25e-18	2.75e-17
ENSMUST00000145787	189.167	1.32551	0.153346	8.64394	5.43e-18	1.16e-16
ENSMUST00000120463	1077.05	24.8613	3.90685	6.36351	1.97e-10	2.71e-09
ENSMUST00000165031	164.225	1.3854	0.168512	8.22138	2.01e-16	4.01e-15
ENSMUST00000042610	8855.42	5.00938	0.0424519	118.001	0	0
ENSMUST00000167681	21.7411	2.35884	0.653004	3.61228	0.00030351	0.0019585
ENSMUST00000201744	32.5896	2.01698	0.615817	3.27529	0.00105552	0.00597505
ENSMUST00000169041	128.941	5.92576	0.472955	12.5292	5.17e-36	1.96e-34
ENSMUST00000133744	40.2694	1.02433	0.323276	3.16858	0.00153184	0.00829782
ENSMUST00000161270	27.7745	1.96823	0.346969	5.67263	1.41e-08	1.65e-07
ENSMUST00000093470	376.529	1.96731	0.155525	12.6495	1.13e-36	4.33e-35
ENSMUST00000023207	163.511	10.5091	1.18735	8.85088	8.68e-19	1.93e-17
ENSMUST00000037994	17.7328	7.18057	1.21324	5.9185	3.25e-09	4.03e-08
ENSMUST00000032477	1612.6	2.13092	0.0495421	43.0124	0	0
ENSMUST00000032473	16522.2	6.37772	0.0494529	128.966	0	0
ENSMUST00000032479	8.48315	3.89544	0.958258	4.06513	4.8e-05	0.00036144
ENSMUST00000071233	846.454	1.54615	0.215951	7.15973	8.08e-13	1.31e-11
ENSMUST00000035129	3.96586	5.28075	1.31345	4.0205	5.81e-05	0.00043034
ENSMUST00000148780	3.84383	3.81962	1.37242	2.78314	0.00538362	0.0246459
ENSMUST00000152565	766.935	1.99738	0.237766	8.40064	4.44e-17	9.09e-16
ENSMUST00000003312	7.51716	2.81668	0.84535	3.33196	0.00086236	0.00499717
ENSMUST00000150649	38.84	8.05327	1.44128	5.58756	2.3e-08	2.64e-07
ENSMUST00000119467	2876.59	9.685	0.351713	27.5367	6.4e-167	1.02e-164
ENSMUST00000106355	73.7687	1.44387	0.364357	3.96279	7.41e-05	0.00053857
ENSMUST00000199904	8.58704	5.4263	1.24115	4.372	1.23e-05	0.00010207
ENSMUST00000199902	385.715	11.8412	1.18866	9.96186	2.24e-23	5.97e-22
ENSMUST00000112725	224.332	1.0106	0.120872	8.36089	6.22e-17	1.27e-15
ENSMUST00000203110	2.26334	4.61547	1.39243	3.31469	0.00091745	0.00527625
ENSMUST00000058370	443.457	1.26827	0.335472	3.78054	0.00015649	0.00107296
ENSMUST00000178438	13.406	4.69637	1.09177	4.3016	1.7e-05	0.0001376
ENSMUST00000114767	55.1897	1.47983	0.236402	6.25979	3.85e-10	5.17e-09
ENSMUST00000145864	2.71297	4.49027	1.39668	3.21497	0.0013046	0.00721121
ENSMUST00000145862	76.3293	1.75093	0.273858	6.39356	1.62e-10	2.24e-09
ENSMUST00000147424	8.46706	3.94601	0.945968	4.1714	3.03e-05	0.00023582
ENSMUST00000010745	764.879	3.13065	0.982203	3.18738	0.0014357	0.00784087
ENSMUST00000048129	19.6331	1.91752	0.505127	3.79611	0.00014699	0.00101319
ENSMUST00000046948	11.7397	6.75605	1.31237	5.14797	2.63e-07	2.72e-06
ENSMUST00000194293	3.49063	3.87659	1.31912	2.93877	0.00329521	0.0162086
ENSMUST00000134239	15.1857	1.25411	0.414663	3.02441	0.00249116	0.0127026
ENSMUST00000167316	2762.7	1.59879	0.0428921	37.2747	4.21e-304	1.17e-301
ENSMUST00000084238	694.977	1.09178	0.0645353	16.9175	3.34e-64	2.08e-62
ENSMUST00000171366	103.583	3.53266	0.873303	4.04518	5.23e-05	0.00039024
ENSMUST00000185473	156.657	1.66292	0.438213	3.79477	0.00014778	0.00101765
ENSMUST00000130784	30.0749	1.00679	0.370616	2.71653	0.00659699	0.0292835
ENSMUST00000130785	16.4984	4.60039	0.77797	5.91333	3.35e-09	4.15e-08
ENSMUST00000032398	1343.64	1.30266	0.0936437	13.9108	5.45e-44	2.43e-42
ENSMUST00000135669	105.681	5.56791	0.493521	11.282	1.61e-29	5.22e-28
ENSMUST00000135660	47.9204	5.51061	0.617957	8.91747	4.77e-19	1.07e-17
ENSMUST00000135666	2.48163	4.35159	1.40095	3.10618	0.00189523	0.0100066
ENSMUST00000149378	4.05363	3.42059	1.16258	2.94225	0.00325838	0.0160484
ENSMUST00000155170	60.3162	1.37534	0.319395	4.30609	1.66e-05	0.00013506
ENSMUST00000148428	60.6832	1.19829	0.259041	4.62588	3.73e-06	3.34e-05
ENSMUST00000147195	31.1138	1.22121	0.313978	3.88947	0.00010047	0.0007147
ENSMUST00000108269	3914.18	4.4854	1.2979	3.45589	0.00054849	0.00333484
ENSMUST00000134863	636.392	3.70849	0.357048	10.3865	2.86e-25	8.14e-24
ENSMUST00000160713	124.297	4.17343	0.763085	5.46916	4.52e-08	5.04e-07
ENSMUST00000097632	3.60706	4.35548	1.47246	2.95796	0.0030968	0.0153652
ENSMUST00000142471	3.48984	3.1735	1.19768	2.6497	0.00805635	0.0346934
ENSMUST00000145127	1.58673	4.03242	1.47451	2.73476	0.00624259	0.0279845
ENSMUST00000110805	67.3419	1.1277	0.414518	2.72052	0.00651802	0.0290075
ENSMUST00000204030	5.98239	5.55448	1.27023	4.37281	1.23e-05	0.00010172
ENSMUST00000116403	2132.04	1.20182	0.294948	4.07468	4.61e-05	0.00034799
ENSMUST00000122841	45.2301	9.01876	1.28467	7.02027	2.21e-12	3.49e-11
ENSMUST00000186096	14.7051	4.45784	1.68812	2.64071	0.00827334	0.035451
ENSMUST00000208203	3.70261	2.75816	1.0045	2.74581	0.00603611	0.0271944
ENSMUST00000177368	6.78991	6.07578	1.25234	4.85153	1.23e-06	1.17e-05
ENSMUST00000125733	30.1133	5.61055	0.928117	6.04508	1.49e-09	1.91e-08
ENSMUST00000035148	812.782	2.07521	0.0727085	28.5415	3.58e-179	6.05e-177
ENSMUST00000126829	178.384	1.51914	0.192289	7.90032	2.78e-15	5.18e-14
ENSMUST00000124469	4.40747	5.27922	1.30204	4.05458	5.02e-05	0.00037655
ENSMUST00000023622	260.551	3.27951	0.210816	15.5563	1.44e-54	7.78e-53
ENSMUST00000105804	288.686	1.1922	0.11733	10.1611	2.96e-24	8.14e-23
ENSMUST00000190861	122.322	2.86806	0.211469	13.5626	6.67e-42	2.85e-40
ENSMUST00000183308	7.19167	3.63403	1.1866	3.06256	0.00219453	0.0113707
ENSMUST00000053484	16273.9	1.01038	0.0212311	47.5898	0	0
ENSMUST00000183302	556.59	1.65459	0.304925	5.42623	5.76e-08	6.36e-07
ENSMUST00000136297	159.904	7.66215	0.734326	10.4343	1.73e-25	4.95e-24
ENSMUST00000146942	52.6898	1.20755	0.399377	3.02359	0.00249797	0.0127302
ENSMUST00000204580	128.797	1.04733	0.165832	6.31562	2.69e-10	3.66e-09
ENSMUST00000051629	14.139	7.15913	1.22989	5.82096	5.85e-09	7.09e-08
ENSMUST00000152104	9.63238	2.58912	0.705935	3.66764	0.0002448	0.0016112
ENSMUST00000120757	5.05713	2.7595	1.09551	2.51892	0.0117716	0.0477077
ENSMUST00000161765	23.1895	5.45703	0.905082	6.02931	1.65e-09	2.09e-08
ENSMUST00000161763	9.8455	2.36104	0.597476	3.95168	7.76e-05	0.0005619
ENSMUST00000068421	264.967	3.45829	0.447863	7.72176	1.15e-14	2.07e-13
ENSMUST00000114309	68.0072	1.13617	0.325042	3.49545	0.00047326	0.00291965
ENSMUST00000197587	9.00185	3.79785	0.925948	4.10157	4.1e-05	0.0003126
ENSMUST00000130243	143.147	1.01132	0.287049	3.52314	0.00042646	0.00265995
ENSMUST00000194052	76.5181	3.08596	0.279951	11.0232	2.95e-28	9.27e-27
ENSMUST00000039047	105.566	4.23914	0.318874	13.2941	2.5e-40	1.05e-38
ENSMUST00000039046	23.6095	6.6992	1.21136	5.53032	3.2e-08	3.61e-07
ENSMUST00000039044	3.59852	4.03158	1.42299	2.83318	0.00460875	0.0216081
ENSMUST00000046522	39.5905	5.06436	0.790277	6.40834	1.47e-10	2.04e-09
ENSMUST00000035215	8.90202	3.83622	0.924614	4.149	3.34e-05	0.00025836
ENSMUST00000072940	25.2775	6.56173	1.2042	5.44902	5.06e-08	5.62e-07
ENSMUST00000203267	37.8926	1.4724	0.43357	3.39598	0.00068382	0.00406514
ENSMUST00000042318	37.3465	2.23747	0.303185	7.37989	1.58e-13	2.68e-12
ENSMUST00000042312	149.841	2.05611	0.562345	3.65631	0.00025588	0.00167565
ENSMUST00000023146	271.753	2.80883	0.456026	6.15937	7.3e-10	9.59e-09
ENSMUST00000175964	204.926	4.82759	0.289523	16.6743	2.02e-62	1.22e-60
ENSMUST00000139897	280.896	1.96518	0.13252	14.8293	9.47e-50	4.71e-48
ENSMUST00000132717	7.45219	1.75723	0.581573	3.02151	0.00251517	0.0128086
ENSMUST00000062307	1252.44	7.86822	0.262448	29.9802	1.78e-197	3.3e-195
ENSMUST00000086278	4.06053	5.02836	1.37967	3.6446	0.00026781	0.00174735
ENSMUST00000102487	579.175	1.22558	0.173798	7.05176	1.77e-12	2.8e-11
ENSMUST00000183409	29454	6.42105	0.126468	50.772	0	0
ENSMUST00000098259	3.8607	5.78514	2.14281	2.69979	0.00693841	0.0305571
ENSMUST00000118837	54.2613	1.3344	0.22795	5.85392	4.8e-09	5.87e-08
ENSMUST00000173745	8.71454	6.4236	1.26076	5.09504	3.49e-07	3.55e-06
ENSMUST00000174625	341.393	3.44058	0.149587	23.0005	4.6e-117	5.26e-115
ENSMUST00000182757	6.30616	3.63502	1.18507	3.06734	0.00215973	0.0112076
ENSMUST00000139041	74.9001	1.48143	0.528563	2.80275	0.00506687	0.0233998
ENSMUST00000152604	7.38597	2.38406	0.647642	3.68114	0.00023219	0.00153728
ENSMUST00000141529	87.1983	3.91696	0.306334	12.7866	1.95e-37	7.63e-36
ENSMUST00000192517	10.1613	5.46254	1.23917	4.40821	1.04e-05	8.74e-05
ENSMUST00000068999	427.529	2.01149	0.129796	15.4973	3.62e-54	1.94e-52
ENSMUST00000131625	91.0833	1.01679	0.179135	5.67609	1.38e-08	1.62e-07
ENSMUST00000145514	761.749	1.273	0.0748711	17.0025	7.87e-65	4.94e-63
ENSMUST00000099676	19.9434	3.61847	0.546555	6.62051	3.58e-11	5.19e-10
ENSMUST00000204899	850.022	1.71119	0.0938246	18.2382	2.57e-74	1.87e-72
ENSMUST00000159144	276.706	2.01596	0.14052	14.3464	1.12e-46	5.26e-45
ENSMUST00000126656	10.2407	4.21805	1.13685	3.71031	0.00020701	0.00138384
ENSMUST00000087256	79.7897	6.99389	1.56258	4.47587	7.61e-06	6.5e-05
ENSMUST00000023494	16.6071	7.18071	1.23228	5.82718	5.64e-09	6.84e-08
ENSMUST00000134081	110.209	1.40455	0.242967	5.78085	7.43e-09	8.93e-08
ENSMUST00000124659	7.41383	1.53218	0.550576	2.78288	0.00538793	0.0246638
ENSMUST00000172184	13.401	4.93386	1.66422	2.96466	0.00303014	0.0150754
ENSMUST00000177462	4.91927	6.28506	1.57808	3.98273	6.81e-05	0.00049906
ENSMUST00000102732	405.604	10.1162	1.11687	9.05761	1.33e-19	3.07e-18
ENSMUST00000102733	59.6857	9.04236	1.19089	7.59292	3.13e-14	5.51e-13
ENSMUST00000102738	379.591	1.03395	0.101332	10.2036	1.91e-24	5.29e-23
ENSMUST00000108158	784.924	5.7443	0.319685	17.9686	3.43e-72	2.43e-70
ENSMUST00000108157	160.631	4.02338	1.07899	3.72884	0.00019237	0.00129451
ENSMUST00000108155	116.408	1.76526	0.389822	4.52838	5.94e-06	5.15e-05
ENSMUST00000186253	4.26601	3.07934	1.18077	2.60791	0.0091096	0.0384209
ENSMUST00000136835	784.017	1.90723	0.0914947	20.8453	1.68e-96	1.59e-94
ENSMUST00000193959	86.535	1.28893	0.424092	3.03926	0.00237161	0.0121756
ENSMUST00000112570	1271.01	1.90832	0.1029	18.5454	8.88e-77	6.71e-75
ENSMUST00000107817	192.939	1.52642	0.161767	9.43593	3.88e-21	9.46e-20
ENSMUST00000130061	11.0758	1.24389	0.475652	2.61513	0.00891946	0.0377361
ENSMUST00000142968	5.75095	4.03123	1.12443	3.58512	0.00033693	0.00215045
ENSMUST00000157251	8.01455	1.71807	0.616548	2.7866	0.0053264	0.0244242
ENSMUST00000196820	1953.6	5.72233	0.115482	49.5516	0	0
ENSMUST00000135587	12.5581	1.46381	0.557859	2.62398	0.0086909	0.0369281
ENSMUST00000090429	2.48424	4.35262	1.37776	3.15921	0.00158198	0.00853325
ENSMUST00000123824	180.955	4.35883	1.39452	3.12568	0.00177395	0.00943331
ENSMUST00000112907	73.3925	4.92568	1.61116	3.05723	0.00223392	0.0115486
ENSMUST00000198637	374.837	2.48742	0.26902	9.24622	2.33e-20	5.51e-19
ENSMUST00000142145	35.4419	1.0638	0.320984	3.31418	0.00091914	0.00528449
ENSMUST00000169918	101.719	1.22308	0.190934	6.40578	1.5e-10	2.08e-09
ENSMUST00000095323	103.177	1.2274	0.186808	6.57038	5.02e-11	7.19e-10
ENSMUST00000159849	132.026	7.35665	1.69705	4.33497	1.46e-05	0.0001194
ENSMUST00000165104	115.782	9.7132	2.45432	3.95759	7.57e-05	0.00054964
ENSMUST00000151454	23.6296	1.08866	0.319516	3.40721	0.00065631	0.00391907
ENSMUST00000159268	3.0357	3.17102	1.20002	2.64247	0.00823038	0.0352882
ENSMUST00000162652	4.39624	4.23971	1.29605	3.27125	0.00107072	0.0060522
ENSMUST00000184526	2.26557	4.4912	1.39673	3.21551	0.00130213	0.00719943
ENSMUST00000031817	5458.56	6.73809	0.0896618	75.15	0	0
ENSMUST00000040917	291.591	1.00059	0.278145	3.59738	0.00032144	0.00205961
ENSMUST00000070742	197.215	1.31351	0.317243	4.14038	3.47e-05	0.00026749
ENSMUST00000134325	1044.55	2.82822	0.13993	20.2117	7.72e-91	6.82e-89
ENSMUST00000130514	27.2051	1.70727	0.407134	4.19339	2.75e-05	0.00021521
ENSMUST00000025329	7.4966	2.3444	0.729805	3.21236	0.00131647	0.00726613
ENSMUST00000176673	93.5373	4.52749	0.355867	12.7224	4.44e-37	1.72e-35
ENSMUST00000132913	7.30031	3.03057	0.835091	3.62903	0.00028449	0.00184804
ENSMUST00000132919	23.8138	1.05624	0.386139	2.7354	0.00623047	0.0279381
ENSMUST00000025582	7.81033	1.9118	0.630972	3.02993	0.00244609	0.0125047
ENSMUST00000025581	107.287	9.89842	1.18569	8.34823	6.93e-17	1.41e-15
ENSMUST00000025585	4.86107	5.42354	1.28056	4.23528	2.28e-05	0.00018115
ENSMUST00000205103	184.482	1.72784	0.141898	12.1766	4.14e-34	1.51e-32
ENSMUST00000113528	67.2414	6.82668	0.851294	8.01918	1.06e-15	2.03e-14
ENSMUST00000065841	6.07282	4.61598	1.31987	3.4973	0.00046999	0.00290201
ENSMUST00000199872	23.7412	3.81793	0.662907	5.75938	8.44e-09	1.01e-07
ENSMUST00000112431	282.612	10.3208	2.79001	3.69919	0.00021629	0.00143899
ENSMUST00000112435	207.244	1.76162	0.636636	2.76708	0.00565609	0.0257181
ENSMUST00000098758	8.27329	6.42493	1.33249	4.82174	1.42e-06	1.35e-05
ENSMUST00000166151	574.128	3.72751	0.242116	15.3956	1.75e-53	9.28e-52
ENSMUST00000192105	38.8864	1.28464	0.302253	4.25021	2.14e-05	0.00017029
ENSMUST00000197054	9.09801	5.03091	1.27621	3.94208	8.08e-05	0.00058295
ENSMUST00000162925	69.3328	5.98386	0.900086	6.6481	2.97e-11	4.33e-10
ENSMUST00000064725	27.8915	3.56056	0.566622	6.28383	3.3e-10	4.45e-09
ENSMUST00000194506	4.63649	5.28067	1.30435	4.04852	5.15e-05	0.00038526
ENSMUST00000018485	14.9195	5.93959	1.78656	3.32459	0.00088549	0.00511547
ENSMUST00000166971	17.0625	4.59963	0.77077	5.96758	2.41e-09	3.02e-08
ENSMUST00000166979	375.075	8.89447	2.25401	3.94606	7.94e-05	0.00057439
ENSMUST00000153333	773.182	1.02504	0.365669	2.8032	0.00505981	0.0233746
ENSMUST00000120256	1.5838	3.839	1.46386	2.62252	0.00872834	0.0370542
ENSMUST00000120251	11.1554	2.37512	0.907572	2.61701	0.00887039	0.0375558
ENSMUST00000131954	66.7268	3.9887	0.52182	7.64382	2.11e-14	3.75e-13
ENSMUST00000131950	2957.71	7.93756	0.193544	41.0116	0	0
ENSMUST00000163805	237.544	1.70387	0.419539	4.0613	4.88e-05	0.00036677
ENSMUST00000042065	62.7894	1.88089	0.233982	8.03859	9.09e-16	1.74e-14
ENSMUST00000143346	4.47148	2.34337	0.910283	2.57433	0.0100435	0.0416883
ENSMUST00000117729	42.8029	1.02968	0.256195	4.01912	5.84e-05	0.00043272
ENSMUST00000161409	167.672	1.13818	0.275898	4.12537	3.7e-05	0.00028421
ENSMUST00000134828	27.0361	1.7827	0.36052	4.94479	7.62e-07	7.48e-06
ENSMUST00000188482	736.164	1.53004	0.231488	6.60956	3.85e-11	5.57e-10
ENSMUST00000188483	7.33813	4.92926	1.27661	3.86122	0.00011282	0.00079518
ENSMUST00000171297	2777.79	7.39491	0.15148	48.8177	0	0
ENSMUST00000113093	782.072	7.61729	0.327129	23.2853	6.25e-120	7.33e-118
ENSMUST00000138023	152.111	1.56134	0.513632	3.0398	0.00236735	0.0121567
ENSMUST00000138022	42.1646	2.76431	0.746748	3.70179	0.00021408	0.00142607
ENSMUST00000102709	27.1095	3.39597	0.482776	7.03425	2e-12	3.17e-11
ENSMUST00000191104	666.931	13.5426	3.90679	3.46642	0.00052745	0.00322064
ENSMUST00000191103	99.8368	6.96891	0.774216	9.00125	2.23e-19	5.09e-18
ENSMUST00000139770	19.2982	1.40102	0.365122	3.83714	0.00012448	0.00087158
ENSMUST00000139774	47.7139	1.4037	0.361921	3.87848	0.00010511	0.00074518
ENSMUST00000154353	15.2942	2.86594	1.04382	2.74564	0.00603937	0.0272053
ENSMUST00000160258	7.22719	1.62054	0.594812	2.72446	0.00644066	0.0287133
ENSMUST00000055244	277.442	5.31771	1.24526	4.27037	1.95e-05	0.0001568
ENSMUST00000138806	1040.29	3.39441	0.238181	14.2514	4.4e-46	2.04e-44
ENSMUST00000138809	27.3833	1.64612	0.385686	4.26802	1.97e-05	0.00015839
ENSMUST00000119251	225.848	2.07453	0.67743	3.06236	0.00219603	0.0113766
ENSMUST00000146150	19.8746	1.36754	0.405027	3.37643	0.00073433	0.00432674
ENSMUST00000075994	6.22341	5.93659	1.31389	4.51832	6.23e-06	5.39e-05
ENSMUST00000151332	226.429	2.86963	0.819672	3.50095	0.00046361	0.00286802
ENSMUST00000117287	50.1963	2.18153	0.278051	7.84578	4.3e-15	7.95e-14
ENSMUST00000159414	12571.9	2.40872	0.041229	58.4229	0	0
ENSMUST00000084026	663.664	2.73427	0.878043	3.11405	0.00184536	0.00976589
ENSMUST00000052975	12.2933	5.59304	1.22762	4.55602	5.21e-06	4.56e-05
ENSMUST00000153523	5.87507	4.7152	1.2889	3.65831	0.00025388	0.00166377
ENSMUST00000121007	13.6658	5.79848	1.23041	4.71265	2.45e-06	2.25e-05
ENSMUST00000199745	5.32217	5.67592	1.28348	4.42229	9.77e-06	8.23e-05
ENSMUST00000163107	124.899	7.66927	0.950875	8.06548	7.29e-16	1.4e-14
ENSMUST00000038144	2.38298	4.49686	1.69016	2.66061	0.00779986	0.0337321
ENSMUST00000038141	1408.68	3.99249	0.411376	9.70521	2.86e-22	7.28e-21
ENSMUST00000038101	4.75069	5.35456	1.29466	4.13587	3.54e-05	0.00027233
ENSMUST00000179890	8.35403	4.49608	1.09016	4.12423	3.72e-05	0.00028548
ENSMUST00000129012	21.7358	1.21338	0.371632	3.265	0.00109464	0.00617294
ENSMUST00000186789	3.38757	4.73227	1.35623	3.4893	0.00048429	0.00298109
ENSMUST00000126593	182.861	1.78704	0.436011	4.09861	4.16e-05	0.00031618
ENSMUST00000084770	3.28246	4.83939	1.37896	3.50946	0.00044902	0.00278708
ENSMUST00000184149	750.628	5.81356	0.193291	30.0767	9.77e-199	1.84e-196
ENSMUST00000141389	7.23016	1.71027	0.682496	2.5059	0.0122139	0.0491045
ENSMUST00000135058	49.6254	2.19764	0.394231	5.57451	2.48e-08	2.84e-07
ENSMUST00000193465	10.8765	1.72883	0.571267	3.02631	0.0024756	0.0126333
ENSMUST00000079424	76.8955	2.37561	0.640733	3.70764	0.0002092	0.00139693
ENSMUST00000079421	1372.84	4.30106	0.394191	10.9111	1.02e-27	3.14e-26
ENSMUST00000129829	14551.4	3.9599	0.116849	33.8891	9.64e-252	2.29e-249
ENSMUST00000118004	7.80271	1.93973	0.625387	3.10165	0.00192442	0.0101423
ENSMUST00000118006	3.0419	3.7711	1.33582	2.82306	0.00475678	0.0221995
ENSMUST00000118001	53.4581	1.37005	0.251956	5.43767	5.4e-08	5.98e-07
ENSMUST00000025743	296.197	1.00323	0.367265	2.73161	0.00630255	0.0282058
ENSMUST00000189644	379.126	1.39987	0.157974	8.8614	7.9e-19	1.75e-17
ENSMUST00000208087	8.34516	6.06925	1.78902	3.3925	0.00069259	0.00411187
ENSMUST00000147123	10.9588	2.28809	0.534981	4.27696	1.89e-05	0.00015265
ENSMUST00000117137	2.81996	4.20216	1.3773	3.05102	0.00228067	0.0117637
ENSMUST00000202696	22.9078	5.15863	0.868279	5.94122	2.83e-09	3.53e-08
ENSMUST00000150416	2152.63	1.5647	0.0443211	35.3037	5.16e-273	1.3e-270
ENSMUST00000053902	1825.07	2.21925	0.738202	3.00629	0.0026446	0.0133729
ENSMUST00000110217	7.04915	2.38703	0.933949	2.55585	0.0105929	0.0435974
ENSMUST00000133107	40.7467	3.02763	0.551601	5.48881	4.05e-08	4.54e-07
ENSMUST00000111160	384.66	12.3516	1.41063	8.75611	2.02e-18	4.4e-17
ENSMUST00000089059	295.101	1.11008	0.300447	3.69475	0.0002201	0.00146176
ENSMUST00000089052	243.82	7.93681	1.94988	4.0704	4.69e-05	0.00035377
ENSMUST00000122456	5.22922	6.15931	2.317	2.65832	0.00785324	0.0339448
ENSMUST00000122450	253.841	3.2685	0.331493	9.85992	6.21e-23	1.63e-21
ENSMUST00000168554	1.80574	3.83776	1.45477	2.63805	0.00833835	0.0356841
ENSMUST00000168553	106.31	1.01804	0.299566	3.39837	0.00067789	0.00403438
ENSMUST00000095823	33.0755	5.68684	0.860676	6.60741	3.91e-11	5.65e-10
ENSMUST00000181292	311.885	2.70035	0.137924	19.5786	2.36e-85	1.97e-83
ENSMUST00000105397	147.345	1.54508	0.507871	3.04227	0.00234798	0.0120708
ENSMUST00000161812	36.0767	8.77946	1.20719	7.27261	3.53e-13	5.86e-12
ENSMUST00000149417	1416.41	4.78874	0.327872	14.6055	2.59e-48	1.26e-46
ENSMUST00000137168	118.757	2.42358	0.225848	10.731	7.28e-27	2.18e-25
ENSMUST00000208418	13.2921	2.10517	0.682358	3.08514	0.00203454	0.010641
ENSMUST00000208417	123.253	5.06554	0.66201	7.65176	1.98e-14	3.54e-13
ENSMUST00000033910	1164.54	1.20272	0.0613524	19.6034	1.45e-85	1.21e-83
ENSMUST00000033915	7.3518	1.65925	0.659982	2.51409	0.0119341	0.0482224
ENSMUST00000105365	403.082	1.23154	0.336061	3.66462	0.0002477	0.00162797
ENSMUST00000170908	452.503	1.31434	0.158452	8.29489	1.09e-16	2.19e-15
ENSMUST00000190692	4.97906	5.67423	1.36301	4.16303	3.14e-05	0.00024413
ENSMUST00000172504	11.8901	1.75913	0.554198	3.17419	0.00150258	0.00816146
ENSMUST00000172503	55.4541	1.17365	0.240319	4.88371	1.04e-06	1e-05
ENSMUST00000129783	26.7585	4.81761	0.692612	6.95571	3.51e-12	5.45e-11
ENSMUST00000155242	770.978	25.1755	2.82178	8.92185	4.59e-19	1.03e-17
ENSMUST00000034723	4.51486	5.27628	1.37917	3.82568	0.00013041	0.00090902
ENSMUST00000097331	39.3457	6.65728	1.03947	6.40453	1.51e-10	2.09e-09
ENSMUST00000143693	119.712	3.61522	0.374751	9.64699	5.06e-22	1.27e-20
ENSMUST00000120784	827.596	3.23782	0.316448	10.2318	1.43e-24	3.98e-23
ENSMUST00000161959	5.48375	2.24424	0.803123	2.79439	0.00519982	0.0239159
ENSMUST00000047697	86.0344	8.82092	1.35329	6.51812	7.12e-11	1.01e-09
ENSMUST00000076730	13.7068	1.91863	0.509879	3.76292	0.00016794	0.00114533
ENSMUST00000158389	6.59345	2.27223	0.718513	3.1624	0.00156472	0.00845298
ENSMUST00000181452	225.111	2.22701	0.147557	15.0925	1.81e-51	9.26e-50
ENSMUST00000203840	22.4136	7.86357	1.21074	6.49487	8.31e-11	1.17e-09
ENSMUST00000203845	1.92119	3.8395	1.46585	2.61931	0.00881082	0.0373457
ENSMUST00000203846	754.29	1.47801	0.121625	12.1522	5.59e-34	2.03e-32
ENSMUST00000200795	48.3156	5.83873	0.745508	7.83189	4.81e-15	8.85e-14
ENSMUST00000200796	5.17163	3.11121	0.977904	3.18151	0.00146508	0.00798153
ENSMUST00000181460	4.0495	3.87683	1.3132	2.9522	0.00315521	0.0156125
ENSMUST00000000704	240.6	1.1974	0.155312	7.70966	1.26e-14	2.28e-13
ENSMUST00000000707	2702.73	1.02263	0.342233	2.98811	0.00280712	0.0140854
ENSMUST00000075418	1114.78	2.46167	0.0724506	33.9772	4.83e-253	1.16e-250
ENSMUST00000163575	16.659	1.05103	0.411816	2.55218	0.010705	0.0439903
ENSMUST00000163574	2.94733	4.93829	1.40825	3.50669	0.00045371	0.00281332
ENSMUST00000020252	9.44303	7.07495	1.55248	4.55719	5.18e-06	4.54e-05
ENSMUST00000020255	4.97545	5.61382	1.34264	4.18118	2.9e-05	0.00022646
ENSMUST00000005669	7.8131	2.0377	0.617866	3.29797	0.00097388	0.00556566
ENSMUST00000137289	63.7087	1.21422	0.329837	3.68126	0.00023209	0.00153671
ENSMUST00000065213	6.51845	3.56514	1.12236	3.17647	0.00149077	0.00810353
ENSMUST00000119784	28.9505	1.70838	0.466642	3.66101	0.00025122	0.00164855
ENSMUST00000202245	70.5824	2.51713	0.231982	10.8505	1.98e-27	6.04e-26
ENSMUST00000027941	6.68633	1.88861	0.743896	2.53881	0.0111229	0.0454735
ENSMUST00000186238	97.391	3.04887	0.233529	13.0556	5.9e-39	2.41e-37
ENSMUST00000115928	10.6486	6.86409	1.22855	5.58714	2.31e-08	2.65e-07
ENSMUST00000115924	323.089	6.13565	0.305376	20.0921	8.65e-90	7.56e-88
ENSMUST00000142891	8.91881	3.64577	1.40556	2.59381	0.00949179	0.0397859
ENSMUST00000111338	378.509	1.22258	0.457633	2.67152	0.00755084	0.0328241
ENSMUST00000111337	134.216	10.1106	2.0493	4.93367	8.07e-07	7.9e-06
ENSMUST00000116641	99.3467	2.45786	0.686516	3.58019	0.00034334	0.00218592
ENSMUST00000168722	90.5947	1.09304	0.202222	5.40518	6.47e-08	7.1e-07
ENSMUST00000123955	108.874	1.35147	0.180521	7.48648	7.07e-14	1.22e-12
ENSMUST00000110508	25.8394	1.87142	0.577066	3.24298	0.00118286	0.00661903
ENSMUST00000045713	38.6777	2.61816	0.346027	7.56635	3.84e-14	6.73e-13
ENSMUST00000042290	5.03432	2.43574	0.838952	2.90331	0.00369239	0.0178746
ENSMUST00000191475	3.3821	3.87769	1.32546	2.92554	0.00343861	0.0168117
ENSMUST00000031967	11.9979	6.91377	1.22776	5.63119	1.79e-08	2.07e-07
ENSMUST00000191472	38.9619	2.31928	0.390164	5.94438	2.78e-09	3.46e-08
ENSMUST00000201562	15.683	4.67707	0.889396	5.25871	1.45e-07	1.54e-06
ENSMUST00000108772	37.1114	6.87046	1.58782	4.32698	1.51e-05	0.00012352
ENSMUST00000102526	1.70558	4.35511	1.63053	2.67098	0.00756296	0.0328698
ENSMUST00000026565	24528.3	3.76764	0.0209558	179.79	0	0
ENSMUST00000134692	6.40803	3.23062	0.998602	3.23515	0.0012158	0.00677313
ENSMUST00000134698	121.499	1.03667	0.372281	2.78464	0.00535879	0.0245498
ENSMUST00000181160	9.50906	2.36661	0.702019	3.37114	0.00074857	0.00440251
ENSMUST00000070631	5141.67	10.3182	0.317677	32.4801	2.04e-231	4.52e-229
ENSMUST00000070635	1100.6	1.22058	0.091011	13.4113	5.19e-41	2.19e-39
ENSMUST00000180412	3.04638	4.03388	1.43667	2.80779	0.00498827	0.0230858
ENSMUST00000072097	14.0822	5.49684	1.23748	4.44197	8.91e-06	7.55e-05
ENSMUST00000144300	191.889	1.10827	0.374142	2.96217	0.00305477	0.0151847
ENSMUST00000017839	100.799	1.08001	0.165238	6.53605	6.32e-11	9.01e-10
ENSMUST00000155617	3.87567	5.93814	2.28285	2.60119	0.0092901	0.0390739
ENSMUST00000133957	19.1895	6.74008	1.79216	3.76087	0.00016932	0.00115391
ENSMUST00000193365	8.87285	1.49524	0.525293	2.84648	0.00442052	0.0208572
ENSMUST00000107229	27.6448	2.4289	0.41658	5.83057	5.52e-09	6.71e-08
ENSMUST00000118055	1.70199	4.35287	1.44879	3.00448	0.00266037	0.013441
ENSMUST00000152345	19.0049	3.21862	0.603847	5.33019	9.81e-08	1.06e-06
ENSMUST00000193989	1878.12	1.05429	0.0416258	25.3277	1.58e-141	2.16e-139
ENSMUST00000120112	4.06845	4.73761	1.67286	2.83205	0.00462511	0.0216705
ENSMUST00000053373	1.92324	4.20131	1.40671	2.98663	0.00282071	0.0141459
ENSMUST00000195978	59.9705	5.75497	0.68164	8.44283	3.1e-17	6.39e-16
ENSMUST00000195972	4.60192	2.98232	1.17247	2.54362	0.010971	0.0449363
ENSMUST00000036333	1070.06	1.02861	0.0533647	19.275	8.71e-83	7.09e-81
ENSMUST00000117410	22.3562	2.33637	0.544829	4.28825	1.8e-05	0.00014544
ENSMUST00000155163	10.0926	6.91244	1.34453	5.14116	2.73e-07	2.82e-06
ENSMUST00000200366	13.6477	2.3805	0.517151	4.6031	4.16e-06	3.71e-05
ENSMUST00000192612	4.64698	5.55642	1.3042	4.26039	2.04e-05	0.00016345
ENSMUST00000094663	2.2599	3.77021	1.37211	2.74774	0.00600078	0.0270581
ENSMUST00000198042	63.4171	3.10965	1.01161	3.07397	0.0021123	0.0109928
ENSMUST00000180418	2.59943	4.49065	1.36617	3.28705	0.00101244	0.00575773
ENSMUST00000199390	321.398	1.66764	0.249908	6.67301	2.51e-11	3.67e-10
ENSMUST00000194613	150.948	1.68186	0.264978	6.34716	2.19e-10	3e-09
ENSMUST00000021378	2.48161	4.19944	1.6538	2.53926	0.0111087	0.0454217
ENSMUST00000081933	7546.09	4.51739	0.0399237	113.151	0	0
ENSMUST00000041460	8.09874	3.45991	0.834129	4.14793	3.35e-05	0.00025938
ENSMUST00000195562	149.285	1.49799	0.174402	8.58926	8.75e-18	1.85e-16
ENSMUST00000004505	13.3631	3.09397	0.654695	4.72581	2.29e-06	2.11e-05
ENSMUST00000109962	4.64242	5.49123	1.30176	4.2183	2.46e-05	0.00019433
ENSMUST00000085944	2.71689	4.73182	1.39771	3.38542	0.00071069	0.00420606
ENSMUST00000102871	110.962	5.20007	1.94417	2.67469	0.00747974	0.0325593
ENSMUST00000159893	57.6843	1.65933	0.638492	2.59883	0.00935424	0.039299
ENSMUST00000162048	1564.39	1.44534	0.518008	2.79019	0.00526765	0.024193
ENSMUST00000119118	11.6251	2.23405	0.584488	3.82224	0.00013225	0.0009201
ENSMUST00000186574	505.615	3.07649	1.01189	3.04035	0.00236306	0.0121385
ENSMUST00000186575	249.427	1.02986	0.110134	9.35101	8.68e-21	2.09e-19
ENSMUST00000129280	123.567	1.52032	0.527135	2.88413	0.00392501	0.0188606
ENSMUST00000132555	72.4233	3.00741	0.856422	3.5116	0.00044542	0.00276689
ENSMUST00000167085	16.612	7.18056	1.25665	5.71406	1.1e-08	1.3e-07
ENSMUST00000167089	2.14875	4.35212	1.4137	3.07853	0.00208026	0.010846
ENSMUST00000113385	9.89206	3.01589	0.715051	4.21773	2.47e-05	0.00019472
ENSMUST00000138154	72.0602	1.53907	0.478571	3.21596	0.00130008	0.00719117
ENSMUST00000098176	2.03741	4.20344	1.45743	2.88414	0.00392483	0.0188606
ENSMUST00000098174	2.26233	4.48935	1.39569	3.21658	0.00129729	0.00717886
ENSMUST00000098173	2.60145	4.73119	1.37097	3.45099	0.00055854	0.00338849
ENSMUST00000098179	55.5295	3.90694	0.699328	5.5867	2.31e-08	2.65e-07
ENSMUST00000149114	23.8352	7.26428	1.3486	5.38655	7.18e-08	7.85e-07
ENSMUST00000204260	724.669	1.68496	0.63966	2.63415	0.00843472	0.0360241
ENSMUST00000204267	3915.77	1.04309	0.0395959	26.3435	6.1e-153	8.95e-151
ENSMUST00000029563	201.742	1.37776	0.324045	4.25176	2.12e-05	0.00016926
ENSMUST00000142263	55.6732	1.01234	0.279967	3.61593	0.00029928	0.00193389
ENSMUST00000049724	1.92022	3.84048	1.50357	2.55424	0.0106421	0.0437773
ENSMUST00000024725	37.6837	1.85987	0.290484	6.40266	1.53e-10	2.12e-09
ENSMUST00000146027	7.34177	1.66788	0.598246	2.78795	0.00530427	0.0243349
ENSMUST00000199629	8.39201	4.31978	0.987575	4.37413	1.22e-05	0.00010115
ENSMUST00000098949	38.1065	1.22235	0.30764	3.9733	7.09e-05	0.00051764
ENSMUST00000150687	12.5281	4.9553	1.08137	4.58241	4.6e-06	4.07e-05
ENSMUST00000203779	32.1205	1.2453	0.349345	3.56467	0.00036432	0.00230546
ENSMUST00000127161	314.922	6.44429	0.571686	11.2724	1.8e-29	5.82e-28
ENSMUST00000127164	16.6879	1.86348	0.509948	3.65425	0.00025794	0.00168776
ENSMUST00000164332	293.789	1.21052	0.138075	8.76715	1.83e-18	4.01e-17
ENSMUST00000093427	10.6113	4.75852	1.08628	4.38056	1.18e-05	9.84e-05
ENSMUST00000111757	1461.07	2.6581	0.158465	16.774	3.78e-63	2.32e-61
ENSMUST00000000834	4.05328	3.42066	1.17783	2.90421	0.00368185	0.0178276
ENSMUST00000040695	2.82106	4.61453	1.3995	3.29727	0.00097631	0.00557705
ENSMUST00000201191	40.279	1.1746	0.287713	4.08253	4.45e-05	0.00033735
ENSMUST00000004203	342.545	1.51585	0.420735	3.60286	0.00031474	0.00202071
ENSMUST00000027083	3.38385	4.35489	1.36419	3.19229	0.0014115	0.00773116
ENSMUST00000152539	50.8726	1.40262	0.287961	4.87087	1.11e-06	1.07e-05
ENSMUST00000029018	2222.57	10.6467	0.591491	17.9998	1.96e-72	1.39e-70
ENSMUST00000038038	6406.78	5.17494	0.0527487	98.1057	0	0
ENSMUST00000078099	20.1074	2.88955	1.07817	2.68006	0.00736093	0.032121
ENSMUST00000079945	7.01445	1.81842	0.694577	2.61803	0.0088439	0.0374487
ENSMUST00000129123	16.7169	1.32302	0.383167	3.45287	0.00055466	0.00336752
ENSMUST00000034620	6.20333	5.48998	1.27021	4.3221	1.55e-05	0.00012611
ENSMUST00000107361	28.4024	5.06129	0.692389	7.30989	2.67e-13	4.48e-12
ENSMUST00000110260	5.40873	5.27461	1.65849	3.18038	0.00147083	0.00800944
ENSMUST00000106305	92.9301	1.57955	0.519647	3.03966	0.00236849	0.0121615
ENSMUST00000106300	4.87009	5.4264	1.3852	3.9174	8.95e-05	0.00064184
ENSMUST00000101654	31.1742	1.10169	0.2783	3.95864	7.54e-05	0.00054751
ENSMUST00000190262	3.04162	4.35258	1.39179	3.12732	0.00176409	0.00938714
ENSMUST00000128296	3.70802	2.75773	1.02054	2.70222	0.00688785	0.0303585
ENSMUST00000157017	31.7792	2.27663	0.429641	5.29892	1.16e-07	1.25e-06
ENSMUST00000059637	38.1055	1.05422	0.254232	4.14667	3.37e-05	0.00026075
ENSMUST00000176373	11.3108	6.49351	1.27623	5.08805	3.62e-07	3.68e-06
ENSMUST00000129916	595.948	5.28318	0.173832	30.3925	6.91e-203	1.33e-200
ENSMUST00000143072	33.6944	1.54284	0.494716	3.11863	0.00181695	0.00963307
ENSMUST00000147492	52.7729	1.03517	0.281427	3.67829	0.0002348	0.00155178
ENSMUST00000054769	29.4468	2.46544	0.374817	6.57773	4.78e-11	6.85e-10
ENSMUST00000018522	430.752	1.41526	0.460885	3.07074	0.0021353	0.0111007
ENSMUST00000195730	20.8228	1.68368	0.407932	4.12735	3.67e-05	0.00028207
ENSMUST00000015017	159.748	1.61075	0.212212	7.59028	3.19e-14	5.62e-13
ENSMUST00000146722	2041.96	3.42041	1.17934	2.90027	0.00372846	0.0180287
ENSMUST00000143806	207.931	1.60759	0.286642	5.60836	2.04e-08	2.35e-07
ENSMUST00000151690	18.6952	7.6317	1.20901	6.31235	2.75e-10	3.73e-09
ENSMUST00000151694	100.03	1.39398	0.364955	3.81959	0.00013367	0.0009289
ENSMUST00000112064	25.5809	4.81639	0.776471	6.20293	5.54e-10	7.35e-09
ENSMUST00000042564	636.98	1.66016	0.404062	4.10869	3.98e-05	0.00030385
ENSMUST00000169778	18.1276	2.15607	0.737334	2.92414	0.00345412	0.0168824
ENSMUST00000169772	76.1916	9.55903	1.18742	8.05023	8.26e-16	1.59e-14
ENSMUST00000160811	23.0212	1.14115	0.352074	3.24123	0.00119015	0.00665322
ENSMUST00000200395	9.98036	3.03039	0.83031	3.64971	0.00026253	0.00171486
ENSMUST00000181252	3.93318	3.17164	1.18633	2.67349	0.00750663	0.0326564
ENSMUST00000199063	2.48348	3.87622	1.36051	2.8491	0.00438431	0.0207097
ENSMUST00000179124	10.8361	4.36976	0.896676	4.87329	1.1e-06	1.06e-05
ENSMUST00000042163	1852.2	1.24204	0.343635	3.61442	0.00030103	0.00194421
ENSMUST00000083393	17.7407	5.56551	1.06225	5.23937	1.61e-07	1.7e-06
ENSMUST00000130757	10.0922	2.82414	0.715739	3.94577	7.95e-05	0.00057502
ENSMUST00000086617	5.90194	6.07702	1.28767	4.71938	2.37e-06	2.18e-05
ENSMUST00000130886	7.07895	3.30571	0.915998	3.60886	0.00030755	0.00198152
ENSMUST00000134313	46.8333	1.54114	0.497908	3.09523	0.00196662	0.0103272
ENSMUST00000152478	21.2321	2.72787	0.527388	5.17241	2.31e-07	2.4e-06
ENSMUST00000189067	33.8466	1.66418	0.464676	3.58137	0.0003418	0.00217737
ENSMUST00000189068	44.6938	2.17552	0.707503	3.07492	0.00210559	0.0109623
ENSMUST00000119576	245.96	1.2036	0.148077	8.1282	4.36e-16	8.52e-15
ENSMUST00000037478	11.0182	3.40838	0.758467	4.49377	7e-06	6.01e-05
ENSMUST00000100403	137.668	2.47672	0.522096	4.74381	2.1e-06	1.94e-05
ENSMUST00000146299	7.97288	4.58509	1.46328	3.13344	0.00172772	0.00921895
ENSMUST00000097669	5.98123	4.0314	1.12108	3.59598	0.00032317	0.00206926
ENSMUST00000159209	85.4339	1.7885	0.220258	8.12003	4.66e-16	9.1e-15
ENSMUST00000048854	32.5023	4.71828	0.629449	7.49589	6.58e-14	1.14e-12
ENSMUST00000183629	696.648	5.79483	0.198675	29.1674	5.03e-187	8.78e-185
ENSMUST00000015934	96.3845	1.22568	0.44167	2.77511	0.00551833	0.0251652
ENSMUST00000122818	22.4908	2.34397	0.446568	5.24885	1.53e-07	1.62e-06
ENSMUST00000146887	196.628	2.31571	0.176076	13.1517	1.66e-39	6.85e-38
ENSMUST00000128182	23.9516	1.33795	0.402898	3.32082	0.00089754	0.00517471
ENSMUST00000206016	7.82256	2.03008	0.696889	2.91306	0.00357901	0.0174022
ENSMUST00000102838	3528.49	1.03319	0.323416	3.1946	0.00140026	0.00767881
ENSMUST00000165489	133.522	2.22218	0.753228	2.95021	0.00317561	0.0156989
ENSMUST00000071378	8.93273	6.1218	1.29973	4.71006	2.48e-06	2.28e-05
ENSMUST00000186061	22.6105	1.31981	0.359065	3.67569	0.00023721	0.00156595
ENSMUST00000181596	52.2295	1.50674	0.244561	6.16101	7.23e-10	9.49e-09
ENSMUST00000160994	12.2144	1.55716	0.554938	2.80601	0.00501599	0.0231973
ENSMUST00000201351	4.04952	3.63035	1.20049	3.02406	0.00249403	0.0127121
ENSMUST00000106454	795.785	3.1768	0.177232	17.9245	7.6e-72	5.33e-70
ENSMUST00000188760	2.81467	3.83895	1.41973	2.70399	0.00685123	0.0302209
ENSMUST00000117688	13.2065	2.406	0.559945	4.29684	1.73e-05	0.00014028
ENSMUST00000185743	621.31	3.30258	0.323451	10.2104	1.78e-24	4.94e-23
ENSMUST00000186807	100.107	1.30174	0.307428	4.23429	2.29e-05	0.00018192
ENSMUST00000128438	1.92757	4.72852	1.59572	2.96326	0.00304402	0.0151339
ENSMUST00000149267	108.56	2.82186	0.760138	3.71229	0.00020539	0.00137391
ENSMUST00000138123	2.25827	3.84121	1.45774	2.63504	0.00841268	0.0359444
ENSMUST00000117687	1.8071	4.19843	1.46344	2.86887	0.00411944	0.0196677
ENSMUST00000078834	16.6408	2.07169	0.699962	2.95971	0.00307924	0.0152923
ENSMUST00000052380	79.8963	2.33162	0.221954	10.505	8.19e-26	2.38e-24
ENSMUST00000150172	537.823	2.2389	0.102165	21.9145	1.89e-106	1.94e-104
ENSMUST00000140203	3.26867	4.20094	1.3935	3.01467	0.00257262	0.0130575
ENSMUST00000145037	12.6783	1.45764	0.52916	2.75462	0.00587605	0.0265764
ENSMUST00000098438	23.5359	1.03842	0.351908	2.95084	0.00316914	0.0156693
ENSMUST00000154122	7.89702	1.71358	0.601686	2.84796	0.00440006	0.020773
ENSMUST00000154124	2.71487	4.35865	1.63572	2.66467	0.00770633	0.0333909
ENSMUST00000155837	488.231	1.05738	0.219761	4.8115	1.5e-06	1.42e-05
ENSMUST00000069722	4.39583	4.49524	1.72118	2.61172	0.00900878	0.038051
ENSMUST00000150921	377.906	1.06	0.135585	7.81803	5.37e-15	9.85e-14
ENSMUST00000186859	22.5087	2.40482	0.40958	5.87144	4.32e-09	5.31e-08
ENSMUST00000035766	411.249	1.9952	0.553095	3.60733	0.00030936	0.00199102
ENSMUST00000190804	35.2302	1.33903	0.264641	5.0598	4.2e-07	4.24e-06
ENSMUST00000187270	3.94383	4.49135	1.39477	3.22013	0.00128131	0.00710457
ENSMUST00000020507	8.22316	5.06804	1.25984	4.02278	5.75e-05	0.00042655
ENSMUST00000031583	85.3737	21.6279	3.90782	5.53452	3.12e-08	3.53e-07
ENSMUST00000148001	28.7349	1.0069	0.351988	2.8606	0.00422838	0.0201029
ENSMUST00000200763	7.67612	1.71519	0.591954	2.8975	0.00376146	0.0181731
ENSMUST00000088419	1821.97	2.69306	0.203805	13.2139	7.29e-40	3.02e-38
ENSMUST00000144428	28.9594	1.87661	0.331815	5.65557	1.55e-08	1.81e-07
ENSMUST00000183325	26.1472	5.18774	0.875053	5.92849	3.06e-09	3.8e-08
ENSMUST00000132768	62.5739	4.83402	0.41654	11.6052	3.88e-31	1.31e-29
ENSMUST00000188363	147.474	6.49044	0.486143	13.3509	1.17e-40	4.92e-39
ENSMUST00000139827	37.9082	1.62916	0.277661	5.86744	4.43e-09	5.43e-08
ENSMUST00000192234	11.3471	1.63285	0.507621	3.21667	0.00129688	0.0071772
ENSMUST00000125626	14.9855	1.2376	0.446988	2.76875	0.00562719	0.0256086
ENSMUST00000170792	3.38358	3.97836	1.33917	2.97077	0.00297053	0.0148146
ENSMUST00000062357	106.412	5.83889	0.45829	12.7406	3.52e-37	1.37e-35
ENSMUST00000182706	153.59	1.59845	0.564349	2.83237	0.00462043	0.0216517
ENSMUST00000173737	146.075	1.12678	0.175905	6.40563	1.5e-10	2.08e-09
ENSMUST00000099269	218.132	1.61042	0.13159	12.2382	1.94e-34	7.14e-33
ENSMUST00000144566	7.20765	1.51718	0.57834	2.62334	0.0087072	0.0369815
ENSMUST00000192560	3.49782	4.61634	1.32767	3.47704	0.00050699	0.00310642
ENSMUST00000204454	162.65	2.28171	0.154618	14.7571	2.77e-49	1.37e-47
ENSMUST00000204451	82.5084	2.36279	0.270945	8.72055	2.77e-18	6e-17
ENSMUST00000029358	1546.87	1.10522	0.0690157	16.014	1.02e-57	5.8e-56
ENSMUST00000176819	5.42694	5.55249	1.90242	2.91865	0.00351548	0.0171507
ENSMUST00000121334	642.688	1.14004	0.340272	3.35039	0.00080697	0.00470955
ENSMUST00000049519	3344.05	4.16036	0.0603565	68.9297	0	0
ENSMUST00000140229	19.5199	4.11557	1.25597	3.2768	0.0010499	0.00594534
ENSMUST00000193218	4.06256	4.15802	1.30586	3.18413	0.00145191	0.00791859
ENSMUST00000193540	100.557	1.25547	0.180959	6.93786	3.98e-12	6.17e-11
ENSMUST00000143553	2.03645	4.20131	1.40908	2.98159	0.00286755	0.0143503
ENSMUST00000143551	41.4689	1.36163	0.25554	5.32844	9.91e-08	1.07e-06
ENSMUST00000120065	10.9003	3.27811	0.733971	4.46627	7.96e-06	6.79e-05
ENSMUST00000199479	6.5525	4.12921	1.14327	3.61175	0.00030414	0.00196235
ENSMUST00000092508	163.074	10.7321	3.90706	2.74684	0.00601731	0.0271154
ENSMUST00000099626	26.5704	1.05625	0.336135	3.14234	0.00167604	0.0089822
ENSMUST00000130697	868.714	3.33893	0.482176	6.92471	4.37e-12	6.75e-11
ENSMUST00000110053	39.6941	1.3114	0.476534	2.75195	0.00592418	0.0267486
ENSMUST00000195809	2.9352	4.49067	1.34735	3.33296	0.00085927	0.00498067
ENSMUST00000098578	27.5127	2.55122	0.952212	2.67925	0.00737873	0.0321789
ENSMUST00000155976	45.1964	2.30415	0.274566	8.39195	4.78e-17	9.77e-16
ENSMUST00000093299	347.275	1.08969	0.430392	2.53186	0.0113458	0.0462358
ENSMUST00000183393	17.2128	4.41152	1.62095	2.72156	0.00649747	0.0289281
ENSMUST00000178366	4.52486	5.27995	1.30678	4.04043	5.34e-05	0.00039772
ENSMUST00000020197	9.19053	3.59767	1.27883	2.81325	0.00490442	0.0227588
ENSMUST00000020190	8.79825	6.03	1.2681	4.75514	1.98e-06	1.84e-05
ENSMUST00000190666	76.9616	2.77968	0.258111	10.7693	4.81e-27	1.44e-25
ENSMUST00000124007	46.3959	1.6558	0.273271	6.0592	1.37e-09	1.75e-08
ENSMUST00000194761	22.5234	4.24519	0.704749	6.02369	1.7e-09	2.17e-08
ENSMUST00000143175	8.45955	1.62037	0.59629	2.71742	0.0065794	0.0292278
ENSMUST00000173280	2018.99	2.99041	0.151431	19.7477	8.39e-87	7.14e-85
ENSMUST00000205236	5.19128	5.27863	1.29419	4.07871	4.53e-05	0.00034234
ENSMUST00000100339	57.4567	1.38614	0.383326	3.6161	0.00029907	0.00193279
ENSMUST00000022121	326.155	1.04726	0.189064	5.53919	3.04e-08	3.44e-07
ENSMUST00000124831	187.136	10.7586	1.20898	8.89893	5.64e-19	1.26e-17
ENSMUST00000124830	60.8013	1.84071	0.389972	4.72011	2.36e-06	2.17e-05
ENSMUST00000029803	5604.87	1.00482	0.0568094	17.6876	5.22e-70	3.58e-68
ENSMUST00000029805	93.952	1.44035	0.201279	7.156	8.31e-13	1.35e-11
ENSMUST00000050952	2215.15	1.14662	0.0381515	30.0545	1.91e-198	3.57e-196
ENSMUST00000061507	3.27719	4.61773	1.35941	3.39686	0.00068165	0.00405332
ENSMUST00000168226	12.0297	1.72226	0.534869	3.21996	0.00128207	0.00710756
ENSMUST00000154572	137.325	1.66992	0.227476	7.34107	2.12e-13	3.57e-12
ENSMUST00000048363	88.8508	1.65812	0.50283	3.29757	0.00097525	0.00557203
ENSMUST00000116380	1557.59	4.95117	1.05679	4.68508	2.8e-06	2.55e-05
ENSMUST00000204398	92.3213	2.73346	0.419582	6.51472	7.28e-11	1.03e-09
ENSMUST00000199531	343.991	1.49287	0.545816	2.73512	0.00623579	0.027956
ENSMUST00000145441	7.24901	1.90952	0.693431	2.75373	0.005892	0.0266353
ENSMUST00000145440	1306.98	7.28775	0.239365	30.4462	1.35e-203	2.6e-201
ENSMUST00000041284	15.1122	2.2392	0.504761	4.43616	9.16e-06	7.74e-05
ENSMUST00000057270	7.70208	6.28029	1.25755	4.99407	5.91e-07	5.88e-06
ENSMUST00000117728	70.823	8.14992	2.09233	3.89513	9.81e-05	0.00069944
ENSMUST00000151427	92.3794	2.17984	0.275283	7.91855	2.4e-15	4.49e-14
ENSMUST00000159234	30.7524	3.5756	0.441095	8.10618	5.22e-16	1.02e-14
ENSMUST00000200558	236.879	2.48591	0.140557	17.6862	5.36e-70	3.67e-68
ENSMUST00000208724	7.47591	6.27963	1.25767	4.99306	5.94e-07	5.91e-06
ENSMUST00000164209	98.6334	1.76616	0.316972	5.57197	2.52e-08	2.88e-07
ENSMUST00000174064	66.5174	1.62937	0.507247	3.21218	0.0013173	0.00727007
ENSMUST00000160009	1186.93	1.38615	0.131039	10.5781	3.77e-26	1.1e-24
ENSMUST00000033264	2146.7	5.30605	0.157439	33.7022	5.37e-249	1.25e-246
ENSMUST00000197377	58.6082	3.59422	0.328709	10.9344	7.9e-28	2.44e-26
ENSMUST00000130560	16.3945	6.11671	1.27646	4.79192	1.65e-06	1.56e-05
ENSMUST00000039450	10.7082	4.75599	1.11482	4.26616	1.99e-05	0.00015957
ENSMUST00000174840	23.3988	7.73085	1.21098	6.38398	1.73e-10	2.38e-09
ENSMUST00000174846	97.2675	1.01387	0.25524	3.97223	7.12e-05	0.00051979
ENSMUST00000038580	783.083	1.7789	0.069379	25.6403	5.43e-145	7.55e-143
ENSMUST00000207859	14.0997	1.44317	0.454196	3.17741	0.00148597	0.00808295
ENSMUST00000164834	11.3235	1.39875	0.541398	2.58359	0.00977767	0.0408101
ENSMUST00000034932	429.216	3.88834	0.341144	11.398	4.28e-30	1.41e-28
ENSMUST00000106236	9.22612	4.25965	1.11857	3.80812	0.00014003	0.00096949
ENSMUST00000113596	23.381	1.36032	0.543763	2.50168	0.0123605	0.0496004
ENSMUST00000112467	160.904	10.647	1.19684	8.89591	5.79e-19	1.29e-17
ENSMUST00000113332	254.308	1.59759	0.576443	2.77146	0.00558062	0.0254094
ENSMUST00000113337	1706.48	1.38632	0.23458	5.90981	3.43e-09	4.24e-08
ENSMUST00000206878	8.90012	1.661	0.593257	2.7998	0.0051135	0.0235783
ENSMUST00000090537	28.6682	4.01966	0.822805	4.88531	1.03e-06	9.98e-06
ENSMUST00000183099	11.1813	1.34217	0.493012	2.72238	0.00648128	0.0288722
ENSMUST00000049912	14.1207	7.54244	1.30981	5.75841	8.49e-09	1.01e-07
ENSMUST00000145961	3.94306	3.11163	1.02849	3.02544	0.0024827	0.0126645
ENSMUST00000145969	11.1912	3.47334	1.02507	3.38839	0.00070305	0.00416848
ENSMUST00000161911	5.55268	5.93736	1.32793	4.47113	7.78e-06	6.64e-05
ENSMUST00000150637	198.286	2.95413	0.167869	17.5979	2.56e-69	1.72e-67
ENSMUST00000143932	24.2568	1.02164	0.320066	3.19196	0.00141313	0.00773877
ENSMUST00000120403	6.18663	4.46056	1.2871	3.46558	0.0005291	0.00322979
ENSMUST00000162708	482.055	2.59651	0.265598	9.77609	1.43e-22	3.68e-21
ENSMUST00000151517	26.4741	3.36474	1.20439	2.79373	0.00521036	0.0239626
ENSMUST00000178077	30.7866	1.7396	0.380836	4.56783	4.93e-06	4.33e-05
ENSMUST00000197032	5.64229	5.35292	1.29419	4.13611	3.53e-05	0.00027212
ENSMUST00000020939	10.8961	1.45273	0.578125	2.51283	0.0119769	0.048347
ENSMUST00000050069	55.451	1.33469	0.340559	3.91912	8.89e-05	0.00063757
ENSMUST00000171266	26.1219	1.05467	0.287511	3.66826	0.00024421	0.00160781
ENSMUST00000171263	130.508	10.4531	1.18611	8.81296	1.22e-18	2.69e-17
ENSMUST00000172796	2.82703	4.93531	1.37952	3.57757	0.0003468	0.00220532
ENSMUST00000165860	2000.09	6.42035	1.91027	3.36097	0.00077669	0.00454989
ENSMUST00000174563	375.674	2.44124	0.375881	6.49472	8.32e-11	1.17e-09
ENSMUST00000001559	45.697	1.63177	0.489253	3.33522	0.00085232	0.00494531
ENSMUST00000032413	7452.4	1.58189	0.0294625	53.6917	0	0
ENSMUST00000162799	17.192	1.25769	0.418947	3.00204	0.00268181	0.0135289
ENSMUST00000155056	32.2575	1.03401	0.381041	2.71365	0.00665457	0.0294967
ENSMUST00000127129	32.8654	1.74802	0.360323	4.85125	1.23e-06	1.17e-05
ENSMUST00000200574	8.43318	1.475	0.547536	2.69389	0.00706236	0.0310109
ENSMUST00000192871	14.5517	1.45676	0.439411	3.31526	0.00091557	0.00526586
ENSMUST00000192876	13.7675	4.23916	0.79992	5.29949	1.16e-07	1.24e-06
ENSMUST00000192874	98.5448	2.37422	0.374113	6.34627	2.21e-10	3.02e-09
ENSMUST00000034014	8.40485	2.49288	0.7321	3.40511	0.00066137	0.0039462
ENSMUST00000108528	221.564	11.1824	1.18223	9.4587	3.12e-21	7.63e-20
ENSMUST00000119407	4.50546	4.61658	1.56912	2.94215	0.00325945	0.0160525
ENSMUST00000161267	335.715	3.00932	0.133989	22.4594	1.03e-111	1.12e-109
ENSMUST00000100716	2271.81	3.49935	0.0887833	39.4146	0	0
ENSMUST00000199968	2.38374	4.7332	1.38745	3.41143	0.00064624	0.00386255
ENSMUST00000192059	19.23	1.58842	0.390332	4.0694	4.71e-05	0.00035516
ENSMUST00000166663	15.8268	1.24718	0.469121	2.65855	0.00784769	0.0339252
ENSMUST00000183752	9.16071	6.31706	1.24609	5.06951	3.99e-07	4.04e-06
ENSMUST00000114787	2.14443	4.03116	1.43493	2.80931	0.00496473	0.0229936
ENSMUST00000092838	862.875	8.3461	0.633278	13.1792	1.16e-39	4.78e-38
ENSMUST00000110948	294.359	3.18008	0.487266	6.52637	6.74e-11	9.59e-10
ENSMUST00000201252	60.6669	4.16591	1.44106	2.89087	0.00384182	0.0185143
ENSMUST00000111095	13.7694	2.40816	0.525577	4.58192	4.61e-06	4.08e-05
ENSMUST00000204150	111.969	1.18251	0.221805	5.3313	9.75e-08	1.05e-06
ENSMUST00000204158	233.621	1.43251	0.516325	2.77443	0.00552988	0.0252107
ENSMUST00000205209	4.71316	2.90802	1.01604	2.86212	0.00420811	0.0200162
ENSMUST00000163856	27.6224	3.38865	1.3443	2.52076	0.0117102	0.047501
ENSMUST00000153088	600.639	1.59115	0.082631	19.2561	1.25e-82	1.02e-80
ENSMUST00000151826	184.561	1.52286	0.226821	6.7139	1.89e-11	2.81e-10
ENSMUST00000042699	20.4253	6.33619	1.22398	5.17671	2.26e-07	2.34e-06
ENSMUST00000025966	10.1869	2.38232	0.678688	3.51018	0.00044781	0.00278008
ENSMUST00000028826	2.37555	4.49024	1.68577	2.66362	0.0077305	0.0334798
ENSMUST00000129864	22.0261	2.17431	0.427935	5.08093	3.76e-07	3.81e-06
ENSMUST00000123021	57.1484	2.11084	0.824165	2.56119	0.0104314	0.0430491
ENSMUST00000026681	586.311	1.38611	0.199259	6.95631	3.49e-12	5.43e-11
ENSMUST00000125096	3.82755	3.77133	1.33173	2.8319	0.00462726	0.0216774
ENSMUST00000087721	22.4316	2.70259	0.441837	6.1167	9.55e-10	1.24e-08
ENSMUST00000140486	13.6569	4.71774	1.15052	4.10052	4.12e-05	0.00031391
ENSMUST00000035648	920.422	1.12052	0.0650903	17.2149	2.05e-66	1.34e-64
ENSMUST00000148480	33.5961	2.8637	0.664708	4.30821	1.65e-05	0.00013385
ENSMUST00000068515	15.7716	1.40633	0.483516	2.90854	0.0036312	0.0176197
ENSMUST00000166126	82.1788	1.28403	0.244348	5.25491	1.48e-07	1.57e-06
ENSMUST00000069649	4.58597	2.69714	1.00217	2.6913	0.00711736	0.0312352
ENSMUST00000064347	675.195	2.36553	0.0836365	28.2835	5.52e-176	9.19e-174
ENSMUST00000031017	3820.45	1.0699	0.0272282	39.2937	0	0
ENSMUST00000031018	63.9345	1.67396	0.276713	6.04946	1.45e-09	1.86e-08
ENSMUST00000146227	1.92088	3.84076	1.46148	2.62799	0.00858901	0.0365706
ENSMUST00000049784	7.44085	5.02283	1.26466	3.97167	7.14e-05	0.00052077
ENSMUST00000166599	8.14325	1.95779	0.618143	3.16721	0.0015391	0.00833218
ENSMUST00000041175	4.41096	5.27943	1.31576	4.01245	6.01e-05	0.00044416
ENSMUST00000114439	162.539	1.62538	0.398632	4.0774	4.55e-05	0.00034423
ENSMUST00000153711	23.3241	1.0758	0.376098	2.86043	0.00423066	0.0201099
ENSMUST00000202064	28.4234	3.02763	0.45773	6.61445	3.73e-11	5.4e-10
ENSMUST00000057186	13.2129	6.64673	1.22452	5.42803	5.7e-08	6.29e-07
ENSMUST00000099090	979.484	2.07409	0.13285	15.6122	6.01e-55	3.27e-53
ENSMUST00000151714	1.70501	4.61592	1.50839	3.06017	0.00221208	0.0114477
ENSMUST00000151715	34.8752	1.83588	0.503774	3.64425	0.00026818	0.00174957
ENSMUST00000111114	111.723	1.09765	0.168045	6.53189	6.49e-11	9.25e-10
ENSMUST00000181304	3.49652	4.61618	1.4723	3.13535	0.00171647	0.0091658
ENSMUST00000067085	8.1425	2.12823	0.821724	2.58996	0.00959879	0.0401659
ENSMUST00000067086	40.2432	4.11156	1.3353	3.07913	0.00207609	0.0108282
ENSMUST00000181307	3.6255	5.20154	1.32004	3.94043	8.13e-05	0.00058663
ENSMUST00000161023	521.008	1.42074	0.304699	4.66275	3.12e-06	2.83e-05
ENSMUST00000123555	1082.63	2.25674	0.0780901	28.8992	1.22e-183	2.1e-181
ENSMUST00000204054	10.8456	4.08687	1.15211	3.54729	0.00038921	0.00244793
ENSMUST00000130871	2432.03	1.48742	0.14785	10.0603	8.27e-24	2.24e-22
ENSMUST00000126221	168.441	5.9533	0.473266	12.5792	2.75e-36	1.05e-34
ENSMUST00000126223	6.218	1.57183	0.618786	2.54018	0.0110794	0.0453224
ENSMUST00000036069	77.01	1.52639	0.195115	7.82301	5.16e-15	9.48e-14
ENSMUST00000183542	66.6795	1.76528	0.354201	4.98384	6.23e-07	6.18e-06
ENSMUST00000105863	39.7844	1.34195	0.371992	3.60746	0.00030921	0.00199065
ENSMUST00000135103	33.587	1.57542	0.329876	4.77581	1.79e-06	1.67e-05
ENSMUST00000193577	15.8777	2.23263	0.520679	4.28792	1.8e-05	0.00014562
ENSMUST00000196069	34.6077	5.88815	1.59875	3.68297	0.00023053	0.00152673
ENSMUST00000129574	1.47219	3.83951	1.46801	2.61545	0.00891111	0.0377058
ENSMUST00000139304	126.415	3.00059	0.206091	14.5595	5.08e-48	2.47e-46
ENSMUST00000190889	9.23979	3.83625	0.921246	4.1642	3.12e-05	0.00024306
ENSMUST00000121422	54.557	1.0543	0.229015	4.60362	4.15e-06	3.7e-05
ENSMUST00000121425	5.6593	5.02387	1.26425	3.9738	7.07e-05	0.00051666
ENSMUST00000206354	12.504	3.75611	0.764654	4.91217	9.01e-07	8.76e-06
ENSMUST00000206353	12.4143	2.28977	0.536576	4.26738	1.98e-05	0.00015883
ENSMUST00000046390	29.4688	5.27008	0.770664	6.83836	8.01e-12	1.22e-10
ENSMUST00000142592	65.1556	1.36224	0.228661	5.9575	2.56e-09	3.21e-08
ENSMUST00000127284	18.5625	2.27204	0.661559	3.43438	0.00059392	0.00357932
ENSMUST00000203899	8.61844	2.38359	0.641355	3.71648	0.00020201	0.00135331
ENSMUST00000161781	28.0027	2.93801	1.16239	2.52756	0.0114858	0.0467335
ENSMUST00000164091	10.5919	6.27808	1.91761	3.27391	0.00106072	0.00600094
ENSMUST00000026011	649.424	1.40449	0.0768585	18.2737	1.34e-74	9.8e-73
ENSMUST00000026012	3.52106	5.28276	1.40939	3.74825	0.00017807	0.00120895
ENSMUST00000159087	67.9694	6.07827	0.696096	8.73194	2.5e-18	5.43e-17
ENSMUST00000181416	121.243	3.57297	0.288044	12.4042	2.48e-35	9.27e-34
ENSMUST00000201493	1941.49	6.1234	0.123552	49.5612	0	0
ENSMUST00000174651	296.957	1.05352	0.167151	6.30279	2.92e-10	3.96e-09
ENSMUST00000066295	3.6144	5.11908	1.81294	2.82364	0.00474814	0.022164
ENSMUST00000020286	3611.41	1.23727	0.0331534	37.3197	7.88e-305	2.19e-302
ENSMUST00000119477	99.5533	1.17734	0.180857	6.50979	7.53e-11	1.07e-09
ENSMUST00000176565	52.2578	21.9474	3.90762	5.61656	1.95e-08	2.25e-07
ENSMUST00000202005	92.5504	7.05988	0.8475	8.33025	8.07e-17	1.64e-15
ENSMUST00000060484	47.3372	5.60755	0.674189	8.31747	8.99e-17	1.82e-15
ENSMUST00000130251	12.8393	1.26069	0.442464	2.84925	0.00438224	0.0207057
ENSMUST00000033159	90.8204	1.97722	0.525433	3.76302	0.00016787	0.001145
ENSMUST00000185887	78.5262	1.57634	0.215636	7.31018	2.67e-13	4.47e-12
ENSMUST00000001008	4.94198	3.17313	1.14756	2.76512	0.00569025	0.0258495
ENSMUST00000005630	69.9426	3.84031	0.424774	9.04083	1.55e-19	3.57e-18
ENSMUST00000118425	37.9858	4.41194	0.549684	8.02633	1e-15	1.92e-14
ENSMUST00000030395	115.438	1.33619	0.175496	7.6138	2.66e-14	4.71e-13
ENSMUST00000033842	17.8587	3.00358	0.611302	4.91343	8.95e-07	8.71e-06
ENSMUST00000023143	3387.89	1.42619	0.030463	46.8172	0	0
ENSMUST00000129468	58.0433	2.50971	0.260211	9.6449	5.17e-22	1.3e-20
ENSMUST00000180119	10.0444	4.23279	0.90051	4.70043	2.6e-06	2.38e-05
ENSMUST00000171109	46.7645	3.1276	0.358709	8.71906	2.81e-18	6.07e-17
ENSMUST00000107976	13.5163	6.66982	2.59583	2.56944	0.0101864	0.0422126
ENSMUST00000130163	184.548	2.25281	0.619637	3.6357	0.00027723	0.00180366
ENSMUST00000191650	231.125	3.20598	0.146127	21.9397	1.09e-106	1.12e-104
ENSMUST00000172457	880.374	2.5411	0.705506	3.6018	0.00031602	0.00202772
ENSMUST00000196922	2.71888	4.15868	1.4074	2.95487	0.00312798	0.0154994
ENSMUST00000138775	31.2893	1.40785	0.294881	4.7743	1.8e-06	1.68e-05
ENSMUST00000118737	95.3422	4.47184	1.32839	3.36637	0.00076165	0.00447158
ENSMUST00000117944	3.16332	4.61736	1.3481	3.42509	0.0006146	0.0036928
ENSMUST00000115438	9.10822	3.21656	1.1205	2.87064	0.00409637	0.0195648
ENSMUST00000093040	38.9687	1.83497	0.307682	5.96385	2.46e-09	3.09e-08
ENSMUST00000119288	21.2519	1.11644	0.367493	3.03799	0.00238161	0.0122152
ENSMUST00000198718	406.567	1.04241	0.0880342	11.8409	2.4e-32	8.38e-31
ENSMUST00000143024	465.903	1.37157	0.0908149	15.103	1.55e-51	7.91e-50
ENSMUST00000156033	11.4941	2.0923	0.545192	3.83772	0.00012418	0.00086994
ENSMUST00000045747	59.9134	4.6329	0.448049	10.3402	4.64e-25	1.31e-23
ENSMUST00000058793	680.413	1.1717	0.28028	4.18045	2.91e-05	0.0002271
ENSMUST00000113063	4.18522	5.35273	1.29633	4.12913	3.64e-05	0.00028003
ENSMUST00000151335	46.2343	1.6119	0.254606	6.33096	2.44e-10	3.32e-09
ENSMUST00000208037	19.4268	1.27447	0.447779	2.8462	0.00442444	0.0208695
ENSMUST00000203910	1.4775	4.35361	1.53852	2.82974	0.00465854	0.0218015
ENSMUST00000125547	7.66628	4.716	1.28979	3.6564	0.00025578	0.00167519
ENSMUST00000087236	5.30414	5.20078	1.30713	3.97878	6.93e-05	0.00050684
ENSMUST00000174192	262.565	12.1979	1.18443	10.2985	7.15e-25	2.01e-23
ENSMUST00000059206	149.568	2.03169	0.602411	3.3726	0.00074463	0.00438173
ENSMUST00000065587	46.2799	1.16399	0.256364	4.5404	5.61e-06	4.88e-05
ENSMUST00000173875	181.358	1.41381	0.170364	8.29874	1.05e-16	2.12e-15
ENSMUST00000173872	2.39107	5.11889	1.98378	2.58037	0.00986931	0.0411174
ENSMUST00000060834	39.1526	2.97729	0.899424	3.31022	0.00093223	0.00535157
ENSMUST00000060835	22.0487	1.73882	0.412655	4.21372	2.51e-05	0.00019792
ENSMUST00000021834	89.4733	2.95732	0.244504	12.0952	1.12e-33	4.05e-32
ENSMUST00000034898	39.0201	6.64756	1.79218	3.7092	0.00020791	0.00138904
ENSMUST00000179804	17.6751	1.43768	0.423662	3.39345	0.00069018	0.00409987
ENSMUST00000106941	57.5434	1.67068	0.472595	3.53511	0.0004076	0.00255148
ENSMUST00000180831	1.47448	4.03241	1.46969	2.74372	0.00607482	0.027336
ENSMUST00000176750	15.4923	2.53522	0.790821	3.20581	0.00134684	0.00741559
ENSMUST00000133903	20.1544	1.17476	0.358741	3.27468	0.00105781	0.00598745
ENSMUST00000061235	4.48044	2.49452	0.998535	2.49817	0.0124835	0.0499997
ENSMUST00000114928	28.4572	3.35411	0.444488	7.54601	4.49e-14	7.83e-13
ENSMUST00000144188	16.3406	2.26472	0.659943	3.43169	0.00059984	0.00361022
ENSMUST00000129348	5.37937	2.69295	0.989818	2.72065	0.00651544	0.0290021
ENSMUST00000156541	45.0656	1.21604	0.246669	4.92983	8.23e-07	8.05e-06
ENSMUST00000112514	3277.6	1.55586	0.0636919	24.4279	8.63e-132	1.1e-129
ENSMUST00000112516	1744.22	1.64138	0.30077	5.45727	4.84e-08	5.38e-07
ENSMUST00000019929	74.6755	1.54762	0.477711	3.23967	0.0011967	0.00668478
ENSMUST00000135528	7.42732	4.65338	1.26765	3.67087	0.00024172	0.00159326
ENSMUST00000193110	13.7806	2.47253	0.644418	3.83684	0.00012463	0.00087221
ENSMUST00000115243	20.6941	2.19001	0.458303	4.77851	1.77e-06	1.65e-05
ENSMUST00000093369	7.01186	1.84338	0.594603	3.10019	0.00193397	0.0101842
ENSMUST00000194279	96.9898	1.41592	0.520074	2.72254	0.0064783	0.0288609
ENSMUST00000051446	65.5372	7.92752	2.07404	3.82226	0.00013223	0.0009201
ENSMUST00000153213	25.5079	3.86085	0.612763	6.30073	2.96e-10	4.01e-09
ENSMUST00000169978	10.9744	6.67593	1.2329	5.4148	6.14e-08	6.75e-07
ENSMUST00000162096	1219.42	8.22535	0.328808	25.0157	4.13e-138	5.5e-136
ENSMUST00000163941	32.3631	1.17338	0.303288	3.86886	0.00010935	0.00077247
ENSMUST00000174225	88.223	1.53334	0.210563	7.2821	3.29e-13	5.47e-12
ENSMUST00000031876	11.6002	2.02233	0.493675	4.09647	4.19e-05	0.00031895
ENSMUST00000126118	196.246	1.93872	0.4877	3.97524	7.03e-05	0.00051385
ENSMUST00000161540	62.2557	3.68912	0.341041	10.8172	2.85e-27	8.67e-26
ENSMUST00000184540	296.363	6.97227	0.40891	17.0509	3.44e-65	2.18e-63
ENSMUST00000192072	41.5683	1.22398	0.270339	4.52758	5.97e-06	5.17e-05
ENSMUST00000187899	793.588	3.49007	1.11138	3.14029	0.0016878	0.00903533
ENSMUST00000140872	7.70658	2.12058	0.728583	2.91056	0.00360783	0.0175237
ENSMUST00000100857	1248.43	3.43102	0.24246	14.1508	1.85e-45	8.47e-44
ENSMUST00000024698	4518.12	1.01521	0.028889	35.1416	1.56e-270	3.92e-268
ENSMUST00000150574	30.6168	2.00781	0.5455	3.68067	0.00023262	0.0015398
ENSMUST00000097869	59.9329	2.0456	0.234097	8.73826	2.37e-18	5.15e-17
ENSMUST00000107196	17.2188	7.22889	1.8847	3.83557	0.00012527	0.00087634
ENSMUST00000107194	18.3724	4.49326	0.815249	5.51152	3.56e-08	4e-07
ENSMUST00000145764	2.03616	4.35257	1.39553	3.11893	0.0018151	0.00962568
ENSMUST00000022032	14.555	5.87645	1.23024	4.77668	1.78e-06	1.67e-05
ENSMUST00000113543	8.37013	6.27943	1.24605	5.03948	4.67e-07	4.7e-06
ENSMUST00000146072	7.58219	5.84504	1.5082	3.87551	0.0001064	0.00075325
ENSMUST00000014290	924.592	1.07956	0.0648603	16.6444	3.32e-62	2.01e-60
ENSMUST00000195064	1.58681	4.20085	1.4606	2.87612	0.00402597	0.019279
ENSMUST00000199893	234.129	1.71476	0.126328	13.5738	5.72e-42	2.46e-40
ENSMUST00000153038	57.7737	2.04051	0.33761	6.04399	1.5e-09	1.92e-08
ENSMUST00000180535	61.0323	3.45947	1.00299	3.44916	0.00056233	0.00340917
ENSMUST00000111788	133.672	11.2238	3.90697	2.87275	0.00406913	0.019458
ENSMUST00000067218	45.7299	1.50153	0.289492	5.18679	2.14e-07	2.23e-06
ENSMUST00000125113	26.7327	7.63983	1.95544	3.90696	9.35e-05	0.00066833
ENSMUST00000044011	541.179	1.0749	0.210425	5.10824	3.25e-07	3.33e-06
ENSMUST00000144004	31.7413	1.84986	0.367538	5.03312	4.83e-07	4.85e-06
ENSMUST00000000285	23.8332	2.18629	0.600595	3.64021	0.00027241	0.00177485
ENSMUST00000000284	535.431	3.53562	0.188993	18.7077	4.29e-78	3.29e-76
ENSMUST00000162944	68.2364	1.4591	0.237568	6.14179	8.16e-10	1.07e-08
ENSMUST00000121146	4.60686	3.76831	1.33515	2.82239	0.00476676	0.0222383
ENSMUST00000166912	840.316	6.36928	0.193748	32.8741	5.16e-237	1.16e-234
ENSMUST00000042081	44.8922	2.4286	0.310899	7.81152	5.65e-15	1.03e-13
ENSMUST00000201910	130.607	1.96098	0.203127	9.65395	4.73e-22	1.19e-20
ENSMUST00000201912	33.5286	1.74778	0.313874	5.56842	2.57e-08	2.93e-07
ENSMUST00000201919	34.0442	5.90229	0.86555	6.81913	9.16e-12	1.39e-10
ENSMUST00000186648	1313.61	1.27324	0.449591	2.83199	0.00462588	0.0216725
ENSMUST00000132481	211.105	1.12439	0.146765	7.66117	1.84e-14	3.29e-13
ENSMUST00000134883	149.63	1.321	0.233787	5.65044	1.6e-08	1.86e-07
ENSMUST00000172983	69.0714	1.03804	0.210111	4.94044	7.79e-07	7.64e-06
ENSMUST00000138088	15.3087	1.42811	0.407692	3.50291	0.00046021	0.00284902
ENSMUST00000180880	51.0134	1.69914	0.268499	6.3283	2.48e-10	3.37e-09
ENSMUST00000149041	5.62858	3.75189	1.3224	2.83719	0.00455126	0.0213825
ENSMUST00000056759	36.9776	8.27012	1.57626	5.24668	1.55e-07	1.64e-06
ENSMUST00000137516	2.27081	4.73184	1.6507	2.86657	0.00414943	0.0197901
ENSMUST00000067980	10.1385	4.11261	0.916633	4.48665	7.24e-06	6.2e-05
ENSMUST00000065588	1085.14	6.36717	0.197304	32.2709	1.79e-228	3.92e-226
ENSMUST00000068603	34.7741	2.21114	0.31399	7.04207	1.89e-12	3e-11
ENSMUST00000118144	2242.58	1.03984	0.0565656	18.3828	1.8e-75	1.34e-73
ENSMUST00000118149	9.49103	2.05052	0.565028	3.62906	0.00028445	0.00184802
ENSMUST00000144797	2.2794	5.11921	1.43143	3.57629	0.0003485	0.00221544
ENSMUST00000138865	15.7074	7.67861	1.28608	5.97056	2.36e-09	2.97e-08
ENSMUST00000147260	10.2611	4.20161	0.943334	4.454	8.43e-06	7.16e-05
ENSMUST00000145680	222.593	2.96033	0.357906	8.27125	1.33e-16	2.66e-15
ENSMUST00000051831	2.38051	4.73149	1.38637	3.41285	0.00064287	0.0038442
ENSMUST00000051839	4.19501	5.49203	1.30611	4.20486	2.61e-05	0.0002054
ENSMUST00000046745	4780.36	7.21183	0.11791	61.1636	0	0
ENSMUST00000202111	20.7574	2.26345	0.78615	2.87916	0.00398741	0.0191116
ENSMUST00000150396	95.912	2.14102	0.211169	10.1389	3.71e-24	1.02e-22
ENSMUST00000127070	6.21746	5.83783	1.26486	4.61539	3.92e-06	3.51e-05
ENSMUST00000160242	5.40294	4.38977	1.29608	3.38697	0.00070669	0.00418705
ENSMUST00000129893	55.4217	1.10465	0.260113	4.24682	2.17e-05	0.00017276
ENSMUST00000172619	3.59437	3.1708	1.1979	2.64697	0.00812173	0.034909
ENSMUST00000172610	29.7435	2.37511	0.380542	6.24139	4.34e-10	5.8e-09
ENSMUST00000173565	69.6421	2.38376	0.266361	8.94935	3.58e-19	8.07e-18
ENSMUST00000087514	234.579	4.06377	1.26385	3.2154	0.00130261	0.00720144
ENSMUST00000035065	108.91	2.43108	0.215815	11.2646	1.96e-29	6.35e-28
ENSMUST00000137063	52.2535	3.61823	0.583311	6.20291	5.54e-10	7.35e-09
ENSMUST00000149539	801.18	7.26845	0.506956	14.3374	1.28e-46	5.97e-45
ENSMUST00000069828	8.46505	1.71327	0.627664	2.72959	0.00634133	0.0283536
ENSMUST00000037422	6.60781	3.10576	1.14115	2.72161	0.00649656	0.0289262
ENSMUST00000126535	32.1547	3.54169	0.518317	6.83306	8.31e-12	1.26e-10
ENSMUST00000108825	1.58911	4.35244	1.44397	3.01423	0.00257633	0.0130742
ENSMUST00000108828	103.942	1.05345	0.249793	4.21728	2.47e-05	0.00019509
ENSMUST00000075132	12.6577	5.90281	1.2238	4.82333	1.41e-06	1.34e-05
ENSMUST00000188583	95.8719	1.73746	0.657377	2.64301	0.00821718	0.0352411
ENSMUST00000032902	1.58443	3.8395	1.46408	2.62247	0.0087295	0.0370551
ENSMUST00000176261	1.47057	3.83904	1.49947	2.56027	0.0104592	0.0431334
ENSMUST00000115576	27.521	3.18815	0.603309	5.28444	1.26e-07	1.35e-06
ENSMUST00000121513	1.47094	4.02826	1.57772	2.55322	0.0106732	0.0438888
ENSMUST00000117156	9.67155	3.31245	0.743414	4.45573	8.36e-06	7.11e-05
ENSMUST00000109420	34.3694	8.23183	1.23328	6.67477	2.48e-11	3.63e-10
ENSMUST00000093859	39.1419	1.01678	0.267382	3.80273	0.00014311	0.00098879
ENSMUST00000120647	51.1312	1.82583	0.256349	7.12244	1.06e-12	1.71e-11
ENSMUST00000130985	16.9443	1.34846	0.390301	3.45493	0.00055044	0.00334473
ENSMUST00000110275	5.76502	5.67479	1.29348	4.38723	1.15e-05	9.57e-05
ENSMUST00000090760	8.02891	6.1613	1.26037	4.8885	1.02e-06	9.83e-06
ENSMUST00000186030	4.82588	2.90868	1.03992	2.79703	0.00515743	0.0237568
ENSMUST00000082911	7.31074	1.41039	0.552416	2.55312	0.0106763	0.0438981
ENSMUST00000026162	39.4939	4.93049	0.709781	6.94649	3.74e-12	5.81e-11
ENSMUST00000071308	4.59829	2.75639	0.998404	2.7608	0.00576599	0.0261508
ENSMUST00000164782	22.4698	2.14597	0.394096	5.44529	5.17e-08	5.73e-07
ENSMUST00000181561	2.49041	4.49187	1.38516	3.24285	0.00118342	0.0066216
ENSMUST00000103197	72.9312	4.3117	1.36065	3.16886	0.00153038	0.00829131
ENSMUST00000066427	5734.14	8.47336	0.175205	48.3626	0	0
ENSMUST00000163259	8.26393	2.21194	0.649629	3.40493	0.0006618	0.00394818
ENSMUST00000163252	36.4895	1.43935	0.430862	3.34064	0.00083586	0.0048604
ENSMUST00000046835	5044.1	1.00792	0.0239816	42.0288	0	0
ENSMUST00000055071	16.6432	3.7286	0.804505	4.63465	3.58e-06	3.21e-05
ENSMUST00000173060	64.1646	2.63627	0.498062	5.29305	1.2e-07	1.29e-06
ENSMUST00000140758	93.4755	5.17761	0.45713	11.3263	9.72e-30	3.18e-28
ENSMUST00000118514	5.39846	4.23834	1.30901	3.23781	0.0012045	0.00671957
ENSMUST00000189352	240.968	1.0264	0.110087	9.32349	1.13e-20	2.7e-19
ENSMUST00000027896	10.2767	4.28879	0.898549	4.77302	1.81e-06	1.69e-05
ENSMUST00000119649	12.7553	1.20544	0.478793	2.51765	0.011814	0.0478491
ENSMUST00000125078	91.2131	1.70118	0.214049	7.94764	1.9e-15	3.57e-14
ENSMUST00000146349	3.17487	5.11936	1.40151	3.65273	0.00025947	0.00169586
ENSMUST00000106794	10.6949	4.0316	1.17965	3.41762	0.00063172	0.00378359
ENSMUST00000180021	454.947	5.65418	0.243371	23.2328	2.12e-119	2.47e-117
ENSMUST00000145068	19.8066	1.53708	0.430688	3.56889	0.0003585	0.00227333
ENSMUST00000137917	43.4368	1.6155	0.486716	3.31918	0.00090281	0.00520114
ENSMUST00000192299	2.3765	4.3543	1.475	2.95207	0.00315653	0.0156178
[truncated: 4,095 more rows]

## Sheet: muReoV_vs_Control_Gene
Supplemental_Table_4C: DESeq2 differential gene expression analysis results comparing muReoV (mutant P4L-12 ) with Control samples
[truncated: 977 more rows]

[truncated: 1 more sheets: muReoV_vs_Control_Transcript]
