# Supplementary material for: Reovirus infection induces transcriptome-wide unique A-to-I editing changes in the murine fibroblasts
Source: Virus Res. 2024 Jun 13;346:199413. doi: 10.1016/j.virusres.2024.199413 (PMC11225029; doi:10.1016/j.virusres.2024.199413)
Supplement: Supplementary file 12 [file mmc12.xlsx]

## Sheet: 5A
Supp_Table_5: Alu/SINE Editing Index (AEI) for all 9 samples.
StrandDecidingMethod	Group	Condition	Sample	A2CEditingIndex	A2GEditingIndex	A2TEditingIndex	C2AEditingIndex	C2GEditingIndex	C2TEditingIndex
RefSeqThenMMSites	Editing_Index_Unknown	Control	SRR3471108TrimC_mm10out_Aligned.sortedByCoord.out	0.0532512	0.260253	0.0955444	0.0820721	0.0441271	0.219832
RefSeqThenMMSites	Editing_Index_Unknown	Control	SRR3471109TrimC_mm10out_Aligned.sortedByCoord.out	0.0522244	0.257795	0.0937639	0.0825288	0.0429538	0.216252
RefSeqThenMMSites	Editing_Index_Unknown	Control	SRR3471110TrimC_mm10out_Aligned.sortedByCoord.out	0.0535727	0.264112	0.0950983	0.0780488	0.0454862	0.219749
RefSeqThenMMSites	Editing_Index_Unknown	ReoV	SRR3471111TrimC_mm10out_Aligned.sortedByCoord.out	0.0608044	0.287463	0.12753	0.104968	0.05731	0.252455
RefSeqThenMMSites	Editing_Index_Unknown	ReoV	SRR3471112TrimC_mm10out_Aligned.sortedByCoord.out	0.059875	0.286137	0.126397	0.106747	0.0554596	0.252628
RefSeqThenMMSites	Editing_Index_Unknown	ReoV	SRR3471113TrimC_mm10out_Aligned.sortedByCoord.out	0.0613867	0.287073	0.128879	0.10107	0.0575104	0.254156
RefSeqThenMMSites	Editing_Index_Unknown	muReoV	SRR3471114TrimC_mm10out_Aligned.sortedByCoord.out	0.064129	0.313634	0.135286	0.108735	0.0601927	0.26468
RefSeqThenMMSites	Editing_Index_Unknown	muReoV	SRR3471115TrimC_mm10out_Aligned.sortedByCoord.out	0.0637464	0.314728	0.126039	0.106124	0.0599356	0.262498
RefSeqThenMMSites	Editing_Index_Unknown	muReoV	SRR3471116TrimC_mm10out_Aligned.sortedByCoord.out	0.0637588	0.317511	0.136572	0.106087	0.0535414	0.262478

## Sheet: 5B
Supp_Table_5B: Hyperediting in viral genome
Reads unmapped to GRCm38 mouse assembly were analysed for mapping and hyperediting to Reovirus genome using Porath et al. (2014) pipeline (https://github.com/hagitpt/Hyper-editing).
Arguments used to detect UE (Undetected editing)
0.05 = Min of edit sites at Ultra-Edit reads
0.6 = Min fraction of edit sites/mm sites
30 = Min sequence quality for counting editing event
0.6 = Max fraction of same letter in cluster
0.1 = Min of cluster length
0.8 = Max initiate index of cluster
0.2= Min ending index of cluster
Control/SRR3471108
edit_type	orig_(WO_reg_R)	reject_qual_sites	reject_min_edit_sites	reject_min_edit_of_mm	reject_content	reject_len	reject_int	reject_end	reject_PE		UE	avg_lens	edit_sites	avg_es	align_mm	avg_align_mm	clust_mm	avg_clust_mm	avg_edit_ind		A_up	C_up	G_up	T_up	A_down	C_down	G_down	T_down
C2A	0	0	0	0	0	0	0	0	0		0	0	0	0	0	0	0	0	0		0	0	0	0	0	0	0	0
G2C	0	0	0	0	0	0	0	0	0		0	0	0	0	0	0	0	0	0		0	0	0	0	0	0	0	0
A2T	0	0	0	0	0	0	0	0	0		0	0	0	0	0	0	0	0	0		0	0	0	0	0	0	0	0
A2C	0	0	0	0	0	0	0	0	0		0	0	0	0	0	0	0	0	0		0	0	0	0	0	0	0	0
G2A	0	0	0	0	0	0	0	0	0		0	0	0	0	0	0	0	0	0		0	0	0	0	0	0	0	0
A2G	0	0	0	0	0	0	0	0	0		0	0	0	0	0	0	0	0	0		0	0	0	0	0	0	0	0
Control/SRR3471109
edit_type	orig_(WO_reg_R)	reject_qual_sites	reject_min_edit_sites	reject_min_edit_of_mm	reject_content	reject_len	reject_int	reject_end	reject_PE		UE	avg_lens	edit_sites	avg_es	align_mm	avg_align_mm	clust_mm	avg_clust_mm	avg_edit_ind		A_up	C_up	G_up	T_up	A_down	C_down	G_down	T_down
A2C	0	0	0	0	0	0	0	0	0		0	0	0	0	0	0	0	0	0		0	0	0	0	0	0	0	0
A2G	0	0	0	0	0	0	0	0	0		0	0	0	0	0	0	0	0	0		0	0	0	0	0	0	0	0
G2A	0	0	0	0	0	0	0	0	0		0	0	0	0	0	0	0	0	0		0	0	0	0	0	0	0	0
G2C	0	0	0	0	0	0	0	0	0		0	0	0	0	0	0	0	0	0		0	0	0	0	0	0	0	0
C2A	1	3	1	0	0	0	0	0	0		0	0	0	0	0	0	0	0	0		0	0	0	0	0	0	0	0
A2T	0	0	0	0	0	0	0	0	0		0	0	0	0	0	0	0	0	0		0	0	0	0	0	0	0	0
Control/SRR3471110
edit_type	orig_(WO_reg_R)	reject_qual_sites	reject_min_edit_sites	reject_min_edit_of_mm	reject_content	reject_len	reject_int	reject_end	reject_PE		UE	avg_lens	edit_sites	avg_es	align_mm	avg_align_mm	clust_mm	avg_clust_mm	avg_edit_ind		A_up	C_up	G_up	T_up	A_down	C_down	G_down	T_down
A2G	0	0	0	0	0	0	0	0	0		0	0	0	0	0	0	0	0	0		0	0	0	0	0	0	0	0
G2A	0	0	0	0	0	0	0	0	0		0	0	0	0	0	0	0	0	0		0	0	0	0	0	0	0	0
A2T	0	0	0	0	0	0	0	0	0		0	0	0	0	0	0	0	0	0		0	0	0	0	0	0	0	0
A2C	1	5	1	0	0	0	0	0	0		0	0	0	0	0	0	0	0	0		0	0	0	0	0	0	0	0
C2A	0	0	0	0	0	0	0	0	0		0	0	0	0	0	0	0	0	0		0	0	0	0	0	0	0	0
G2C	0	0	0	0	0	0	0	0	0		0	0	0	0	0	0	0	0	0		0	0	0	0	0	0	0	0
ReoV/SRR3471111
edit_type	orig_(WO_reg_R)	reject_qual_sites	reject_min_edit_sites	reject_min_edit_of_mm	reject_content	reject_len	reject_int	reject_end	reject_PE		UE	avg_lens	edit_sites	avg_es	align_mm	avg_align_mm	clust_mm	avg_clust_mm	avg_edit_ind		A_up	C_up	G_up	T_up	A_down	C_down	G_down	T_down
A2G	234	68	234	0	0	0	0	0	0		0	0	0	0	0	0	0	0	0		0	0	0	0	0	0	0	0
G2C	0	0	0	0	0	0	0	0	0		0	0	0	0	0	0	0	0	0		0	0	0	0	0	0	0	0
C2A	67	229	67	0	0	0	0	0	0		0	0	0	0	0	0	0	0	0		0	0	0	0	0	0	0	0
G2A	6	7	6	0	0	0	0	0	0		0	0	0	0	0	0	0	0	0		0	0	0	0	0	0	0	0
A2T	9	25	9	0	0	0	0	0	0		0	0	0	0	0	0	0	0	0		0	0	0	0	0	0	0	0
A2C	17	61	17	0	0	0	0	0	0		0	0	0	0	0	0	0	0	0		0	0	0	0	0	0	0	0
ReoV/SRR3471112
edit_type	orig_(WO_reg_R)	reject_qual_sites	reject_min_edit_sites	reject_min_edit_of_mm	reject_content	reject_len	reject_int	reject_end	reject_PE		UE	avg_lens	edit_sites	avg_es	align_mm	avg_align_mm	clust_mm	avg_clust_mm	avg_edit_ind		A_up	C_up	G_up	T_up	A_down	C_down	G_down	T_down
C2A	63	237	63	0	0	0	0	0	0		0	0	0	0	0	0	0	0	0		0	0	0	0	0	0	0	0
A2T	6	12	6	0	0	0	0	0	0		0	0	0	0	0	0	0	0	0		0	0	0	0	0	0	0	0
A2C	20	91	20	0	0	0	0	0	0		0	0	0	0	0	0	0	0	0		0	0	0	0	0	0	0	0
G2A	6	9	6	0	0	0	0	0	0		0	0	0	0	0	0	0	0	0		0	0	0	0	0	0	0	0
A2G	204	92	204	0	0	0	0	0	0		0	0	0	0	0	0	0	0	0		0	0	0	0	0	0	0	0
G2C	0	0	0	0	0	0	0	0	0		0	0	0	0	0	0	0	0	0		0	0	0	0	0	0	0	0
ReoV/SRR3471113
edit_type	orig_(WO_reg_R)	reject_qual_sites	reject_min_edit_sites	reject_min_edit_of_mm	reject_content	reject_len	reject_int	reject_end	reject_PE		UE	avg_lens	edit_sites	avg_es	align_mm	avg_align_mm	clust_mm	avg_clust_mm	avg_edit_ind		A_up	C_up	G_up	T_up	A_down	C_down	G_down	T_down
A2G	164	49	164	0	0	0	0	0	0		0	0	0	0	0	0	0	0	0		0	0	0	0	0	0	0	0
C2A	21	68	21	0	0	0	0	0	0		0	0	0	0	0	0	0	0	0		0	0	0	0	0	0	0	0
A2T	8	20	8	0	0	0	0	0	0		0	0	0	0	0	0	0	0	0		0	0	0	0	0	0	0	0
G2C	0	0	0	0	0	0	0	0	0		0	0	0	0	0	0	0	0	0		0	0	0	0	0	0	0	0
G2A	6	12	6	0	0	0	0	0	0		0	0	0	0	0	0	0	0	0		0	0	0	0	0	0	0	0
A2C	2	4	2	0	0	0	0	0	0		0	0	0	0	0	0	0	0	0		0	0	0	0	0	0	0	0
muReoV/SRR3471114
edit_type	orig_(WO_reg_R)	reject_qual_sites	reject_min_edit_sites	reject_min_edit_of_mm	reject_content	reject_len	reject_int	reject_end	reject_PE		UE	avg_lens	edit_sites	avg_es	align_mm	avg_align_mm	clust_mm	avg_clust_mm	avg_edit_ind		A_up	C_up	G_up	T_up	A_down	C_down	G_down	T_down
G2C	0	0	0	0	0	0	0	0	0		0	0	0	0	0	0	0	0	0		0	0	0	0	0	0	0	0
A2C	29	98	28	0	0	0	0	0	1		0	0	0	0	0	0	0	0	0		0	0	0	0	0	0	0	0
A2T	12	26	12	0	0	0	0	0	0		0	0	0	0	0	0	0	0	0		0	0	0	0	0	0	0	0
C2A	82	279	82	0	0	0	0	0	0		0	0	0	0	0	0	0	0	0		0	0	0	0	0	0	0	0
G2A	7	4	6	1	0	0	0	0	0		0	0	0	0	0	0	0	0	0		0	0	0	0	0	0	0	0
A2G	415	165	414	0	0	0	0	0	1		0	0	0	0	0	0	0	0	0		0	0	0	0	0	0	0	0
muReoV/SRR3471115
edit_type	orig_(WO_reg_R)	reject_qual_sites	reject_min_edit_sites	reject_min_edit_of_mm	reject_content	reject_len	reject_int	reject_end	reject_PE		UE	avg_lens	edit_sites	avg_es	align_mm	avg_align_mm	clust_mm	avg_clust_mm	avg_edit_ind		A_up	C_up	G_up	T_up	A_down	C_down	G_down	T_down
A2G	424	189	424	0	0	0	0	0	0		0	0	0	0	0	0	0	0	0		0	0	0	0	0	0	0	0
A2C	32	154	32	0	0	0	0	0	0		0	0	0	0	0	0	0	0	0		0	0	0	0	0	0	0	0
G2C	2	2	2	0	0	0	0	0	0		0	0	0	0	0	0	0	0	0		0	0	0	0	0	0	0	0
C2A	109	397	109	0	0	0	0	0	0		0	0	0	0	0	0	0	0	0		0	0	0	0	0	0	0	0
G2A	14	17	14	0	0	0	0	0	0		0	0	0	0	0	0	0	0	0		0	0	0	0	0	0	0	0
A2T	8	11	8	0	0	0	0	0	0		0	0	0	0	0	0	0	0	0		0	0	0	0	0	0	0	0
muReoV/SRR3471116
edit_type	orig_(WO_reg_R)	reject_qual_sites	reject_min_edit_sites	reject_min_edit_of_mm	reject_content	reject_len	reject_int	reject_end	reject_PE		UE	avg_lens	edit_sites	avg_es	align_mm	avg_align_mm	clust_mm	avg_clust_mm	avg_edit_ind		A_up	C_up	G_up	T_up	A_down	C_down	G_down	T_down
A2G	335	98	335	0	0	0	0	0	0		0	0	0	0	0	0	0	0	0		0	0	0	0	0	0	0	0
C2A	29	90	29	0	0	0	0	0	0		0	0	0	0	0	0	0	0	0		0	0	0	0	0	0	0	0
G2A	12	8	11	0	0	0	1	0	0		0	0	0	0	0	0	0	0	0		0	0	0	0	0	0	0	0
A2C	8	15	8	0	0	0	0	0	0		0	0	0	0	0	0	0	0	0		0	0	0	0	0	0	0	0
A2T	11	25	11	0	0	0	0	0	0		0	0	0	0	0	0	0	0	0		0	0	0	0	0	0	0	0
G2C	2	3	2	0	0	0	0	0	0		0	0	0	0	0	0	0	0	0		0	0	0	0	0	0	0	0

## Sheet: 5C
Supp_Table_5C: Hyperediting in mouse genome
Reads unmapped to GRCm38 mouse assembly were analysed for mapping and hyperediting using Porath et al. (2014) pipeline (https://github.com/hagitpt/Hyper-editing).
Arguments used to detect UE (Undetected editing)
0.05 = Min of edit sites at Ultra-Edit reads
0.6 = Min fraction of edit sites/mm sites
30 = Min sequence quality for counting editing event
0.6 = Max fraction of same letter in cluster
0.1 = Min of cluster length
0.8 = Max initiate index of cluster
0.2= Min ending index of cluster
Control/SRR3471108
edit_type	orig_(WO_reg_R)	reject_qual_sites	reject_min_edit_sites	reject_min_edit_of_mm	reject_content	reject_len	reject_int	reject_end	reject_PE		UE	avg_lens	edit_sites	avg_es	align_mm	avg_align_mm	clust_mm	avg_clust_mm	avg_edit_ind		A_up	C_up	G_up	T_up	A_down	C_down	G_down	T_down
G2A	8199	2467	7244	279	24	0	3	1	648		0	0	0	0	0	0	0	0	0		0	0	0	0	0	0	0	0
G2C	646	346	596	12	0	0	7	14	17		0	0	0	0	0	0	0	0	0		0	0	0	0	0	0	0	0
A2G	129864	33507	129169	192	25	0	2	17	459		0	0	0	0	0	0	0	0	0		0	0	0	0	0	0	0	0
C2A	5901	12542	5804	61	20	0	0	0	16		0	0	0	0	0	0	0	0	0		0	0	0	0	0	0	0	0
A2C	4470	9174	4292	115	20	0	3	0	40		0	0	0	0	0	0	0	0	0		0	0	0	0	0	0	0	0
A2T	1709	1578	1554	64	40	0	2	7	42		0	0	0	0	0	0	0	0	0		0	0	0	0	0	0	0	0
Control/SRR3471109
edit_type	orig_(WO_reg_R)	reject_qual_sites	reject_min_edit_sites	reject_min_edit_of_mm	reject_content	reject_len	reject_int	reject_end	reject_PE		UE	avg_lens	edit_sites	avg_es	align_mm	avg_align_mm	clust_mm	avg_clust_mm	avg_edit_ind		A_up	C_up	G_up	T_up	A_down	C_down	G_down	T_down
A2G	132532	34644	131828	176	18	0	4	8	498		0	0	0	0	0	0	0	0	0		0	0	0	0	0	0	0	0
G2C	550	245	507	4	0	0	5	9	25		0	0	0	0	0	0	0	0	0		0	0	0	0	0	0	0	0
G2A	8301	2578	7315	295	24	0	2	2	663		0	0	0	0	0	0	0	0	0		0	0	0	0	0	0	0	0
A2C	4403	9769	4195	130	23	0	2	1	52		0	0	0	0	0	0	0	0	0		0	0	0	0	0	0	0	0
A2T	1609	1562	1429	77	54	0	5	9	35		0	0	0	0	0	0	0	0	0		0	0	0	0	0	0	0	0
C2A	6188	13716	6098	63	15	0	0	0	12		0	0	0	0	0	0	0	0	0		0	0	0	0	0	0	0	0
Control/SRR3471110
edit_type	orig_(WO_reg_R)	reject_qual_sites	reject_min_edit_sites	reject_min_edit_of_mm	reject_content	reject_len	reject_int	reject_end	reject_PE		UE	avg_lens	edit_sites	avg_es	align_mm	avg_align_mm	clust_mm	avg_clust_mm	avg_edit_ind		A_up	C_up	G_up	T_up	A_down	C_down	G_down	T_down
G2A	7226	2181	6350	264	24	0	2	3	583		0	0	0	0	0	0	0	0	0		0	0	0	0	0	0	0	0
A2T	1222	874	1110	52	32	0	1	3	24		0	0	0	0	0	0	0	0	0		0	0	0	0	0	0	0	0
C2A	3440	3890	3346	73	14	0	0	0	7		0	0	0	0	0	0	0	0	0		0	0	0	0	0	0	0	0
G2C	507	194	469	5	0	0	5	8	20		0	0	0	0	0	0	0	0	0		0	0	0	0	0	0	0	0
A2C	3469	4351	3352	90	13	0	2	0	12		0	0	0	0	0	0	0	0	0		0	0	0	0	0	0	0	0
A2G	114154	21882	113514	170	24	0	2	14	430		0	0	0	0	0	0	0	0	0		0	0	0	0	0	0	0	0
ReoV/SRR3471111
edit_type	orig_(WO_reg_R)	reject_qual_sites	reject_min_edit_sites	reject_min_edit_of_mm	reject_content	reject_len	reject_int	reject_end	reject_PE		UE	avg_lens	edit_sites	avg_es	align_mm	avg_align_mm	clust_mm	avg_clust_mm	avg_edit_ind		A_up	C_up	G_up	T_up	A_down	C_down	G_down	T_down
A2T	2626	2108	2363	108	34	0	3	2	116		0	0	0	0	0	0	0	0	0		0	0	0	0	0	0	0	0
C2A	6853	14004	6757	71	16	0	0	0	9		0	0	0	0	0	0	0	0	0		0	0	0	0	0	0	0	0
A2G	127205	33755	126113	430	21	0	2	12	627		0	0	0	0	0	0	0	0	0		0	0	0	0	0	0	0	0
G2C	763	341	725	5	1	0	7	11	14		0	0	0	0	0	0	0	0	0		0	0	0	0	0	0	0	0
G2A	19060	8007	15754	2352	26	0	0	3	925		0	0	0	0	0	0	0	0	0		0	0	0	0	0	0	0	0
A2C	5198	10009	4945	177	20	0	5	0	51		0	0	0	0	0	0	0	0	0		0	0	0	0	0	0	0	0
ReoV/SRR3471112
edit_type	orig_(WO_reg_R)	reject_qual_sites	reject_min_edit_sites	reject_min_edit_of_mm	reject_content	reject_len	reject_int	reject_end	reject_PE		UE	avg_lens	edit_sites	avg_es	align_mm	avg_align_mm	clust_mm	avg_clust_mm	avg_edit_ind		A_up	C_up	G_up	T_up	A_down	C_down	G_down	T_down
A2C	5334	11594	5065	173	28	0	3	0	65		0	0	0	0	0	0	0	0	0		0	0	0	0	0	0	0	0
G2C	755	335	714	6	0	0	4	14	17		0	0	0	0	0	0	0	0	0		0	0	0	0	0	0	0	0
A2T	2588	2053	2320	97	54	0	5	6	106		0	0	0	0	0	0	0	0	0		0	0	0	0	0	0	0	0
G2A	18922	7630	15637	2315	28	0	1	3	938		0	0	0	0	0	0	0	0	0		0	0	0	0	0	0	0	0
C2A	7136	15262	7017	85	19	0	1	0	14		0	0	0	0	0	0	0	0	0		0	0	0	0	0	0	0	0
A2G	128926	34362	127865	427	28	0	2	5	599		0	0	0	0	0	0	0	0	0		0	0	0	0	0	0	0	0
ReoV/SRR3471113
edit_type	orig_(WO_reg_R)	reject_qual_sites	reject_min_edit_sites	reject_min_edit_of_mm	reject_content	reject_len	reject_int	reject_end	reject_PE		UE	avg_lens	edit_sites	avg_es	align_mm	avg_align_mm	clust_mm	avg_clust_mm	avg_edit_ind		A_up	C_up	G_up	T_up	A_down	C_down	G_down	T_down
A2C	4068	4798	3865	167	16	0	4	0	16		0	0	0	0	0	0	0	0	0		0	0	0	0	0	0	0	0
A2T	2134	1340	1904	83	41	0	2	1	103		0	0	0	0	0	0	0	0	0		0	0	0	0	0	0	0	0
G2C	673	230	640	6	0	0	3	5	19		0	0	0	0	0	0	0	0	0		0	0	0	0	0	0	0	0
C2A	3863	4315	3774	65	12	0	0	0	12		0	0	0	0	0	0	0	0	0		0	0	0	0	0	0	0	0
G2A	15862	7222	13009	2102	29	0	1	2	719		0	0	0	0	0	0	0	0	0		0	0	0	0	0	0	0	0
A2G	113481	22720	112469	413	18	0	0	5	576		0	0	0	0	0	0	0	0	0		0	0	0	0	0	0	0	0
muReoV/SRR3471114
edit_type	orig_(WO_reg_R)	reject_qual_sites	reject_min_edit_sites	reject_min_edit_of_mm	reject_content	reject_len	reject_int	reject_end	reject_PE		UE	avg_lens	edit_sites	avg_es	align_mm	avg_align_mm	clust_mm	avg_clust_mm	avg_edit_ind		A_up	C_up	G_up	T_up	A_down	C_down	G_down	T_down
G2C	1558	454	1501	15	0	0	5	13	24		0	0	0	0	0	0	0	0	0		0	0	0	0	0	0	0	0
A2C	8690	14758	8328	212	40	0	4	4	102		0	0	0	0	0	0	0	0	0		0	0	0	0	0	0	0	0
A2T	6824	3602	6366	189	68	0	3	7	191		0	0	0	0	0	0	0	0	0		0	0	0	0	0	0	0	0
A2G	136190	34772	133514	682	46	0	4	11	1933		0	0	0	0	0	0	0	0	0		0	0	0	0	0	0	0	0
G2A	28091	10279	23710	3185	49	0	3	7	1137		0	0	0	0	0	0	0	0	0		0	0	0	0	0	0	0	0
C2A	10162	17840	9985	121	32	1	0	0	23		0	0	0	0	0	0	0	0	0		0	0	0	0	0	0	0	0
muReoV/SRR3471115
edit_type	orig_(WO_reg_R)	reject_qual_sites	reject_min_edit_sites	reject_min_edit_of_mm	reject_content	reject_len	reject_int	reject_end	reject_PE		UE	avg_lens	edit_sites	avg_es	align_mm	avg_align_mm	clust_mm	avg_clust_mm	avg_edit_ind		A_up	C_up	G_up	T_up	A_down	C_down	G_down	T_down
A2C	8766	17478	8403	227	31	0	3	1	101		0	0	0	0	0	0	0	0	0		0	0	0	0	0	0	0	0
C2A	10848	20167	10676	109	34	0	0	2	27		0	0	0	0	0	0	0	0	0		0	0	0	0	0	0	0	0
A2T	6921	3702	6449	184	70	0	4	7	207		0	0	0	0	0	0	0	0	0		0	0	0	0	0	0	0	0
G2C	1371	361	1312	7	0	0	12	14	26		0	0	0	0	0	0	0	0	0		0	0	0	0	0	0	0	0
A2G	137962	34648	135287	677	45	0	3	5	1945		0	0	0	0	0	0	0	0	0		0	0	0	0	0	0	0	0
G2A	28881	11017	24410	3111	45	0	2	3	1310		0	0	0	0	0	0	0	0	0		0	0	0	0	0	0	0	0
muReoV/SRR3471116
edit_type	orig_(WO_reg_R)	reject_qual_sites	reject_min_edit_sites	reject_min_edit_of_mm	reject_content	reject_len	reject_int	reject_end	reject_PE		UE	avg_lens	edit_sites	avg_es	align_mm	avg_align_mm	clust_mm	avg_clust_mm	avg_edit_ind		A_up	C_up	G_up	T_up	A_down	C_down	G_down	T_down
A2C	6670	6856	6385	211	38	0	1	1	34		0	0	0	0	0	0	0	0	0		0	0	0	0	0	0	0	0
G2A	26226	10784	22245	2770	58	0	2	1	1150		0	0	0	0	0	0	0	0	0		0	0	0	0	0	0	0	0
G2C	1303	368	1254	13	0	0	3	14	19		0	0	0	0	0	0	0	0	0		0	0	0	0	0	0	0	0
A2G	120621	23537	118261	627	43	0	4	6	1680		0	0	0	0	0	0	0	0	0		0	0	0	0	0	0	0	0
C2A	6334	5830	6188	95	33	0	0	0	18		0	0	0	0	0	0	0	0	0		0	0	0	0	0	0	0	0
A2T	5538	2131	5157	132	70	0	3	5	171		0	0	0	0	0	0	0	0	0		0	0	0	0	0	0	0	0
