# Supplementary material for: Reovirus infection induces transcriptome-wide unique A-to-I editing changes in the murine fibroblasts
Source: Virus Res. 2024 Jun 13;346:199413. doi: 10.1016/j.virusres.2024.199413 (PMC11225029; doi:10.1016/j.virusres.2024.199413)
Supplement: Supplementary file 13 [file mmc13.xlsx]

## Sheet: 6
Supp_Table_6:Whole _Sample_Statistics
All edited sites from Control, ReoV and muReoV infected samples from aligned bam files filtered for >20 Reads, and editing rate > 0.01
	POS	Mean_Editing	CHROM	REF	TOTAL	A	C	G	T	Run	Condition	Editing.rate
1	3000302	0.9	9	A	100	8	1	90	1	SRR3471109	Control	0.9
2	3000527	0.554913	9	T	173	37	96	1	39	SRR3471108	Control	0.554913
3	3000937	0.530387	9	T	181	44	96	0	41	SRR3471108	Control	0.530387
4	3002080	0.0833333	9	A	252	212	0	21	19	SRR3471108	Control	0.0833333
5	3002106	0.503379	9	T	294_311_246	24_35_25	140_161_127	0	130_115_94	SRR3471108_SRR3471109_SRR3471110	Control	0.476190476190476_0.517684887459807_0.516260162601626
6	3002158	0.151992	9	A	163_142	134_116	7_2	22_24	0	SRR3471108_SRR3471110	Control	0.134969325153374_0.169014084507042
7	3005867	0.125619	18	A	147_191	127_169	0	20_22	0	SRR3471108_SRR3471109	Control	0.136054421768707_0.115183246073298
8	3005895	0.632622	18	T	164_128	1_0	105_80	0	58_48	SRR3471108_SRR3471110	Control	0.640243902439024_0.625
9	3005905	0.619775	18	A	159_113	59_44	0	100_69	0	SRR3471108_SRR3471110	Control	0.628930817610063_0.610619469026549
10	3006875	0.0614016	9	T	899_775	0_2	64_40	25_8	810_725	SRR3471108_SRR3471110	Control	0.0711902113459399_0.0516129032258065
11	3015764	0.226415	9	T	106	0	24	0	82	SRR3471109	Control	0.226415
12	3020227	0.0963173	9	T	353	1	34	0	318	SRR3471109	Control	0.0963173
13	3023523	0.0144928	9	A	138	110	0	2	26	SRR3471108	Control	0.0144928
14	3025615	0.208	9	T	125	1	26	5	93	SRR3471108	Control	0.208
15	3109972	0.673937	12	A	2920_3100_2435	620_701_489	15_27_13	1948_2062_1679	337_310_254	SRR3471108_SRR3471109_SRR3471110	Control	0.667123287671233_0.665161290322581_0.68952772073922
16	3110042	0.234685	12	A	436_504_374	327_382_278	4_5	102_117_89	3_0	SRR3471108_SRR3471109_SRR3471110	Control	0.23394495412844_0.232142857142857_0.237967914438503
17	3116364	0.110938	16	A	157_127	137_115	0	20_12	0	SRR3471108_SRR3471109	Control	0.127388535031847_0.094488188976378
18	3200850	0.646942	6	T	115_123	2_3	74_80	3_2	36_38	SRR3471108_SRR3471109	Control	0.643478260869565_0.650406504065041
19	3201427	0.784701	6	T	1161_1181_770	66_73_38	929_918_598	14_17_12	142_166_122	SRR3471108_SRR3471109_SRR3471110	Control	0.800172265288544_0.777307366638442_0.776623376623377
20	3201573	0.0128755	6	A	233	50	174	3	5	SRR3471110	Control	0.0128755
21	3295094	0.472821	2	T	649_670_563	1_0	299_318_272	0	349_352_291	SRR3471108_SRR3471109_SRR3471110	Control	0.460708782742681_0.474626865671642_0.483126110124334
22	3298455	0.0933547	2	A	359_279	328_251	0	31_28	0	SRR3471109_SRR3471110	Control	0.0863509749303621_0.100358422939068
23	3299138	0.321638	2	A	159_166_123	107_106_89	0	52_60_34	0	SRR3471108_SRR3471109_SRR3471110	Control	0.327044025157233_0.36144578313253_0.276422764227642
24	3327215	0.476313	2	T	409_411_352	1_0	199_197_163	0	209_214_189	SRR3471108_SRR3471109_SRR3471110	Control	0.486552567237164_0.479318734793187_0.463068181818182
25	3451939	0.148759	8	A	103_124_105	87_108	0_1	16_17	0	SRR3471108_SRR3471109_SRR3471110	Control	0.155339805825243_0.129032258064516_0.161904761904762
26	3653528	0.0140845	7	A	142	108	31	2	1	SRR3471110	Control	0.0140845
27	3904653	0.0327869	19	A	122	118	0	4	0	SRR3471110	Control	0.0327869
28	4625469	0.0178571	6	A	112	110	0	2	0	SRR3471108	Control	0.0178571
29	5365206	0.989418	5	T	189	1	187	0	0	SRR3471108	Control	0.989418
30	5379133	0.578308	2	T	169_180_126	25_23_8	90_115_71	2_4_3	48_36_44	SRR3471108_SRR3471109_SRR3471110	Control	0.532544378698225_0.638888888888889_0.563492063492063
31	5401477	0.262487	3	A	201_207_185	144_161_131	0_1	57_45_53	0	SRR3471108_SRR3471109_SRR3471110	Control	0.283582089552239_0.217391304347826_0.286486486486487
32	5720064	0.1	10	T	100	0	10	0	90	SRR3471109	Control	0.1
33	5783621	0.968493	5	T	109_114	0	105_111	0	4_3	SRR3471108_SRR3471109	Control	0.963302752293578_0.973684210526316
34	5860579	0.979188	3	A	12596_12482_10218	178_177_174	7_9_10	12342_12228_9994	43_44_27	SRR3471108_SRR3471109_SRR3471110	Control	0.979834868212131_0.979650697003685_0.978077901742024
35	6123130	0.156354	17	A	316_336_286	268_287_237	0	48_49	0	SRR3471108_SRR3471109_SRR3471110	Control	0.151898734177215_0.145833333333333_0.171328671328671
36	6307775	0.862069	17	A	116	16	0	100	0	SRR3471108	Control	0.862069
37	6310771	0.172185	17	A	288_269	237_224	0	51_45	0	SRR3471108_SRR3471109	Control	0.177083333333333_0.16728624535316
38	6436069	0.176187	17	T	427_418	0	81_68	0_1	346_349	SRR3471108_SRR3471109	Control	0.189695550351288_0.162679425837321
39	6439068	0.606178	17	T	102_106	0_1	64_62	0	38_43	SRR3471108_SRR3471109	Control	0.627450980392157_0.584905660377358
40	6607673	0.230633	17	T	684_673_607	0_1	183_147_125	1_0	500_525_482	SRR3471108_SRR3471109_SRR3471110	Control	0.267543859649123_0.218424962852897_0.205930807248764
41	6997970	0.0131579	17	A	152	150	0	2	0	SRR3471110	Control	0.0131579
42	7053332	0.082726	19	T	145_136_118	2_1_4	10_14_9	0	133_121_105	SRR3471108_SRR3471109_SRR3471110	Control	0.0689655172413793_0.102941176470588_0.076271186440678
43	7229763	0.029703	19	T	101	0	3	0	98	SRR3471110	Control	0.029703
44	7538115	0.146341	19	A	246	210	0	36	0	SRR3471109	Control	0.146341
45	7804460	0.0492958	X	T	142	0	7	1	134	SRR3471110	Control	0.0492958
46	8285027	0.18612	12	A	244_264_214	203_214_171	0	41_50_43	0	SRR3471108_SRR3471109_SRR3471110	Control	0.168032786885246_0.189393939393939_0.200934579439252
47	8696698	0.288462	16	A	208	148	0	60	0	SRR3471108	Control	0.288462
48	8750269	0.149509	12	A	348_395_325	298_339_272	0	50_56_53	0	SRR3471108_SRR3471109_SRR3471110	Control	0.14367816091954_0.141772151898734_0.163076923076923
49	8800224	0.960094	14	T	112_118_103	0_1	110_114_96	0	2_4_6	SRR3471108_SRR3471109_SRR3471110	Control	0.982142857142857_0.966101694915254_0.932038834951456
50	8800228	0.036036	14	T	111	0	4	0	107	SRR3471108	Control	0.036036
51	8843025	0.0340136	19	T	147	0	5	0	142	SRR3471108	Control	0.0340136
52	9084243	0.0327869	15	T	122	1	4	0	117	SRR3471109	Control	0.0327869
53	11144244	0.534178	16	A	4718_4533_4050	2164_2133_1884	1_0	2548_2393_2165	5_6_1	SRR3471108_SRR3471109_SRR3471110	Control	0.540059347181009_0.527906463710567_0.534567901234568
54	11943714	0.984375	19	T	192	0	189	0	3	SRR3471108	Control	0.984375
55	12135962	0.0165289	18	A	121	119	0	2	0	SRR3471110	Control	0.0165289
56	12603952	0.0192308	7	A	104	102	0	2	0	SRR3471108	Control	0.0192308
57	13032455	0.0357143	7	A	364	344	4	13	3	SRR3471108	Control	0.0357143
58	13869861	0.0135135	16	T	148	1	2	0	145	SRR3471109	Control	0.0135135
59	14116031	0.0194175	2	T	103	0	2	0	101	SRR3471109	Control	0.0194175
60	15839711	0.0826087	19	T	230	11	19	12	188	SRR3471108	Control	0.0826087
61	16312314	0.102564	16	T	117	0	11_13	0	106_104	SRR3471108_SRR3471109	Control	0.094017094017094_0.111111111111111
62	18269146	0.989637	14	T	193	1	191	0	1	SRR3471108	Control	0.989637
63	19415847	0.759358	14	A	807_902_979	86_103_110	18_26_48	619_683_738	84_90_83	SRR3471108_SRR3471109_SRR3471110	Control	0.767038413878563_0.757206208425721_0.753830439223698
64	19417251	0.719533	14	A	541_623	60_81	23_49	406_429	52_64	SRR3471109_SRR3471110	Control	0.750462107208872_0.68860353130016
65	19417279	0.111513	14	A	3700_3826_3305	3285_3362_2938	6_8_16	409_453_349	0_3_2	SRR3471108_SRR3471109_SRR3471110	Control	0.110540540540541_0.118400418191323_0.105597579425113
66	19417554	0.401961	14	A	102	56	1	41	4	SRR3471110	Control	0.401961
67	19417587	0.0129151	14	T	542	21	7	2	512	SRR3471109	Control	0.0129151
68	19417602	0.518229	14	A	384	162	9	199	14	SRR3471110	Control	0.518229
69	19417628	0.0239928	14	T	503_373	126_81	12_9	0	365_283	SRR3471108_SRR3471110	Control	0.0238568588469185_0.0241286863270777
70	19417638	0.331772	14	T	405_306	0	143_95	4_8	258_203	SRR3471108_SRR3471110	Control	0.353086419753086_0.310457516339869
71	19417835	0.0123457	14	T	162	1	2	25	134	SRR3471109	Control	0.0123457
72	19417862	0.36936	14	T	107_120_119	17_25_23	38_48_42	1_3	51_44_53	SRR3471108_SRR3471109_SRR3471110	Control	0.355140186915888_0.4_0.352941176470588
73	19417871	0.157397	14	T	116_124	0	15_23	0	101	SRR3471108_SRR3471109	Control	0.129310344827586_0.185483870967742
74	19418249	0.0304878	14	T	164	3	5	0	156	SRR3471108	Control	0.0304878
75	19418885	0.893097	14	A	3450_2629	255_148	12_2	3047_2374	136_105	SRR3471109_SRR3471110	Control	0.883188405797101_0.903004944845949
76	19418921	0.0317003	14	T	347	3	11	13	320	SRR3471110	Control	0.0317003
77	19696781	0.0280374	8	T	107	0	3	7	94	SRR3471108	Control	0.0280374
78	19784659	0.337397	8	A	144_121_110	90_78_79	0	54_43_31	0	SRR3471108_SRR3471109_SRR3471110	Control	0.375_0.355371900826446_0.281818181818182
79	20006422	0.108307	8	A	648_644	567_584	0_1	81_59	0	SRR3471108_SRR3471109	Control	0.125_0.0916149068322981
80	20006482	0.378639	8	T	233_220_164	0	87_98_52	146_122_112	0	SRR3471108_SRR3471109_SRR3471110	Control	0.373390557939914_0.445454545454545_0.317073170731707
81	20280088	0.433962	8	A	106	59	0	46	1	SRR3471109	Control	0.433962
82	20399772	0.0637001	8	T	106_113	0	6_8	0	100_105	SRR3471109_SRR3471110	Control	0.0566037735849057_0.0707964601769911
83	20446448	0.99	11	A	100	1	0	99	0	SRR3471108	Control	0.99
84	20579196	0.0401038	8	A	135_101_112	130_98_106	0	5_3_6	0	SRR3471108_SRR3471109_SRR3471110	Control	0.037037037037037_0.0297029702970297_0.0535714285714286
85	20579252	0.12	8	T	100	1	12	0	87	SRR3471108	Control	0.12
86	21795596	0.344477	9	A	108_113	68_77	0	40_36	0	SRR3471108_SRR3471109	Control	0.37037037037037_0.31858407079646
87	22448677	0.20538	9	A	290_276_249	227_218_202	0	63_58_47	0	SRR3471108_SRR3471109_SRR3471110	Control	0.217241379310345_0.210144927536232_0.188755020080321
88	22588658	0.0650331	2	T	113_119	16_12	9_6	9_8	79_93	SRR3471108_SRR3471109	Control	0.079646017699115_0.0504201680672269
89	22588744	0.984489	2	A	239_140	4_1	0	235_138	0_1	SRR3471109_SRR3471110	Control	0.98326359832636_0.985714285714286
90	22588952	0.943515	2	T	127_121	0	120_114	2	5	SRR3471108_SRR3471109	Control	0.94488188976378_0.942148760330578
91	22589114	0.572727	2	T	110	16	63	2	29	SRR3471109	Control	0.572727
92	22725645	0.98005	5	A	171_177_129	3_0_4	0	168_175_125	0_2	SRR3471108_SRR3471109_SRR3471110	Control	0.982456140350877_0.988700564971751_0.968992248062015
93	23164502	0.441441	2	A	222	124	0	98	0	SRR3471110	Control	0.441441
94	24423466	0.0425952	5	A	173_145	165_131	1_3	4_9	3_2	SRR3471109_SRR3471110	Control	0.023121387283237_0.0620689655172414
95	24509501	0.125	12	A	120	105	0	15	0	SRR3471109	Control	0.125
96	24992102	0.989189	8	A	185	1	1	183	0	SRR3471108	Control	0.989189
97	25732175	0.98452	3	A	323	4	0	318	1	SRR3471108	Control	0.98452
98	26899374	0.013245	2	T	151	0	2	0	149	SRR3471110	Control	0.013245
99	27758341	0.511888	15	T	715	0	366	0	349	SRR3471108	Control	0.511888
100	27969477	0.125	15	T	112	0	14	0	98	SRR3471109	Control	0.125
101	28078342	0.986711	5	T	301	0	297	1	3	SRR3471109	Control	0.986711
102	29698998	0.0355731	10	A	253	244	0	9	0	SRR3471110	Control	0.0355731
103	29983281	0.0519751	2	T	481	3	25	2	451	SRR3471109	Control	0.0519751
104	30117142	0.01	6	T	100	14	1	0	85	SRR3471110	Control	0.01
105	30213013	0.794219	6	T	236_206_161	0	184_169_126	0	52_37_35	SRR3471108_SRR3471109_SRR3471110	Control	0.779661016949153_0.820388349514563_0.782608695652174
106	30600122	0.989407	17	A	472	2	3	467	0	SRR3471110	Control	0.989407
107	30627461	0.962406	14	A	133	3	0	128	2	SRR3471109	Control	0.962406
108	30749482	0.016129	6	T	124	0	2	0	122	SRR3471108	Control	0.016129
109	31287993	0.148677	12	A	186_144_161	160_115_142	0_1	26_28_18	0	SRR3471108_SRR3471109_SRR3471110	Control	0.139784946236559_0.194444444444444_0.111801242236025
110	31700663	0.156203	14	T	277_205	0	46_30	0	231_175	SRR3471108_SRR3471110	Control	0.166064981949458_0.146341463414634
111	31701507	0.114754	14	T	183	0	21	0	162	SRR3471110	Control	0.114754
112	32476980	0.0136986	8	A	146	144	0	2	0	SRR3471109	Control	0.0136986
113	32768099	0.18227	17	A	393_438_349	326_356_283	0	67_82_66	0	SRR3471108_SRR3471109_SRR3471110	Control	0.170483460559796_0.187214611872146_0.189111747851003
114	32964897	0.956386	4	A	172_179_154	2_11_8	0	169_168_146	1_0	SRR3471108_SRR3471109_SRR3471110	Control	0.982558139534884_0.93854748603352_0.948051948051948
115	33242462	0.535902	17	T	112_119_107	0	61_62_58	0	51_57_49	SRR3471108_SRR3471109_SRR3471110	Control	0.544642857142857_0.521008403361345_0.542056074766355
116	33300999	0.056992	17	T	200_180_185	0	9_11_12	0	191_169_173	SRR3471108_SRR3471109_SRR3471110	Control	0.045_0.0611111111111111_0.0648648648648649
117	33418310	0.183345	5	A	112_101	92_82	0	20_19	0	SRR3471108_SRR3471109	Control	0.178571428571429_0.188118811881188
118	33728397	0.018018	9	A	111	109	0	2	0	SRR3471108	Control	0.018018
119	33883156	0.981132	17	T	159	0	156	0	2	SRR3471108	Control	0.981132
120	33928557	0.148495	17	A	131_169_149	114_144_124	0	17_25	0	SRR3471108_SRR3471109_SRR3471110	Control	0.129770992366412_0.14792899408284_0.167785234899329
121	33996438	0.253378	17	T	716_641	0	183_161	0	533_480	SRR3471108_SRR3471110	Control	0.255586592178771_0.251170046801872
122	33997434	0.965517	17	A	116	3	0	112	1	SRR3471108	Control	0.965517
123	34135716	0.871262	8	T	216_229_198	28_31_24	188_198_174	0	0	SRR3471108_SRR3471109_SRR3471110	Control	0.87037037037037_0.864628820960699_0.878787878787879
124	34211985	0.982659	17	A	173	1	1	170	1	SRR3471108	Control	0.982659
125	34683285	0.016129	4	T	124	0	2	0	122	SRR3471110	Control	0.016129
126	34710976	0.666667	17	A	111	37	0	74	0	SRR3471109	Control	0.666667
127	34951622	0.0177515	19	A	169	166	0	3	0	SRR3471110	Control	0.0177515
128	34970381	0.89698	18	T	556_547_453	1_0	506_502_391	0	49_45_62	SRR3471108_SRR3471109_SRR3471110	Control	0.910071942446043_0.917733089579525_0.863134657836645
129	34970650	0.954983	18	A	132_104	1_5	0_1	129_97	2_1	SRR3471108_SRR3471110	Control	0.977272727272727_0.932692307692308
130	35058718	0.134615	17	T	104	0	14	0	90	SRR3471108	Control	0.134615
131	35202899	0.980198	4	T	101	1	99	0	1	SRR3471108	Control	0.980198
132	35216779	0.985294	9	A	136	0	0	134	2	SRR3471109	Control	0.985294
133	35266249	0.980916	17	A	262	2	0	257	3	SRR3471108	Control	0.980916
134	35305426	0.89373	9	T	174_165	2_5	156_147	0_1	16_12	SRR3471108_SRR3471110	Control	0.896551724137931_0.890909090909091
135	35379980	0.849672	17	T	1085_1046_891	1_0	914_880_771	1_0	169_165_119	SRR3471108_SRR3471109_SRR3471110	Control	0.842396313364055_0.841300191204589_0.865319865319865
136	35591863	0.0413223	7	T	121	0	5	0	116	SRR3471110	Control	0.0413223
137	35834428	0.986726	17	T	226	2	223	0	1	SRR3471108	Control	0.986726
138	35981687	0.986957	16	T	1150	2	1135	0	12	SRR3471109	Control	0.986957
139	35981809	0.109716	16	A	717_671_523	646_591_465	0	71_80_58	0	SRR3471108_SRR3471109_SRR3471110	Control	0.099023709902371_0.119225037257824_0.110898661567878
140	36458031	0.0196078	19	A	153	98	49	3	3	SRR3471108	Control	0.0196078
141	37806791	0.0197368	6	T	152	0	3	0	149	SRR3471108	Control	0.0197368
142	37965339	0.969811	7	A	136_142_123	2_5	0	134_137_118	0	SRR3471108_SRR3471109_SRR3471110	Control	0.985294117647059_0.964788732394366_0.959349593495935
143	38245264	0.0219559	18	T	517_373	1_0	13_7	0	503_366	SRR3471108_SRR3471110	Control	0.0251450676982592_0.0187667560321716
144	38507654	0.159983	6	A	522_561_474	433_488_389	0	89_73_85	0	SRR3471108_SRR3471109_SRR3471110	Control	0.170498084291188_0.130124777183601_0.179324894514768
145	39844047	0.121322	17	T	150_116	0	17_15	0	133_101	SRR3471109_SRR3471110	Control	0.113333333333333_0.129310344827586
146	39844592	0.229356	17	T	623_638_559	0	156_132_129	1_0	466_506_429	SRR3471108_SRR3471109_SRR3471110	Control	0.250401284109149_0.206896551724138_0.230769230769231
147	39848110	0.987132	17	T	544	1	537	4	2	SRR3471110	Control	0.987132
148	39848233	0.701289	17	T	339_338_314	0_1	240_235_220	1_2_4	98_100_89	SRR3471108_SRR3471109_SRR3471110	Control	0.707964601769911_0.695266272189349_0.700636942675159
149	39848555	0.137891	17	T	396_387_370	0	49_62_48	0	347_325_322	SRR3471108_SRR3471109_SRR3471110	Control	0.123737373737374_0.160206718346253_0.12972972972973
150	39848652	0.872421	17	T	515_531_465	0_1	446_464_408	2_0	67_66_56	SRR3471108_SRR3471109_SRR3471110	Control	0.866019417475728_0.873822975517891_0.87741935483871
151	40314488	0.0122951	19	A	244	241	0	3	0	SRR3471109	Control	0.0122951
152	40467528	0.0307692	8	A	130	126	0	4	0	SRR3471110	Control	0.0307692
153	41728700	0.02	10	A	100	98	0	2	0	SRR3471110	Control	0.02
154	42794394	0.988843	17	T	186_173	1_2	184_171	0	1_0	SRR3471108_SRR3471109	Control	0.989247311827957_0.988439306358382
155	43297135	0.295192	7	A	108_109	70_83	0	38_26	0	SRR3471108_SRR3471109	Control	0.351851851851852_0.238532110091743
156	43442672	0.0194175	11	T	103	0	2	0	101	SRR3471108	Control	0.0194175
157	43940155	0.40228	1	A	264_214_191	162_125_113	0	101_89_78	1_0	SRR3471108_SRR3471109_SRR3471110	Control	0.382575757575758_0.41588785046729_0.408376963350785
158	43970513	0.0136986	1	T	146	0	2	0	144	SRR3471110	Control	0.0136986
159	43999812	0.0365297	1	T	219	0	8	2	209	SRR3471109	Control	0.0365297
160	44219181	0.207203	16	T	144_129	0	34_23	1_0	109_106	SRR3471108_SRR3471109	Control	0.236111111111111_0.178294573643411
161	44783750	0.010582	9	T	189	0	2	0	187	SRR3471110	Control	0.010582
162	44869897	0.464592	13	T	549_557_497	2_4	259_267_220	2_0	286_284_275	SRR3471108_SRR3471109_SRR3471110	Control	0.471766848816029_0.47935368043088_0.442655935613682
163	45005669	0.982301	11	A	113	1	1	111	0	SRR3471109	Control	0.982301
164	45840997	0.866135	4	T	131_124	0	116_105	0	15_19	SRR3471109_SRR3471110	Control	0.885496183206107_0.846774193548387
165	46440819	0.274101	11	A	245_226	187_170_161	0_1	58_73_65	0	SRR3471108_SRR3471109_SRR3471110	Control	0.236734693877551_0.297959183673469_0.287610619469027
166	46528215	0.626016	6	A	123	44	0	77	0	SRR3471108	Control	0.626016
167	46607729	0.212426	18	A	240_253_194	189_199_153	0	51_54_41	0	SRR3471108_SRR3471109_SRR3471110	Control	0.2125_0.213438735177866_0.211340206185567
168	46681881	0.0183486	17	T	218	0	4	0	214	SRR3471110	Control	0.0183486
169	46699185	0.191814	12	T	185_201_174	0	32_37_38	0	153_164_136	SRR3471108_SRR3471109_SRR3471110	Control	0.172972972972973_0.18407960199005_0.218390804597701
170	46708169	0.156888	12	T	302_221	0	36_43	0	266_178	SRR3471109_SRR3471110	Control	0.119205298013245_0.194570135746606
171	46808973	0.765751	13	A	136_121_117	29_22_36	0	107_99_81	0	SRR3471108_SRR3471109_SRR3471110	Control	0.786764705882353_0.818181818181818_0.692307692307692
172	47528852	0.981922	16	A	154_162_132	2_3	0	152_159_129	0	SRR3471108_SRR3471109_SRR3471110	Control	0.987012987012987_0.981481481481482_0.977272727272727
173	47692468	0.012987	14	A	231	228	0	3	0	SRR3471109	Control	0.012987
174	49258638	0.985849	6	T	424	5	418	0	1	SRR3471109	Control	0.985849
175	49424488	0.979908	6	A	534_602_481	4_11_13	0	528_590_467	2_1	SRR3471108_SRR3471109_SRR3471110	Control	0.98876404494382_0.980066445182724_0.970893970893971
176	50386364	0.167808	11	T	146	4_9	30_19	6_4	106_114	SRR3471108_SRR3471109	Control	0.205479452054795_0.13013698630137
177	50626225	0.333333	13	A	111	74	0	37	0	SRR3471109	Control	0.333333
178	51461182	0.0782109	6	A	212_223	176_189	12_11	17	7_6	SRR3471108_SRR3471109	Control	0.080188679245283_0.0762331838565022
179	51748723	0.136018	12	A	171_172_141	149_152_118	0	22_20_23	0	SRR3471108_SRR3471109_SRR3471110	Control	0.128654970760234_0.116279069767442_0.163120567375887
180	52081311	0.0583942	2	T	137	0	8	1	128	SRR3471108	Control	0.0583942
181	52246527	0.711101	11	T	265_234_248	1_0	196_161_175	0_1	61_69_65	SRR3471108_SRR3471109_SRR3471110	Control	0.739622641509434_0.688034188034188_0.705645161290323
182	52369050	0.988482	14	T	955	6	944	1	4	SRR3471109	Control	0.988482
183	52899268	0.0193237	X	A	207	203	0	4	0	SRR3471108	Control	0.0193237
184	53438096	0.283247	9	A	162_177_124	114_129_89	0	48_35	0	SRR3471108_SRR3471109_SRR3471110	Control	0.296296296296296_0.271186440677966_0.282258064516129
185	54699138	0.871006	18	T	245_261_210	2_6_0	215_228_181	1_0	27_26_29	SRR3471108_SRR3471109_SRR3471110	Control	0.877551020408163_0.873563218390805_0.861904761904762
186	54699171	0.0313939	18	A	185_144	113_108_79	16_15_11	5_6	51_56_48	SRR3471108_SRR3471109_SRR3471110	Control	0.027027027027027_0.0324324324324324_0.0347222222222222
187	55026443	0.980436	6	T	349_329_297	0	345_319_292	0	4_10_5	SRR3471108_SRR3471109_SRR3471110	Control	0.988538681948424_0.969604863221885_0.983164983164983
188	55336570	0.01	6	T	100	0	1	22	77	SRR3471108	Control	0.01
189	55701154	0.187722	13	A	130_147_119	106_121_95	0	24_26	0	SRR3471108_SRR3471109_SRR3471110	Control	0.184615384615385_0.17687074829932_0.201680672268908
190	56223652	0.563798	9	T	2800_2931_2480	2_5_1	1585_1652_1393	0_1	1213_1274_1085	SRR3471108_SRR3471109_SRR3471110	Control	0.566071428571429_0.563630160354828_0.561693548387097
191	56782231	0.916041	1	T	200_182_174	1_2	181_166_162	0_1	18_14_10	SRR3471108_SRR3471109_SRR3471110	Control	0.905_0.912087912087912_0.931034482758621
192	56782258	0.969016	1	A	220_199	6_5	0	213_193	1	SRR3471108_SRR3471109	Control	0.968181818181818_0.969849246231156
193	56874241	0.0887966	4	A	403_307	330_241	24_11	23_37	26_18	SRR3471108_SRR3471110	Control	0.0570719602977667_0.120521172638436
194	57391454	0.984014	16	T	6681_6559_5557	36_43_15	6553_6448_5491	17_6_4	71_62_47	SRR3471108_SRR3471109_SRR3471110	Control	0.980841191438407_0.983076688519591_0.988123087997121
195	58774331	0.972263	10	A	132_124	1_4	0	130_119	1	SRR3471108_SRR3471109	Control	0.984848484848485_0.959677419354839
196	59094424	0.0151515	12	A	132	130	0	2	0	SRR3471110	Control	0.0151515
197	59238956	0.0108696	15	A	184	182	0	2	0	SRR3471110	Control	0.0108696
198	59396481	0.234431	9	T	209_228_170	0	52_54_37	0	157_174_133	SRR3471108_SRR3471109_SRR3471110	Control	0.248803827751196_0.236842105263158_0.217647058823529
199	59432354	0.0365854	3	T	164	0	6	0	158	SRR3471109	Control	0.0365854
200	59760252	0.180252	11	A	134_145_109	108_120_90	0	26_25_19	0	SRR3471108_SRR3471109_SRR3471110	Control	0.194029850746269_0.172413793103448_0.174311926605505
201	60117599	0.929525	1	T	507_487_389	0	473_453_360	0_1	34_33_29	SRR3471108_SRR3471109_SRR3471110	Control	0.932938856015779_0.930184804928131_0.925449871465296
202	60197790	0.32499	11	T	142_129_112	0	42_45_37	0	100_84_75	SRR3471108_SRR3471109_SRR3471110	Control	0.295774647887324_0.348837209302326_0.330357142857143
203	60493257	0.581818	3	A	110	46	0	64	0	SRR3471108	Control	0.581818
204	61257091	0.981132	19	T	106	1	104	1	0	SRR3471108	Control	0.981132
205	62159141	0.951184	3	A	276_269_196	6_7	0	263_256_186	7_3	SRR3471108_SRR3471109_SRR3471110	Control	0.952898550724638_0.951672862453532_0.948979591836735
206	62159150	0.989342	3	T	270_196	0_1	267_194	0	3_1	SRR3471109_SRR3471110	Control	0.988888888888889_0.989795918367347
207	63911036	0.346154	5	A	104	68	0	36	0	SRR3471108	Control	0.346154
208	64500438	0.226601	18	T	821_809_650	1_0	176_211_133	0	644_598_516	SRR3471108_SRR3471109_SRR3471110	Control	0.214372716199756_0.260815822002472_0.204615384615385
209	64703226	0.969697	13	T	132	1	128	0	3	SRR3471109	Control	0.969697
210	65319328	0.0165289	7	A	242	238	0	4	0	SRR3471108	Control	0.0165289
211	65901710	0.0125	9	T	240	52	3	0	184	SRR3471110	Control	0.0125
212	66540081	0.571938	6	A	116_105_100	56_39_43	0	60_66_57	0	SRR3471108_SRR3471109_SRR3471110	Control	0.517241379310345_0.628571428571429_0.57
213	66540281	0.227273	6	A	110	85	0	25	0	SRR3471109	Control	0.227273
214	66540641	0.160762	6	A	477_438_403	396_362_347	0	81_76_56	0	SRR3471108_SRR3471109_SRR3471110	Control	0.169811320754717_0.17351598173516_0.138957816377171
215	67594392	0.0144928	3	A	138	136	0	2	0	SRR3471108	Control	0.0144928
216	68876834	0.759376	15	T	345_322_231	51_59	273_239_172	3_2_5	18_22_3	SRR3471108_SRR3471109_SRR3471110	Control	0.791304347826087_0.742236024844721_0.744588744588745
217	69081171	0.989691	3	T	194	0	192	0	2	SRR3471109	Control	0.989691
218	69338464	0.0655781	10	T	169_133	7_1	12_8	5_9	145_115	SRR3471109_SRR3471110	Control	0.0710059171597633_0.0601503759398496
219	69750355	0.115528	2	T	161_115	6_2	19_13	3_0	133_100	SRR3471109_SRR3471110	Control	0.118012422360248_0.11304347826087
220	69813782	0.0169492	8	A	118	116	0	2	0	SRR3471110	Control	0.0169492
221	69815767	0.984962	13	A	133	2	0	131	0	SRR3471109	Control	0.984962
222	70290002	0.237866	4	A	133_117_121	96_97_89	0	37_20_32	0	SRR3471108_SRR3471109_SRR3471110	Control	0.278195488721804_0.170940170940171_0.264462809917355
223	70713273	0.548077	2	A	104	47	0	57	0	SRR3471108	Control	0.548077
224	70728964	0.986047	11	A	215	2	0	212	1	SRR3471108	Control	0.986047
225	70963798	0.988469	17	T	3029_3219_2591	11_8	2988_3186_2563	1_3	28_18_17	SRR3471108_SRR3471109_SRR3471110	Control	0.986464179597227_0.989748369058714_0.989193361636434
226	70969667	0.98773	11	A	163	1	0	161	1	SRR3471110	Control	0.98773
227	71320254	0.985294	2	A	204	3	0	201	0	SRR3471110	Control	0.985294
228	71483481	0.215667	8	A	124_103	97_81	0	27_22	0	SRR3471108_SRR3471109	Control	0.217741935483871_0.213592233009709
229	71505716	0.139243	8	T	132_166_133	0	18_23	1_0	113_147_110	SRR3471108_SRR3471109_SRR3471110	Control	0.136363636363636_0.108433734939759_0.172932330827068
230	71546983	0.0183486	8	A	109	107	0	2	0	SRR3471110	Control	0.0183486
231	71627175	0.0601762	1	T	876_960_736	6_9_3	49_57_48	9_3	812_885_681	SRR3471108_SRR3471109_SRR3471110	Control	0.0559360730593607_0.059375_0.0652173913043478
232	72088327	0.981818	1	A	110	1	1	108	0	SRR3471110	Control	0.981818
233	72482670	0.106061	8	T	132	0	14	0	118	SRR3471109	Control	0.106061
234	73867930	0.441241	2	A	1466_1442_1297	808_803_726	1_0	653_635_568	4_3	SRR3471108_SRR3471109_SRR3471110	Control	0.445429740791269_0.440360610263523_0.437933693138011
235	74261512	0.0639916	X	T	264_236_202	0	24_11	0	240_225_191	SRR3471108_SRR3471109_SRR3471110	Control	0.0909090909090909_0.0466101694915254_0.0544554455445545
236	74373319	0.0186916	17	T	107	0	2	0	105	SRR3471108	Control	0.0186916
237	75066809	0.942524	11	T	134_114	0	128_106	0	6_8	SRR3471108_SRR3471109	Control	0.955223880597015_0.929824561403509
238	75086819	0.465951	15	A	142_117_109	78_62_57	0	64_55_52	0	SRR3471108_SRR3471109_SRR3471110	Control	0.450704225352113_0.47008547008547_0.477064220183486
239	75241203	0.0275229	10	T	109	0	3	0	106	SRR3471109	Control	0.0275229
240	75300807	0.202682	11	T	129_123_101	0	29_24_19	0	100_99_82	SRR3471108_SRR3471109_SRR3471110	Control	0.224806201550388_0.195121951219512_0.188118811881188
241	75301015	0.674797	11	T	123	0	83	0	40	SRR3471109	Control	0.674797
242	75328702	0.128205	11	T	117	0	15	0	102	SRR3471109	Control	0.128205
243	75453669	0.104206	12	A	225_140	196_125	1_0	26_13	2	SRR3471108_SRR3471110	Control	0.115555555555556_0.0928571428571429
244	75534767	0.257861	X	T	143_155	5	35_42	1_4	102_104	SRR3471108_SRR3471109	Control	0.244755244755245_0.270967741935484
245	75670285	0.015625	11	A	128	126	0	2	0	SRR3471110	Control	0.015625
246	76072309	0.189573	15	T	211	0	40	0	171	SRR3471109	Control	0.189573
247	76297575	0.0211069	12	T	376_365_304	0_1	10_5_7	1_0_2	365_360_294	SRR3471108_SRR3471109_SRR3471110	Control	0.0265957446808511_0.0136986301369863_0.0230263157894737
248	77763229	0.0180033	15	T	611	0	11	3	597	SRR3471109	Control	0.0180033
249	77769564	0.167808	15	T	490_530_506	0_1	100_78_77	0	390_452_428	SRR3471108_SRR3471109_SRR3471110	Control	0.204081632653061_0.147169811320755_0.152173913043478
250	78351125	0.873302	12	T	250_224_195	23_27_10	216_190_177	2_4_3	9_3_5	SRR3471108_SRR3471109_SRR3471110	Control	0.864_0.848214285714286_0.907692307692308
251	78681968	0.0894309	1	T	123	2	11	2	108	SRR3471110	Control	0.0894309
252	79935637	0.246032	11	T	126	0	31	0	95	SRR3471109	Control	0.246032
253	80033717	0.11215	11	T	107	2	12	0	93	SRR3471109	Control	0.11215
254	80158043	0.0258065	10	T	155	0	4	70	81	SRR3471110	Control	0.0258065
255	80168660	0.0413223	18	A	121	116	0	5	0	SRR3471110	Control	0.0413223
256	82029124	0.016	15	T	125	0	2	0	123	SRR3471108	Control	0.016
257	82342439	0.358953	12	T	221_182_170	0	71_69_64	0	150_113_106	SRR3471108_SRR3471109_SRR3471110	Control	0.321266968325792_0.379120879120879_0.376470588235294
258	82505184	0.946724	4	T	133_130_127	0	120_125_124	1_0	11_5_3	SRR3471108_SRR3471109_SRR3471110	Control	0.902255639097744_0.961538461538462_0.976377952755906
259	82539314	0.395289	17	T	474_429	0_1	209_150	258_275	7_3	SRR3471108_SRR3471110	Control	0.440928270042194_0.34965034965035
260	82766772	0.0136986	8	T	146	0	2	0	144	SRR3471109	Control	0.0136986
261	82955280	0.889327	10	T	722_770_671	17_11_8	634_700_591	3_1	68_56_71	SRR3471108_SRR3471109_SRR3471110	Control	0.878116343490305_0.909090909090909_0.880774962742176
262	82955350	0.592208	10	A	770	159	16	456	139	SRR3471109	Control	0.592208
263	82979012	0.976527	11	A	121_144	4_2	0	117_142	0	SRR3471108_SRR3471109	Control	0.966942148760331_0.986111111111111
264	82981224	0.801623	11	A	139_134_106	27_30_18	0	111_104_88	1_0	SRR3471108_SRR3471109_SRR3471110	Control	0.798561151079137_0.776119402985075_0.830188679245283
265	83020032	0.15534	11	A	103	84_90	0	19_13	0	SRR3471108_SRR3471109	Control	0.184466019417476_0.12621359223301
266	83028548	0.924239	11	T	292_272_259	1_0	274_249_238	0	17_23_21	SRR3471108_SRR3471109_SRR3471110	Control	0.938356164383562_0.915441176470588_0.918918918918919
267	83981425	0.0307692	11	T	130	0	4	0	126	SRR3471108	Control	0.0307692
268	84442163	0.375348	2	T	106_122	1_0	37_49	0	68_73	SRR3471108_SRR3471109	Control	0.349056603773585_0.401639344262295
269	84676115	0.0136054	2	T	147	0	2	0	145	SRR3471109	Control	0.0136054
270	84676951	0.983871	8	A	186	1	0	183	2	SRR3471108	Control	0.983871
271	85012265	0.59127	1	T	252	0	149	1	102	SRR3471110	Control	0.59127
272	85644625	0.013245	16	A	151	149	0	2	0	SRR3471108	Control	0.013245
273	85861294	0.675949	16	A	533_558_449	184_191_126	0_1	349_366_322	0_1	SRR3471108_SRR3471109_SRR3471110	Control	0.654784240150094_0.655913978494624_0.717149220489978
274	86194839	0.781596	15	T	116_109	10_5	93_83	1_0	12_21	SRR3471108_SRR3471109	Control	0.801724137931034_0.761467889908257
275	86194944	0.989088	15	A	1082_1048_897	8_9	0	1070_1037_887	4_2_1	SRR3471108_SRR3471109_SRR3471110	Control	0.988909426987061_0.989503816793893_0.988851727982163
276	86334142	0.015625	6	A	192	130	54	3	5	SRR3471110	Control	0.015625
277	86350105	0.120538	1	T	153_131_124	0	18_14_17	0	135_117_107	SRR3471108_SRR3471109_SRR3471110	Control	0.117647058823529_0.106870229007634_0.137096774193548
278	87416827	0.0140845	1	A	142	140	0	2	0	SRR3471109	Control	0.0140845
279	88263433	0.200964	1	T	340_339_287	0	78_77_42	0	262_245	SRR3471108_SRR3471109_SRR3471110	Control	0.229411764705882_0.227138643067847_0.146341463414634
280	88263559	0.169778	1	A	202_210	169_173	0	33_37	0	SRR3471108_SRR3471109	Control	0.163366336633663_0.176190476190476
281	88263589	0.574223	1	T	108_131_105	0	59_78_61	0	49_53_44	SRR3471108_SRR3471109_SRR3471110	Control	0.546296296296296_0.595419847328244_0.580952380952381
282	88264748	0.173886	1	T	228_237_186	0_1	52_39_24	0	176_198_161	SRR3471108_SRR3471109_SRR3471110	Control	0.228070175438596_0.164556962025316_0.129032258064516
283	88264772	0.170027	1	A	262_263_211	199_221_186	1_0	62_42_24	0_1	SRR3471108_SRR3471109_SRR3471110	Control	0.236641221374046_0.159695817490494_0.113744075829384
284	88264854	0.250241	1	A	269_258_230	202_197_169	0	67_61	0	SRR3471108_SRR3471109_SRR3471110	Control	0.24907063197026_0.236434108527132_0.265217391304348
285	88266561	0.260004	1	A	222_206_178	161_154_133	0	61_52_45	0	SRR3471108_SRR3471109_SRR3471110	Control	0.274774774774775_0.252427184466019_0.252808988764045
286	88266616	0.240147	1	T	216_187_176	0	57_45_38	0	159_142_138	SRR3471108_SRR3471109_SRR3471110	Control	0.263888888888889_0.240641711229947_0.215909090909091
287	88270269	0.171378	1	A	566	468	0	97	0	SRR3471109	Control	0.171378
288	88272730	0.438604	1	A	575_590_473	319_312_272	0_1_3	253_271_197	3_6_1	SRR3471108_SRR3471109_SRR3471110	Control	0.44_0.459322033898305_0.416490486257928
289	88277238	0.579521	1	T	1101_1159_970	2_0	616_658_593	1	482_500_376	SRR3471108_SRR3471109_SRR3471110	Control	0.559491371480472_0.567730802415876_0.611340206185567
290	88277475	0.642425	1	A	499_521_425	208_174_136	0	291_346_289	0_1	SRR3471108_SRR3471109_SRR3471110	Control	0.583166332665331_0.664107485604607_0.68
291	88277507	0.243935	1	A	200_180_157	164_138_107	0	36_42_50	0	SRR3471108_SRR3471109_SRR3471110	Control	0.18_0.233333333333333_0.318471337579618
292	88521266	0.92623	9	A	118_105_101	8_12_3	0	110_92_98	0_1	SRR3471108_SRR3471109_SRR3471110	Control	0.932203389830508_0.876190476190476_0.97029702970297
293	88638279	0.016	3	T	125	0	2	0	123	SRR3471109	Control	0.016
294	88712665	0.112024	3	T	162_169	0	20_17	0	142_149	SRR3471108_SRR3471109	Control	0.123456790123457_0.100591715976331
295	88817379	0.980769	3	A	104	2	0	102	0	SRR3471108	Control	0.980769
296	88944474	0.984456	11	A	193	2	0	190	1	SRR3471109	Control	0.984456
297	88947151	0.988304	11	A	342	0	0	338	4	SRR3471108	Control	0.988304
298	89415530	0.108974	3	A	156	138	0	17	0	SRR3471109	Control	0.108974
299	89583618	0.013986	15	T	143	0	2	0	141	SRR3471110	Control	0.013986
300	90000487	0.197548	3	A	260_216_210	216_174_158	0_2	44_39_51	0_1	SRR3471108_SRR3471109_SRR3471110	Control	0.169230769230769_0.180555555555556_0.242857142857143
301	90285066	0.288291	5	A	221_239_182	166_164_126	0_1	55_75	0	SRR3471108_SRR3471109_SRR3471110	Control	0.248868778280543_0.313807531380753_0.302197802197802
302	90744885	0.0337838	X	T	148	0	5	0	143	SRR3471108	Control	0.0337838
303	90806582	0.0486889	Y	A	226_271	214_259	0	12	0	SRR3471108_SRR3471109	Control	0.0530973451327434_0.044280442804428
304	90883486	0.0841121	8	A	107	98	0	9	0	SRR3471110	Control	0.0841121
305	91213287	0.257143	2	A	105	78	0	27	0	SRR3471109	Control	0.257143
306	91305449	0.0465116	1	T	129	1	6	0	122	SRR3471108	Control	0.0465116
307	91695268	0.0630631	16	A	111	102	2	7	0	SRR3471109	Control	0.0630631
308	92439609	0.0995868	1	A	121_120	105_102	0_3	12	4_3	SRR3471108_SRR3471110	Control	0.0991735537190083_0.1
309	93273483	0.253978	5	A	283_266_232	211_205_165	0	69_61_67	3_0	SRR3471108_SRR3471109_SRR3471110	Control	0.243816254416961_0.229323308270677_0.288793103448276
310	93305882	0.016129	8	A	124	122	0	2	0	SRR3471108	Control	0.016129
311	93484722	0.0482797	10	A	159_119	153_112	0	6_7	0	SRR3471109_SRR3471110	Control	0.0377358490566038_0.0588235294117647
312	93561374	0.0172414	X	T	116	0	2	0	114	SRR3471108	Control	0.0172414
313	93610033	0.980769	16	T	104	0	102	0	2	SRR3471110	Control	0.980769
314	94087790	0.985075	4	A	134	2	0	132	0	SRR3471108	Control	0.985075
315	94334042	0.0235294	11	T	170	0	4	0	166	SRR3471110	Control	0.0235294
316	94774909	0.0184758	17	A	433	425	0	8	0	SRR3471108	Control	0.0184758
317	96023962	0.127386	10	T	602_585_499	0	85_80_52	0_1	517_505_446	SRR3471108_SRR3471109_SRR3471110	Control	0.141196013289037_0.136752136752137_0.104208416833667
318	96028408	0.01	10	A	500	495	0	5	0	SRR3471110	Control	0.01
319	96414488	0.461756	15	T	198_203_160	0	86_89_82	0	112_114_78	SRR3471108_SRR3471109_SRR3471110	Control	0.434343434343434_0.438423645320197_0.5125
320	97778278	0.021322	11	T	2814	42	60	25	2687	SRR3471109	Control	0.021322
321	97778279	0.0227421	11	T	2704_2880_2265	36_34_44	63_62_53	16_20_13	2589_2764_2155	SRR3471108_SRR3471109_SRR3471110	Control	0.0232988165680473_0.0215277777777778_0.0233995584988962
322	97788946	0.985075	7	A	134	1	0	132	1	SRR3471108	Control	0.985075
323	98028385	0.309403	11	T	5821_5920_4987	19_15_12	1800_1733_1627	38_35_23	3964_4137_3325	SRR3471108_SRR3471109_SRR3471110	Control	0.30922521903453_0.292736486486486_0.326248245438139
324	98662303	0.806872	2	A	522_478_441	88_85_76	3_2	417_385_360	14_6_3	SRR3471108_SRR3471109_SRR3471110	Control	0.798850574712644_0.805439330543933_0.816326530612245
325	98666620	0.0114943	2	T	957	185	11	27	734	SRR3471108	Control	0.0114943
326	98666664	0.0166667	2	A	240	178	35	4	23	SRR3471109	Control	0.0166667
327	98666780	0.0327103	2	T	214	1	7	115	91	SRR3471110	Control	0.0327103
328	98666867	0.0638107	2	T	563_594_529	100_116_117	39_40_29	32_22_29	392_416_354	SRR3471108_SRR3471109_SRR3471110	Control	0.0692717584369449_0.0673400673400673_0.054820415879017
329	98667231	0.0145379	2	T	963	170	14	7	772	SRR3471109	Control	0.0145379
330	98667259	0.347033	2	A	831_917_710	522_596_459	4_2_1	298_312_243	7_6	SRR3471108_SRR3471109_SRR3471110	Control	0.358604091456077_0.340239912758997_0.342253521126761
331	98950757	0.865978	15	A	1569_1518_1285	180_233_172	0	1389_1285_1113	0	SRR3471108_SRR3471109_SRR3471110	Control	0.88527724665392_0.846508563899868_0.866147859922179
332	98951000	0.842341	15	T	661_668_611	0	561_569_505	0	100_99_106	SRR3471108_SRR3471109_SRR3471110	Control	0.848714069591528_0.851796407185629_0.826513911620295
333	99034486	0.0473373	15	T	507	0	24	0	483	SRR3471108	Control	0.0473373
334	99037508	0.987263	15	T	554_478	0	548_471	0	6_7	SRR3471108_SRR3471110	Control	0.989169675090253_0.985355648535565
335	99073578	0.485998	X	T	236_197	0	106_103	0	130_94	SRR3471109_SRR3471110	Control	0.449152542372881_0.522842639593909
336	99424437	0.167386	13	A	221_259	181_218	0	39_41	0	SRR3471108_SRR3471109	Control	0.176470588235294_0.158301158301158
337	99645564	0.466667	12	A	105	56	0	49	0	SRR3471108	Control	0.466667
338	100097408	0.23527	10	T	101_122	0	26	0	75_96	SRR3471108_SRR3471109	Control	0.257425742574257_0.213114754098361
339	100446543	0.989691	10	T	291	3	288	0	0	SRR3471109	Control	0.989691
340	100474394	0.0615325	10	T	136_114	1_2	6_9	3_0	126_103	SRR3471108_SRR3471110	Control	0.0441176470588235_0.0789473684210526
341	101053543	0.329753	12	T	151_165_117	0	55_58_32	0	96_107_85	SRR3471108_SRR3471109_SRR3471110	Control	0.364238410596026_0.351515151515152_0.273504273504274
342	102019790	0.803097	7	T	117_178_121	0	97_143_94	0	20_35_27	SRR3471108_SRR3471109_SRR3471110	Control	0.829059829059829_0.803370786516854_0.776859504132231
343	102019851	0.261261	7	T	111	0	29	0	82	SRR3471109	Control	0.261261
344	102165461	0.340187	3	A	535	352	0	182	1	SRR3471109	Control	0.340187
345	103066090	0.186387	3	A	438_404_344	349_345_271	0	88_59_73	1_0	SRR3471108_SRR3471109_SRR3471110	Control	0.200913242009132_0.146039603960396_0.212209302325581
346	103139504	0.0132979	4	T	376	1	5	0	370	SRR3471110	Control	0.0132979
347	103343623	0.356861	9	T	376_390_308	0_1	116_125_136	2_1_0	258_264_171	SRR3471108_SRR3471109_SRR3471110	Control	0.308510638297872_0.320512820512821_0.441558441558442
348	103846388	0.0190476	11	T	105	0	2	0	103	SRR3471109	Control	0.0190476
349	103860079	0.0102564	13	T	195	0	2	0	193	SRR3471108	Control	0.0102564
350	103981179	0.0194805	X	A	154	56	95	3	0	SRR3471110	Control	0.0194805
351	104214167	0.218009	9	T	211	0	46	0	165	SRR3471109	Control	0.218009
352	104715999	0.964921	14	A	205_197_193	8_5_3	0	196_189	1_3	SRR3471108_SRR3471109_SRR3471110	Control	0.95609756097561_0.959390862944162_0.979274611398964
353	105809400	0.0168067	12	T	119	0	2	0	117	SRR3471109	Control	0.0168067
354	107279092	0.0321888	3	T	466	0	15	0	451	SRR3471109	Control	0.0321888
355	107374844	0.11039	8	A	154	137	0	17	0	SRR3471108	Control	0.11039
356	107754340	0.167544	3	A	120_114	102_91	2_0	16_23	0	SRR3471108_SRR3471110	Control	0.133333333333333_0.201754385964912
357	108250996	0.017341	10	A	173	170	0	3	0	SRR3471109	Control	0.017341
358	108337130	0.101994	9	A	398_380_342	349_344_311	1_0	48_36_31	0	SRR3471108_SRR3471109_SRR3471110	Control	0.120603015075377_0.0947368421052632_0.0906432748538012
359	108516569	0.98725	12	A	549	0	0	542	7	SRR3471109	Control	0.98725
360	108686863	0.531166	3	T	611_592_441	0	316_315_240	0	295_277_201	SRR3471108_SRR3471109_SRR3471110	Control	0.517184942716858_0.532094594594595_0.54421768707483
361	108822725	0.195669	6	A	366_380_277	288_312_222	0	78_68_54	0_1	SRR3471108_SRR3471109_SRR3471110	Control	0.213114754098361_0.178947368421053_0.194945848375451
362	109011770	0.976431	11	T	297	3	290	0	4	SRR3471109	Control	0.976431
363	109011783	0.986145	11	A	331_320	3_2	0	327_315	1_3	SRR3471108_SRR3471109	Control	0.987915407854985_0.984375
364	109011784	0.975252	11	T	333_320_318	3_2	326_308_313	0	4_9_3	SRR3471108_SRR3471109_SRR3471110	Control	0.978978978978979_0.9625_0.984276729559748
365	109011936	0.982402	11	T	1332_1289_989	11_13_6	1310_1267_970	0_1	11_9_12	SRR3471108_SRR3471109_SRR3471110	Control	0.983483483483483_0.982932505818464_0.980788675429727
366	109011942	0.960241	11	T	1338_1292_991	11_6_4	1276_1246_954	0_1	51_39_33	SRR3471108_SRR3471109_SRR3471110	Control	0.953662182361734_0.964396284829721_0.962663975782038
367	109011968	0.966848	11	A	233_218_149	10_6_3	0	222_211_146	1_0	SRR3471108_SRR3471109_SRR3471110	Control	0.952789699570815_0.967889908256881_0.979865771812081
368	109011999	0.986063	11	A	287	4	0	283	0	SRR3471109	Control	0.986063
369	109012019	0.952456	11	A	370_347_251	18_10_14	1_0	350_337_236	1_0	SRR3471108_SRR3471109_SRR3471110	Control	0.945945945945946_0.971181556195965_0.940239043824701
370	109012035	0.80838	11	T	264_177	19_22_3	209_149	2_0	34_32_25	SRR3471108_SRR3471109_SRR3471110	Control	0.791666666666667_0.84180790960452
371	109012050	0.637444	11	T	253_248_166	38_26_4	157_162_106	1_4_2	57_56_54	SRR3471108_SRR3471109_SRR3471110	Control	0.620553359683794_0.653225806451613_0.63855421686747
372	109167994	0.989637	3	T	193	2	191	0	0	SRR3471108	Control	0.989637
373	109907692	0.144231	5	A	104	89	0	15	0	SRR3471108	Control	0.144231
374	110202817	0.232598	5	A	285_336_259	219_252_203	0	66_84_56	0	SRR3471108_SRR3471109_SRR3471110	Control	0.231578947368421_0.25_0.216216216216216
375	110618524	0.123889	12	A	312_278_251	267_248_221	0	45_30	0	SRR3471108_SRR3471109_SRR3471110	Control	0.144230769230769_0.107913669064748_0.119521912350598
376	110814567	0.0859165	8	A	228_163	210_142	2_1	14_18	2	SRR3471109_SRR3471110	Control	0.0614035087719298_0.110429447852761
377	110814603	0.0629593	7	T	122_116	0_2	8_7	1_0	113_107	SRR3471108_SRR3471110	Control	0.0655737704918033_0.0603448275862069
378	110939243	0.197939	10	T	198_263	0	43_47	0	155_216	SRR3471108_SRR3471109	Control	0.217171717171717_0.178707224334601
379	111278201	0.0165289	8	T	121	0	2	0	119	SRR3471109	Control	0.0165289
380	112001491	0.0231481	8	A	216	207	2	5	2	SRR3471108	Control	0.0231481
381	113615493	0.0149254	3	T	201	3	3	78	117	SRR3471109	Control	0.0149254
382	113848353	0.940594	2	T	101	1	95	0	5	SRR3471109	Control	0.940594
383	115147802	0.936145	5	T	830	1	777	0	52	SRR3471110	Control	0.936145
384	115563479	0.110902	5	T	295_317	2_6	31_37	2_3	260_271	SRR3471108_SRR3471109	Control	0.105084745762712_0.116719242902208
385	116256030	0.98	12	T	100	0	98	0	2	SRR3471109	Control	0.98
386	116370840	0.283625	12	T	248_314_257	0	73_88_71	0	175_226_186	SRR3471108_SRR3471109_SRR3471110	Control	0.294354838709677_0.280254777070064_0.276264591439689
387	116993273	0.0150376	4	A	133	131	0	2	0	SRR3471110	Control	0.0150376
388	118063321	0.97037	9	A	135	3	0	131	1	SRR3471108	Control	0.97037
389	119105340	0.244589	2	T	329_358_288	0	84_88_67	0	245_270_221	SRR3471108_SRR3471109_SRR3471110	Control	0.25531914893617_0.245810055865922_0.232638888888889
390	119107437	0.462031	2	A	101_109	53_58	0	47_50	1	SRR3471108_SRR3471109	Control	0.465346534653465_0.458715596330275
391	119353660	0.431953	6	A	132_112	71_67	0	61_45	0	SRR3471108_SRR3471110	Control	0.462121212121212_0.401785714285714
392	119649650	0.119205	2	T	151	0	18	0	131	SRR3471108	Control	0.119205
393	119824430	0.728299	6	T	128_126	2_1	94_91	0	32_34	SRR3471108_SRR3471109	Control	0.734375_0.722222222222222
394	120134558	0.706522	4	A	184	53	0	130	0	SRR3471110	Control	0.706522
395	120397440	0.0125786	2	T	159	0	2	0	157	SRR3471108	Control	0.0125786
396	121249888	0.369526	3	T	152_131	29_25	52	5_1	63_50	SRR3471108_SRR3471109	Control	0.342105263157895_0.396946564885496
397	121431534	0.0100604	9	T	497	1	5	0	491	SRR3471109	Control	0.0100604
398	121461631	0.51	2	A	100	49	0	51	0	SRR3471108	Control	0.51
399	121567718	0.0849057	5	A	106	89	4	9	4	SRR3471108	Control	0.0849057
400	122357239	0.973423	1	A	2041_2045_1145	30_20	20_11_6	1985_1997_1112	6_7	SRR3471108_SRR3471109_SRR3471110	Control	0.972562469377756_0.976528117359413_0.97117903930131
401	122357244	0.964985	1	T	1937_1946	32_51	1877_1870	9_6	19	SRR3471108_SRR3471109	Control	0.969024264326278_0.960945529290853
402	122681894	0.970874	2	A	103	2	1	100	0	SRR3471110	Control	0.970874
403	122696271	0.016	6	T	125	0	2	0	123	SRR3471109	Control	0.016
404	123462100	0.072682	9	A	8967_9302_7646	5680_5871_4817	671_709_545	657_663_562	1788_1878_1567	SRR3471108_SRR3471109_SRR3471110	Control	0.0732686517229843_0.0712749946248119_0.0735024849594559
405	123904579	0.0194175	8	A	103	101	0	2	0	SRR3471109	Control	0.0194175
406	125176201	0.299648	6	T	155_119	0_1	46_36	0_1	109_81	SRR3471109_SRR3471110	Control	0.296774193548387_0.302521008403361
407	125306590	0.0564516	6	T	124	1	7	1	115	SRR3471109	Control	0.0564516
408	125513935	0.0111421	5	T	359	0	4	0	355	SRR3471110	Control	0.0111421
409	126089761	0.12674	2	T	112_118	0	17_12	0	95_106	SRR3471108_SRR3471109	Control	0.151785714285714_0.101694915254237
410	126591749	0.0232558	4	A	172	168	0	4	0	SRR3471108	Control	0.0232558
411	126830192	0.223136	2	A	481_487_388	374_371_307	0	107_116_81	0	SRR3471108_SRR3471109_SRR3471110	Control	0.222453222453222_0.238193018480493_0.208762886597938
412	126884596	0.0479134	7	T	647	15	31	1	600	SRR3471108	Control	0.0479134
413	127034131	0.0361379	7	A	267_270_231	252_250_210	5_3_2	8_13_7	2_4_12	SRR3471108_SRR3471109_SRR3471110	Control	0.0299625468164794_0.0481481481481481_0.0303030303030303
414	127296907	0.027972	10	A	143	139	0	4	0	SRR3471109	Control	0.027972
415	127788484	0.015748	7	T	127	0	2	0	125	SRR3471108	Control	0.015748
416	127807963	0.0153846	3	A	130	128	0	2	0	SRR3471110	Control	0.0153846
417	128372154	0.0380894	1	A	181_189	171_182	0_2	9_5	1_0	SRR3471108_SRR3471109	Control	0.0497237569060773_0.0264550264550265
418	128520951	0.927052	1	T	309_315_223	0_3_1	295_290_202	0	14_22_20	SRR3471108_SRR3471109_SRR3471110	Control	0.954692556634304_0.920634920634921_0.905829596412556
419	128624553	0.08	10	T	125	0	10	0	115	SRR3471110	Control	0.08
420	128648401	0.515873	2	A	126	61	0	65	0	SRR3471109	Control	0.515873
421	129283061	0.211111	8	A	130_144	104_112	0	26_32	0	SRR3471108_SRR3471109	Control	0.2_0.222222222222222
422	129541139	0.0192308	6	A	156	153	0	3	0	SRR3471109	Control	0.0192308
423	129608218	0.989041	4	T	365	3	361	0	1	SRR3471109	Control	0.989041
424	129715191	0.982301	4	T	113	0	111	0	2	SRR3471110	Control	0.982301
425	129849510	0.121495	4	T	107	0	13	0	94	SRR3471109	Control	0.121495
426	130208228	0.0105263	5	T	190	0	2	0	188	SRR3471110	Control	0.0105263
427	130537635	0.0684932	2	A	146	135	0	10	1	SRR3471108	Control	0.0684932
428	130834500	0.713386	7	T	140_123	3	103_85	1_3	33_32	SRR3471109_SRR3471110	Control	0.735714285714286_0.691056910569106
429	130834545	0.989394	7	A	8297	30	11	8209	47	SRR3471108	Control	0.989394
430	130834599	0.98227	7	A	1707_1701_1462	25_18_17	1	1673_1670_1440	7_11_4	SRR3471108_SRR3471109_SRR3471110	Control	0.9800820152314_0.981775426219871_0.984952120383037
431	131934855	0.141	1	T	502_477	11_16	70_68	18_21	403_372	SRR3471108_SRR3471109	Control	0.139442231075697_0.142557651991614
432	132494116	0.197053	1	T	154_117	1_0	37_18	0	116_99	SRR3471109_SRR3471110	Control	0.24025974025974_0.153846153846154
433	132804969	0.105769	2	A	104	93	0	11	0	SRR3471109	Control	0.105769
434	133077182	0.0801887	4	A	212	191	2	17	2	SRR3471108	Control	0.0801887
435	133716928	0.0113208	7	T	265	0	3	0	262	SRR3471108	Control	0.0113208
436	134803948	0.99	2	A	100	1	0	99	0	SRR3471108	Control	0.99
437	135349306	0.158618	6	A	197_214_168	173_179_136	0	24_35_32	0	SRR3471108_SRR3471109_SRR3471110	Control	0.121827411167513_0.163551401869159_0.19047619047619
438	135382187	0.300049	5	A	611_509	428_354	0_1	183_153	0_1	SRR3471108_SRR3471110	Control	0.299509001636661_0.300589390962672
439	135750614	0.0188679	1	A	106	104	0	2	0	SRR3471108	Control	0.0188679
440	135873091	0.021978	4	A	182	178	0	4	0	SRR3471109	Control	0.021978
441	136246898	0.804498	X	A	885_880_729	165_166_149	1_0	718_711_579	1_3	SRR3471108_SRR3471109_SRR3471110	Control	0.811299435028249_0.807954545454545_0.794238683127572
442	141178011	0.0183486	7	A	109	1	105	2	0	SRR3471108	Control	0.0183486
443	141488946	0.132611	7	A	108_118	94_102	0	14_16	0	SRR3471108_SRR3471109	Control	0.12962962962963_0.135593220338983
444	142669235	0.118203	5	A	169_167_134	151_147_116	0_1	18_19	0	SRR3471108_SRR3471109_SRR3471110	Control	0.106508875739645_0.11377245508982_0.134328358208955
445	143884967	0.0594059	5	T	101	0	6	0	95	SRR3471108	Control	0.0594059
446	144484933	0.0122699	7	A	163	160	0	2	1	SRR3471110	Control	0.0122699
447	144533184	0.015748	2	A	127	125	0	2	0	SRR3471109	Control	0.015748
448	145131381	0.0337711	5	T	533	5	18	6	504	SRR3471108	Control	0.0337711
449	145537539	0.464567	4	T	127	0	59	0	68	SRR3471110	Control	0.464567
450	145924729	0.0102564	2	T	195	1	2	0	192	SRR3471110	Control	0.0102564
451	146261206	0.223044	5	T	398_404_345	0_3	98_76_81	37_45_30	263_283_231	SRR3471108_SRR3471109_SRR3471110	Control	0.246231155778894_0.188118811881188_0.234782608695652
452	146421015	0.0102828	1	A	389	385	0	4	0	SRR3471109	Control	0.0102828
453	146766269	0.981481	6	A	108	2	0	106	0	SRR3471110	Control	0.981481
454	149359272	0.986667	4	A	150	0	0	148	2	SRR3471109	Control	0.986667
455	150361897	0.99	1	A	200	1	0	198	1	SRR3471108	Control	0.99
456	152271663	0.088968	4	T	281	0	25	0	256	SRR3471108	Control	0.088968
457	155174055	0.0141509	2	A	212	209	0	3	0	SRR3471109	Control	0.0141509
458	157973002	0.0152672	3	A	131	129	0	2	0	SRR3471108	Control	0.0152672
459	159026180	0.986207	1	T	145	0	143	0	2	SRR3471108	Control	0.986207
460	159901515	0.0324675	3	T	308	4	10	3	291	SRR3471109	Control	0.0324675
461	162935909	0.153617	2	A	159_160_141	131_136_121	0	28_24_19	0_1	SRR3471108_SRR3471109_SRR3471110	Control	0.176100628930818_0.15_0.134751773049645
462	165828438	0.213971	2	A	292_330_276	236_249_217	0_2	56_78_59	0_1	SRR3471108_SRR3471109_SRR3471110	Control	0.191780821917808_0.236363636363636_0.213768115942029
463	167340306	0.576923	1	T	1430	2	825	0	603	SRR3471109	Control	0.576923
464	168209367	0.020979	1	A	143	139	0	3	1	SRR3471110	Control	0.020979
465	170314873	0.0245902	1	T	122	0	3	0	119	SRR3471108	Control	0.0245902
466	170942859	0.0169247	1	T	402_349	3_1	9_4	51	339_293	SRR3471108_SRR3471110	Control	0.0223880597014925_0.0114613180515759
467	171129727	0.0711669	1	A	103_106	4_1	2_0	3_12	94_93	SRR3471108_SRR3471109	Control	0.029126213592233_0.113207547169811
468	171486769	0.367925	1	A	106	65	0	39	2	SRR3471110	Control	0.367925
469	171486813	0.304561	1	A	117_116	76_85	0	40_31	1_0	SRR3471109_SRR3471110	Control	0.341880341880342_0.267241379310345
470	173760139	0.989189	1	A	370	1	0	366	3	SRR3471110	Control	0.989189
471	173874467	0.538393	1	T	625_676	0	342_358	0	283_318	SRR3471108_SRR3471109	Control	0.5472_0.529585798816568
472	173899381	0.0150376	1	T	133	0	2	0	131	SRR3471109	Control	0.0150376
473	173921285	0.01	1	A	100	0	0	1	99	SRR3471110	Control	0.01
474	173928457	0.8358	1	T	192_220_184	0	165_188_146	0	27_32_38	SRR3471108_SRR3471109_SRR3471110	Control	0.859375_0.854545454545454_0.793478260869565
475	173928582	0.989583	1	T	192	0	190	0	2	SRR3471110	Control	0.989583
476	173928876	0.974164	1	T	132_145	0	127_143	0	5_2	SRR3471108_SRR3471109	Control	0.962121212121212_0.986206896551724
477	173928897	0.791713	1	A	136_133	27_29	0	109_104	0	SRR3471108_SRR3471109	Control	0.801470588235294_0.781954887218045
478	173962767	0.988439	1	T	173	0	171	1	1	SRR3471110	Control	0.988439
479	173971391	0.413667	1	T	1432_1496_1259	0	620_585_525	0	812_911_734	SRR3471108_SRR3471109_SRR3471110	Control	0.432960893854749_0.391042780748663_0.416997617156473
480	173972196	0.415368	1	T	414_433_390	0	163_187_164	1_0	250_246_226	SRR3471108_SRR3471109_SRR3471110	Control	0.393719806763285_0.431870669745958_0.420512820512821
481	173977345	0.103093	1	A	388	348	0	40	0	SRR3471109	Control	0.103093
482	174429086	0.0463918	2	A	194	180	0	9	5	SRR3471110	Control	0.0463918
483	175904397	0.682659	1	T	105_106	0	76_68	0	29_38	SRR3471108_SRR3471109	Control	0.723809523809524_0.641509433962264
484	180258396	0.0638298	2	A	141	132	0	9	0	SRR3471109	Control	0.0638298
485	181361422	0.0327869	2	T	122	0	4	0	118	SRR3471110	Control	0.0327869
486	181868226	0.153846	2	T	117	0	18	0	99	SRR3471108	Control	0.153846
487	189646964	0.0196078	1	T	102	0	2	0	100	SRR3471110	Control	0.0196078
488	22633	0.0802139	GL456221.1	T	187	7	15	3	162	SRR3471113	ReoV.Infected	0.0802139
489	23312	0.864407	GL456221.1	A	118	16	0	102	0	SRR3471113	ReoV.Infected	0.864407
490	30790	0.0260223	GL456211.1	T	269	0	7	0	262	SRR3471113	ReoV.Infected	0.0260223
491	76627	0.0411985	JH584304.1	T	267	6	11	0	250	SRR3471113	ReoV.Infected	0.0411985
492	77540	0.409091	GL456210.1	T	132	0	54	0	78	SRR3471113	ReoV.Infected	0.409091
493	90719	0.597015	JH584304.1	T	402	19	240	2	141	SRR3471113	ReoV.Infected	0.597015
494	112288	0.600329	GL456221.1	A	1216	486	0	730	0	SRR3471113	ReoV.Infected	0.600329
495	113176	0.0451128	GL456221.1	T	133	0	6	0	127	SRR3471113	ReoV.Infected	0.0451128
496	115587	0.682609	GL456211.1	T	230	1	157	0	72	SRR3471113	ReoV.Infected	0.682609
497	3000293	0.54306	9	T	113_108	3_4	61_59	3_1	46_44	SRR3471111_SRR3471112	ReoV.Infected	0.539823008849557_0.546296296296296
498	3000302	0.870281	9	A	150_158_131	14_17_10	2_6_1	131_119	3_4_1	SRR3471111_SRR3471112_SRR3471113	ReoV.Infected	0.873333333333333_0.829113924050633_0.908396946564885
499	3000527	0.514745	9	T	373	70	192	4	107	SRR3471113	ReoV.Infected	0.514745
500	3000937	0.518248	9	T	517_523	88_97	266_273	9_7	154_146	SRR3471111_SRR3471112	ReoV.Infected	0.514506769825919_0.521988527724665
501	3001231	0.226415	9	T	106	0	24	0	82	SRR3471113	ReoV.Infected	0.226415
502	3001259	0.0142857	9	A	210	8	192	3	7	SRR3471113	ReoV.Infected	0.0142857
503	3002070	0.147826	9	A	230	192	0	34	4	SRR3471111	ReoV.Infected	0.147826
504	3002106	0.544072	9	T	501_677_440	43_66_27	278_357_242	1	179_253_170	SRR3471111_SRR3471112_SRR3471113	ReoV.Infected	0.554890219560878_0.527326440177253_0.55
505	3002158	0.157103	9	A	454_308	380_242	6_11	66_52	1_3	SRR3471112_SRR3471113	ReoV.Infected	0.145374449339207_0.168831168831169
506	3002166	0.40442	9	T	264_282_182	6_7	101_86	9_5_4	148_169_86	SRR3471111_SRR3471112_SRR3471113	ReoV.Infected	0.382575757575758_0.358156028368794_0.472527472527473
507	3004615	0.0251799	9	T	278	0	7	0	271	SRR3471112	ReoV.Infected	0.0251799
508	3005895	0.810685	18	T	131_110_106	0	99_91_90	0	32_19_16	SRR3471111_SRR3471112_SRR3471113	ReoV.Infected	0.755725190839695_0.827272727272727_0.849056603773585
509	3005905	0.802806	18	A	122_104	27_18	0	95_86	0	SRR3471111_SRR3471112	ReoV.Infected	0.778688524590164_0.826923076923077
510	3007195	0.745283	9	T	106	2	79	1	24	SRR3471112	ReoV.Infected	0.745283
511	3015764	0.342725	9	T	105_108	0	36_37	0	69_71	SRR3471111_SRR3471113	ReoV.Infected	0.342857142857143_0.342592592592593
512	3020293	0.0301418	9	T	564	1	17	0	546	SRR3471113	ReoV.Infected	0.0301418
513	3025144	0.0286738	9	T	279	2	8	0	269	SRR3471111	ReoV.Infected	0.0286738
514	3025145	0.0358423	9	T	279	2	10	0	267	SRR3471111	ReoV.Infected	0.0358423
515	3025783	0.0296053	9	A	304	213	40	9	42	SRR3471111	ReoV.Infected	0.0296053
516	3027145	0.168142	9	T	113	0	19	0	94	SRR3471112	ReoV.Infected	0.168142
517	3027188	0.591875	9	T	121_124	0_2	72_73	5_3	44_46	SRR3471111_SRR3471112	ReoV.Infected	0.59504132231405_0.588709677419355
518	3031300	0.356467	9	T	317	1	113	1	202	SRR3471112	ReoV.Infected	0.356467
519	3037390	0.76	9	T	100	15	76	3	6	SRR3471111	ReoV.Infected	0.76
520	3038180	0.0661765	9	T	272	0	18	2	252	SRR3471113	ReoV.Infected	0.0661765
521	3038199	0.0821918	9	A	146	7	127	12	0	SRR3471111	ReoV.Infected	0.0821918
522	3109972	0.678583	12	A	7408_7873_6342	1719_1830_1432	78_71_74	5010_5319_4337	601_653_498	SRR3471111_SRR3471112_SRR3471113	ReoV.Infected	0.676295896328294_0.675600152419662_0.683853673919899
523	3110042	0.237686	12	A	1279	959	8	304	8	SRR3471112	ReoV.Infected	0.237686
524	3200850	0.635606	6	T	120_132	3_0	68_93	5_1	44_38	SRR3471111_SRR3471112	ReoV.Infected	0.566666666666667_0.704545454545455
525	3201427	0.784965	6	T	1105_1083_831	78_82_64	895_843_637	11_14_16	117_135_113	SRR3471111_SRR3471112_SRR3471113	ReoV.Infected	0.809954751131222_0.778393351800554_0.766546329723225
526	3201573	0.0136321	6	A	375_241	150_70	215_159	4	6_8	SRR3471111_SRR3471113	ReoV.Infected	0.0106666666666667_0.016597510373444
527	3295094	0.464074	2	T	795_729_606	0_1	408_316_270	1_0	386_412_335	SRR3471111_SRR3471112_SRR3471113	ReoV.Infected	0.513207547169811_0.433470507544582_0.445544554455446
528	3299138	0.225034	2	A	182_181_179	144_133_143	0	38_48_36	0	SRR3471111_SRR3471112_SRR3471113	ReoV.Infected	0.208791208791209_0.265193370165746_0.201117318435754
529	3327215	0.43268	2	T	217_218_181	0_1	90_95_81	0	126_122_100	SRR3471111_SRR3471112_SRR3471113	ReoV.Infected	0.414746543778802_0.435779816513761_0.447513812154696
530	3461113	0.097561	2	A	123	111	0	12	0	SRR3471111	ReoV.Infected	0.097561
531	3600652	0.679626	13	A	275_323_260	92_103_79	0	183_220_180	0_1	SRR3471111_SRR3471112_SRR3471113	ReoV.Infected	0.665454545454545_0.681114551083591_0.692307692307692
532	3653531	0.217742	7	T	124	0	27	0	97	SRR3471113	ReoV.Infected	0.217742
533	3798227	0.425206	5	A	142_116	80_68	0	62_48	0	SRR3471111_SRR3471112	ReoV.Infected	0.436619718309859_0.413793103448276
534	4088349	0.984643	8	A	164_162	0_2	0	162_159	2_1	SRR3471112_SRR3471113	ReoV.Infected	0.98780487804878_0.981481481481482
535	4199192	0.559633	18	A	109	48	0	61	0	SRR3471111	ReoV.Infected	0.559633
536	4204058	0.986667	5	A	150	1	1	148	0	SRR3471111	ReoV.Infected	0.986667
537	4916714	0.04	19	A	125	120	0	5	0	SRR3471112	ReoV.Infected	0.04
538	5274427	0.281488	19	T	162_107_119	1_0	46_33_30	0	115_74_89	SRR3471111_SRR3471112_SRR3471113	ReoV.Infected	0.283950617283951_0.308411214953271_0.252100840336134
539	5302474	0.12037	5	T	108	1	13	0	94	SRR3471112	ReoV.Infected	0.12037
540	5379133	0.564542	2	T	171_170_110	23_21_2	92_96_65	3_2	51_46_41	SRR3471111_SRR3471112_SRR3471113	ReoV.Infected	0.538011695906433_0.564705882352941_0.590909090909091
541	5401477	0.28496	3	A	207_227_167	155_115	0	49_71_51	3_1	SRR3471111_SRR3471112_SRR3471113	ReoV.Infected	0.236714975845411_0.312775330396476_0.305389221556886
542	5860579	0.976711	3	A	11683_12170_9608	184_208_175	10_6_13	11419_11881_9382	46_59_27	SRR3471111_SRR3471112_SRR3471113	ReoV.Infected	0.977403064281435_0.976253081347576_0.976477935054122
543	5868626	0.139615	13	A	2820_2857_2469	2407_2464_2130	0	409_390_339	3_2_0	SRR3471111_SRR3471112_SRR3471113	ReoV.Infected	0.145035460992908_0.136506825341267_0.13730255164034
544	5868630	0.14962	13	A	2887_2932_2519	2451_2473_2157	0	430_458_362	4_1_0	SRR3471111_SRR3471112_SRR3471113	ReoV.Infected	0.148943540006928_0.156207366984993_0.143707820563716
545	6122182	0.989899	17	A	198	1	0	196	1	SRR3471112	ReoV.Infected	0.989899
546	6123130	0.1125	17	A	160	142	0	18	0	SRR3471111	ReoV.Infected	0.1125
547	6310771	0.148485	17	A	330	281	0	49	0	SRR3471112	ReoV.Infected	0.148485
548	6352176	0.681034	11	T	116	0	79	0	37	SRR3471112	ReoV.Infected	0.681034
549	6436069	0.161745	17	T	501_438	0	82_70	0	419_368	SRR3471111_SRR3471113	ReoV.Infected	0.163672654690619_0.159817351598174
550	6436114	0.0691495	17	T	159_191	7_20	12	3_5	137_154	SRR3471111_SRR3471112	ReoV.Infected	0.0754716981132075_0.06282722513089
551	6468175	0.105399	11	T	396_419_400	0_1	38_42_48	0	358_377_351	SRR3471111_SRR3471112_SRR3471113	ReoV.Infected	0.095959595959596_0.100238663484487_0.12
552	6607673	0.196841	17	T	781_850_687	1_0	150_163_142	1_0	629_686_544	SRR3471111_SRR3471112_SRR3471113	ReoV.Infected	0.192061459667093_0.191764705882353_0.20669577874818
553	6649120	0.0789474	17	A	152	131	4	12	5	SRR3471113	ReoV.Infected	0.0789474
554	7053332	0.0505719	19	T	247_249_197	4_1	17_8_10	0	226_237_186	SRR3471111_SRR3471112_SRR3471113	ReoV.Infected	0.0688259109311741_0.0321285140562249_0.050761421319797
555	7170234	0.0990099	1	A	101	91	0	10	0	SRR3471112	ReoV.Infected	0.0990099
556	7172369	0.104651	1	A	172	154	0	18	0	SRR3471112	ReoV.Infected	0.104651
557	7172370	0.116883	1	A	154	136	0	18	0	SRR3471111	ReoV.Infected	0.116883
558	7535532	0.166667	19	A	114	97_93	0	17_21	0	SRR3471111_SRR3471112	ReoV.Infected	0.149122807017544_0.184210526315789
559	7538115	0.176166	19	A	198_216_166	167_175_135	0	31_40	0_1	SRR3471111_SRR3471112_SRR3471113	ReoV.Infected	0.156565656565657_0.185185185185185_0.186746987951807
560	8158190	0.187797	15	A	121_126_115	95_103	0	26_22_20	0_1	SRR3471111_SRR3471112_SRR3471113	ReoV.Infected	0.214876033057851_0.174603174603175_0.173913043478261
561	8285027	0.186004	12	A	366_373_332	295_308_269	0	71_65_63	0	SRR3471111_SRR3471112_SRR3471113	ReoV.Infected	0.193989071038251_0.17426273458445_0.189759036144578
562	8696698	0.341935	16	A	155	102	0	53	0	SRR3471113	ReoV.Infected	0.341935
563	8750269	0.613967	12	A	446_424_347	190_164_119	0	256_259_228	0_1	SRR3471111_SRR3471112_SRR3471113	ReoV.Infected	0.573991031390135_0.610849056603774_0.657060518731988
564	8750270	0.213725	12	A	446_424_347	348_335_272	0	97_88_75	1_0	SRR3471111_SRR3471112_SRR3471113	ReoV.Infected	0.217488789237668_0.207547169811321_0.216138328530259
565	8750276	0.132309	12	A	448_426_349	395_372_296	0	53_54	0	SRR3471111_SRR3471112_SRR3471113	ReoV.Infected	0.118303571428571_0.126760563380282_0.151862464183381
566	8800224	0.9	14	T	100	1	90	1	8	SRR3471113	ReoV.Infected	0.9
567	8938646	0.165289	12	T	121	8	20	3	90	SRR3471113	ReoV.Infected	0.165289
568	8975207	0.186712	19	A	329_321_301	272_248_253	0	57_73_48	0	SRR3471111_SRR3471112_SRR3471113	ReoV.Infected	0.173252279635258_0.227414330218069_0.159468438538206
569	9690387	0.169714	13	A	126_121_100	107_97_84	0	19_24_16	0	SRR3471111_SRR3471112_SRR3471113	ReoV.Infected	0.150793650793651_0.198347107438017_0.16
570	10213732	0.12	17	T	150	2	18	0	130	SRR3471113	ReoV.Infected	0.12
571	10577819	0.037594	2	T	133	0	5	0	128	SRR3471113	ReoV.Infected	0.037594
572	11144244	0.546637	16	A	4128_4017_3620	1893_1806_1628	3_0	2229_2208_1992	3_0	SRR3471111_SRR3471112_SRR3471113	ReoV.Infected	0.539970930232558_0.549663928304705_0.550276243093923
573	11584970	0.100719	4	A	139	125	0	14	0	SRR3471111	ReoV.Infected	0.100719
574	13293242	0.037037	X	T	216	21	8	3	184	SRR3471113	ReoV.Infected	0.037037
575	13778078	0.981818	14	A	110	2	0	108	0	SRR3471112	ReoV.Infected	0.981818
576	13805848	0.192537	9	A	394_404_343	311_317_291	0	83_87_52	0	SRR3471111_SRR3471112_SRR3471113	ReoV.Infected	0.210659898477157_0.215346534653465_0.151603498542274
577	14746554	0.0100125	10	T	799	0	8	2	789	SRR3471111	ReoV.Infected	0.0100125
578	14782643	0.288288	9	A	111	78	0	32	1	SRR3471112	ReoV.Infected	0.288288
579	15839711	0.0812706	19	T	144_101	8_11	12_8	3_4	121_78	SRR3471112_SRR3471113	ReoV.Infected	0.0833333333333333_0.0792079207920792
580	16312314	0.0928571	16	T	140	1	13	0	126	SRR3471112	ReoV.Infected	0.0928571
581	17281994	0.0150376	16	A	133	130	1	2	0	SRR3471111	ReoV.Infected	0.0150376
582	17550790	0.01875	12	T	160	154	3	1	2	SRR3471112	ReoV.Infected	0.01875
583	17665568	0.0974212	6	A	698	630	0	68	0	SRR3471112	ReoV.Infected	0.0974212
584	17926767	0.032641	19	A	337	324	2	11	0	SRR3471112	ReoV.Infected	0.032641
585	18269146	0.986486	14	T	222	1	219	0	2	SRR3471112	ReoV.Infected	0.986486
586	19415817	0.0265487	14	A	113	79	5	3	26	SRR3471113	ReoV.Infected	0.0265487
587	19415847	0.705795	14	A	1929_1505	436_298	37_29	1331_1086	125_92	SRR3471111_SRR3471113	ReoV.Infected	0.689994815966822_0.721594684385382
588	19415933	0.235023	14	A	217	132	24	51	10	SRR3471113	ReoV.Infected	0.235023
589	19416151	0.195404	14	A	476_165_105	441_119_80	1_0	33_46_25	1_0	SRR3471111_SRR3471112_SRR3471113	ReoV.Infected	0.069327731092437_0.278787878787879_0.238095238095238
590	19416174	0.0595297	14	T	202_120	146_89	19_3	3	33_25	SRR3471111_SRR3471113	ReoV.Infected	0.0940594059405941_0.025
591	19417251	0.64514	14	A	935_1466	243_329	33_49	575_990	84_98	SRR3471111_SRR3471112	ReoV.Infected	0.614973262032086_0.675306957708049
592	19417397	0.221154	14	A	104	79	0	23	2	SRR3471113	ReoV.Infected	0.221154
593	19417602	0.539613	14	A	971_727	419_280	18_15	507_405	27	SRR3471112_SRR3471113	ReoV.Infected	0.522142121524202_0.557083906464924
594	19417628	0.0119177	14	T	923	138	11	0	774	SRR3471112	ReoV.Infected	0.0119177
595	19417638	0.179639	14	T	834_799_597	8_6_5	148_163_94	7_4	671_626_494	SRR3471111_SRR3471112_SRR3471113	ReoV.Infected	0.177458033573141_0.204005006257822_0.157453936348409
596	19417835	0.0119332	14	T	419	10	5	124	280	SRR3471113	ReoV.Infected	0.0119332
597	19417862	0.3667	14	T	446_537_470	29_38_34	151_201_182	11_7_4	255_291_250	SRR3471111_SRR3471112_SRR3471113	ReoV.Infected	0.338565022421525_0.374301675977654_0.387234042553191
598	19419353	0.464165	14	A	109_133	64_58	1_0	43_71	1_4	SRR3471112_SRR3471113	ReoV.Infected	0.394495412844037_0.533834586466165
599	19419354	0.0183486	14	T	109	0	2	0	107	SRR3471112	ReoV.Infected	0.0183486
600	19784659	0.289748	8	A	204_230_155	137_162_117	0	67_68_38	0	SRR3471111_SRR3471112_SRR3471113	ReoV.Infected	0.32843137254902_0.295652173913043_0.245161290322581
601	19928288	0.959241	9	T	133_118_110	0	126_113_107	0_1	7_4_3	SRR3471111_SRR3471112_SRR3471113	ReoV.Infected	0.947368421052632_0.957627118644068_0.972727272727273
602	20006422	0.0810185	8	A	864	793	0	70	1	SRR3471112	ReoV.Infected	0.0810185
603	20006482	0.445358	8	T	276_289	1_0	115_137	158_152	2_0	SRR3471111_SRR3471112	ReoV.Infected	0.416666666666667_0.474048442906574
604	20150070	0.0869565	8	A	138	126	0	12	0	SRR3471113	ReoV.Infected	0.0869565
605	20225186	0.114192	11	A	1041_1016_837	931_885_745	0	109_130_92	1_0	SRR3471111_SRR3471112_SRR3471113	ReoV.Infected	0.104707012487992_0.127952755905512_0.109916367980884
606	20398897	0.25	8	A	108	81	0	27	0	SRR3471111	ReoV.Infected	0.25
607	20399151	0.0100756	8	A	397	392	0	4	1	SRR3471112	ReoV.Infected	0.0100756
608	20399742	0.0258621	8	T	116	0	3	0	113	SRR3471111	ReoV.Infected	0.0258621
609	20399772	0.0558659	8	T	179	0	10	0	169	SRR3471111	ReoV.Infected	0.0558659
610	20446448	0.969841	11	A	180_126	6_2	2_0	172_124	0	SRR3471111_SRR3471113	ReoV.Infected	0.955555555555556_0.984126984126984
611	20579196	0.0338983	8	A	118	114	0	4	0	SRR3471113	ReoV.Infected	0.0338983
612	20579252	0.273579	8	T	110_122_112	0	30_32	0	80_90	SRR3471111_SRR3471112_SRR3471113	ReoV.Infected	0.272727272727273_0.262295081967213_0.285714285714286
613	20589419	0.110876	8	T	178_106	0	21_11	0	157_95	SRR3471111_SRR3471113	ReoV.Infected	0.117977528089888_0.10377358490566
614	20594003	0.182243	8	T	107	0	21_18	0	86_89	SRR3471111_SRR3471112	ReoV.Infected	0.196261682242991_0.168224299065421
615	20594241	0.0630631	8	T	111	0	7	0	104	SRR3471113	ReoV.Infected	0.0630631
616	20693530	0.246252	11	A	262_271_233	197_202_178	0	65_69_55	0	SRR3471111_SRR3471112_SRR3471113	ReoV.Infected	0.248091603053435_0.254612546125461_0.236051502145923
617	21786881	0.0169492	13	T	118	0	2	0	116	SRR3471113	ReoV.Infected	0.0169492
618	21882072	0.238095	13	T	105	0	25	0	80	SRR3471112	ReoV.Infected	0.238095
619	22011181	0.0170455	9	A	176	173	0	3	0	SRR3471111	ReoV.Infected	0.0170455
620	22441479	0.0319149	19	A	188	182	0	6	0	SRR3471111	ReoV.Infected	0.0319149
621	22448677	0.198877	9	A	223_215_200	184_177_151	0	39_38_49	0	SRR3471111_SRR3471112_SRR3471113	ReoV.Infected	0.174887892376682_0.176744186046512_0.245
622	22587558	0.97449	2	T	196	0	191	0	5	SRR3471111	ReoV.Infected	0.97449
623	22588658	0.0647572	2	T	148_113	18_17	10_7	7_9	113_80	SRR3471112_SRR3471113	ReoV.Infected	0.0675675675675676_0.0619469026548673
624	22588744	0.984485	2	A	248_184	3_2	0	243_182	2_0	SRR3471112_SRR3471113	ReoV.Infected	0.979838709677419_0.989130434782609
625	22588952	0.927928	2	T	111	1	103	0	7	SRR3471112	ReoV.Infected	0.927928
626	22589114	0.466667	2	T	105	24	49	1	31	SRR3471111	ReoV.Infected	0.466667
627	22725645	0.9875	5	A	240	2	0	237	1	SRR3471111	ReoV.Infected	0.9875
628	23164502	0.368056	2	A	288	182	0	106	0	SRR3471111	ReoV.Infected	0.368056
629	23235194	0.0227273	2	A	176	165	6	4	1	SRR3471111	ReoV.Infected	0.0227273
630	23392844	0.010101	5	T	198	68	2	0	128	SRR3471112	ReoV.Infected	0.010101
631	23397761	0.161598	5	T	194_248_178	0	38_41_22	0	156_207	SRR3471111_SRR3471112_SRR3471113	ReoV.Infected	0.195876288659794_0.165322580645161_0.123595505617978
632	24423466	0.0362712	5	A	159_146	153_139	0	5_6	1	SRR3471112_SRR3471113	ReoV.Infected	0.0314465408805031_0.0410958904109589
633	24492971	0.0840336	5	A	119	108	0	10	1	SRR3471112	ReoV.Infected	0.0840336
634	24509501	0.127273	12	A	110	96	0	14	0	SRR3471113	ReoV.Infected	0.127273
635	24992102	0.988827	8	A	179	1	0	177	1	SRR3471113	ReoV.Infected	0.988827
636	24992152	0.106383	16	A	141	126	0	15	0	SRR3471112	ReoV.Infected	0.106383
637	25732175	0.99	3	A	400	4	0	396	0	SRR3471112	ReoV.Infected	0.99
638	26446439	0.170844	12	A	677_698_588	553_569_503	0	124_129_85	0	SRR3471111_SRR3471112_SRR3471113	ReoV.Infected	0.183161004431315_0.184813753581662_0.144557823129252
639	27101224	0.988372	17	T	172	0	170	0	2	SRR3471111	ReoV.Infected	0.988372
640	27637181	0.0296296	7	A	270	252	6	8	4	SRR3471112	ReoV.Infected	0.0296296
641	27969477	0.165289	15	T	121	0	20	1	100	SRR3471112	ReoV.Infected	0.165289
642	29983281	0.0567823	2	T	317	2	18	3	294	SRR3471113	ReoV.Infected	0.0567823
643	30213013	0.797242	6	T	252_306_213	1_0	199_246_170	0	52_60_42	SRR3471111_SRR3471112_SRR3471113	ReoV.Infected	0.78968253968254_0.803921568627451_0.7981220657277
644	30600122	0.98996	17	A	498	2	2	493	1	SRR3471112	ReoV.Infected	0.98996
645	30627461	0.974441	14	A	313	8	0	305	0	SRR3471112	ReoV.Infected	0.974441
646	31287993	0.149478	12	A	204_200_218	174_170_184	0	30_33	0_1	SRR3471111_SRR3471112_SRR3471113	ReoV.Infected	0.147058823529412_0.15_0.151376146788991
647	31528045	0.0338983	5	A	118	114	0	4	0	SRR3471111	ReoV.Infected	0.0338983
648	31613044	0.0119048	2	T	168	0	2	0	166	SRR3471113	ReoV.Infected	0.0119048
649	31675864	0.0163934	2	T	122	0	2	0	120	SRR3471112	ReoV.Infected	0.0163934
650	31933613	0.379866	11	T	217_201_152	0_1	87_85_48	0	130_115_104	SRR3471111_SRR3471112_SRR3471113	ReoV.Infected	0.400921658986175_0.422885572139304_0.315789473684211
651	32768099	0.201878	17	A	504_472_400	395_372_329	0	109_100_71	0	SRR3471111_SRR3471112_SRR3471113	ReoV.Infected	0.216269841269841_0.211864406779661_0.1775
652	32964897	0.929189	4	A	182_220_174	12_16	0	170_208_158	0	SRR3471111_SRR3471112_SRR3471113	ReoV.Infected	0.934065934065934_0.945454545454545_0.908045977011494
653	33421348	0.0143885	16	A	139	137	0	2	0	SRR3471112	ReoV.Infected	0.0143885
654	33885048	0.090566	16	A	265	241	0	24	0	SRR3471113	ReoV.Infected	0.090566
655	33912665	0.0346105	17	T	318_295_281	0	12_9_10	0	306_286_271	SRR3471111_SRR3471112_SRR3471113	ReoV.Infected	0.0377358490566038_0.0305084745762712_0.0355871886120996
656	33920153	0.220905	10	A	114_131	88_103	0	26_28	0	SRR3471111_SRR3471112	ReoV.Infected	0.228070175438596_0.213740458015267
657	33928557	0.127893	17	A	783_744_659	686_637_578	1_0	95_106_79	1	SRR3471111_SRR3471112_SRR3471113	ReoV.Infected	0.121328224776501_0.14247311827957_0.119878603945372
658	33928733	0.0949388	17	A	2694_2668_2235	2424_2429_2013	0	263_238_219	7_1_3	SRR3471111_SRR3471112_SRR3471113	ReoV.Infected	0.0976243504083148_0.0892053973013493_0.0979865771812081
659	33949639	0.0173913	17	A	115	113	0	2	0	SRR3471112	ReoV.Infected	0.0173913
660	33973475	0.166667	6	T	852	71	142	42	597	SRR3471112	ReoV.Infected	0.166667
661	33996438	0.221426	17	T	1553_1552_1411	1_0	341_358_302	0	1211_1194_1109	SRR3471111_SRR3471112_SRR3471113	ReoV.Infected	0.219575016097875_0.230670103092784_0.214032600992204
662	33997434	0.973261	17	A	290_281_244	4_5_3	0_2	283_271_239	3_5_0	SRR3471111_SRR3471112_SRR3471113	ReoV.Infected	0.975862068965517_0.9644128113879_0.979508196721312
663	34135716	0.875964	8	T	462_446_441	49_60_58	413_386_383	0	0	SRR3471111_SRR3471112_SRR3471113	ReoV.Infected	0.893939393939394_0.865470852017937_0.868480725623583
664	34184363	0.985579	17	T	282_270	2_1	277_267	3_2	0	SRR3471112_SRR3471113	ReoV.Infected	0.982269503546099_0.988888888888889
665	34197078	0.0948795	17	A	1328	1202	0	126	0	SRR3471112	ReoV.Infected	0.0948795
666	34205464	0.987013	17	A	154	0	0	152	2	SRR3471111	ReoV.Infected	0.987013
667	34220619	0.0104712	7	A	573	567	0	6	0	SRR3471112	ReoV.Infected	0.0104712
668	34429317	0.125056	15	A	114_117	103_98	0	10_19	1_0	SRR3471111_SRR3471112	ReoV.Infected	0.087719298245614_0.162393162393162
669	34585577	0.125	19	T	128	0	16	0	112	SRR3471113	ReoV.Infected	0.125
670	34593600	0.508866	19	A	188_180_152	102_74_79	0	86_106_73	0	SRR3471111_SRR3471112_SRR3471113	ReoV.Infected	0.457446808510638_0.588888888888889_0.480263157894737
671	34609950	0.529412	19	T	102	0	54	0	48	SRR3471112	ReoV.Infected	0.529412
672	34688983	0.114504	14	T	131	1	15	0	115	SRR3471112	ReoV.Infected	0.114504
673	34774031	0.977648	6	T	159_189_152	0	154_186_149	0	5_3	SRR3471111_SRR3471112_SRR3471113	ReoV.Infected	0.968553459119497_0.984126984126984_0.980263157894737
674	34864261	0.119266	18	T	109	0	13	1	95	SRR3471112	ReoV.Infected	0.119266
675	34864755	0.0595745	17	A	245_253_203	226_240_179	1_2_3	16_10_15	2_1_6	SRR3471111_SRR3471112_SRR3471113	ReoV.Infected	0.0653061224489796_0.0395256916996047_0.0738916256157636
676	34970381	0.904878	18	T	480_477_411	0	443_438_359	0	37_39_52	SRR3471111_SRR3471112_SRR3471113	ReoV.Infected	0.922916666666667_0.918238993710692_0.873479318734793
677	34970623	0.980392	18	A	153	2	0	150	1	SRR3471112	ReoV.Infected	0.980392
678	34970639	0.987539	18	A	160_161	2	0	158_159	0	SRR3471112_SRR3471113	ReoV.Infected	0.9875_0.987577639751553
679	34970650	0.945419	18	A	115_121	4_7	0	111_112	0_2	SRR3471111_SRR3471112	ReoV.Infected	0.965217391304348_0.925619834710744
680	35010871	0.0357143	17	A	112	108	0	4	0	SRR3471111	ReoV.Infected	0.0357143
681	35058717	0.0171574	17	A	131_105	114_89	0	2	15_14	SRR3471111_SRR3471113	ReoV.Infected	0.0152671755725191_0.019047619047619
682	35058718	0.147416	17	T	119_106	1	16_17	0	102_88	SRR3471111_SRR3471112	ReoV.Infected	0.134453781512605_0.160377358490566
683	35181087	0.109253	2	T	214_242	0	22_28	0	192_213	SRR3471111_SRR3471112	ReoV.Infected	0.102803738317757_0.115702479338843
684	35221228	0.986577	17	T	149	0	147	0	2	SRR3471113	ReoV.Infected	0.986577
685	35266249	0.985826	17	A	707_704	2_1	2_0	697_694	6_9	SRR3471111_SRR3471112	ReoV.Infected	0.985855728429986_0.985795454545455
686	35298907	0.0392157	2	A	102	98	0	4	0	SRR3471113	ReoV.Infected	0.0392157
687	35305339	0.0174588	9	T	311_256	55_57	6_4	3_1	247_194	SRR3471112_SRR3471113	ReoV.Infected	0.0192926045016077_0.015625
688	35305349	0.683708	9	A	402_412_323	99_84_70	4_2_0	266_288_223	33_38_30	SRR3471111_SRR3471112_SRR3471113	ReoV.Infected	0.661691542288557_0.699029126213592_0.690402476780186
689	35305403	0.687453	9	T	827_747	6_4	568_514	7_3	246_226	SRR3471111_SRR3471113	ReoV.Infected	0.686819830713422_0.688085676037483
690	35305426	0.875871	9	T	1038_1064_949	19_12_10	902_935_835	10_15_9	107_102_95	SRR3471111_SRR3471112_SRR3471113	ReoV.Infected	0.86897880539499_0.878759398496241_0.879873551106428
691	35556189	0.989273	17	A	839	0	2	830	6	SRR3471111	ReoV.Infected	0.989273
692	35787877	0.111871	11	A	161_134	143_119	0	18_15	0	SRR3471112_SRR3471113	ReoV.Infected	0.111801242236025_0.111940298507463
693	35834407	0.0959752	16	A	323	292	0	31	0	SRR3471112	ReoV.Infected	0.0959752
694	35834428	0.978873	17	T	142	3	139	0	0	SRR3471112	ReoV.Infected	0.978873
695	35848572	0.0182927	17	A	164	88	72	3	1	SRR3471112	ReoV.Infected	0.0182927
696	35981809	0.0950506	16	A	576_651_538	518_589_490	0	58_62_48	0	SRR3471111_SRR3471112_SRR3471113	ReoV.Infected	0.100694444444444_0.0952380952380952_0.0892193308550186
697	36049199	0.0225989	2	A	177	172	1	4	0	SRR3471113	ReoV.Infected	0.0225989
698	36121215	0.907397	17	T	177_180_162	0	157_167_147	0	20_13_15	SRR3471111_SRR3471112_SRR3471113	ReoV.Infected	0.887005649717514_0.927777777777778_0.907407407407407
699	36377809	0.231481	12	T	108	0	25	0	83	SRR3471112	ReoV.Infected	0.231481
700	36854293	0.985451	17	A	245_178	0_1	0_1	242_175	3_1	SRR3471111_SRR3471113	ReoV.Infected	0.987755102040816_0.98314606741573
701	36887080	0.0131579	19	T	152	1	2	0	149	SRR3471113	ReoV.Infected	0.0131579
702	37377402	0.0145985	2	T	137	0	2	0	135	SRR3471111	ReoV.Infected	0.0145985
703	37402282	0.0166667	19	A	120	117	1	2	0	SRR3471112	ReoV.Infected	0.0166667
704	37840383	0.114028	18	A	213_217	187_194	0	26_23	0	SRR3471111_SRR3471112	ReoV.Infected	0.122065727699531_0.105990783410138
705	37919489	0.0263158	6	A	114	111	0	3	0	SRR3471111	ReoV.Infected	0.0263158
706	37965339	0.96931	7	A	143_151_114	5_2	0	138_149_109	0	SRR3471111_SRR3471112_SRR3471113	ReoV.Infected	0.965034965034965_0.986754966887417_0.956140350877193
707	38240668	0.124183	16	A	153	134	0	19	0	SRR3471112	ReoV.Infected	0.124183
708	38240669	0.124074	16	A	170_135	153_115	0	17_20	0	SRR3471111_SRR3471113	ReoV.Infected	0.1_0.148148148148148
709	38245264	0.0215093	18	T	642_534	0	18_8	0	624_526	SRR3471111_SRR3471113	ReoV.Infected	0.0280373831775701_0.0149812734082397
710	38491612	0.185701	15	T	462_484_364	1_0	75_94_73	0	386_390_291	SRR3471111_SRR3471112_SRR3471113	ReoV.Infected	0.162337662337662_0.194214876033058_0.200549450549451
711	38502603	0.0122699	6	A	163	146	15	2	0	SRR3471111	ReoV.Infected	0.0122699
712	38507654	0.15883	6	A	752_711_674	624_601_570	1_0	127_109_104	0	SRR3471111_SRR3471112_SRR3471113	ReoV.Infected	0.168882978723404_0.153305203938115_0.154302670623145
713	39410975	0.0945946	18	T	296	0	28	0	268	SRR3471112	ReoV.Infected	0.0945946
714	39798717	0.015625	5	A	128	126	0	2	0	SRR3471112	ReoV.Infected	0.015625
715	39844592	0.220536	17	T	537_523_434	0	118_113_98	0	419_410_336	SRR3471111_SRR3471112_SRR3471113	ReoV.Infected	0.219739292364991_0.216061185468451_0.225806451612903
716	39846128	0.989388	17	A	186_191	0_1	0	184_189	2_1	SRR3471111_SRR3471113	ReoV.Infected	0.989247311827957_0.989528795811518
717	39848110	0.986425	17	T	442	1	436	2	3	SRR3471113	ReoV.Infected	0.986425
718	39848233	0.7317	17	T	295_283_257	3_1	214_210_187	3_2_0	75_70_69	SRR3471111_SRR3471112_SRR3471113	ReoV.Infected	0.725423728813559_0.742049469964664_0.727626459143969
719	39848555	0.128563	17	T	315_302_288	0	32_47_37	0_1	283_255_250	SRR3471111_SRR3471112_SRR3471113	ReoV.Infected	0.101587301587302_0.155629139072848_0.128472222222222
720	39848652	0.857047	17	T	442_395_370	0_1	377_336_321	0_1	65_57_49	SRR3471111_SRR3471112_SRR3471113	ReoV.Infected	0.852941176470588_0.850632911392405_0.867567567567568
721	40385886	0.985612	8	A	139	1	0	137	1	SRR3471111	ReoV.Infected	0.985612
722	40555871	0.0634278	2	A	351_342	327_322	0	24_20	0	SRR3471111_SRR3471113	ReoV.Infected	0.0683760683760684_0.0584795321637427
723	40745268	0.108911	4	A	101	89	0	11	0	SRR3471112	ReoV.Infected	0.108911
724	40749446	0.127586	11	T	120_116	0	12_18	0	108_98	SRR3471112_SRR3471113	ReoV.Infected	0.1_0.155172413793103
725	41341478	0.986486	8	A	222	1	0	219	2	SRR3471111	ReoV.Infected	0.986486
726	41399622	0.0102564	8	T	195	0	2	0	193	SRR3471112	ReoV.Infected	0.0102564
727	43442672	0.0223881	11	T	134	0	3	1	130	SRR3471111	ReoV.Infected	0.0223881
728	43636992	0.127273	16	A	110	96	0	14	0	SRR3471112	ReoV.Infected	0.127273
729	43735491	0.249451	19	T	120_134_122	0	26_35_33	0	94_99_89	SRR3471111_SRR3471112_SRR3471113	ReoV.Infected	0.216666666666667_0.261194029850746_0.270491803278689
730	43940155	0.464845	1	A	359_323_282	188_178_148	0	170_144_134	1_0	SRR3471111_SRR3471112_SRR3471113	ReoV.Infected	0.473537604456825_0.445820433436532_0.475177304964539
731	44424703	0.250633	18	A	133_125_108	98_94_82	0	35_31_26	0	SRR3471111_SRR3471112_SRR3471113	ReoV.Infected	0.263157894736842_0.248_0.240740740740741
732	44742485	0.141104	9	T	163	0	23	0	140	SRR3471111	ReoV.Infected	0.141104
733	44869897	0.356198	13	T	538_560_464	2_0	188_206_163	1_0	347_351_301	SRR3471111_SRR3471112_SRR3471113	ReoV.Infected	0.349442379182156_0.367857142857143_0.351293103448276
734	45005669	0.937341	11	A	105_101	4_2	3_1	96_97	2_1	SRR3471111_SRR3471113	ReoV.Infected	0.914285714285714_0.96039603960396
735	45840997	0.955357	4	T	112	0	107	0	5	SRR3471112	ReoV.Infected	0.955357
736	45894080	0.152174	11	A	138	117	0	21	0	SRR3471112	ReoV.Infected	0.152174
737	45954397	0.0454545	12	A	176	168	0	8	0	SRR3471111	ReoV.Infected	0.0454545
738	45967265	0.202016	9	T	340_326_317	1_0	74_68_57	0_2	265_256_258	SRR3471111_SRR3471112_SRR3471113	ReoV.Infected	0.217647058823529_0.208588957055215_0.17981072555205
739	46041563	0.0150376	7	T	133	0	2	0	131	SRR3471113	ReoV.Infected	0.0150376
740	46440819	0.251469	11	A	489_519_461	378_384_336	0	111_133_125	0_2	SRR3471111_SRR3471112_SRR3471113	ReoV.Infected	0.226993865030675_0.25626204238921_0.27114967462039
741	46528215	0.562413	6	A	169_191_128	68_95_47	1_0	99_91_80	0_1	SRR3471111_SRR3471112_SRR3471113	ReoV.Infected	0.585798816568047_0.476439790575916_0.625
742	46607729	0.214	18	A	531_565_420	406_455_331	0	125_110_89	0	SRR3471111_SRR3471112_SRR3471113	ReoV.Infected	0.235404896421846_0.194690265486726_0.211904761904762
743	46699185	0.164241	12	T	129_147_126	0	21_24	0	108_123_105	SRR3471111_SRR3471112_SRR3471113	ReoV.Infected	0.162790697674419_0.163265306122449_0.166666666666667
744	46708169	0.179191	12	T	173	0	31	0	142	SRR3471112	ReoV.Infected	0.179191
745	46775081	0.208614	17	T	686_698_613	0	159_135_123	0	527_563_490	SRR3471111_SRR3471112_SRR3471113	ReoV.Infected	0.231778425655977_0.193409742120344_0.200652528548124
746	47644133	0.159157	19	A	102_141	84_121	0	18_20	0	SRR3471111_SRR3471112	ReoV.Infected	0.176470588235294_0.141843971631206
747	49039199	0.0401891	11	A	423	402	0	17	4	SRR3471111	ReoV.Infected	0.0401891
748	49259846	0.12826	6	T	109_102	0	13_14	0	96_88	SRR3471111_SRR3471112	ReoV.Infected	0.119266055045872_0.137254901960784
749	49259855	0.21	6	T	100	0	21	0	79	SRR3471111	ReoV.Infected	0.21
750	49385820	0.264515	13	A	145_173_162	103_120_130	0	42_53_32	0	SRR3471111_SRR3471112_SRR3471113	ReoV.Infected	0.289655172413793_0.30635838150289_0.197530864197531
751	49386157	0.171438	13	A	618_650_517	512_533_431	0	105_117_85	1_0	SRR3471111_SRR3471112_SRR3471113	ReoV.Infected	0.169902912621359_0.18_0.164410058027079
752	49386158	0.0904685	13	A	619	562	1	56	0	SRR3471111	ReoV.Infected	0.0904685
753	49424488	0.96184	6	A	755_744_633	29_18	0	720_718_612	5_7_3	SRR3471111_SRR3471112_SRR3471113	ReoV.Infected	0.95364238410596_0.96505376344086_0.966824644549763
754	51133620	0.0194805	12	T	154	1	3	0	150	SRR3471113	ReoV.Infected	0.0194805
755	51261017	0.018018	3	T	111	0	2	0	109	SRR3471113	ReoV.Infected	0.018018
756	51363799	0.98704	16	A	377_316	5_2	0	372_312	0_2	SRR3471111_SRR3471113	ReoV.Infected	0.986737400530504_0.987341772151899
757	51461182	0.0900302	6	A	325_360_309	270_297_245	13_21_19	32_28_29	10_14_16	SRR3471111_SRR3471112_SRR3471113	ReoV.Infected	0.0984615384615385_0.0777777777777778_0.0938511326860841
758	51472853	0.119535	3	A	394_450_325	347_406_279	0	47_44_46	0	SRR3471111_SRR3471112_SRR3471113	ReoV.Infected	0.119289340101523_0.0977777777777778_0.141538461538462
759	51748723	0.1801	12	A	124_115_102	96_98_85	0	28_17	0	SRR3471111_SRR3471112_SRR3471113	ReoV.Infected	0.225806451612903_0.147826086956522_0.166666666666667
760	52074530	0.28	14	T	100	0	28	0	72	SRR3471112	ReoV.Infected	0.28
761	52246527	0.660183	11	T	258_262_194	1_0	180_170_123	0	70_80_60	SRR3471111_SRR3471112_SRR3471113	ReoV.Infected	0.697674418604651_0.648854961832061_0.634020618556701
762	52562324	0.0111524	12	A	269	265	1	3	0	SRR3471111	ReoV.Infected	0.0111524
763	52562325	0.0150943	12	T	265	1	4	0	260	SRR3471111	ReoV.Infected	0.0150943
764	52856822	0.0125	5	T	160	0	2	0	158	SRR3471111	ReoV.Infected	0.0125
765	53438096	0.334164	9	A	185_162_179	123_110_117	0	62_52	0	SRR3471111_SRR3471112_SRR3471113	ReoV.Infected	0.335135135135135_0.320987654320988_0.346368715083799
766	53541458	0.162416	11	A	200_176_180	170_145_151	0	30_31_29	0	SRR3471111_SRR3471112_SRR3471113	ReoV.Infected	0.15_0.176136363636364_0.161111111111111
767	53696153	0.0169492	2	A	118	116	0	2	0	SRR3471111	ReoV.Infected	0.0169492
768	54110616	0.044586	5	A	157	149	1	7	0	SRR3471112	ReoV.Infected	0.044586
769	54699138	0.865915	18	T	277_273_230	3_4	235_239_201	0_1	37_29_25	SRR3471111_SRR3471112_SRR3471113	ReoV.Infected	0.848375451263538_0.875457875457875_0.873913043478261
770	54699171	0.0337797	18	A	225_209_140	139_112_77	12_17	4_10_5	70_41	SRR3471111_SRR3471112_SRR3471113	ReoV.Infected	0.0177777777777778_0.0478468899521531_0.0357142857142857
771	55026443	0.973437	6	T	316_311_267	0	303_306_261	0	13_5_6	SRR3471111_SRR3471112_SRR3471113	ReoV.Infected	0.958860759493671_0.983922829581994_0.97752808988764
772	55701154	0.198273	13	A	149_156_136	119_121_113	0	30_35_23	0	SRR3471111_SRR3471112_SRR3471113	ReoV.Infected	0.201342281879195_0.224358974358974_0.169117647058824
773	56223652	0.569342	9	T	2177_2164_1960	2_3_1	1265_1243_1083	0_1	910_917_876	SRR3471111_SRR3471112_SRR3471113	ReoV.Infected	0.581074873679375_0.574399260628466_0.552551020408163
774	56782231	0.940823	1	T	174_155	1_3	168_142	0	5_10	SRR3471111_SRR3471112	ReoV.Infected	0.96551724137931_0.916129032258065
775	56782258	0.948389	1	A	200_179_213	8_4_13	0	190_172_199	2_3_1	SRR3471111_SRR3471112_SRR3471113	ReoV.Infected	0.95_0.960893854748603_0.934272300469484
776	56874241	0.0828965	4	A	590_604	473_476	34_37	48_51	35_40	SRR3471111_SRR3471112	ReoV.Infected	0.0813559322033898_0.0844370860927152
777	57062168	0.0833333	9	A	156	143	0	13	0	SRR3471111	ReoV.Infected	0.0833333
778	57198900	0.0283019	16	A	106	103	0	3	0	SRR3471111	ReoV.Infected	0.0283019
779	57391454	0.983942	16	T	6116_6172_5177	35_41_10	6016_6065_5102	7_6_5	57_60	SRR3471111_SRR3471112_SRR3471113	ReoV.Infected	0.983649444081099_0.982663642255347_0.985512845277188
780	57895139	0.341075	4	A	128_143_109	84_97_70	0	44_46_39	0	SRR3471111_SRR3471112_SRR3471113	ReoV.Infected	0.34375_0.321678321678322_0.357798165137615
781	58188205	0.98917	11	T	277	1	274	1	1	SRR3471113	ReoV.Infected	0.98917
782	58189834	0.977778	11	A	135	3	0	132	0	SRR3471111	ReoV.Infected	0.977778
783	58206499	0.373403	11	T	2035_1993_1797	1_0	759_775_644	0_1	1275_1218_1152	SRR3471111_SRR3471112_SRR3471113	ReoV.Infected	0.372972972972973_0.388861013547416_0.358375069560378
784	58219895	0.989899	11	A	198	2	0	196	0	SRR3471113	ReoV.Infected	0.989899
785	58590823	0.282344	3	A	188_178_176	135_130_124	0	53_48_52	0	SRR3471111_SRR3471112_SRR3471113	ReoV.Infected	0.281914893617021_0.269662921348315_0.295454545454545
786	59021720	0.0111732	12	A	179	177	0	2	0	SRR3471112	ReoV.Infected	0.0111732
787	59396481	0.229819	9	T	250_240_211	0	61_58_43	0	189_182_168	SRR3471111_SRR3471112_SRR3471113	ReoV.Infected	0.244_0.241666666666667_0.203791469194313
788	59528864	0.017094	14	T	117	0	2	1	114	SRR3471113	ReoV.Infected	0.017094
789	59760252	0.160955	11	A	130_137_121	102_123_101	0	28_14_20	0	SRR3471111_SRR3471112_SRR3471113	ReoV.Infected	0.215384615384615_0.102189781021898_0.165289256198347
790	59819826	0.0952381	13	T	105	0	10	0	95	SRR3471112	ReoV.Infected	0.0952381
791	60066292	0.660194	2	A	103	35	0	68	0	SRR3471112	ReoV.Infected	0.660194
792	60117599	0.952277	1	T	753_760_605	0	715_731_572	0_1	38_29_32	SRR3471111_SRR3471112_SRR3471113	ReoV.Infected	0.949535192563081_0.961842105263158_0.945454545454545
793	60197790	0.292619	11	T	129_143_105	0	38_48_26	0	91_95_79	SRR3471111_SRR3471112_SRR3471113	ReoV.Infected	0.294573643410853_0.335664335664336_0.247619047619048
794	60442112	0.010101	18	T	198	44	2	0	152	SRR3471113	ReoV.Infected	0.010101
795	60900219	0.045283	8	A	265	246	3	12	4	SRR3471111	ReoV.Infected	0.045283
796	62068612	0.0165289	9	T	242	0	4	0	238	SRR3471111	ReoV.Infected	0.0165289
797	62159141	0.965677	3	A	336_369_215	6_12_5	0	326_354_208	4_3_2	SRR3471111_SRR3471112_SRR3471113	ReoV.Infected	0.970238095238095_0.959349593495935_0.967441860465116
798	62159150	0.979167	3	T	336	5	329	0	2	SRR3471111	ReoV.Infected	0.979167
799	63931616	0.186275	15	T	102	0	19	0	83	SRR3471112	ReoV.Infected	0.186275
800	64135054	0.0896552	13	T	435	1	39	0	395	SRR3471111	ReoV.Infected	0.0896552
801	64500438	0.240516	18	T	998_1011_838	1_0	232_258_196	1_0	764_751_642	SRR3471111_SRR3471112_SRR3471113	ReoV.Infected	0.232464929859719_0.255192878338279_0.233890214797136
802	64703226	0.974488	13	T	182_154_145	0	179_149_141	0	3_5_4	SRR3471111_SRR3471112_SRR3471113	ReoV.Infected	0.983516483516483_0.967532467532468_0.972413793103448
803	64722557	0.989305	8	T	187	0	185	0	2	SRR3471113	ReoV.Infected	0.989305
804	64968714	0.015873	8	T	126	0	2	0	124	SRR3471112	ReoV.Infected	0.015873
805	65066408	0.984375	13	A	128	2	0	126	0	SRR3471112	ReoV.Infected	0.984375
806	65556694	0.130682	5	A	112_110	98_95	0	14_15	0	SRR3471112_SRR3471113	ReoV.Infected	0.125_0.136363636363636
807	65556697	0.176488	5	T	103_101	1_0	18	0_1	84_82	SRR3471112_SRR3471113	ReoV.Infected	0.174757281553398_0.178217821782178
808	65856882	0.0181818	14	A	165	162	0	3	0	SRR3471111	ReoV.Infected	0.0181818
809	65873649	0.11	15	A	100	89	0	11	0	SRR3471111	ReoV.Infected	0.11
810	65902623	0.207595	9	A	120_153_133	99_119_103	0	21_34_30	0	SRR3471111_SRR3471112_SRR3471113	ReoV.Infected	0.175_0.222222222222222_0.225563909774436
811	65981919	0.112676	18	T	142	0	16	0	126	SRR3471113	ReoV.Infected	0.112676
812	66540641	0.119266	6	A	218	192	0	26	0	SRR3471111	ReoV.Infected	0.119266
813	66994334	0.970297	7	T	101	0	98	0	3	SRR3471111	ReoV.Infected	0.970297
814	67793696	0.984962	18	T	133	0	131	0	2	SRR3471111	ReoV.Infected	0.984962
815	68876834	0.780559	15	T	338_319_244	52_53	270_249_186	2_4	14_13_4	SRR3471111_SRR3471112_SRR3471113	ReoV.Infected	0.798816568047337_0.780564263322884_0.762295081967213
816	69110105	0.286587	2	A	124_126_106	86_85_81	0	38_40_25	0_1	SRR3471111_SRR3471112_SRR3471113	ReoV.Infected	0.306451612903226_0.317460317460317_0.235849056603774
817	69338464	0.0859375	10	T	128	5	11	3	109	SRR3471111	ReoV.Infected	0.0859375
818	69346337	0.0173611	12	T	288	0	5	0	283	SRR3471112	ReoV.Infected	0.0173611
819	69633581	0.016129	18	A	186	183	0	3	0	SRR3471112	ReoV.Infected	0.016129
820	69681746	0.0857143	11	A	210	120	72	18	0	SRR3471112	ReoV.Infected	0.0857143
821	69750355	0.10687	2	T	131	1	14	1	115	SRR3471113	ReoV.Infected	0.10687
822	69824605	0.0234375	12	T	128	0	3	0	125	SRR3471111	ReoV.Infected	0.0234375
823	70193770	0.010582	12	T	189	0	2	2	185	SRR3471111	ReoV.Infected	0.010582
824	70290002	0.240741	4	A	108	82	0	26	0	SRR3471111	ReoV.Infected	0.240741
825	70460161	0.203137	X	T	100_102	0	22_19	0	78_83	SRR3471111_SRR3471112	ReoV.Infected	0.22_0.186274509803922
826	70508273	0.13	8	A	100	86	0	13	1	SRR3471111	ReoV.Infected	0.13
827	70963798	0.988799	17	T	3027_2491	12_8	2992_2464	0_3	23_16	SRR3471111_SRR3471113	ReoV.Infected	0.988437396762471_0.989160979526295
828	71368555	0.0166667	8	A	120	118	0	2	0	SRR3471111	ReoV.Infected	0.0166667
829	71535106	0.225888	8	T	597_601_435	0_2	139_143_90	457_458_342	0_1	SRR3471111_SRR3471112_SRR3471113	ReoV.Infected	0.232830820770519_0.237936772046589_0.206896551724138
830	71574118	0.01	6	T	300	0	3	0	297	SRR3471111	ReoV.Infected	0.01
831	71627175	0.0657253	1	T	1046_878	10_8_9	72_58_64	3_6_8	961_974_797	SRR3471111_SRR3471112_SRR3471113	ReoV.Infected	0.0688336520076482_0.0554493307839388_0.0728929384965831
832	71845702	0.183022	9	T	169_202_153	0	29_34_32	0	140_168_121	SRR3471111_SRR3471112_SRR3471113	ReoV.Infected	0.171597633136095_0.168316831683168_0.209150326797386
833	72088327	0.983438	1	A	131_112	1_2	0	129_110	1_0	SRR3471111_SRR3471112	ReoV.Infected	0.984732824427481_0.982142857142857
834	73431495	0.15386	2	T	103_105	0	16	0	87_89	SRR3471111_SRR3471112	ReoV.Infected	0.155339805825243_0.152380952380952
835	73431502	0.100917	2	T	109	1	11	0	97	SRR3471112	ReoV.Infected	0.100917
836	73681529	0.177801	X	A	471_499_391	395_418_309	0	76_81_82	0	SRR3471111_SRR3471112_SRR3471113	ReoV.Infected	0.16135881104034_0.162324649298597_0.209718670076726
837	73867930	0.456888	2	A	1358_1282_1181	711_706_639	2_3	640_569_538	4_2	SRR3471111_SRR3471112_SRR3471113	ReoV.Infected	0.471281296023564_0.44383775351014_0.455546147332769
838	74261512	0.0802296	X	T	181_205_173	1_0	16_17_12	0	164_188_161	SRR3471111_SRR3471112_SRR3471113	ReoV.Infected	0.0883977900552486_0.0829268292682927_0.069364161849711
839	74957375	0.989011	15	T	182	0	180	0	2	SRR3471112	ReoV.Infected	0.989011
840	74997540	0.0622526	15	T	673_660_564	0	35_55_29	0	638_605_535	SRR3471111_SRR3471112_SRR3471113	ReoV.Infected	0.0520059435364042_0.0833333333333333_0.0514184397163121
841	75009708	0.123738	15	A	118_145_114	104_130_97	0	14_15_17	0	SRR3471111_SRR3471112_SRR3471113	ReoV.Infected	0.11864406779661_0.103448275862069_0.149122807017544
842	75009713	0.125359	15	T	120_141_112	0	15_14_17	0_1	105_126_95	SRR3471111_SRR3471112_SRR3471113	ReoV.Infected	0.125_0.099290780141844_0.151785714285714
843	75056300	0.0490196	15	A	102	97	0	5	0	SRR3471111	ReoV.Infected	0.0490196
844	75066809	0.976207	11	T	145_150	0_1	141_147	0	4_2	SRR3471111_SRR3471112	ReoV.Infected	0.972413793103448_0.98
845	75086819	0.54	15	A	100	46	0	54	0	SRR3471111	ReoV.Infected	0.54
846	75453669	0.0952219	12	A	256_276	230_244	3_0	20_31	3_1	SRR3471111_SRR3471112	ReoV.Infected	0.078125_0.11231884057971
847	75534767	0.287496	X	T	190_157	3_4	56_44	6_1	125_108	SRR3471111_SRR3471113	ReoV.Infected	0.294736842105263_0.280254777070064
848	75665913	0.285931	2	A	161_154_151	117_116_99	0	44_38_51	0_1	SRR3471111_SRR3471112_SRR3471113	ReoV.Infected	0.273291925465839_0.246753246753247_0.337748344370861
849	75681580	0.989529	2	T	191	1	189	1	0	SRR3471112	ReoV.Infected	0.989529
850	75683390	0.312384	2	T	118_119	0_1	41_33	0	77_85	SRR3471111_SRR3471112	ReoV.Infected	0.347457627118644_0.277310924369748
851	76072309	0.192513	15	T	187	0	36	0	151	SRR3471111	ReoV.Infected	0.192513
852	76148757	0.013986	13	T	143	0	2	0	141	SRR3471112	ReoV.Infected	0.013986
853	76297575	0.0232267	12	T	298_255	1_0	8_5	0_2	289_248	SRR3471112_SRR3471113	ReoV.Infected	0.0268456375838926_0.0196078431372549
854	76468789	0.013986	10	A	143	141	0	2	0	SRR3471112	ReoV.Infected	0.013986
855	76781837	0.195667	11	T	231_270_194	0	44_50_41	0	187_220_153	SRR3471111_SRR3471112_SRR3471113	ReoV.Infected	0.19047619047619_0.185185185185185_0.211340206185567
856	76837639	0.986928	12	A	153	2	0	151	0	SRR3471113	ReoV.Infected	0.986928
857	76992032	0.0111732	5	A	179	177	0	2	0	SRR3471111	ReoV.Infected	0.0111732
858	77054619	0.969466	15	A	131	1	2	127	1	SRR3471112	ReoV.Infected	0.969466
859	77056080	0.126011	15	A	163_147_123	139_131_108	0	24_16_15	0	SRR3471111_SRR3471112_SRR3471113	ReoV.Infected	0.147239263803681_0.108843537414966_0.121951219512195
860	77763229	0.0197044	15	T	609	3	12	3	591	SRR3471111	ReoV.Infected	0.0197044
861	77769564	0.174406	15	T	548_543_426	0	101_105_62	0	447_438_364	SRR3471111_SRR3471112_SRR3471113	ReoV.Infected	0.184306569343066_0.193370165745856_0.145539906103286
862	77780296	0.0395683	18	A	278	267	0	11	0	SRR3471112	ReoV.Infected	0.0395683
863	78351125	0.83089	12	T	222_170_152	27_17_9	173_147_129	6_4	16_2_10	SRR3471111_SRR3471112_SRR3471113	ReoV.Infected	0.779279279279279_0.864705882352941_0.848684210526316
864	78920208	0.292936	2	A	131_185_110	90_126_82	0	40_59_28	1_0	SRR3471111_SRR3471112_SRR3471113	ReoV.Infected	0.305343511450382_0.318918918918919_0.254545454545455
865	79706265	0.0645161	1	A	155	139	3	10	3	SRR3471113	ReoV.Infected	0.0645161
866	79824895	0.254221	15	T	171_176_138	1_0	45_42_36	0	125_134_102	SRR3471111_SRR3471112_SRR3471113	ReoV.Infected	0.263157894736842_0.238636363636364_0.260869565217391
867	79898148	0.99	15	T	100	1	99	0	0	SRR3471112	ReoV.Infected	0.99
868	80442328	0.470588	11	A	187	99	0	88	0	SRR3471113	ReoV.Infected	0.470588
869	81181397	0.024911	10	T	281	1	7	0	273	SRR3471112	ReoV.Infected	0.024911
870	81323626	0.01625	10	A	150_160	147_158	0	3_2	0	SRR3471111_SRR3471113	ReoV.Infected	0.02_0.0125
871	82342439	0.372082	12	T	152_170_116	0	67_65_34	0	85_105_82	SRR3471111_SRR3471112_SRR3471113	ReoV.Infected	0.440789473684211_0.382352941176471_0.293103448275862
872	82505184	0.962469	4	T	142_168_112	0_1	137_158_110	0	5_8_2	SRR3471111_SRR3471112_SRR3471113	ReoV.Infected	0.964788732394366_0.94047619047619_0.982142857142857
873	82539314	0.5175	17	T	400	0	207	187	6	SRR3471111	ReoV.Infected	0.5175
874	82729560	0.031746	6	A	126	121	1	4	0	SRR3471112	ReoV.Infected	0.031746
875	82869574	0.195071	9	T	168_150_133	0	40_25_24	0	128_125_109	SRR3471111_SRR3471112_SRR3471113	ReoV.Infected	0.238095238095238_0.166666666666667_0.180451127819549
876	82869621	0.109489	9	T	137	1	15	0	121	SRR3471113	ReoV.Infected	0.109489
877	82955280	0.89518	10	T	730_770_702	14_17_5	647_690_634	1_0	67_61	SRR3471111_SRR3471112_SRR3471113	ReoV.Infected	0.886301369863014_0.896103896103896_0.903133903133903
878	82955350	0.524628	10	A	873	151	21	458	243	SRR3471111	ReoV.Infected	0.524628
879	82962117	0.97479	11	A	168_136	0_2	0	162_134	1_0	SRR3471111_SRR3471113	ReoV.Infected	0.964285714285714_0.985294117647059
880	82978900	0.182587	11	T	379_413_330	0	77_86_45	0	301_327_285	SRR3471111_SRR3471112_SRR3471113	ReoV.Infected	0.203166226912929_0.208232445520581_0.136363636363636
881	82978916	0.541335	11	T	144_115	0	67_71	0	77_44	SRR3471111_SRR3471113	ReoV.Infected	0.465277777777778_0.617391304347826
882	82979012	0.934029	11	A	853_859_709	61_48_50	0	792_811_659	0	SRR3471111_SRR3471112_SRR3471113	ReoV.Infected	0.928487690504103_0.944121071012806_0.929478138222849
883	82981224	0.445194	11	A	1344_1293_1091	733_737_599	0	611_556_492	0	SRR3471111_SRR3471112_SRR3471113	ReoV.Infected	0.454613095238095_0.430007733952049_0.45096241979835
884	82981335	0.0552334	11	T	858_833_707	0	50_40_42	773_751_636	35_42_29	SRR3471111_SRR3471112_SRR3471113	ReoV.Infected	0.0582750582750583_0.0480192076830732_0.0594059405940594
885	82982506	0.439452	11	T	648_682_523	0_1	278_304_232	0_1	370_378_289	SRR3471111_SRR3471112_SRR3471113	ReoV.Infected	0.429012345679012_0.44574780058651_0.443594646271511
886	82987557	0.384283	11	T	234_255_172	0_1	94_110_55	0	140_145_116	SRR3471111_SRR3471112_SRR3471113	ReoV.Infected	0.401709401709402_0.431372549019608_0.319767441860465
887	82999420	0.983827	11	T	371	2	365	1	3	SRR3471111	ReoV.Infected	0.983827
888	82999557	0.430592	11	A	137_113	76_66	0	61_47	0	SRR3471111_SRR3471113	ReoV.Infected	0.445255474452555_0.415929203539823
889	83000997	0.987603	11	T	242	3	239	0	0	SRR3471111	ReoV.Infected	0.987603
890	83003238	0.0106667	11	T	375	0	4	366	5	SRR3471113	ReoV.Infected	0.0106667
891	83013060	0.985507	11	T	138	0	136	0	2	SRR3471111	ReoV.Infected	0.985507
892	83016811	0.92559	11	T	271_251_204	3_1_0	259_227_187	0	9_23_17	SRR3471111_SRR3471112_SRR3471113	ReoV.Infected	0.955719557195572_0.904382470119522_0.916666666666667
893	83020032	0.335854	11	A	369_376_310	231_253_215	0	138_123_95	0	SRR3471111_SRR3471112_SRR3471113	ReoV.Infected	0.373983739837398_0.327127659574468_0.306451612903226
894	83028343	0.0171417	11	T	1035_869	3_0	20_13	6_2	1006_854	SRR3471112_SRR3471113	ReoV.Infected	0.0193236714975845_0.0149597238204833
895	83028497	0.0818295	11	A	2662_2654	2446_2435	0	216_219	0	SRR3471111_SRR3471112	ReoV.Infected	0.0811419984973704_0.0825169555388093
896	83028500	0.0113208	11	T	2650	2394	30	3	223	SRR3471112	ReoV.Infected	0.0113208
897	83028548	0.823865	11	T	1898_1819_1693	2	1565_1495_1397	0	331_322_294	SRR3471111_SRR3471112_SRR3471113	ReoV.Infected	0.824552160168599_0.821880153930731_0.825162433549911
898	83028969	0.986908	11	T	1024_959	0	1010_947	0	14_12	SRR3471112_SRR3471113	ReoV.Infected	0.986328125_0.987486965589155
899	83035277	0.911164	11	T	126_140_100	0	116_125_92	0	10_14_8	SRR3471111_SRR3471112_SRR3471113	ReoV.Infected	0.920634920634921_0.892857142857143_0.92
900	83314744	0.216	8	T	125	0	27	0	98	SRR3471111	ReoV.Infected	0.216
901	83600962	0.966634	6	A	143_129	4_5	0	139_124	0	SRR3471111_SRR3471112	ReoV.Infected	0.972027972027972_0.961240310077519
902	84237192	0.0114286	12	T	175	0	2	0	173	SRR3471112	ReoV.Infected	0.0114286
903	84442163	0.422543	2	T	126_117_112	0	53_50_47	0	73_67_65	SRR3471111_SRR3471112_SRR3471113	ReoV.Infected	0.420634920634921_0.427350427350427_0.419642857142857
904	84471145	0.983051	11	A	118	2	0	116	0	SRR3471111	ReoV.Infected	0.983051
905	84957080	0.249718	1	T	129_117	0	36_27_28	0	93_90_89	SRR3471111_SRR3471112_SRR3471113	ReoV.Infected	0.27906976744186_0.230769230769231_0.239316239316239
906	84957504	0.258679	1	T	198_206_166	0	50_52_45	0	148_154_121	SRR3471111_SRR3471112_SRR3471113	ReoV.Infected	0.252525252525253_0.252427184466019_0.271084337349398
907	84964025	0.167771	1	T	192_176	0	31_34_29	0	161_158_147	SRR3471111_SRR3471112_SRR3471113	ReoV.Infected	0.161458333333333_0.177083333333333_0.164772727272727
908	84964255	0.124594	1	T	191_216_175	0	22_25	0_1	169_190_150	SRR3471111_SRR3471112_SRR3471113	ReoV.Infected	0.115183246073298_0.115740740740741_0.142857142857143
909	84970199	0.988304	8	A	171	0	0	169	2	SRR3471111	ReoV.Infected	0.988304
910	85012254	0.0303012	1	T	178_235	0	7_5	24_21	147_209	SRR3471112_SRR3471113	ReoV.Infected	0.0393258426966292_0.0212765957446809
911	85012265	0.532353	1	T	340	1	181	3	155	SRR3471113	ReoV.Infected	0.532353
912	85019547	0.0285714	8	T	140	0	4	0	136	SRR3471111	ReoV.Infected	0.0285714
913	85027080	0.37896	1	A	616_584_469	391_360_287	0	225_224_182	0	SRR3471111_SRR3471112_SRR3471113	ReoV.Infected	0.36525974025974_0.383561643835616_0.388059701492537
914	85028258	0.108108	1	A	111	99	0	12	0	SRR3471112	ReoV.Infected	0.108108
915	85037381	0.0526316	1	A	209	198	0	11	0	SRR3471111	ReoV.Infected	0.0526316
916	85038549	0.101695	1	T	118	0	12	0	106	SRR3471111	ReoV.Infected	0.101695
917	85040154	0.0365622	1	A	228_235	222_224	0	6_11	0	SRR3471111_SRR3471112	ReoV.Infected	0.0263157894736842_0.0468085106382979
918	85074489	0.0196078	8	A	102	99	0	2	1	SRR3471113	ReoV.Infected	0.0196078
919	85085142	0.0574375	1	T	171_188	0	6_15	0	165_173	SRR3471111_SRR3471112	ReoV.Infected	0.0350877192982456_0.0797872340425532
920	85096760	0.246703	1	T	137_119	2_0	25_37	0	110_82	SRR3471111_SRR3471112	ReoV.Infected	0.182481751824818_0.310924369747899
921	85100761	0.176991	1	A	113	93	0	20	0	SRR3471112	ReoV.Infected	0.176991
922	85105531	0.185109	1	T	277_253_243	0_1	58_49_37	0	219_203_206	SRR3471111_SRR3471112_SRR3471113	ReoV.Infected	0.209386281588448_0.193675889328063_0.152263374485597
923	85111483	0.29678	1	T	425_442_374	0	136_128_105	0	289_314_269	SRR3471111_SRR3471112_SRR3471113	ReoV.Infected	0.32_0.289592760180996_0.280748663101604
924	85112557	0.388259	1	T	385_358_310	0_1	150_132_126	0_1	235_225_183	SRR3471111_SRR3471112_SRR3471113	ReoV.Infected	0.38961038961039_0.368715083798883_0.406451612903226
925	85131913	0.922156	1	A	167	13	0	154	0	SRR3471111	ReoV.Infected	0.922156
926	85155565	0.344538	1	A	119	78	0	41	0	SRR3471113	ReoV.Infected	0.344538
927	85196267	0.0125786	13	T	159	0	2	0	157	SRR3471112	ReoV.Infected	0.0125786
928	85201220	0.45804	1	T	184_145	0	81_69	0	103_76	SRR3471111_SRR3471113	ReoV.Infected	0.440217391304348_0.475862068965517
929	85202495	0.235893	1	A	148_160_142	112_124_108	0	36_34	0	SRR3471111_SRR3471112_SRR3471113	ReoV.Infected	0.243243243243243_0.225_0.23943661971831
930	85203286	0.41	1	T	100	0	41	0	59	SRR3471112	ReoV.Infected	0.41
931	85206512	0.470754	1	T	192_209_177	0	86_100	0	106_109_91	SRR3471111_SRR3471112_SRR3471113	ReoV.Infected	0.447916666666667_0.478468899521531_0.485875706214689
932	85214081	0.269429	1	T	346_358_355	1_0	103_88_94	0	242_270_260	SRR3471111_SRR3471112_SRR3471113	ReoV.Infected	0.297687861271676_0.245810055865922_0.264788732394366
933	85214664	0.422348	1	T	578_597_492	0	240_261_204	0_2	338_334_288	SRR3471111_SRR3471112_SRR3471113	ReoV.Infected	0.41522491349481_0.437185929648241_0.414634146341463
934	85263320	0.0339426	8	A	383	366	2	13	2	SRR3471112	ReoV.Infected	0.0339426
935	85273466	0.0718954	1	T	153	0	11	0	142	SRR3471111	ReoV.Infected	0.0718954
936	85273467	0.132297	1	T	153_157_137	0	27_22_11	0	126_135	SRR3471111_SRR3471112_SRR3471113	ReoV.Infected	0.176470588235294_0.140127388535032_0.0802919708029197
937	85273474	0.133382	1	T	158_148	0	24_17	0	134_131	SRR3471111_SRR3471112	ReoV.Infected	0.151898734177215_0.114864864864865
938	85276491	0.1	1	T	110	0	11	0	99	SRR3471112	ReoV.Infected	0.1
939	85282786	0.128872	1	A	347_320_322	306_271_282	0	39_48_40	2_0	SRR3471111_SRR3471112_SRR3471113	ReoV.Infected	0.112391930835735_0.15_0.124223602484472
940	85290399	0.0114286	1	T	175	0	2	0	173	SRR3471113	ReoV.Infected	0.0114286
941	85290961	0.198413	1	T	126	0	25	0	101	SRR3471111	ReoV.Infected	0.198413
942	85298517	0.240604	1	T	115_118	0	30_26	0	85_92	SRR3471111_SRR3471112	ReoV.Infected	0.260869565217391_0.220338983050847
943	85305307	0.609524	1	T	105	0	64	0	41	SRR3471112	ReoV.Infected	0.609524
944	85484357	0.144779	1	A	488_491_409	418_419_350	0	70_72_59	0	SRR3471111_SRR3471112_SRR3471113	ReoV.Infected	0.14344262295082_0.146639511201629_0.144254278728606
945	85503931	0.401961	1	A	102	61	0	41	0	SRR3471111	ReoV.Infected	0.401961
946	85538028	0.115531	1	A	123_145	109_127	0	14_17	0_1	SRR3471111_SRR3471112	ReoV.Infected	0.113821138211382_0.117241379310345
947	85540282	0.01	1	A	100	73	0	1	26	SRR3471112	ReoV.Infected	0.01
948	85599105	0.321101	1	A	109	74	0	35	0	SRR3471112	ReoV.Infected	0.321101
949	85609011	0.15	1	T	100	0	15	0	85	SRR3471111	ReoV.Infected	0.15
950	85609023	0.17	1	T	100	0	17	0	83	SRR3471111	ReoV.Infected	0.17
951	85861294	0.620638	16	A	273_257_194	101_106_69	0	172_151_125	0	SRR3471111_SRR3471112_SRR3471113	ReoV.Infected	0.63003663003663_0.587548638132296_0.644329896907217
952	86194839	0.800429	15	T	120_113_108	8_16_6	99_85_89	2_1	11_12	SRR3471111_SRR3471112_SRR3471113	ReoV.Infected	0.825_0.752212389380531_0.824074074074074
953	86194944	0.988013	15	A	997_1004	7_10	0	987_990	3_4	SRR3471111_SRR3471112	ReoV.Infected	0.989969909729188_0.98605577689243
954	86334142	0.0258464	6	A	346_350	250_249	77_75	8_10	11_16	SRR3471111_SRR3471112	ReoV.Infected	0.023121387283237_0.0285714285714286
955	87459437	0.0118577	12	T	253	1	3	0	249	SRR3471113	ReoV.Infected	0.0118577
956	87931752	0.99	3	A	200	1	0	198	1	SRR3471111	ReoV.Infected	0.99
957	87939418	0.104788	3	A	258_273_212	230_249_187	0	28_24_25	0	SRR3471111_SRR3471112_SRR3471113	ReoV.Infected	0.108527131782946_0.0879120879120879_0.117924528301887
958	87980593	0.109941	11	T	214_232_202	0	25_23	0	189_209_179	SRR3471111_SRR3471112_SRR3471113	ReoV.Infected	0.116822429906542_0.0991379310344828_0.113861386138614
959	88082743	0.981481	11	T	108	1	106	0	1	SRR3471112	ReoV.Infected	0.981481
960	88171868	0.171531	8	A	193_185	156_157	0	37_28	0	SRR3471111_SRR3471112	ReoV.Infected	0.191709844559585_0.151351351351351
961	88210149	0.985994	11	T	357	0	352	0	5	SRR3471112	ReoV.Infected	0.985994
962	88263433	0.164123	1	T	227_209_174	0_1	42_27_31	0	185_181_143	SRR3471111_SRR3471112_SRR3471113	ReoV.Infected	0.185022026431718_0.129186602870813_0.17816091954023
963	88263559	0.111772	1	A	126_108	113_95	0	13	0	SRR3471111_SRR3471113	ReoV.Infected	0.103174603174603_0.12037037037037
964	88264748	0.165785	1	T	145_142_119	0_1	21_25	0	124_116_98	SRR3471111_SRR3471112_SRR3471113	ReoV.Infected	0.144827586206897_0.176056338028169_0.176470588235294
965	88264772	0.188698	1	A	145_152_126	123_97	0	22_28_29	0_1	SRR3471111_SRR3471112_SRR3471113	ReoV.Infected	0.151724137931034_0.184210526315789_0.23015873015873
966	88264854	0.207123	1	A	128_154_120	99_124_95	0	29_30_24	0_1	SRR3471111_SRR3471112_SRR3471113	ReoV.Infected	0.2265625_0.194805194805195_0.2
967	88266561	0.147772	1	A	123_108	106_98_97	0	17_25_11	0	SRR3471111_SRR3471112_SRR3471113	ReoV.Infected	0.138211382113821_0.203252032520325_0.101851851851852
968	88266616	0.188867	1	T	109_106_115	0	25_21_16	0	84_85_99	SRR3471111_SRR3471112_SRR3471113	ReoV.Infected	0.229357798165138_0.19811320754717_0.139130434782609
969	88272730	0.309266	1	A	284_289_281	196_200_188	1_0	86_92	1_2	SRR3471111_SRR3471112_SRR3471113	ReoV.Infected	0.302816901408451_0.29757785467128_0.327402135231317
970	88277238	0.46732	1	T	612	1	286	0	325	SRR3471111	ReoV.Infected	0.46732
971	88277475	0.493139	1	A	310_268	150_142	0	160_126	0	SRR3471111_SRR3471113	ReoV.Infected	0.516129032258065_0.470149253731343
972	88277507	0.165004	1	A	156_176_142	130_143_122	0	26_33_20	0	SRR3471111_SRR3471112_SRR3471113	ReoV.Infected	0.166666666666667_0.1875_0.140845070422535
973	88343686	0.154461	11	T	108_132	0	17_20	0	91_112	SRR3471111_SRR3471112	ReoV.Infected	0.157407407407407_0.151515151515152
974	88343735	0.141003	11	T	150_103	5_0	19_16	2_0	124_87	SRR3471112_SRR3471113	ReoV.Infected	0.126666666666667_0.155339805825243
975	88453902	0.133984	9	T	124_114	0	18_14	0	106_100	SRR3471112_SRR3471113	ReoV.Infected	0.145161290322581_0.12280701754386
976	88712665	0.140973	3	T	183_161	0	30_19	0	153_142	SRR3471111_SRR3471113	ReoV.Infected	0.163934426229508_0.118012422360248
977	88821417	0.989717	3	A	389	4	0	385	0	SRR3471111	ReoV.Infected	0.989717
978	88924228	0.984615	11	T	130	0	128	1	1	SRR3471113	ReoV.Infected	0.984615
979	89415530	0.0967932	3	A	150_158	139_138	0	11_19	0_1	SRR3471111_SRR3471112	ReoV.Infected	0.0733333333333333_0.120253164556962
980	90000487	0.192426	3	A	303_272	249_211	1	52_58	1_2	SRR3471111_SRR3471113	ReoV.Infected	0.171617161716172_0.213235294117647
981	90285066	0.299435	5	A	286_277_282	188_184_219	0	97_93_63	1_0	SRR3471111_SRR3471112_SRR3471113	ReoV.Infected	0.339160839160839_0.335740072202166_0.223404255319149
982	90359704	0.0103093	3	A	194	109	82	2	1	SRR3471112	ReoV.Infected	0.0103093
983	90744885	0.0246914	X	T	162	0	4	0	158	SRR3471111	ReoV.Infected	0.0246914
984	90793445	0.852941	Y	T	102	0	87	0	15	SRR3471111	ReoV.Infected	0.852941
985	90806582	0.0383013	Y	A	218_163	212_155	0	6_8	0	SRR3471112_SRR3471113	ReoV.Infected	0.0275229357798165_0.049079754601227
986	90861745	0.235294	1	A	102	78	0	24	0	SRR3471112	ReoV.Infected	0.235294
987	90886465	0.182692	1	A	104	85	0	19	0	SRR3471112	ReoV.Infected	0.182692
988	91097728	0.115044	10	A	113	100	0	13	0	SRR3471113	ReoV.Infected	0.115044
989	91097742	0.148931	10	A	142_108	126_88	0	16_20	0	SRR3471111_SRR3471113	ReoV.Infected	0.112676056338028_0.185185185185185
990	91305449	0.0423915	1	T	168_183_147	3_1_0	9_6	1_0_2	155_176_139	SRR3471111_SRR3471112_SRR3471113	ReoV.Infected	0.0535714285714286_0.0327868852459016_0.0408163265306122
991	91660295	0.391626	16	T	406	0	159	2	245	SRR3471112	ReoV.Infected	0.391626
992	91695268	0.0974026	16	A	154	137	1	15	1	SRR3471111	ReoV.Infected	0.0974026
993	91758167	0.162143	6	A	296_276_217	245_230_185	0	51_46_32	0	SRR3471111_SRR3471112_SRR3471113	ReoV.Infected	0.172297297297297_0.166666666666667_0.147465437788018
994	93273483	0.245992	5	A	292_254_280	220_190_211	0	71_64_68	1_0	SRR3471111_SRR3471112_SRR3471113	ReoV.Infected	0.243150684931507_0.251968503937008_0.242857142857143
995	93440783	0.0769231	1	T	494	0	38	0	456	SRR3471112	ReoV.Infected	0.0769231
996	93508882	0.14415	1	A	218_236_246	185_208_205	0	33_27_41	0_1	SRR3471111_SRR3471112_SRR3471113	ReoV.Infected	0.151376146788991_0.114406779661017_0.166666666666667
997	93509088	0.290163	1	A	523_521_439	391_358_305	0	132_163_134	0	SRR3471111_SRR3471112_SRR3471113	ReoV.Infected	0.252390057361377_0.312859884836852_0.305239179954442
998	93509108	0.107188	1	A	793	708	0	85	0	SRR3471113	ReoV.Infected	0.107188
999	93861230	0.984615	10	A	130	1	0	128	1	SRR3471112	ReoV.Infected	0.984615
1000	93861231	0.984615	10	A	130	2	0	128	0	SRR3471113	ReoV.Infected	0.984615
1001	94087654	0.271028	4	T	107	0	29	0	78	SRR3471111	ReoV.Infected	0.271028
1002	94087790	0.985075	4	A	134	2	0	132	0	SRR3471111	ReoV.Infected	0.985075
1003	94179295	0.0182232	8	T	439	12	8	2	417	SRR3471111	ReoV.Infected	0.0182232
1004	94217784	0.988	11	A	250	3	0	247	0	SRR3471111	ReoV.Infected	0.988
1005	94499076	0.0183486	16	T	109	0	2	0	107	SRR3471113	ReoV.Infected	0.0183486
1006	94585460	0.0429825	15	A	150_133	143_126	1_0	5_7	1_0	SRR3471111_SRR3471113	ReoV.Infected	0.0333333333333333_0.0526315789473684
1007	94666097	0.0121581	16	T	329	0	4	0	325	SRR3471112	ReoV.Infected	0.0121581
1008	95748269	0.0277778	8	A	216	209	1	6	0	SRR3471111	ReoV.Infected	0.0277778
1009	95835659	0.0135135	3	A	370	364	1	5	0	SRR3471112	ReoV.Infected	0.0135135
1010	95874427	0.0190476	9	T	105	0	2	0	103	SRR3471113	ReoV.Infected	0.0190476
1011	96023962	0.149884	10	T	1172_1209_980	1_0	164_182_156	0	1007_1027_824	SRR3471111_SRR3471112_SRR3471113	ReoV.Infected	0.139931740614334_0.150537634408602_0.159183673469388
1012	96414488	0.46039	15	T	110_105	0	51_48	0	59_57	SRR3471111_SRR3471113	ReoV.Infected	0.463636363636364_0.457142857142857
1013	96896299	0.0143885	9	A	139	137	0	2	0	SRR3471112	ReoV.Infected	0.0143885
1014	97778278	0.0262418	11	T	3201	57	84	39	3021	SRR3471112	ReoV.Infected	0.0262418
1015	97778279	0.029198	11	T	3380_3337	48_43	89_107	20_27	3223_3160	SRR3471111_SRR3471112	ReoV.Infected	0.0263313609467456_0.0320647287983218
1016	97788946	0.963636	7	A	110	4	0	106	0	SRR3471111	ReoV.Infected	0.963636
1017	98010701	0.418776	16	T	172_152_124	0	83_60_47	0	89_92_77	SRR3471111_SRR3471112_SRR3471113	ReoV.Infected	0.482558139534884_0.394736842105263_0.379032258064516
1018	98028385	0.314358	11	T	7928_6732	17_20	2436_2164	49_20	5426_4528	SRR3471111_SRR3471113	ReoV.Infected	0.307265388496468_0.321449792038027
1019	98065863	0.223022	16	A	139	108	0	31	0	SRR3471111	ReoV.Infected	0.223022
1020	98065898	0.818966	16	T	116	0	95	0	21	SRR3471111	ReoV.Infected	0.818966
1021	98621003	0.0196078	12	T	102	0	2	0	100	SRR3471112	ReoV.Infected	0.0196078
1022	98662303	0.816879	2	A	2022_2054_1707	318_321_233	18_17_19	1629_1681_1411	56_34_44	SRR3471111_SRR3471112_SRR3471113	ReoV.Infected	0.805637982195846_0.81840311587147_0.826596367896895
1023	98662876	0.105121	2	T	371	8	39	73	251	SRR3471111	ReoV.Infected	0.105121
1024	98666664	0.0235293	2	A	1317_1211	646_522	478_512	25_34	168_143	SRR3471111_SRR3471113	ReoV.Infected	0.0189825360668185_0.0280759702725021
1025	98667231	0.0133987	2	T	4426_4589_3591	587_615_491	50_70_49	12_15_8	3776_3887_3043	SRR3471111_SRR3471112_SRR3471113	ReoV.Infected	0.0112968820605513_0.0152538679450861_0.01364522417154
1026	98667259	0.36145	2	A	3225_3455_2912	2032_2157_1817	13_18	1157_1254_1056	23_25_21	SRR3471111_SRR3471112_SRR3471113	ReoV.Infected	0.358759689922481_0.362952243125904_0.362637362637363
1027	98667285	0.0119379	2	T	2513	6	30	1	2476	SRR3471113	ReoV.Infected	0.0119379
1028	98850113	0.0128205	13	T	234	0	3	1	230	SRR3471112	ReoV.Infected	0.0128205
1029	98950757	0.908553	15	A	1033_1073_916	104_102_72	0	929_971_844	0	SRR3471111_SRR3471112_SRR3471113	ReoV.Infected	0.899322362052275_0.904939422180801_0.921397379912664
1030	98951000	0.873729	15	T	473_494_405	0	417_430_352	0	56_64_53	SRR3471111_SRR3471112_SRR3471113	ReoV.Infected	0.881606765327696_0.870445344129555_0.869135802469136
1031	99034486	0.0441558	15	T	385	0	17	1	367	SRR3471111	ReoV.Infected	0.0441558
1032	99037508	0.980174	15	T	331_330_302	0	324_325_295	0	7_5	SRR3471111_SRR3471112_SRR3471113	ReoV.Infected	0.978851963746224_0.984848484848485_0.97682119205298
1033	99408554	0.986842	15	T	152	0	150	0	0	SRR3471111	ReoV.Infected	0.986842
1034	99424437	0.168783	13	A	491_425_365	403_357_304	0	88_68_61	0	SRR3471111_SRR3471112_SRR3471113	ReoV.Infected	0.179226069246436_0.16_0.167123287671233
1035	99537706	0.05	9	A	100	95	0	5	0	SRR3471111	ReoV.Infected	0.05
1036	99645564	0.478992	12	A	119	62	0	57	0	SRR3471111	ReoV.Infected	0.478992
1037	99945454	0.978938	7	T	159_172	0_3	156_168	0	3_1	SRR3471111_SRR3471112	ReoV.Infected	0.981132075471698_0.976744186046512
1038	100097408	0.165413	10	T	227_251_202	0	29_49_35	0_1	198_201_167	SRR3471111_SRR3471112_SRR3471113	ReoV.Infected	0.127753303964758_0.195219123505976_0.173267326732673
1039	100207186	0.106557	12	A	122	109	0	13	0	SRR3471111	ReoV.Infected	0.106557
1040	100474394	0.0702241	10	T	111_117	3	8	0_1	100_105	SRR3471111_SRR3471112	ReoV.Infected	0.0720720720720721_0.0683760683760684
1041	101053543	0.385326	12	T	130_136_135	0	38_55_62	0	92_81_73	SRR3471111_SRR3471112_SRR3471113	ReoV.Infected	0.292307692307692_0.404411764705882_0.459259259259259
1042	101154722	0.965217	7	A	115	4	0	111	0	SRR3471112	ReoV.Infected	0.965217
1043	102019790	0.934308	7	T	152_167_122	0	146_153_113	0	6_14_9	SRR3471111_SRR3471112_SRR3471113	ReoV.Infected	0.960526315789474_0.916167664670659_0.926229508196721
1044	102163662	0.200103	11	T	428_436_352	0	91_63	0	337_345_289	SRR3471111_SRR3471112_SRR3471113	ReoV.Infected	0.212616822429907_0.208715596330275_0.178977272727273
1045	102563281	0.0184805	7	T	487	3	9	1	474	SRR3471112	ReoV.Infected	0.0184805
1046	102724600	0.987342	X	T	158	0	156	0	2	SRR3471113	ReoV.Infected	0.987342
1047	102901278	0.0245911	2	A	176_189	172_183	0	4_5	0_1	SRR3471111_SRR3471112	ReoV.Infected	0.0227272727272727_0.0264550264550265
1048	103046105	0.542636	3	T	129	0	70	0	59	SRR3471112	ReoV.Infected	0.542636
1049	103066090	0.177887	3	A	453_430_419	365_360_345	0	88_70_74	0	SRR3471111_SRR3471112_SRR3471113	ReoV.Infected	0.194260485651214_0.162790697674419_0.176610978520286
1050	103086023	0.0436893	9	T	206	0	9	1	196	SRR3471111	ReoV.Infected	0.0436893
1051	103343623	0.37693	9	T	310_306_249	0_1	101_105_115	1_2	208_199_132	SRR3471111_SRR3471112_SRR3471113	ReoV.Infected	0.325806451612903_0.343137254901961_0.461847389558233
1052	103564755	0.0142857	4	A	210	206	0	3	1	SRR3471113	ReoV.Infected	0.0142857
1053	104342516	0.0196078	X	A	102	100	0	2	0	SRR3471112	ReoV.Infected	0.0196078
1054	104472620	0.939339	7	T	705_702_635	0	668_673_579	1_0	36_29_56	SRR3471111_SRR3471112_SRR3471113	ReoV.Infected	0.947517730496454_0.958689458689459_0.911811023622047
1055	104504977	0.19372	5	A	115_117	96_90	0	19_26	0_1	SRR3471112_SRR3471113	ReoV.Infected	0.165217391304348_0.222222222222222
1056	104504979	0.19469	5	A	113	91	0	22	0	SRR3471112_SRR3471113	ReoV.Infected	0.19469
1057	104715999	0.941218	14	A	198_189_168	9_10_5	0	186_175_161	3_4_2	SRR3471111_SRR3471112_SRR3471113	ReoV.Infected	0.939393939393939_0.925925925925926_0.958333333333333
1058	104796831	0.0114943	3	A	174	172	0	2	0	SRR3471112	ReoV.Infected	0.0114943
1059	104812583	0.164557	3	T	158	1	26	0	131	SRR3471112	ReoV.Infected	0.164557
1060	105006827	0.0114613	2	T	349	0	4	0	345	SRR3471112	ReoV.Infected	0.0114613
1061	105083579	0.246274	5	T	577_620_499	0_1	146_167_108	0	431_451_390	SRR3471111_SRR3471112_SRR3471113	ReoV.Infected	0.253032928942808_0.269354838709677_0.216432865731463
1062	105125588	0.647059	5	A	119	42	0	77	0	SRR3471112	ReoV.Infected	0.647059
1063	105272612	0.0294118	5	A	102	98	0	3	1	SRR3471112	ReoV.Infected	0.0294118
1064	105274743	0.986935	5	A	378_310	5_4	0	373_306	0	SRR3471112_SRR3471113	ReoV.Infected	0.986772486772487_0.987096774193548
1065	105827476	0.883291	7	A	993_1002_841	113_125_93	0	880_876_748	0_1	SRR3471111_SRR3471112_SRR3471113	ReoV.Infected	0.886203423967774_0.874251497005988_0.889417360285375
1066	105900647	0.112987	7	T	1064_1216_957	2_1_0	130_134_102	0_1	932_1079_854	SRR3471111_SRR3471112_SRR3471113	ReoV.Infected	0.12218045112782_0.110197368421053_0.106583072100313
1067	106126485	0.19802	X	A	101	81	0	20	0	SRR3471111	ReoV.Infected	0.19802
1068	106126662	0.215394	X	A	101_104	73_87	0	27_17	0	SRR3471111_SRR3471112	ReoV.Infected	0.267326732673267_0.163461538461538
1069	106157972	0.0279622	7	A	817_791	782_751	6_9	24_21	5_10	SRR3471111_SRR3471112	ReoV.Infected	0.02937576499388_0.0265486725663717
1070	106159192	0.0186729	7	A	303_285	294_277	2_1	6_5	1_2	SRR3471111_SRR3471113	ReoV.Infected	0.0198019801980198_0.0175438596491228
1071	106159802	0.0223589	7	A	1789	1744	2	40	3	SRR3471112	ReoV.Infected	0.0223589
1072	106161871	0.0306604	7	A	424	389	5	13	17	SRR3471111	ReoV.Infected	0.0306604
1073	106162064	0.130934	7	T	1502_1606_1445	0_3_2	191_211_194	0	1311_1392_1249	SRR3471111_SRR3471112_SRR3471113	ReoV.Infected	0.127163781624501_0.131382316313823_0.134256055363322
1074	106163093	0.201367	7	T	1089_1099_928	0_1	212_206	1_0	875_892_722	SRR3471111_SRR3471112_SRR3471113	ReoV.Infected	0.194674012855831_0.187443130118289_0.22198275862069
1075	106164601	0.012568	7	A	972_796	958_779	3	11	0_3	SRR3471111_SRR3471113	ReoV.Infected	0.0113168724279835_0.0138190954773869
1076	106324669	0.0339506	7	A	324	307	3	11	3	SRR3471113	ReoV.Infected	0.0339506
1077	106505618	0.91228	7	A	233_204_184	20_14	0	213_190_164	0	SRR3471111_SRR3471112_SRR3471113	ReoV.Infected	0.914163090128755_0.931372549019608_0.891304347826087
1078	107279092	0.0338479	3	T	628_538	3_5	18_21	1_2	606_510	SRR3471111_SRR3471113	ReoV.Infected	0.0286624203821656_0.0390334572490706
1079	107371341	0.254615	8	A	121_107	82_87	0	39_20	0	SRR3471111_SRR3471112	ReoV.Infected	0.322314049586777_0.186915887850467
1080	107627451	0.0192308	11	T	104	0	2	0	102	SRR3471111	ReoV.Infected	0.0192308
1081	107754340	0.155189	3	A	124_115	106_96	0	18_19	0	SRR3471111_SRR3471112	ReoV.Infected	0.145161290322581_0.165217391304348
1082	108247463	0.0153846	4	A	130	126	0	2	2	SRR3471112	ReoV.Infected	0.0153846
1083	108337130	0.391742	9	A	273_310_246	162_199_145	0	111_101	0	SRR3471111_SRR3471112_SRR3471113	ReoV.Infected	0.406593406593407_0.358064516129032_0.410569105691057
1084	108686863	0.529825	3	T	211_192_173	0_1	109_105_91	0	102_86_82	SRR3471111_SRR3471112_SRR3471113	ReoV.Infected	0.516587677725118_0.546875_0.526011560693642
1085	108822725	0.208655	6	A	362_354_313	289_266_258	0	73_88_55	0	SRR3471111_SRR3471112_SRR3471113	ReoV.Infected	0.201657458563536_0.248587570621469_0.175718849840256
1086	109011770	0.986263	11	T	319_339	5_2	314_335	0_1	0_1	SRR3471111_SRR3471112	ReoV.Infected	0.984326018808777_0.988200589970501
1087	109011783	0.987288	11	A	330_352_273	1_2_3	2_0	326_348_269	1_2	SRR3471111_SRR3471112_SRR3471113	ReoV.Infected	0.987878787878788_0.988636363636364_0.985347985347985
1088	109011784	0.983774	11	T	330_352_273	2_3	326_343_270	0_2	2_4_1	SRR3471111_SRR3471112_SRR3471113	ReoV.Infected	0.987878787878788_0.974431818181818_0.989010989010989
1089	109011936	0.98394	11	T	1247_994	16_1	1222_982	0	9_11	SRR3471111_SRR3471113	ReoV.Infected	0.979951884522855_0.987927565392354
1090	109011942	0.970013	11	T	1253_1244_998	4_8_2	1220_1201_969	1_0	28_34_27	SRR3471111_SRR3471112_SRR3471113	ReoV.Infected	0.97366320830008_0.965434083601286_0.970941883767535
1091	109011968	0.95945	11	A	217_199_136	6_8	0	211_192_128	0_1	SRR3471111_SRR3471112_SRR3471113	ReoV.Infected	0.972350230414747_0.964824120603015_0.941176470588235
1092	109011999	0.982656	11	A	291_191	4_2	0_1	287_187	0_1	SRR3471112_SRR3471113	ReoV.Infected	0.986254295532646_0.979057591623037
1093	109012019	0.950289	11	A	381_361_248	16_12_15	0	362_347_233	3_2_0	SRR3471111_SRR3471112_SRR3471113	ReoV.Infected	0.950131233595801_0.961218836565097_0.939516129032258
1094	109012035	0.785494	11	T	279_263_186	23_21_6	208_213_149	0_2	48_29	SRR3471111_SRR3471112_SRR3471113	ReoV.Infected	0.745519713261649_0.809885931558935_0.801075268817204
1095	109012050	0.669091	11	T	264_247_179	35_36_9	166_168_125	3_1	60_42_44	SRR3471111_SRR3471112_SRR3471113	ReoV.Infected	0.628787878787879_0.680161943319838_0.698324022346369
1096	109057745	0.980392	2	T	102	1	100	0	1	SRR3471113	ReoV.Infected	0.980392
1097	109454050	0.151394	4	T	194_231_172	0	28_38_25	0	166_193_147	SRR3471111_SRR3471112_SRR3471113	ReoV.Infected	0.144329896907216_0.164502164502165_0.145348837209302
1098	110202817	0.266574	5	A	244_277_232	174_203_175	0	70_74_57	0	SRR3471111_SRR3471112_SRR3471113	ReoV.Infected	0.286885245901639_0.267148014440433_0.245689655172414
1099	110618524	0.140896	12	A	634_685_517	552_598_431	0	82_87_86	0	SRR3471111_SRR3471112_SRR3471113	ReoV.Infected	0.129337539432177_0.127007299270073_0.166344294003868
1100	110794894	0.981308	12	A	107	0	0	105	2	SRR3471111	ReoV.Infected	0.981308
1101	110814567	0.0918247	8	A	233_186	202_169	4_1	24_15	3_1	SRR3471112_SRR3471113	ReoV.Infected	0.103004291845494_0.0806451612903226
1102	110814603	0.0675676	7	T	148	0	10	0	138	SRR3471112	ReoV.Infected	0.0675676
1103	110939243	0.127168	10	T	173	0	22	1	150	SRR3471112	ReoV.Infected	0.127168
1104	111386796	0.106036	5	A	613	548	0	65	0	SRR3471113	ReoV.Infected	0.106036
1105	111807748	0.0534351	4	T	131	0	7	0	124	SRR3471111	ReoV.Infected	0.0534351
1106	112745151	0.115385	12	A	104	92	0	12	0	SRR3471112	ReoV.Infected	0.115385
1107	113391641	0.104762	6	A	105	94	0	11	0	SRR3471111	ReoV.Infected	0.104762
1108	114688841	0.984962	9	T	133	1	131	0	1	SRR3471113	ReoV.Infected	0.984962
1109	115210206	0.0180018	10	A	461_435	455_424	0_1	6_10	0	SRR3471111_SRR3471112	ReoV.Infected	0.0130151843817787_0.0229885057471264
1110	115775773	0.113612	4	A	446_409	397_361	0	49_48	0	SRR3471112_SRR3471113	ReoV.Infected	0.109865470852018_0.117359413202934
1111	116370840	0.222642	12	T	319_297_281	0	71_53_75	0_1	248_243_206	SRR3471111_SRR3471112_SRR3471113	ReoV.Infected	0.22257053291536_0.178451178451178_0.266903914590747
1112	116632183	0.0183486	10	T	109	0	2	0	107	SRR3471111	ReoV.Infected	0.0183486
1113	118128980	0.0969163	6	A	227	182	3	22	20	SRR3471111	ReoV.Infected	0.0969163
1114	119105340	0.264286	2	T	141_166_137	0	35_48	0	106_118_102	SRR3471111_SRR3471112_SRR3471113	ReoV.Infected	0.24822695035461_0.289156626506024_0.255474452554745
1115	119353660	0.486486	6	A	111	57	0	54	0	SRR3471112	ReoV.Infected	0.486486
1116	119398964	0.190849	11	T	125_148_106	0	24_27_21	0	101_121_85	SRR3471111_SRR3471112_SRR3471113	ReoV.Infected	0.192_0.182432432432432_0.19811320754717
1117	120134558	0.730539	4	A	167	45	0	122	0	SRR3471113	ReoV.Infected	0.730539
1118	120508392	0.980392	2	T	102	0	100	1	1	SRR3471111	ReoV.Infected	0.980392
1119	120541304	0.0318182	4	T	110	1_0	2_5	0	107_105	SRR3471112_SRR3471113	ReoV.Infected	0.0181818181818182_0.0454545454545455
1120	120579091	0.161776	11	T	353_347_332	0	50_67	0	303_280_282	SRR3471111_SRR3471112_SRR3471113	ReoV.Infected	0.141643059490085_0.193083573487032_0.150602409638554
1121	121147596	0.39945	4	T	175_136_114	0	66_58_45	0	109_78_69	SRR3471111_SRR3471112_SRR3471113	ReoV.Infected	0.377142857142857_0.426470588235294_0.394736842105263
1122	121238605	0.243259	6	T	174_181_141	0	50_39_32	0	124_142_109	SRR3471111_SRR3471112_SRR3471113	ReoV.Infected	0.28735632183908_0.215469613259669_0.226950354609929
1123	121249888	0.330204	3	T	145_181_123	28_29_17	52_57_39	5_3_2	59_88_65	SRR3471111_SRR3471112_SRR3471113	ReoV.Infected	0.358620689655172_0.314917127071823_0.317073170731707
1124	121440776	0.0192308	9	T	104	0	2	0	102	SRR3471111	ReoV.Infected	0.0192308
1125	121467066	0.980769	2	T	104	1	102	0	1	SRR3471111	ReoV.Infected	0.980769
1126	121567718	0.123217	5	A	138_141_109	103_107_90	8_6_3	14_21_13	13_7_3	SRR3471111_SRR3471112_SRR3471113	ReoV.Infected	0.101449275362319_0.148936170212766_0.119266055045872
1127	122168976	0.0454545	7	T	176	2	8	0	166	SRR3471111	ReoV.Infected	0.0454545
1128	122357239	0.972861	1	A	2232_2186_1219	35_34_12	42_18_8	2152_2133_1193	3_1_6	SRR3471111_SRR3471112_SRR3471113	ReoV.Infected	0.96415770609319_0.975754803293687_0.978671041837572
1129	122357244	0.96138	1	T	2105_2064	60_54	2024_1984	8_5	13_20	SRR3471111_SRR3471112	ReoV.Infected	0.961520190023753_0.961240310077519
1130	122380928	0.0190476	9	T	105	22	2	0	81	SRR3471111	ReoV.Infected	0.0190476
1131	122578496	0.134337	6	T	180_206_136	0_1	26_18	0	154_179_118	SRR3471111_SRR3471112_SRR3471113	ReoV.Infected	0.144444444444444_0.12621359223301_0.132352941176471
1132	123462100	0.0707687	9	A	8855_8844_7305	5394_5504_4449	616_622_540	655_583_529	2029_1977_1634	SRR3471111_SRR3471112_SRR3471113	ReoV.Infected	0.0739695087521174_0.0659203980099503_0.0724161533196441
1133	124269291	0.728936	9	A	151_171_127	50_38_33	0	101_133_94	0	SRR3471111_SRR3471112_SRR3471113	ReoV.Infected	0.66887417218543_0.777777777777778_0.740157480314961
1134	124269513	0.169334	9	A	141_109	123_86	0	18_23	0	SRR3471112_SRR3471113	ReoV.Infected	0.127659574468085_0.211009174311927
1135	124269668	0.153617	9	T	135_155_106	0_1	21_18	0	114_133_88	SRR3471111_SRR3471112_SRR3471113	ReoV.Infected	0.155555555555556_0.135483870967742_0.169811320754717
1136	124269670	0.155464	9	T	135_156_106	0	21_22_18	0	114_134_88	SRR3471111_SRR3471112_SRR3471113	ReoV.Infected	0.155555555555556_0.141025641025641_0.169811320754717
1137	124269918	0.345133	9	A	113	74	0	39	0	SRR3471111	ReoV.Infected	0.345133
1138	124385764	0.0271739	3	A	368	221	129	10	8	SRR3471113	ReoV.Infected	0.0271739
1139	124898359	0.0178571	8	A	112	110	0	2	0	SRR3471111	ReoV.Infected	0.0178571
1140	125306590	0.046729	6	T	107	0	5	1	101	SRR3471112	ReoV.Infected	0.046729
1141	126830192	0.241386	2	A	375_439_365	288_336_270	0	87_103_94	0_1	SRR3471111_SRR3471112_SRR3471113	ReoV.Infected	0.232_0.234624145785877_0.257534246575342
1142	127047352	0.137931	10	A	116	99	1	16	0	SRR3471112	ReoV.Infected	0.137931
1143	127793380	0.0145985	1	A	137	135	0	2	0	SRR3471113	ReoV.Infected	0.0145985
1144	127807990	0.323912	3	T	139_124_118	0	43_38_42	0	96_86_76	SRR3471111_SRR3471112_SRR3471113	ReoV.Infected	0.309352517985612_0.306451612903226_0.355932203389831
1145	128273352	0.221929	10	T	111_123	2	24_28	0	85_93	SRR3471111_SRR3471112	ReoV.Infected	0.216216216216216_0.227642276422764
1146	128350518	0.0241546	10	T	207	0	5	3	199	SRR3471112	ReoV.Infected	0.0241546
1147	128353465	0.02	1	T	200	5	4	7	184	SRR3471111	ReoV.Infected	0.02
1148	128372154	0.031746	1	A	189	180	0	6	3	SRR3471113	ReoV.Infected	0.031746
1149	128520951	0.924432	1	T	299_274	5_2	280_250	0	14_22	SRR3471112_SRR3471113	ReoV.Infected	0.936454849498328_0.912408759124088
1150	128624553	0.0578871	10	T	130_158	0	6_11	0	124_147	SRR3471111_SRR3471112	ReoV.Infected	0.0461538461538462_0.069620253164557
1151	128752175	0.415664	4	A	106_116	59_71	0	47_45	0	SRR3471111_SRR3471112	ReoV.Infected	0.443396226415094_0.387931034482759
1152	129023465	0.105366	5	A	233_199	212_175	0	21_24	0	SRR3471112_SRR3471113	ReoV.Infected	0.0901287553648069_0.120603015075377
1153	129600433	0.985714	4	A	140	0	0	138	2	SRR3471111	ReoV.Infected	0.985714
1154	129623850	0.983871	5	T	124	0	122	0	2	SRR3471111	ReoV.Infected	0.983871
1155	129715087	0.122137	4	T	131	0	16	0	115	SRR3471113	ReoV.Infected	0.122137
1156	129849510	0.111747	4	T	107_116	1	11_14	1	94_100	SRR3471111_SRR3471112	ReoV.Infected	0.102803738317757_0.120689655172414
1157	130834500	0.657658	7	T	111	0	73	2	36	SRR3471113	ReoV.Infected	0.657658
1158	130834545	0.988506	7	A	7743	37	6	7654	46	SRR3471111	ReoV.Infected	0.988506
1159	130834599	0.981947	7	A	1524_1448_1258	13_17_14	4_0	1498_1415_1240	6_14_4	SRR3471111_SRR3471112_SRR3471113	ReoV.Infected	0.982939632545932_0.977209944751381_0.985691573926868
1160	131322988	0.102564	3	A	156	134	2	16	4	SRR3471111	ReoV.Infected	0.102564
1161	131934855	0.137253	1	T	415_326	18_4	63_40	17	317_265	SRR3471111_SRR3471113	ReoV.Infected	0.151807228915663_0.122699386503067
1162	132494116	0.191667	1	T	120	0	23	0	97	SRR3471111	ReoV.Infected	0.191667
1163	133107217	0.982143	6	A	112	1	0	110	1	SRR3471113	ReoV.Infected	0.982143
1164	133584563	0.134403	X	T	205_224_176	0_1	26_25_29	0	179_198_147	SRR3471111_SRR3471112_SRR3471113	ReoV.Infected	0.126829268292683_0.111607142857143_0.164772727272727
1165	134289412	0.0175439	5	T	114	0	2	0	112	SRR3471113	ReoV.Infected	0.0175439
1166	134803948	0.977778	2	A	135	3	0	132	0	SRR3471111	ReoV.Infected	0.977778
1167	134924475	0.0109489	4	T	274	5	3	4	262	SRR3471113	ReoV.Infected	0.0109489
1168	135349306	0.140221	6	A	271	233	0	38	0	SRR3471111	ReoV.Infected	0.140221
1169	135465930	0.132695	3	A	218_138	187_121	0	31_17	0	SRR3471111_SRR3471113	ReoV.Infected	0.142201834862385_0.123188405797101
1170	135864698	0.100917	4	A	218	196	0	22	0	SRR3471113	ReoV.Infected	0.100917
1171	135909342	0.383567	5	T	179_218_173	0	73_75_69	0	106_143_104	SRR3471111_SRR3471112_SRR3471113	ReoV.Infected	0.407821229050279_0.344036697247706_0.398843930635838
1172	136246898	0.803915	X	A	799_790_649	168_152_118	0_1	629_637_531	1_0	SRR3471111_SRR3471112_SRR3471113	ReoV.Infected	0.787234042553192_0.806329113924051_0.818181818181818
1173	137529889	0.0173913	5	T	115	0	2	0	113	SRR3471112	ReoV.Infected	0.0173913
1174	138206124	0.985612	4	A	139	2	0	137	0	SRR3471112	ReoV.Infected	0.985612
1175	138486875	0.111111	1	T	117	0	13	1	103	SRR3471113	ReoV.Infected	0.111111
1176	139753977	0.981818	X	A	110	0	0	108	2	SRR3471112	ReoV.Infected	0.981818
1177	140652358	0.135753	6	A	360_310	307_314_269	0	53_46_41	0	SRR3471111_SRR3471112_SRR3471113	ReoV.Infected	0.147222222222222_0.127777777777778_0.132258064516129
1178	142623819	0.661138	3	A	439_469_400	149_155_136	0	288_313_264	2_1_0	SRR3471111_SRR3471112_SRR3471113	ReoV.Infected	0.656036446469248_0.667377398720682_0.66
1179	142669235	0.117297	5	A	127_121	114_105	0	13_16	0	SRR3471111_SRR3471112	ReoV.Infected	0.102362204724409_0.132231404958678
1180	142731531	0.0137795	5	T	508	2	7	144	355	SRR3471111	ReoV.Infected	0.0137795
1181	144540438	0.175084	2	A	172_131_126	138_112_103	0	34_19_23	0	SRR3471111_SRR3471112_SRR3471113	ReoV.Infected	0.197674418604651_0.145038167938931_0.182539682539683
1182	144687586	0.208328	3	T	129_138_102	0_1	28_36_15	0	101_87	SRR3471111_SRR3471112_SRR3471113	ReoV.Infected	0.217054263565891_0.260869565217391_0.147058823529412
1183	145131381	0.0486027	5	T	823	11	40	5	767	SRR3471111	ReoV.Infected	0.0486027
1184	145537539	0.480458	4	T	150_131	1_0	72_63	0	77_68	SRR3471112_SRR3471113	ReoV.Infected	0.48_0.480916030534351
1185	146109768	0.985185	6	T	135	0	133	0	2	SRR3471113	ReoV.Infected	0.985185
1186	146261206	0.212713	5	T	467_477_356	4_0	86_104_84	47_45_35	330_324_237	SRR3471111_SRR3471112_SRR3471113	ReoV.Infected	0.184154175588865_0.218029350104822_0.235955056179775
1187	146549848	0.989418	6	A	189	2	0	187	0	SRR3471111	ReoV.Infected	0.989418
1188	146650460	0.988304	6	A	342	1	0	338	3	SRR3471111	ReoV.Infected	0.988304
1189	147613023	0.988764	4	A	267	3	0	264	0	SRR3471111	ReoV.Infected	0.988764
1190	149048066	0.989247	5	T	186	2	184	0	0	SRR3471111	ReoV.Infected	0.989247
1191	152185377	0.0130354	3	A	537	530	0	7	0	SRR3471111	ReoV.Infected	0.0130354
1192	156261940	0.0131579	3	A	152	150	0	2	0	SRR3471113	ReoV.Infected	0.0131579
1193	157099224	0.0330579	2	A	121	117	0	4	0	SRR3471112	ReoV.Infected	0.0330579
1194	157774589	0.0233918	2	A	171	167	0	4	0	SRR3471112	ReoV.Infected	0.0233918
1195	157774590	0.0284091	2	A	176	170	1	5	0	SRR3471112	ReoV.Infected	0.0284091
1196	159026180	0.986395	1	T	147	0	145	0	2	SRR3471112	ReoV.Infected	0.986395
1197	159317942	0.0116279	X	T	172	0	2	0	170	SRR3471113	ReoV.Infected	0.0116279
1198	161844844	0.0172414	1	T	116	0	2	0	114	SRR3471112	ReoV.Infected	0.0172414
1199	162935909	0.147826	2	A	115	98	0	17	0	SRR3471111	ReoV.Infected	0.147826
1200	163468444	0.118056	2	T	144_112	0	16_14	0	128_98	SRR3471111_SRR3471113	ReoV.Infected	0.111111111111111_0.125
1201	165828438	0.185051	2	A	203_191_157	165_156_126	0_1	38_35_29	0_1	SRR3471111_SRR3471112_SRR3471113	ReoV.Infected	0.187192118226601_0.183246073298429_0.184713375796178
1202	168156997	0.103774	1	T	106	0	11	0	95	SRR3471112	ReoV.Infected	0.103774
1203	168157893	0.115152	1	T	165	0	19	0	146	SRR3471111	ReoV.Infected	0.115152
1204	169994692	0.08	1	T	200	0	16	0	184	SRR3471113	ReoV.Infected	0.08
1205	170942859	0.0185947	1	T	214_217	3_0	5_3	33_27	173_187	SRR3471112_SRR3471113	ReoV.Infected	0.0233644859813084_0.0138248847926267
1206	171129727	0.0439071	1	A	120_111_114	5_4_1	2_3_1	4_8_3	109_96	SRR3471111_SRR3471112_SRR3471113	ReoV.Infected	0.0333333333333333_0.0720720720720721_0.0263157894736842
1207	171418456	0.0150376	1	A	133	0	0	2	131	SRR3471111	ReoV.Infected	0.0150376
1208	173211296	0.531573	2	T	379_393_371	0_1	184_205_218	0_1	195_187_152	SRR3471111_SRR3471112_SRR3471113	ReoV.Infected	0.485488126649077_0.521628498727735_0.587601078167116
1209	173454482	0.404781	1	T	299_308_240	0	113_128_101	0	186_180_139	SRR3471111_SRR3471112_SRR3471113	ReoV.Infected	0.377926421404682_0.415584415584416_0.420833333333333
1210	173630972	0.969849	1	T	199	0	193	1	5	SRR3471112	ReoV.Infected	0.969849
1211	173673742	0.972997	1	T	776_802_706	0_1	759_783_681	1_0	16_18_25	SRR3471111_SRR3471112_SRR3471113	ReoV.Infected	0.978092783505155_0.976309226932668_0.964589235127479
1212	173680119	0.0816346	1	A	171_140	158_127	0	13	0	SRR3471111_SRR3471112_SRR3471113	ReoV.Infected	0.0760233918128655_0.0928571428571429
1213	173727761	0.982093	1	T	883_748	0	862_739	0	21_9	SRR3471112_SRR3471113	ReoV.Infected	0.976217440543601_0.987967914438503
1214	173729280	0.528761	1	T	5905_6072	8	3086_3248	54_34	2757_2782	SRR3471111_SRR3471112	ReoV.Infected	0.522607959356478_0.534914361001318
1215	173747765	0.985612	1	T	139	2	137	0	0	SRR3471111	ReoV.Infected	0.985612
1216	173760175	0.0282776	1	A	5835	5668	2	165	0	SRR3471113	ReoV.Infected	0.0282776
1217	173766912	0.981132	1	A	106	2	0	104	0	SRR3471112	ReoV.Infected	0.981132
1218	173782816	0.83039	1	A	349_372_297	48_78	0	301_294_249	0	SRR3471111_SRR3471112_SRR3471113	ReoV.Infected	0.862464183381089_0.790322580645161_0.838383838383838
1219	173783170	0.521461	1	T	519_589	0	269_309	0	250_280	SRR3471111_SRR3471112	ReoV.Infected	0.518304431599229_0.524617996604414
1220	173785635	0.539935	1	T	119_109	1_0	63_60	0_2	55_47	SRR3471111_SRR3471112	ReoV.Infected	0.529411764705882_0.55045871559633
1221	173787009	0.180635	1	T	147_135_106	0	25_26_19	0	122_109_87	SRR3471111_SRR3471112_SRR3471113	ReoV.Infected	0.170068027210884_0.192592592592593_0.179245283018868
1222	173793745	0.934877	1	T	227_248_173	0	207_230_167	0	20_18_6	SRR3471111_SRR3471112_SRR3471113	ReoV.Infected	0.911894273127753_0.92741935483871_0.965317919075145
1223	173793860	0.558436	1	T	130_119	0	72_67	0	58_52	SRR3471111_SRR3471112	ReoV.Infected	0.553846153846154_0.563025210084034
1224	173794072	0.400799	1	T	413_457_360	0	182_178_134	0	231_279_226	SRR3471111_SRR3471112_SRR3471113	ReoV.Infected	0.440677966101695_0.389496717724289_0.372222222222222
1225	173794164	0.951508	1	T	848_833_725	1_0	804_801_685	0	43_32_39	SRR3471111_SRR3471112_SRR3471113	ReoV.Infected	0.94811320754717_0.961584633853541_0.944827586206897
1226	173795347	0.674381	1	A	671_655_598	221_215_190	0	450_439_408	0_1	SRR3471111_SRR3471112_SRR3471113	ReoV.Infected	0.670640834575261_0.670229007633588_0.682274247491639
1227	173798484	0.908613	1	A	119_110_103	6_15_9	0	113_95_94	0	SRR3471111_SRR3471112_SRR3471113	ReoV.Infected	0.949579831932773_0.863636363636364_0.912621359223301
1228	173799302	0.715936	1	T	113_109_100	0	85_78_68	0	28_31_32	SRR3471111_SRR3471112_SRR3471113	ReoV.Infected	0.752212389380531_0.715596330275229_0.68
1229	173849146	0.956195	1	A	151_117_113	8_3_5	0_1	143_113_108	0	SRR3471111_SRR3471112_SRR3471113	ReoV.Infected	0.947019867549669_0.965811965811966_0.955752212389381
1230	173871265	0.295343	1	T	147_136	0	49_35	0	98_101	SRR3471111_SRR3471113	ReoV.Infected	0.333333333333333_0.257352941176471
1231	173872056	0.130735	1	T	145_138	0	19_18	0	126_120	SRR3471112_SRR3471113	ReoV.Infected	0.131034482758621_0.130434782608696
1232	173872707	0.870778	1	A	103_121	13_16	0	90_105	0	SRR3471112_SRR3471113	ReoV.Infected	0.87378640776699_0.867768595041322
1233	173874219	0.559218	1	A	131_195_124	73_80_44	0	58_115_80	0	SRR3471111_SRR3471112_SRR3471113	ReoV.Infected	0.442748091603053_0.58974358974359_0.645161290322581
1234	173874467	0.450781	1	T	9467_9517_7844	2_0	4275_4291_3529	8_5	5182_5218_4308	SRR3471111_SRR3471112_SRR3471113	ReoV.Infected	0.451568606739199_0.450877377324787_0.449898011218766
1235	173879908	0.979685	1	A	139_105	3_2	0	136_103	0	SRR3471111_SRR3471113	ReoV.Infected	0.97841726618705_0.980952380952381
1236	173911344	0.132319	1	T	167_144	0	21_20	0	146_124	SRR3471111_SRR3471113	ReoV.Infected	0.125748502994012_0.138888888888889
1237	173911345	0.319983	1	A	164_154_144	110_105_99	0	54_49_45	0	SRR3471111_SRR3471112_SRR3471113	ReoV.Infected	0.329268292682927_0.318181818181818_0.3125
1238	173911836	0.450521	1	T	205_195_164	0	92_94_69	0	113_101_95	SRR3471111_SRR3471112_SRR3471113	ReoV.Infected	0.448780487804878_0.482051282051282_0.420731707317073
1239	173912489	0.198712	1	T	210_183	0	41_37	0	169_146	SRR3471111_SRR3471113	ReoV.Infected	0.195238095238095_0.202185792349727
1240	173920508	0.209697	1	A	272_300_249	207_242_200	0	65_58_49	0	SRR3471111_SRR3471112_SRR3471113	ReoV.Infected	0.238970588235294_0.193333333333333_0.196787148594378
1241	173920537	0.115039	1	T	356_399_327	0_1	45_47_33	0_1	311_352_292	SRR3471111_SRR3471112_SRR3471113	ReoV.Infected	0.126404494382022_0.117794486215539_0.100917431192661
1242	173920561	0.121197	1	T	399_436_364	0	52_49_44	0	347_387_320	SRR3471111_SRR3471112_SRR3471113	ReoV.Infected	0.130325814536341_0.112385321100917_0.120879120879121
1243	173921218	0.957586	1	A	2054_2048_1734	87_75_77	0_4	1966_1972_1652	1_0	SRR3471111_SRR3471112_SRR3471113	ReoV.Infected	0.95715676728335_0.962890625_0.952710495963091
1244	173928457	0.77869	1	T	2998_3046_2761	3_2_1	2391_2363_2106	2_1	602_680_653	SRR3471111_SRR3471112_SRR3471113	ReoV.Infected	0.797531687791861_0.775771503611294_0.762767113364723
1245	173928876	0.801804	1	T	2633_2683_2239	4_1	2125_2147_1787	0_1	504_531_450	SRR3471111_SRR3471112_SRR3471113	ReoV.Infected	0.807064185339916_0.800223630264629_0.798124162572577
1246	173928897	0.563433	1	A	2534_2521_2099	1094_1098_927	1_0	1439_1422_1172	0_1	SRR3471111_SRR3471112_SRR3471113	ReoV.Infected	0.567876874506709_0.564061880206267_0.558361124344926
1247	173929251	0.928535	1	T	1877_1801_1587	0_1	1726_1688_1474	0	151_113_112	SRR3471111_SRR3471112_SRR3471113	ReoV.Infected	0.919552477357485_0.937257079400333_0.928796471329553
1248	173931301	0.985507	1	T	138	0	136	0	2	SRR3471111	ReoV.Infected	0.985507
1249	173934080	0.0986175	1	T	1085	0	107	1	977	SRR3471111	ReoV.Infected	0.0986175
1250	173934758	0.410152	1	T	177_170_131	0	76_70_51	0	101_100_80	SRR3471111_SRR3471112_SRR3471113	ReoV.Infected	0.429378531073446_0.411764705882353_0.389312977099237
1251	173936386	0.807339	1	A	109	20	1	88	0	SRR3471111	ReoV.Infected	0.807339
1252	173936634	0.152695	1	T	142_149_131	0	27_24_14	1_0	114_125_117	SRR3471111_SRR3471112_SRR3471113	ReoV.Infected	0.190140845070423_0.161073825503356_0.106870229007634
1253	173938499	0.312139	1	A	173	119	0	54	0	SRR3471112	ReoV.Infected	0.312139
1254	173942025	0.0126582	1	A	158	0	0	2	156	SRR3471112	ReoV.Infected	0.0126582
1255	173942073	0.97561	1	T	123	0	120	0	2	SRR3471111	ReoV.Infected	0.97561
1256	173942123	0.976373	1	A	239_231_211	3_7	0_2	236_223_206	0_1	SRR3471111_SRR3471112_SRR3471113	ReoV.Infected	0.98744769874477_0.965367965367965_0.976303317535545
1257	173962224	0.0163934	1	A	122	0	1	2	119	SRR3471113	ReoV.Infected	0.0163934
1258	173972196	0.390451	1	T	3107_3085_2683	0_1	1236_1171_1057	0	1871_1913_1626	SRR3471111_SRR3471112_SRR3471113	ReoV.Infected	0.397811393627293_0.379578606158833_0.393961982855013
1259	173976843	0.444538	1	A	102_105	56_59	0	46	0	SRR3471111_SRR3471112	ReoV.Infected	0.450980392156863_0.438095238095238
1260	173977345	0.110158	1	A	2913_2866_2435	2584_2537_2184	0	328_329_251	1_0	SRR3471111_SRR3471112_SRR3471113	ReoV.Infected	0.112598695502918_0.114794138171668_0.103080082135524
1261	173982944	0.988304	1	A	171	0	0	169	2	SRR3471112	ReoV.Infected	0.988304
1262	173985461	0.984192	1	A	339_355_292	4_9_3	0	335_346_289	0	SRR3471111_SRR3471112_SRR3471113	ReoV.Infected	0.988200589970501_0.974647887323944_0.98972602739726
1263	174017303	0.0138889	1	A	360	355	0	5	0	SRR3471113	ReoV.Infected	0.0138889
1264	174027222	0.988318	1	T	428	2	423	0	3	SRR3471112	ReoV.Infected	0.988318
1265	174027231	0.9844	1	T	366_296	3_2	362_290	0	1_4	SRR3471112_SRR3471113	ReoV.Infected	0.989071038251366_0.97972972972973
1266	174429086	0.05	2	A	240	220	4	12	4	SRR3471113	ReoV.Infected	0.05
1267	174462519	0.0195075	2	A	877_634	809_594	12_7	19_11	37_22	SRR3471111_SRR3471113	ReoV.Infected	0.0216647662485747_0.0173501577287066
1268	180258396	0.0520833	2	A	192	182	0	10	0	SRR3471112	ReoV.Infected	0.0520833
1269	181240978	0.205971	2	A	629_598_514	490_470_418	0	139_128_94	0_2	SRR3471111_SRR3471112_SRR3471113	ReoV.Infected	0.220985691573927_0.214046822742475_0.182879377431907
1270	181515406	0.207133	2	A	146_149_138	116_113	0	29_36_25	1_0	SRR3471111_SRR3471112_SRR3471113	ReoV.Infected	0.198630136986301_0.241610738255034_0.181159420289855
1271	181515648	0.172907	2	A	109_111	88_94	0	21_17	0	SRR3471111_SRR3471112	ReoV.Infected	0.192660550458716_0.153153153153153
1272	3000117	0.700186	9	T	537	4	376	2	155	SRR3471115	muReoV.Infected	0.700186
1273	3000293	0.469136	9	T	243	6	114	3	120	SRR3471115	muReoV.Infected	0.469136
1274	3000302	0.859708	9	A	450_404	45_29	5_11	385_349	15	SRR3471114_SRR3471115	muReoV.Infected	0.855555555555556_0.863861386138614
1275	3001191	0.0761773	9	T	2888	1	220	6	2661	SRR3471115	muReoV.Infected	0.0761773
1276	3001343	0.0586234	9	T	218_209	0	12_13	0	206_196	SRR3471115_SRR3471116	muReoV.Infected	0.055045871559633_0.062200956937799
1277	3001405	0.67942	9	T	267_305_274	9_8_10	188_211_176	2_3_4	68_83_84	SRR3471114_SRR3471115_SRR3471116	muReoV.Infected	0.704119850187266_0.691803278688525_0.642335766423358
1278	3002106	0.543814	9	T	2402_2119_1967	101_88_86	1342_1142_1050	21_11_23	938_878_808	SRR3471114_SRR3471115_SRR3471116	muReoV.Infected	0.558701082431307_0.538933459178858_0.533807829181495
1279	3002166	0.327826	9	T	941_815	22_28	311_265	29_27	579_495	SRR3471114_SRR3471115	muReoV.Infected	0.330499468650372_0.325153374233129
1280	3002194	0.0161812	9	A	309	151	100	5	53	SRR3471114	muReoV.Infected	0.0161812
1281	3002538	0.047619	9	A	126	119	0	6	1	SRR3471116	muReoV.Infected	0.047619
1282	3003023	0.131343	9	T	131_136	3_2	19_16	0	109_118	SRR3471114_SRR3471116	muReoV.Infected	0.145038167938931_0.117647058823529
1283	3003391	0.59127	9	T	252	21	149	1	81	SRR3471115	muReoV.Infected	0.59127
1284	3004692	0.0144928	9	T	138	0	2	9	127	SRR3471114	muReoV.Infected	0.0144928
1285	3004775	0.0257448	9	T	241_401	145_270	7_9	4_9	85_113	SRR3471115_SRR3471116	muReoV.Infected	0.029045643153527_0.0224438902743142
1286	3005867	0.0709647	18	A	196_209	186_190	0	10_19	0	SRR3471114_SRR3471115	muReoV.Infected	0.0510204081632653_0.0909090909090909
1287	3005895	0.696518	18	T	212_226_163	0	140_158_119	0_1	72_68_43	SRR3471114_SRR3471115_SRR3471116	muReoV.Infected	0.660377358490566_0.699115044247788_0.730061349693252
1288	3005905	0.701763	18	A	203_214_160	67_66_41	0	136_148_119	0	SRR3471114_SRR3471115_SRR3471116	muReoV.Infected	0.669950738916256_0.691588785046729_0.74375
1289	3007195	0.740907	9	T	442_501_469	4_11_9	332_373_341	2_1	104_116_118	SRR3471114_SRR3471115_SRR3471116	muReoV.Infected	0.751131221719457_0.744510978043912_0.727078891257996
1290	3013071	0.39732	9	A	325_252	189_139	1_0	128_101	7_12	SRR3471114_SRR3471115	muReoV.Infected	0.393846153846154_0.400793650793651
1291	3014299	0.0707547	9	T	212	3	15	16	178	SRR3471115	muReoV.Infected	0.0707547
1292	3015764	0.242741	9	T	185_171_138	0	37_42_39	1_0	147_129_99	SRR3471114_SRR3471115_SRR3471116	muReoV.Infected	0.2_0.245614035087719_0.282608695652174
1293	3016052	0.0178571	9	T	112	0	2	0	110	SRR3471116	muReoV.Infected	0.0178571
1294	3016053	0.04	9	T	100	2	4	5	89	SRR3471116	muReoV.Infected	0.04
1295	3016108	0.783217	9	T	143	2	112	0	29	SRR3471114	muReoV.Infected	0.783217
1296	3020209	0.846154	9	A	182	17	7	154	4	SRR3471116	muReoV.Infected	0.846154
1297	3020557	0.0101523	9	A	197	149	0	2	46	SRR3471114	muReoV.Infected	0.0101523
1298	3020901	0.578711	9	T	324_215	20_13	158_144	5_1	141_57	SRR3471115_SRR3471116	muReoV.Infected	0.487654320987654_0.669767441860465
1299	3022119	0.348135	9	T	222_215	8_6	73_79	0	141_130	SRR3471114_SRR3471116	muReoV.Infected	0.328828828828829_0.367441860465116
1300	3022128	0.0646388	9	T	263	0	17	0	246	SRR3471115	muReoV.Infected	0.0646388
1301	3023464	0.080292	9	T	137	2	11	0	124	SRR3471116	muReoV.Infected	0.080292
1302	3023592	0.615927	9	T	133_139_113	0_4_3	93_76_68	1_3_4	39_56_38	SRR3471114_SRR3471115_SRR3471116	muReoV.Infected	0.699248120300752_0.546762589928058_0.601769911504425
1303	3024527	0.709765	9	T	266_275_145	14_23_10	206_200_91	9_10_5	37_42_39	SRR3471114_SRR3471115_SRR3471116	muReoV.Infected	0.774436090225564_0.727272727272727_0.627586206896552
1304	3024633	0.0787794	9	T	310_287	0	24_23	0	286_264	SRR3471114_SRR3471116	muReoV.Infected	0.0774193548387097_0.0801393728222996
1305	3025144	0.0109019	9	T	1009	11	11	4	983	SRR3471116	muReoV.Infected	0.0109019
1306	3025615	0.0522541	9	T	976	8	51	81	836	SRR3471115	muReoV.Infected	0.0522541
1307	3025695	0.512821	9	T	156	9	80	13	54	SRR3471114	muReoV.Infected	0.512821
1308	3025783	0.0222291	9	A	648_643_558	401_389_351	146_130	13_15	87_109_64	SRR3471114_SRR3471115_SRR3471116	muReoV.Infected	0.0200617283950617_0.0233281493001555_0.0232974910394265
1309	3027145	0.165785	9	T	567	1	94	6	466	SRR3471116	muReoV.Infected	0.165785
1310	3027188	0.604269	9	T	700_651_579	9_4_6	409_395_360	24_22_15	258_230_198	SRR3471114_SRR3471115_SRR3471116	muReoV.Infected	0.584285714285714_0.606758832565284_0.621761658031088
1311	3028058	0.0120874	9	T	168_163	130_126	2	2_4	34_31	SRR3471115_SRR3471116	muReoV.Infected	0.0119047619047619_0.0122699386503067
1312	3028549	0.737673	9	T	507	10	374	1	122	SRR3471115	muReoV.Infected	0.737673
1313	3029721	0.808383	9	T	1169	16	945	7	201	SRR3471115	muReoV.Infected	0.808383
1314	3029764	0.123704	9	T	1350	39	167	6	1138	SRR3471115	muReoV.Infected	0.123704
1315	3031300	0.360691	9	T	463	4	167	2	290	SRR3471116	muReoV.Infected	0.360691
1316	3032514	0.0357143	9	T	196	0	7	1	188	SRR3471116	muReoV.Infected	0.0357143
1317	3032658	0.112583	9	T	151	0	17	1	133	SRR3471116	muReoV.Infected	0.112583
1318	3034644	0.675889	9	T	253	34	171	5	43	SRR3471115	muReoV.Infected	0.675889
1319	3034966	0.0312424	9	A	324_253	174_146	84_63	10_8	56_36	SRR3471114_SRR3471116	muReoV.Infected	0.0308641975308642_0.0316205533596838
1320	3037390	0.706319	9	T	213_208_184	19_17_18	148_147_132	1_3_2	45_41_32	SRR3471114_SRR3471115_SRR3471116	muReoV.Infected	0.694835680751174_0.706730769230769_0.717391304347826
1321	3037982	0.0155039	9	A	129	101	0	2	26	SRR3471116	muReoV.Infected	0.0155039
1322	3038137	0.772117	9	T	505_478_515	10_5_6	395_363_399	1_4_7	99_106_103	SRR3471114_SRR3471115_SRR3471116	muReoV.Infected	0.782178217821782_0.759414225941423_0.774757281553398
1323	3038199	0.154168	9	A	316_296_233	45_44_41	210_198_153	55_46_31	6_8	SRR3471114_SRR3471115_SRR3471116	muReoV.Infected	0.174050632911392_0.155405405405405_0.133047210300429
1324	3109972	0.720402	12	A	36137_36249_30061	8125_7956_6411	427_434_329	25804_26035_21912	1781_1824_1408	SRR3471114_SRR3471115_SRR3471116	muReoV.Infected	0.714060381326618_0.718226709702337_0.728917867003759
1325	3110042	0.198681	12	A	3380_2915	2643_2300	14_11	681_571	42_33	SRR3471115_SRR3471116	muReoV.Infected	0.201479289940828_0.195883361921098
1326	3200850	0.592272	6	T	157_151	5_3	82_100	5_4	65_44	SRR3471114_SRR3471115	muReoV.Infected	0.522292993630573_0.662251655629139
1327	3201299	0.746795	6	T	104_117	6_9	78_87	0_1	20	SRR3471114_SRR3471115	muReoV.Infected	0.75_0.743589743589744
1328	3201327	0.262712	6	T	118	2	31	1	84	SRR3471114	muReoV.Infected	0.262712
1329	3201427	0.771583	6	T	2100_2080_1402	126_165_79	1625_1591_1088	26_33_30	300_265_202	SRR3471114_SRR3471115_SRR3471116	muReoV.Infected	0.773809523809524_0.764903846153846_0.776034236804565
1330	3201573	0.0116618	6	A	343	67	262	4	10	SRR3471116	muReoV.Infected	0.0116618
1331	3295094	0.434354	2	T	853_845_676	0	364_363_302	2_0	487_482_374	SRR3471114_SRR3471115_SRR3471116	muReoV.Infected	0.42672919109027_0.429585798816568_0.446745562130178
1332	3298455	0.0852048	2	A	329_319	305_284	0	24_35	0	SRR3471114_SRR3471115_SRR3471116	muReoV.Infected	0.0729483282674772_0.109717868338558
1333	3299138	0.314204	2	A	185_201	123_126_143	0	62_59_58	0	SRR3471114_SRR3471115_SRR3471116	muReoV.Infected	0.335135135135135_0.318918918918919_0.288557213930348
1334	3327215	0.389758	2	T	237_235_193	0	90_93_76	0_1	147_141_117	SRR3471114_SRR3471115_SRR3471116	muReoV.Infected	0.379746835443038_0.395744680851064_0.393782383419689
1335	3343860	0.188679	6	A	106	86	0	20	0	SRR3471114	muReoV.Infected	0.188679
1336	3344618	0.929609	16	A	203_216	21_7	0	181_209	1_0	SRR3471114_SRR3471115	muReoV.Infected	0.891625615763547_0.967592592592593
1337	3344628	0.898298	16	A	183_193	23_15	0	160_178	0	SRR3471114_SRR3471115	muReoV.Infected	0.87431693989071_0.922279792746114
1338	3451939	0.124277	8	A	153_161_144	129_142	0	24_18_15	0_1	SRR3471114_SRR3471115_SRR3471116	muReoV.Infected	0.156862745098039_0.111801242236025_0.104166666666667
1339	3461113	0.137536	2	A	160_137_116	141_118_98	0	19_18	0	SRR3471114_SRR3471115_SRR3471116	muReoV.Infected	0.11875_0.138686131386861_0.155172413793103
1340	3580308	0.228571	5	T	105	1	24	0	80	SRR3471114	muReoV.Infected	0.228571
1341	3600652	0.68648	13	A	413_378_357	127_126_107	0	286_252_250	0	SRR3471114_SRR3471115_SRR3471116	muReoV.Infected	0.692493946731235_0.666666666666667_0.700280112044818
1342	3632690	0.0100756	7	T	397	0	4	0	393	SRR3471116	muReoV.Infected	0.0100756
1343	3640087	0.0913443	5	A	171_174_155	140_143_130	3_5_6	19_16_11	9_10_8	SRR3471114_SRR3471115_SRR3471116	muReoV.Infected	0.111111111111111_0.0919540229885057_0.0709677419354839
1344	3640627	0.010101	8	A	198	190	0	2	6	SRR3471114	muReoV.Infected	0.010101
1345	3679970	0.267171	8	A	126_107	94_77	0	32_30	0	SRR3471114_SRR3471115	muReoV.Infected	0.253968253968254_0.280373831775701
1346	3798227	0.557231	5	A	175_157_145	81_59_71	0	94_98_74	0	SRR3471114_SRR3471115_SRR3471116	muReoV.Infected	0.537142857142857_0.624203821656051_0.510344827586207
1347	4062349	0.0241935	16	A	248	241	0	6	1	SRR3471115	muReoV.Infected	0.0241935
1348	4196425	0.0343086	18	A	261_198	251_192	0	10_6	0	SRR3471115_SRR3471116	muReoV.Infected	0.0383141762452107_0.0303030303030303
1349	4198618	0.0761905	13	A	105	95	0	8	2	SRR3471115	muReoV.Infected	0.0761905
1350	4199192	0.621622	18	A	111	42	0	69	0	SRR3471116	muReoV.Infected	0.621622
1351	4320615	0.0228137	16	T	263	0	6	1	256	SRR3471116	muReoV.Infected	0.0228137
1352	4344648	0.0991736	8	A	121	109	0	12	0	SRR3471115	muReoV.Infected	0.0991736
1353	4639722	0.0124224	7	A	161	159	0	2	0	SRR3471115	muReoV.Infected	0.0124224
1354	4658497	0.03125	12	A	128	124	0	4	0	SRR3471114	muReoV.Infected	0.03125
1355	4763147	0.101695	4	T	118	0	12	0	106	SRR3471115	muReoV.Infected	0.101695
1356	5274427	0.305226	19	T	156_135_128	0	48_42_38	0	108_93_90	SRR3471114_SRR3471115_SRR3471116	muReoV.Infected	0.307692307692308_0.311111111111111_0.296875
1357	5300883	0.977103	5	T	160_140_150	1_2	158_134_148	0_1	0	SRR3471114_SRR3471115_SRR3471116	muReoV.Infected	0.9875_0.957142857142857_0.986666666666667
1358	5379133	0.420919	2	T	231_199_155	20_16_11	96_80_69	7_5_3	106_91_72	SRR3471114_SRR3471115_SRR3471116	muReoV.Infected	0.415584415584416_0.402010050251256_0.445161290322581
1359	5401477	0.291747	3	A	262_288_289	178_202_212	0	84_83_77	0_3	SRR3471114_SRR3471115_SRR3471116	muReoV.Infected	0.320610687022901_0.288194444444444_0.26643598615917
1360	5453204	0.116622	19	A	104_120_101	94_105_88	0	10_15_13	0	SRR3471114_SRR3471115_SRR3471116	muReoV.Infected	0.0961538461538462_0.125_0.128712871287129
1361	5697001	0.239905	5	T	155_145_133	0	35_40_29	0	120_105_104	SRR3471114_SRR3471115_SRR3471116	muReoV.Infected	0.225806451612903_0.275862068965517_0.218045112781955
1362	5783621	0.978967	5	T	410_348	0	401_341	0	9_7	SRR3471115_SRR3471116	muReoV.Infected	0.978048780487805_0.979885057471264
1363	5856030	0.0108108	2	T	185	1	2	0	182	SRR3471116	muReoV.Infected	0.0108108
1364	5860579	0.973014	3	A	17940_18465_14320	327_300_248	22_39_24	17440_17958_13953	86_106_61	SRR3471114_SRR3471115_SRR3471116	muReoV.Infected	0.972129319955407_0.972542648253452_0.974371508379888
1365	5868626	0.196551	13	A	3780_3892_3247	3037_3145_2593	0	743_746_654	0_1	SRR3471114_SRR3471115_SRR3471116	muReoV.Infected	0.196560846560847_0.191675231243577_0.201416692331383
1366	5868630	0.192356	13	A	3925_4011_3341	3162_3244_2696	0_1	761_765_643	2_1	SRR3471114_SRR3471115_SRR3471116	muReoV.Infected	0.193885350318471_0.190725504861631_0.192457348099371
1367	6123112	0.152048	17	A	201_212_167	170_181_141	0	31_26	0	SRR3471114_SRR3471115_SRR3471116	muReoV.Infected	0.154228855721393_0.14622641509434_0.155688622754491
1368	6123130	0.178273	17	A	300_321_236	239_269_196	0	61_52_40	0	SRR3471114_SRR3471115_SRR3471116	muReoV.Infected	0.203333333333333_0.161993769470405_0.169491525423729
1369	6225417	0.989209	18	A	278	2	1	275	0	SRR3471116	muReoV.Infected	0.989209
1370	6307775	0.833237	17	A	124_112	17_20	0	107_90	0_2	SRR3471114_SRR3471115	muReoV.Infected	0.862903225806452_0.803571428571429
1371	6310771	0.121432	17	A	587_573_477	506_513_418	0_1	81_60_58	0	SRR3471114_SRR3471115_SRR3471116	muReoV.Infected	0.137989778534923_0.104712041884817_0.121593291404612
1372	6352176	0.765714	11	T	175	0	134	0	41	SRR3471115	muReoV.Infected	0.765714
1373	6436069	0.145496	17	T	901_768	0	139_105	0	761_663	SRR3471114_SRR3471116	muReoV.Infected	0.154273029966704_0.13671875
1374	6436114	0.103507	17	T	298_239	22_13	38_19	4_1	234_206	SRR3471114_SRR3471116	muReoV.Infected	0.12751677852349_0.0794979079497908
1375	6439068	0.651793	17	T	142_119	0_2	98_73	0	44	SRR3471114_SRR3471115	muReoV.Infected	0.690140845070423_0.613445378151261
1376	6468175	0.132878	11	T	397_407_365	0	56_58_42	0	341_349_323	SRR3471114_SRR3471115_SRR3471116	muReoV.Infected	0.141057934508816_0.142506142506143_0.115068493150685
1377	6558386	0.0350877	6	T	114	0	4	0	110	SRR3471115	muReoV.Infected	0.0350877
1378	6607673	0.149769	17	T	1223_1228_1040	0_2	199_176_149	1_0	1022_1052_889	SRR3471114_SRR3471115_SRR3471116	muReoV.Infected	0.162714636140638_0.143322475570033_0.143269230769231
1379	6649120	0.0884615	17	A	260	224	6	23	7	SRR3471114	muReoV.Infected	0.0884615
1380	7053332	0.057608	19	T	314_309_255	5_7_1	22_16_13	2_0	285_286_241	SRR3471114_SRR3471115_SRR3471116	muReoV.Infected	0.0700636942675159_0.0517799352750809_0.0509803921568627
1381	7170234	0.113636	1	A	132	117	0	15	0	SRR3471116	muReoV.Infected	0.113636
1382	7172369	0.111936	1	A	183_192	163_170	0	20_22	0	SRR3471114_SRR3471115	muReoV.Infected	0.109289617486339_0.114583333333333
1383	7172370	0.115789	1	A	190	167	0	22	1	SRR3471115	muReoV.Infected	0.115789
1384	7444665	0.955882	10	A	136	6	0	130	0	SRR3471115	muReoV.Infected	0.955882
1385	7535531	0.149533	19	A	107	91	0	16	0	SRR3471115	muReoV.Infected	0.149533
1386	7535532	0.242991	19	A	107	81	0	26	0	SRR3471115	muReoV.Infected	0.242991
1387	7538115	0.267921	19	A	318_293_228	243_216_157	0	73_77_71	2_0	SRR3471114_SRR3471115_SRR3471116	muReoV.Infected	0.229559748427673_0.262798634812287_0.31140350877193
1388	7552451	0.99	3	T	100	1	99	0	0	SRR3471115	muReoV.Infected	0.99
1389	7774102	0.0144928	10	A	138	136	0	2	0	SRR3471116	muReoV.Infected	0.0144928
1390	7932576	0.0885417	9	A	192	165	3	17	7	SRR3471115	muReoV.Infected	0.0885417
1391	8079161	0.0163934	15	T	122	0	2	0	120	SRR3471116	muReoV.Infected	0.0163934
1392	8158190	0.392183	15	A	232_211_145	140_125_91	0	92_86_54	0	SRR3471114_SRR3471115_SRR3471116	muReoV.Infected	0.396551724137931_0.407582938388626_0.372413793103448
1393	8158212	0.187053	15	A	165_157_107	137_121_89	1_0	27_36_18	0	SRR3471114_SRR3471115_SRR3471116	muReoV.Infected	0.163636363636364_0.229299363057325_0.168224299065421
1394	8285027	0.215095	12	A	607_625_542	477_501_415	0_1	130_123_127	0	SRR3471114_SRR3471115_SRR3471116	muReoV.Infected	0.214168039538715_0.1968_0.234317343173432
1395	8286670	0.924528	14	A	106	7	0	98	1	SRR3471115	muReoV.Infected	0.924528
1396	8286718	0.980952	14	A	105	2	0	103	0	SRR3471115	muReoV.Infected	0.980952
1397	8384459	0.972973	17	A	111	3	0	108	0	SRR3471116	muReoV.Infected	0.972973
1398	8750269	0.618938	12	A	525_509_449	208_182_174	0	316_327_275	1_0	SRR3471114_SRR3471115_SRR3471116	muReoV.Infected	0.601904761904762_0.642436149312377_0.612472160356347
1399	8750270	0.285214	12	A	524_510_449	372_358_328	0	152_151_121	0_1	SRR3471114_SRR3471115_SRR3471116	muReoV.Infected	0.290076335877863_0.296078431372549_0.269487750556793
1400	8750276	0.172688	12	A	523_517_451	426_423_383	0	97_94_68	0	SRR3471114_SRR3471115_SRR3471116	muReoV.Infected	0.18546845124283_0.181818181818182_0.150776053215078
1401	8763535	0.0138889	19	T	144	0	2	0	142	SRR3471115	muReoV.Infected	0.0138889
1402	8792719	0.103659	12	A	164	147	0	17	0	SRR3471115	muReoV.Infected	0.103659
1403	8800224	0.927303	14	T	118_115	0	107_109	0_1	8_4	SRR3471114_SRR3471115	muReoV.Infected	0.906779661016949_0.947826086956522
1404	8938646	0.132948	12	T	173	9	23	9	132	SRR3471115	muReoV.Infected	0.132948
1405	8975207	0.215929	19	A	459_382_320	348_288_268	0_1	111_93_52	0	SRR3471114_SRR3471115_SRR3471116	muReoV.Infected	0.241830065359477_0.243455497382199_0.1625
1406	9084243	0.0308283	15	T	184_145	1_0	5	3_2	175_138	SRR3471115_SRR3471116	muReoV.Infected	0.0271739130434783_0.0344827586206897
1407	9690387	0.240434	13	A	157_152_125	117_118_93	0	40_32	0_2	SRR3471114_SRR3471115_SRR3471116	muReoV.Infected	0.254777070063694_0.210526315789474_0.256
1408	10058596	0.145028	19	A	129_139	112_117	0	17_22	0	SRR3471114_SRR3471115	muReoV.Infected	0.131782945736434_0.158273381294964
1409	10207029	0.105263	17	A	114	94	5	12	3	SRR3471114	muReoV.Infected	0.105263
1410	10213732	0.196488	17	T	236_268_231	0	39_58_48	0	197_210_183	SRR3471114_SRR3471115_SRR3471116	muReoV.Infected	0.165254237288136_0.216417910447761_0.207792207792208
1411	10989550	0.133333	4	A	120	100	1	16	3	SRR3471114	muReoV.Infected	0.133333
1412	11028836	0.016129	2	T	124	0	2	79	43	SRR3471115	muReoV.Infected	0.016129
1413	11144244	0.535868	16	A	4966_5196_4262	2254_2447_1977	1_0	2704_2743_2281	7_5_4	SRR3471114_SRR3471115_SRR3471116	muReoV.Infected	0.544502617801047_0.527906081601232_0.535194744251525
1414	11185327	0.0783203	4	A	109_119_106	101_111_96	0	8_10	0	SRR3471114_SRR3471115_SRR3471116	muReoV.Infected	0.073394495412844_0.0672268907563025_0.0943396226415094
1415	11584970	0.13068	4	A	165_145_115	144_123_102	0	21_22_13	0	SRR3471114_SRR3471115_SRR3471116	muReoV.Infected	0.127272727272727_0.151724137931034_0.11304347826087
1416	11683818	0.860633	8	A	112_110	18_12	1_0	93_98	0	SRR3471114_SRR3471115	muReoV.Infected	0.830357142857143_0.890909090909091
1417	11683848	0.694877	8	A	125_114	39_32	0	86_80	0_2	SRR3471114_SRR3471115	muReoV.Infected	0.688_0.701754385964912
1418	12149521	0.0192308	18	T	156	0	3	0	153	SRR3471116	muReoV.Infected	0.0192308
1419	12463311	0.0172414	10	A	116	114	0	2	0	SRR3471114	muReoV.Infected	0.0172414
1420	13116750	0.0353397	X	T	143_140	0	5	1_0	137_135	SRR3471114_SRR3471115	muReoV.Infected	0.034965034965035_0.0357142857142857
1421	13293242	0.036677	X	T	465_483_381	50_49_41	19_22_9	6_9_5	390_403_326	SRR3471114_SRR3471115_SRR3471116	muReoV.Infected	0.0408602150537634_0.0455486542443064_0.0236220472440945
1422	13582426	0.0935673	6	T	171	0	16	0	155	SRR3471114	muReoV.Infected	0.0935673
1423	13665926	0.0145985	16	T	137	0	2	0	135	SRR3471114	muReoV.Infected	0.0145985
1424	13805848	0.319083	9	A	514_538_481	348_369_327	0	166_169_154	0	SRR3471114_SRR3471115_SRR3471116	muReoV.Infected	0.32295719844358_0.314126394052045_0.32016632016632
1425	13806326	0.153846	9	A	104	88	0	16	0	SRR3471114	muReoV.Infected	0.153846
1426	13905263	0.212838	17	A	115_106	91_82	0_1	24_23	0	SRR3471114_SRR3471115	muReoV.Infected	0.208695652173913_0.216981132075472
1427	14051043	0.157823	13	T	130_118	0	19_20	0	111_98	SRR3471114_SRR3471116	muReoV.Infected	0.146153846153846_0.169491525423729
1428	14782643	0.235714	9	A	140	107	0	33	0	SRR3471114	muReoV.Infected	0.235714
1429	14897468	0.160377	8	A	106	89	0	17	0	SRR3471115	muReoV.Infected	0.160377
1430	15326412	0.0851648	9	A	182_143	159_122	4_6	17_11	2_4	SRR3471114_SRR3471116	muReoV.Infected	0.0934065934065934_0.0769230769230769
1431	15839711	0.047619	19	T	105	6	5	4	90	SRR3471115	muReoV.Infected	0.047619
1432	16215609	0.153974	3	A	107_101	91_85	0	16	0	SRR3471114_SRR3471116	muReoV.Infected	0.149532710280374_0.158415841584158
1433	16216089	0.10841	3	A	121_102	109_90	0	12	0	SRR3471114_SRR3471115	muReoV.Infected	0.0991735537190083_0.117647058823529
1434	16312314	0.0756303	16	T	119	0	9	0	110	SRR3471115	muReoV.Infected	0.0756303
1435	16719429	0.0442478	7	A	113	102	0	5	6	SRR3471115	muReoV.Infected	0.0442478
1436	16924259	0.257611	16	A	107_101	72_82	0	35_19	0	SRR3471114_SRR3471115	muReoV.Infected	0.327102803738318_0.188118811881188
1437	17665568	0.109786	6	A	752_749_658	677_651_593	0	75_98_65	0	SRR3471114_SRR3471115_SRR3471116	muReoV.Infected	0.0997340425531915_0.130841121495327_0.0987841945288754
1438	17926767	0.0370403	19	A	284_283	273_272	0	10_11	1_0	SRR3471114_SRR3471115	muReoV.Infected	0.0352112676056338_0.03886925795053
1439	18269146	0.982185	14	T	267_228	0	261_225	1_0	5_3	SRR3471114_SRR3471116	muReoV.Infected	0.97752808988764_0.986842105263158
1440	19086505	0.0291971	7	A	137	132	1	4	0	SRR3471116	muReoV.Infected	0.0291971
1441	19415720	0.0326975	14	A	367	123	224	12	8	SRR3471116	muReoV.Infected	0.0326975
1442	19415807	0.69251	14	T	226_137	24_6	153_97	8_7	40_27	SRR3471115_SRR3471116	muReoV.Infected	0.676991150442478_0.708029197080292
1443	19415817	0.0305836	14	A	611_410	451_296	23_13	18_13	119_88	SRR3471114_SRR3471116	muReoV.Infected	0.0294599018003273_0.0317073170731707
1444	19415847	0.646602	14	A	5023_5524_4838	1407_1667_1431	69_71_58	3301_3516_3126	244_270_223	SRR3471114_SRR3471115_SRR3471116	muReoV.Infected	0.657176985865021_0.636495293265749_0.64613476643241
1445	19415933	0.291045	14	A	804	506	58	234	6	SRR3471115	muReoV.Infected	0.291045
1446	19415942	0.828947	14	A	152	16	2	126	8	SRR3471114	muReoV.Infected	0.828947
1447	19416151	0.138429	14	A	410_332	357_282	0_1	53_49	0	SRR3471115_SRR3471116	muReoV.Infected	0.129268292682927_0.147590361445783
1448	19416174	0.0224989	14	T	671_556_464	461_399_332	19_11_9	12_6_4	178_140_119	SRR3471114_SRR3471115_SRR3471116	muReoV.Infected	0.0283159463487332_0.0197841726618705_0.0193965517241379
1449	19416209	0.21875	14	A	128	100	0	28	0	SRR3471115	muReoV.Infected	0.21875
1450	19416616	0.782178	14	A	101	15	4	79	3	SRR3471114	muReoV.Infected	0.782178
1451	19417251	0.513476	14	A	2857	1140	59	1467	191	SRR3471115	muReoV.Infected	0.513476
1452	19417397	0.324369	14	A	520_499_465	341_333_292	3_4_2	166_146_168	10_16_3	SRR3471114_SRR3471115_SRR3471116	muReoV.Infected	0.319230769230769_0.292585170340681_0.361290322580645
1453	19417602	0.515992	14	A	3196_3906_3339	1389_1689_1423	80_113_82	1664_2003_1718	63_101_116	SRR3471114_SRR3471115_SRR3471116	muReoV.Infected	0.520650813516896_0.512800819252432_0.514525306978137
1454	19417638	0.0381704	14	T	2865_3825_3478	32_36_46	132_143_108	8_19_21	2693_3627_3303	SRR3471114_SRR3471115_SRR3471116	muReoV.Infected	0.0460732984293194_0.0373856209150327_0.0310523289246693
1455	19417862	0.334977	14	T	2814_2381_2097	100_95_69	1172_671_643	44_35_37	1498_1580_1348	SRR3471114_SRR3471115_SRR3471116	muReoV.Infected	0.416488983653163_0.281814363712726_0.306628516928946
1456	19418201	0.0196374	14	T	387_311	165_97	4_9	36_31	182_174	SRR3471114_SRR3471116	muReoV.Infected	0.0103359173126615_0.0289389067524116
1457	19418668	0.06	14	A	200	188	0	12	0	SRR3471116	muReoV.Infected	0.06
1458	19418737	0.229814	14	A	161	122	2	37	0	SRR3471116	muReoV.Infected	0.229814
1459	19418762	0.0219033	14	A	1324	1229	1	29	65	SRR3471116	muReoV.Infected	0.0219033
1460	19418885	0.849399	14	A	24389	2587	60	20716	1026	SRR3471114	muReoV.Infected	0.849399
1461	19419173	0.0281969	14	A	63021	5752	52396	1777	3096	SRR3471116	muReoV.Infected	0.0281969
1462	19419353	0.417765	14	A	569_578_580	276_333_319	10_5_17	266_222_233	17_18_11	SRR3471114_SRR3471115_SRR3471116	muReoV.Infected	0.467486818980668_0.384083044982699_0.401724137931035
1463	19696781	0.0206897	8	T	145	0	3	6	131	SRR3471115	muReoV.Infected	0.0206897
1464	19784659	0.338008	8	A	183_201_142	130_129_90	0	53_72_52	0	SRR3471114_SRR3471115_SRR3471116	muReoV.Infected	0.289617486338798_0.358208955223881_0.366197183098592
1465	19904691	0.105263	7	T	133	0	14	0	119	SRR3471116	muReoV.Infected	0.105263
1466	19928288	0.94698	9	T	247_280_210	0_2	233_270_196	0	14_8	SRR3471114_SRR3471115_SRR3471116	muReoV.Infected	0.94331983805668_0.964285714285714_0.933333333333333
1467	20006422	0.0710098	8	A	1535	1425	1	109	0	SRR3471114	muReoV.Infected	0.0710098
1468	20006482	0.391155	8	T	535_566_470	1_0	228_205_181	305_361_288	1_0	SRR3471114_SRR3471115_SRR3471116	muReoV.Infected	0.426168224299065_0.362190812720848_0.385106382978723
1469	20062394	0.201923	11	A	104	73	6	21	4	SRR3471114	muReoV.Infected	0.201923
1470	20146678	0.137211	8	T	128_127	0	19_16	0	109_111	SRR3471114_SRR3471115	muReoV.Infected	0.1484375_0.125984251968504
1471	20147245	0.0513595	8	A	331	313	1	17	0	SRR3471114	muReoV.Infected	0.0513595
1472	20223167	0.0420425	11	T	2371_1912	31_23	89	21_15	2230_1785	SRR3471115_SRR3471116	muReoV.Infected	0.037536904259806_0.0465481171548117
1473	20225186	0.156041	11	A	1162_1198_1005	994_1019_828	0_2	168_179_175	0	SRR3471114_SRR3471115_SRR3471116	muReoV.Infected	0.144578313253012_0.149415692821369_0.174129353233831
1474	20259219	0.981818	8	A	110	2	0	108	0	SRR3471114	muReoV.Infected	0.981818
1475	20267528	0.47117	8	A	143_106	71_58	1_0	70_48	1_0	SRR3471115_SRR3471116	muReoV.Infected	0.48951048951049_0.452830188679245
1476	20273083	0.0857143	8	A	105	96	0	9	0	SRR3471114	muReoV.Infected	0.0857143
1477	20280088	0.482226	8	A	100_137	51_72	0	49_65	0	SRR3471114_SRR3471115	muReoV.Infected	0.49_0.474452554744526
1478	20340927	0.114132	10	A	258_272_204	230_246_175	0	27_26_29	1_0	SRR3471114_SRR3471115_SRR3471116	muReoV.Infected	0.104651162790698_0.0955882352941176_0.142156862745098
1479	20398897	0.300136	8	A	101_102	78_64	0	23_38	0	SRR3471114_SRR3471115	muReoV.Infected	0.227722772277228_0.372549019607843
1480	20399742	0.0731707	8	T	123	0	9	0	114	SRR3471114	muReoV.Infected	0.0731707
1481	20399772	0.107538	8	T	206_181_175	0	26_19_16	0	180_161_159	SRR3471114_SRR3471115_SRR3471116	muReoV.Infected	0.12621359223301_0.104972375690608_0.0914285714285714
1482	20399776	0.010929	8	A	183	181	0	2	0	SRR3471115	muReoV.Infected	0.010929
1483	20400039	0.0155039	8	A	129	96	0	2	31	SRR3471115	muReoV.Infected	0.0155039
1484	20444362	0.0917431	1	T	109	0	10	0	99	SRR3471114	muReoV.Infected	0.0917431
1485	20446448	0.98182	11	A	213_229_174	3_4	0	210_225_170	0_1	SRR3471114_SRR3471115_SRR3471116	muReoV.Infected	0.985915492957746_0.982532751091703_0.977011494252874
1486	20507131	0.0143885	16	T	139	0	2	0	137	SRR3471114	muReoV.Infected	0.0143885
1487	20569386	0.0230769	8	A	130	127	0	3	0	SRR3471115	muReoV.Infected	0.0230769
1488	20578377	0.0811808	8	A	271	249	0	22	0	SRR3471114	muReoV.Infected	0.0811808
1489	20579252	0.245903	8	T	205_139	0	61_27	0	144_112	SRR3471115_SRR3471116	muReoV.Infected	0.297560975609756_0.194244604316547
1490	20583331	0.342857	8	T	105	0	36	0	69	SRR3471115	muReoV.Infected	0.342857
1491	20594003	0.192928	8	T	133_152_137	0	22_24_35	0	111_128_102	SRR3471114_SRR3471115_SRR3471116	muReoV.Infected	0.165413533834586_0.157894736842105_0.255474452554745
1492	20642796	0.0131579	X	A	152	149	0	2	1	SRR3471114	muReoV.Infected	0.0131579
1493	20693530	0.243562	11	A	431_436_391	322_347_283	0	109_89_107	0_1	SRR3471114_SRR3471115_SRR3471116	muReoV.Infected	0.252900232018561_0.204128440366972_0.273657289002558
1494	21370195	0.0144928	11	A	138	136	0	2	0	SRR3471115	muReoV.Infected	0.0144928
1495	21795596	0.250432	9	A	124_112	94_83	0	30_29	0	SRR3471114_SRR3471115	muReoV.Infected	0.241935483870968_0.258928571428571
1496	21882072	0.241379	13	T	116	0	28	0	88	SRR3471114	muReoV.Infected	0.241379
1497	21967755	0.015625	17	A	128	0	0	2	126	SRR3471114	muReoV.Infected	0.015625
1498	22448677	0.187245	9	A	307_315_272	256_260_211	0	50_55_61	1_0	SRR3471114_SRR3471115_SRR3471116	muReoV.Infected	0.162866449511401_0.174603174603175_0.224264705882353
1499	22588514	0.966731	2	A	108_129	3_4	0	105_124	0_1	SRR3471114_SRR3471115	muReoV.Infected	0.972222222222222_0.961240310077519
1500	22588658	0.0635075	2	T	149_107	31_20	5_10	12_11	101_66	SRR3471114_SRR3471116	muReoV.Infected	0.0335570469798658_0.0934579439252336
1501	22588744	0.980386	2	A	262_288	2_7	0	259_280	1	SRR3471114_SRR3471115	muReoV.Infected	0.988549618320611_0.972222222222222
1502	22588952	0.941716	2	T	132_124	0	123_118	0	9_6	SRR3471114_SRR3471115	muReoV.Infected	0.931818181818182_0.951612903225806
1503	22589114	0.466667	2	T	135	22	63	4	46	SRR3471114	muReoV.Infected	0.466667
1504	22724593	0.104897	5	A	101_111	88_102	0	13_9	0	SRR3471114_SRR3471115	muReoV.Infected	0.128712871287129_0.0810810810810811
1505	22725645	0.985507	5	A	276	4	0	272	0	SRR3471114	muReoV.Infected	0.985507
1506	23164502	0.35606	2	A	410_420_324	263_270_208	0	146_150_115	1_0	SRR3471114_SRR3471115_SRR3471116	muReoV.Infected	0.35609756097561_0.357142857142857_0.354938271604938
1507	23206730	0.114458	19	T	166	0	19	0	147	SRR3471114	muReoV.Infected	0.114458
1508	23397761	0.150983	5	T	330_293_276	0	58_43_36	0	272_250_240	SRR3471114_SRR3471115_SRR3471116	muReoV.Infected	0.175757575757576_0.146757679180887_0.130434782608696
1509	23676349	0.0232558	19	T	172	0	4	1	167	SRR3471116	muReoV.Infected	0.0232558
1510	23725896	0.980392	1	A	102	2	0	100	0	SRR3471114	muReoV.Infected	0.980392
1511	23839718	0.0736434	5	A	258	234	2	19	3	SRR3471114	muReoV.Infected	0.0736434
1512	24423466	0.0487805	5	A	205	189	4	10	2	SRR3471116	muReoV.Infected	0.0487805
1513	24492971	0.0816327	5	A	294	270	0	24	0	SRR3471114	muReoV.Infected	0.0816327
1514	24632469	0.15	6	T	100	0	15	1	84	SRR3471115	muReoV.Infected	0.15
1515	24891249	0.0447761	10	A	134	128	0	6	0	SRR3471115	muReoV.Infected	0.0447761
1516	24992102	0.987678	8	A	271_221	3	0	268_218	0	SRR3471115_SRR3471116	muReoV.Infected	0.988929889298893_0.986425339366516
1517	25211378	0.0686275	8	T	102	3	7	1	91	SRR3471114	muReoV.Infected	0.0686275
1518	25254898	0.0740741	4	T	243	0	18	0	225	SRR3471114	muReoV.Infected	0.0740741
1519	25541837	0.0288462	4	T	104	0	3	0	101	SRR3471115	muReoV.Infected	0.0288462
1520	25982791	0.0283019	2	A	106	103	0	3	0	SRR3471115	muReoV.Infected	0.0283019
1521	26034988	0.0194175	8	T	206	0	4	1	201	SRR3471114	muReoV.Infected	0.0194175
1522	26038038	0.0171429	8	A	175	172	0	3	0	SRR3471115	muReoV.Infected	0.0171429
1523	26396066	0.0932642	2	A	193	175	0	18	0	SRR3471115	muReoV.Infected	0.0932642
1524	26446439	0.175249	12	A	1225_1237_1111	997_1034_916	0	228_203_195	0	SRR3471114_SRR3471115_SRR3471116	muReoV.Infected	0.186122448979592_0.16410670978173_0.175517551755176
1525	26958522	0.0117647	2	T	170	0	2	0	168	SRR3471115	muReoV.Infected	0.0117647
1526	27236340	0.0499116	19	T	123_115	1	8_4	1_0	113_110	SRR3471114_SRR3471116	muReoV.Infected	0.0650406504065041_0.0347826086956522
1527	27533382	0.0104712	2	T	191	0	2	1	188	SRR3471115	muReoV.Infected	0.0104712
1528	27682739	0.012987	3	T	154	0	2	0	152	SRR3471114	muReoV.Infected	0.012987
1529	27969477	0.170553	15	T	144_171_160	0_1	33_28_19	0_1	111_142_140	SRR3471114_SRR3471115_SRR3471116	muReoV.Infected	0.229166666666667_0.16374269005848_0.11875
1530	28315754	0.041958	7	A	143	137	0	6	0	SRR3471115	muReoV.Infected	0.041958
1531	28614919	0.983193	17	T	119	0	117	0	2	SRR3471114	muReoV.Infected	0.983193
1532	28680273	0.0330579	10	A	121	117	0	4	0	SRR3471115	muReoV.Infected	0.0330579
1533	28680314	0.0181818	10	T	110	0	2	0	108	SRR3471116	muReoV.Infected	0.0181818
1534	29079449	0.012987	2	T	154	0	2	0	152	SRR3471115	muReoV.Infected	0.012987
1535	29983281	0.0523349	2	T	480_439	2_6	24	7_3	447_406	SRR3471115_SRR3471116	muReoV.Infected	0.05_0.0546697038724374
1536	30213013	0.812366	6	T	363_371_275	0	296_290_231	1_0	66_81_44	SRR3471114_SRR3471115_SRR3471116	muReoV.Infected	0.815426997245179_0.78167115902965_0.84
1537	30293081	0.0325203	18	T	123	0	4	0	119	SRR3471114	muReoV.Infected	0.0325203
1538	30627461	0.979769	14	A	346	7	0	339	0	SRR3471116	muReoV.Infected	0.979769
1539	30946045	0.0708661	7	A	127	117	1	9	0	SRR3471116	muReoV.Infected	0.0708661
1540	30946981	0.0356781	7	T	555_453	1	20_16	2_1	532_435	SRR3471115_SRR3471116	muReoV.Infected	0.036036036036036_0.0353200883002208
1541	31173480	0.158433	5	T	104_109_103	0	17_16	0	87_93_86	SRR3471114_SRR3471115_SRR3471116	muReoV.Infected	0.163461538461538_0.146788990825688_0.16504854368932
1542	31287993	0.129386	12	A	292_278	247_246	1	43_31	0	SRR3471114_SRR3471116	muReoV.Infected	0.147260273972603_0.111510791366906
1543	31540485	0.0195122	5	T	205	1	4	0	200	SRR3471114	muReoV.Infected	0.0195122
1544	31616495	0.0885246	2	T	305	0	27	0	278	SRR3471116	muReoV.Infected	0.0885246
1545	31700626	0.208937	14	T	280_283_260	0	71_61_41	0_1	209_221_219	SRR3471114_SRR3471115_SRR3471116	muReoV.Infected	0.253571428571429_0.215547703180212_0.157692307692308
1546	31700629	0.145358	14	T	280_284_260	0	43_42_35	0	237_242_225	SRR3471114_SRR3471115_SRR3471116	muReoV.Infected	0.153571428571429_0.147887323943662_0.134615384615385
1547	31700663	0.128111	14	T	216_221	0	27_29	0	189_192	SRR3471114_SRR3471115	muReoV.Infected	0.125_0.131221719457014
1548	31701507	0.268468	14	T	156_144_126	0	43_42_30	0	113_102_96	SRR3471114_SRR3471115_SRR3471116	muReoV.Infected	0.275641025641026_0.291666666666667_0.238095238095238
1549	31701508	0.11465	14	T	157	0	18	0	139	SRR3471114	muReoV.Infected	0.11465
1550	31933613	0.427637	11	T	391_395_326	0	177_168_132	0	214_227_194	SRR3471114_SRR3471115_SRR3471116	muReoV.Infected	0.452685421994885_0.425316455696203_0.404907975460123
1551	31991384	0.157407	16	A	108	91	0	17	0	SRR3471115	muReoV.Infected	0.157407
1552	32275374	0.396396	17	T	111	0	44	0	67	SRR3471114_SRR3471115	muReoV.Infected	0.396396
1553	32528847	0.106796	18	T	103	0	11	0	92	SRR3471116	muReoV.Infected	0.106796
1554	32631185	0.047619	2	A	147	140	0	7	0	SRR3471116	muReoV.Infected	0.047619
1555	32768099	0.197248	17	A	681_689_528	544_552_426	0	137_136_102	0_1	SRR3471114_SRR3471115_SRR3471116	muReoV.Infected	0.201174743024963_0.197387518142235_0.193181818181818
1556	32883883	0.010582	13	A	189	187	0	2	0	SRR3471116	muReoV.Infected	0.010582
1557	32964897	0.973042	4	A	248_249_191	3_8_7	0	245_241_184	0	SRR3471114_SRR3471115_SRR3471116	muReoV.Infected	0.987903225806452_0.967871485943775_0.963350785340314
1558	32976832	0.11811	12	T	127	0	15	1	110	SRR3471115	muReoV.Infected	0.11811
1559	33102147	0.972973	1	A	111	0	0	108	3	SRR3471114	muReoV.Infected	0.972973
1560	33255030	0.0284091	17	T	176	0	5	0	171	SRR3471115	muReoV.Infected	0.0284091
1561	33298784	0.0472441	14	T	127	2	6	0	119	SRR3471114	muReoV.Infected	0.0472441
1562	33300999	0.0912957	17	T	146_157_156	0	12_15	0	134_142_141	SRR3471114_SRR3471115_SRR3471116	muReoV.Infected	0.0821917808219178_0.0955414012738854_0.0961538461538462
1563	33302072	0.307284	17	A	101_112	75_72	0	26_40	0	SRR3471115_SRR3471116	muReoV.Infected	0.257425742574257_0.357142857142857
1564	33362804	0.0147783	5	T	203	3	3	7	190	SRR3471115	muReoV.Infected	0.0147783
1565	33438725	0.0997067	12	A	341	307	0	34	0	SRR3471114	muReoV.Infected	0.0997067
1566	33784151	0.078341	8	T	217	0	17	0	200	SRR3471115	muReoV.Infected	0.078341
1567	33883156	0.973451	17	T	113	0	110	0	2	SRR3471114	muReoV.Infected	0.973451
1568	33885048	0.101103	16	A	544	489	0	55	0	SRR3471116	muReoV.Infected	0.101103
1569	33911548	0.987342	17	A	158	2	0	156	0	SRR3471115	muReoV.Infected	0.987342
1570	33912665	0.0299229	17	T	516_450_345	1_2_0	19_16_6	0	496_432_339	SRR3471114_SRR3471115_SRR3471116	muReoV.Infected	0.0368217054263566_0.0355555555555556_0.0173913043478261
1571	33920153	0.25508	10	A	122_107_104	91_77_80	0	31_30_24	0	SRR3471114_SRR3471115_SRR3471116	muReoV.Infected	0.254098360655738_0.280373831775701_0.230769230769231
1572	33924843	0.972737	17	A	208_164	5	0	203_159	0	SRR3471115_SRR3471116	muReoV.Infected	0.975961538461538_0.969512195121951
1573	33928557	0.232646	17	A	925_914_748	685_693_591	2_0_3	237_218_152	1_3_2	SRR3471114_SRR3471115_SRR3471116	muReoV.Infected	0.256216216216216_0.238512035010941_0.203208556149733
1574	33928729	0.171078	17	A	3557_3576_3096	2934_2961_2579	0_1	622_614_516	1_0	SRR3471114_SRR3471115_SRR3471116	muReoV.Infected	0.174866460500422_0.171700223713647_0.166666666666667
1575	33928733	0.232951	17	A	3657_3682_3175	2798_2828_2432	0_1	856_852_741	3_1_2	SRR3471114_SRR3471115_SRR3471116	muReoV.Infected	0.234071643423571_0.23139598044541_0.233385826771654
1576	33972585	0.104861	6	A	160_144	142_130	0	18_14	0	SRR3471114_SRR3471116	muReoV.Infected	0.1125_0.0972222222222222
1577	33996438	0.171598	17	T	1859	1	319	1	1538	SRR3471115	muReoV.Infected	0.171598
1578	33997434	0.984056	17	A	431_402_372	5_3_6	0_2	426_395_365	0_2_1	SRR3471114_SRR3471115_SRR3471116	muReoV.Infected	0.988399071925754_0.982587064676617_0.981182795698925
1579	34135716	0.841706	8	T	696_649_668	115_100_102	579_549_566	0	2_0	SRR3471114_SRR3471115_SRR3471116	muReoV.Infected	0.831896551724138_0.845916795069337_0.847305389221557
1580	34158157	0.138648	6	T	139_126_113	0	19_14	0	120_112_94	SRR3471114_SRR3471115_SRR3471116	muReoV.Infected	0.136690647482014_0.111111111111111_0.168141592920354
1581	34183629	0.988991	17	A	545	4	0	539	2	SRR3471116	muReoV.Infected	0.988991
1582	34184363	0.985154	17	T	592_625	7_4	582_617	1_4	1_0	SRR3471114_SRR3471115	muReoV.Infected	0.983108108108108_0.9872
1583	34197078	0.0977063	17	A	1754_1510	1582_1363	0	172_147	0	SRR3471115_SRR3471116	muReoV.Infected	0.0980615735461802_0.0973509933774834
1584	34205464	0.984127	17	A	126	1	0	124	1	SRR3471115	muReoV.Infected	0.984127
1585	34205474	0.975	17	A	120	1	0	117	2	SRR3471115	muReoV.Infected	0.975
1586	34355671	0.0254777	15	A	157	153	0	4	0	SRR3471115	muReoV.Infected	0.0254777
1587	34429317	0.127957	15	A	153_174_135	132_153_118	0	21_17	0	SRR3471114_SRR3471115_SRR3471116	muReoV.Infected	0.137254901960784_0.120689655172414_0.125925925925926
1588	34509045	0.0143885	19	T	139	0	2	0	137	SRR3471116	muReoV.Infected	0.0143885
1589	34593600	0.516097	19	A	167_178	80_87	0	87_91	0	SRR3471115_SRR3471116	muReoV.Infected	0.520958083832335_0.51123595505618
1590	34609950	0.549371	19	T	226_234_208	0	121_140_107	0	105_94_101	SRR3471114_SRR3471115_SRR3471116	muReoV.Infected	0.535398230088496_0.598290598290598_0.514423076923077
1591	34688983	0.104839	14	T	124	0	13	0	111	SRR3471114	muReoV.Infected	0.104839
1592	34745408	0.977778	8	T	135	0	132	0	3	SRR3471115	muReoV.Infected	0.977778
1593	34774031	0.981707	6	T	164	0	161	0	3	SRR3471115	muReoV.Infected	0.981707
1594	34816828	0.106061	1	A	132	109	6	14	3	SRR3471115	muReoV.Infected	0.106061
1595	34816848	0.0263158	18	A	152	148	0	4	0	SRR3471116	muReoV.Infected	0.0263158
1596	34864261	0.150538	18	T	465	17	70	10	368	SRR3471114	muReoV.Infected	0.150538
1597	34864755	0.127799	17	A	587_614_477	497_507_401	3_4	69_86_60	18_12	SRR3471114_SRR3471115_SRR3471116	muReoV.Infected	0.117546848381601_0.140065146579805_0.125786163522013
1598	34970381	0.922874	18	T	704_684_607	1_0	661_634_548	0	42_50_59	SRR3471114_SRR3471115_SRR3471116	muReoV.Infected	0.938920454545455_0.926900584795322_0.902800658978583
1599	34970623	0.989691	18	A	194	2	0	192	0	SRR3471116	muReoV.Infected	0.989691
1600	34970639	0.976688	18	A	236_241_201	3_2_8	0_1	233_238_192	0_1	SRR3471114_SRR3471115_SRR3471116	muReoV.Infected	0.98728813559322_0.987551867219917_0.955223880597015
1601	34970650	0.96947	18	A	177_156	4_6	0	173_150	0	SRR3471114_SRR3471116	muReoV.Infected	0.977401129943503_0.961538461538462
1602	35091620	0.985915	17	A	355	2	0	350	3	SRR3471114	muReoV.Infected	0.985915
1603	35124415	0.11	17	A	100	89	0	11	0	SRR3471115	muReoV.Infected	0.11
1604	35154169	0.0830986	17	T	454_366	1_0	37_31	0	416_335	SRR3471115_SRR3471116	muReoV.Infected	0.0814977973568282_0.0846994535519126
1605	35180730	0.100642	2	T	248_209	0	25_21	0	223_188	SRR3471114_SRR3471116	muReoV.Infected	0.100806451612903_0.100478468899522
1606	35181087	0.122706	2	T	406_346_322	0	50_45_37	1_0	355_301_285	SRR3471114_SRR3471115_SRR3471116	muReoV.Infected	0.123152709359606_0.130057803468208_0.114906832298137
1607	35216776	0.972477	9	A	109	2	0	106	1	SRR3471115	muReoV.Infected	0.972477
1608	35265751	0.97561	17	T	123	0	120	2	1	SRR3471115	muReoV.Infected	0.97561
1609	35305295	0.0106812	9	A	1205_1324	911_987	13_23	13_14	268_300	SRR3471114_SRR3471115	muReoV.Infected	0.0107883817427386_0.0105740181268882
1610	35305339	0.0253724	9	T	987_1156_791	263_365_207	35_28_13	17_14	672_746_557	SRR3471114_SRR3471115_SRR3471116	muReoV.Infected	0.0354609929078014_0.0242214532871972_0.0164348925410872
1611	35305349	0.579578	9	A	1204_1402_998	415_458_357	31_37_15	683_829_579	75_77_47	SRR3471114_SRR3471115_SRR3471116	muReoV.Infected	0.567275747508306_0.591298145506419_0.580160320641283
1612	35305403	0.713012	9	T	4073_4334_3557	33_43_28	2987_2962_2569	36_31_20	1017_1298_940	SRR3471114_SRR3471115_SRR3471116	muReoV.Infected	0.733366069236435_0.683433317951084_0.722237840877144
1613	35305426	0.878997	9	T	6099	119	5361	62	555	SRR3471115	muReoV.Infected	0.878997
1614	35305558	0.0172084	9	T	2092	420	36	3	1633	SRR3471115	muReoV.Infected	0.0172084
1615	35340417	0.981132	2	A	106	1	1	104	0	SRR3471114	muReoV.Infected	0.981132
1616	35379980	0.641908	17	T	2558	0	1642	2	914	SRR3471116	muReoV.Infected	0.641908
1617	35601574	0.315315	18	A	111	75	0	35	1	SRR3471115	muReoV.Infected	0.315315
1618	35834428	0.985915	17	T	213	1	210	0	2	SRR3471114	muReoV.Infected	0.985915
1619	35858957	0.135135	17	A	222	192	0	30	0	SRR3471115	muReoV.Infected	0.135135
1620	35928517	0.103448	16	T	116	0	12	0	104	SRR3471114	muReoV.Infected	0.103448
1621	35981687	0.988252	16	T	1447	2	1430	0	12	SRR3471114	muReoV.Infected	0.988252
1622	35981809	0.101404	16	A	802_815_678	716_735_609	0_1	86_80_67	0_1	SRR3471114_SRR3471115_SRR3471116	muReoV.Infected	0.107231920199501_0.098159509202454_0.0988200589970502
1623	35991039	0.0196078	13	A	102	100	0	2	0	SRR3471116	muReoV.Infected	0.0196078
1624	36003860	0.162524	17	T	103_100	0	17_16	0	86_84	SRR3471114_SRR3471115	muReoV.Infected	0.16504854368932_0.16
1625	36004475	0.131034	17	T	145	0	19	0	126	SRR3471115	muReoV.Infected	0.131034
1626	36004476	0.135922	17	T	103	0	14	0	89	SRR3471116	muReoV.Infected	0.135922
1627	36006441	0.281999	17	T	117_133_120	0	32_44_29	0	85_89_91	SRR3471114_SRR3471115_SRR3471116	muReoV.Infected	0.273504273504274_0.330827067669173_0.241666666666667
1628	36049199	0.0247525	2	A	202	196	0	5	1	SRR3471115	muReoV.Infected	0.0247525
1629	36121215	0.873198	17	T	255_306_274	0	224_267_238	0_1	31_39_35	SRR3471114_SRR3471115_SRR3471116	muReoV.Infected	0.87843137254902_0.872549019607843_0.868613138686131
1630	36136678	0.0215827	2	T	139	0	3	0	136	SRR3471116	muReoV.Infected	0.0215827
1631	36723822	0.072	9	A	125	113	0	9	3	SRR3471114	muReoV.Infected	0.072
1632	36779559	0.126214	9	A	103	86	3	13	1	SRR3471114	muReoV.Infected	0.126214
1633	36854293	0.989933	17	A	298	0	0	295	3	SRR3471116	muReoV.Infected	0.989933
1634	36857644	0.989399	17	A	283	3	0	280	0	SRR3471115	muReoV.Infected	0.989399
1635	36990920	0.21133	19	T	129_135_125	0	29_25_28	0	100_110_97	SRR3471114_SRR3471115_SRR3471116	muReoV.Infected	0.224806201550388_0.185185185185185_0.224
1636	37000138	0.128577	15	T	109_101	0	14_13	0	95_88	SRR3471114_SRR3471115	muReoV.Infected	0.128440366972477_0.128712871287129
1637	37272336	0.988636	17	T	176	0	174	2	0	SRR3471114	muReoV.Infected	0.988636
1638	37326763	0.984962	17	T	133	0	131	0	2	SRR3471116	muReoV.Infected	0.984962
1639	37332257	0.183548	6	T	141_103	0	28_25_18	0	113_116_85	SRR3471114_SRR3471115_SRR3471116	muReoV.Infected	0.198581560283688_0.177304964539007_0.174757281553398
1640	37713546	0.983193	17	T	119	0	117	0	2	SRR3471116	muReoV.Infected	0.983193
1641	37840383	0.127011	18	A	203_192_165	167_175_146	0	36_17_19	0	SRR3471114_SRR3471115_SRR3471116	muReoV.Infected	0.177339901477833_0.0885416666666667_0.115151515151515
1642	37965339	0.949573	7	A	195_212_151	5_14_9	0	190_198_142	0	SRR3471114_SRR3471115_SRR3471116	muReoV.Infected	0.974358974358974_0.933962264150943_0.940397350993378
1643	37975615	0.0144928	15	T	138	0	2	0	136	SRR3471114	muReoV.Infected	0.0144928
1644	38240668	0.133736	16	A	222_190	193_164	0	29_26	0	SRR3471114_SRR3471116	muReoV.Infected	0.130630630630631_0.136842105263158
1645	38240669	0.128482	16	A	217_242_190	187_218_161	1_0	29_24	0	SRR3471114_SRR3471115_SRR3471116	muReoV.Infected	0.133640552995392_0.0991735537190083_0.152631578947368
1646	38245264	0.0190468	18	T	1318_1187	0	28_20	1	1289_1166	SRR3471114_SRR3471116	muReoV.Infected	0.0212443095599393_0.016849199663016
1647	38337266	0.179245	6	T	106	0	19	0	87	SRR3471114	muReoV.Infected	0.179245
1648	38491612	0.238845	15	T	749_746_608	0_1	161_184_155	0	588_561_452	SRR3471114_SRR3471115_SRR3471116	muReoV.Infected	0.214953271028037_0.246648793565684_0.254934210526316
1649	38491613	0.105988	15	T	750_749_609	0	73_89_62	0	677_660_547	SRR3471114_SRR3471115_SRR3471116	muReoV.Infected	0.0973333333333333_0.118825100133511_0.101806239737274
1650	38507654	0.168788	6	A	1007_959_878	841_790_732	1_0	165_169_146	0	SRR3471114_SRR3471115_SRR3471116	muReoV.Infected	0.163853028798411_0.176225234619395_0.16628701594533
1651	38628064	0.070922	13	T	141	0	10	0	130	SRR3471115	muReoV.Infected	0.070922
1652	39410975	0.185442	18	T	285_300_244	2_0	56_60_39	0	227_240_205	SRR3471114_SRR3471115_SRR3471116	muReoV.Infected	0.196491228070175_0.2_0.159836065573771
1653	39654702	0.403537	17	A	144_165_124	83_106_70	0_1	61_58_54	0	SRR3471114_SRR3471115_SRR3471116	muReoV.Infected	0.423611111111111_0.351515151515152_0.435483870967742
1654	39843435	0.0968313	17	T	5081	1	492	8	4580	SRR3471115	muReoV.Infected	0.0968313
1655	39843842	0.987342	17	T	158	1	156	0	1	SRR3471116	muReoV.Infected	0.987342
1656	39844592	0.202197	17	T	695_693_601	0	160_119_123	0_1	535_573_478	SRR3471114_SRR3471115_SRR3471116	muReoV.Infected	0.23021582733813_0.171717171717172_0.204658901830283
1657	39847607	0.0949169	17	T	11436_10051	42_41	1065_972	34_23	10294_9015	SRR3471114_SRR3471116	muReoV.Infected	0.0931269674711438_0.0967067953437469
1658	39848110	0.982358	17	T	673_528	4	662_518	2_3	5_3	SRR3471114_SRR3471116	muReoV.Infected	0.983655274888559_0.981060606060606
1659	39848233	0.758881	17	T	399_437_383	0	309_329_287	0_2	90_106_94	SRR3471114_SRR3471115_SRR3471116	muReoV.Infected	0.774436090225564_0.752860411899314_0.74934725848564
1660	39848555	0.123353	17	T	245_219	0	28_29	0	217_189	SRR3471114_SRR3471116	muReoV.Infected	0.114285714285714_0.132420091324201
1661	39848652	0.873455	17	T	359_455_363	0_1	310_392_325	1_0	48_62_38	SRR3471114_SRR3471115_SRR3471116	muReoV.Infected	0.863509749303621_0.861538461538462_0.895316804407714
1662	40385886	0.986201	8	A	142_148	2_0	0	140_146	0_2	SRR3471114_SRR3471115	muReoV.Infected	0.985915492957746_0.986486486486487
1663	40745268	0.158469	4	A	140_149_109	125_116_93	0	15_33_16	0	SRR3471114_SRR3471115_SRR3471116	muReoV.Infected	0.107142857142857_0.221476510067114_0.146788990825688
1664	40749446	0.125039	11	T	163_139	0	22_16	0	141_123	SRR3471114_SRR3471115	muReoV.Infected	0.134969325153374_0.115107913669065
1665	40924535	0.0681159	17	A	690	625	9	47	9	SRR3471116	muReoV.Infected	0.0681159
1666	41142229	0.0608696	11	A	115	108	0	7	0	SRR3471114	muReoV.Infected	0.0608696
1667	41389472	0.0972973	4	A	185	167	0	18	0	SRR3471116	muReoV.Infected	0.0972973
1668	42526028	0.0324826	10	T	862	4	28	2	828	SRR3471114	muReoV.Infected	0.0324826
1669	42966207	0.166595	9	T	109_107	0	19_17	0_1	90_89	SRR3471115_SRR3471116	muReoV.Infected	0.174311926605505_0.158878504672897
1670	43120680	0.0673077	14	T	104	0	7	0	97	SRR3471114	muReoV.Infected	0.0673077
1671	43297135	0.330684	7	A	103_118_106	65_89_66	0	38_29_40	0	SRR3471114_SRR3471115_SRR3471116	muReoV.Infected	0.368932038834951_0.245762711864407_0.377358490566038
1672	43636992	0.104027	16	A	127_123	114_110	0	13	0	SRR3471114_SRR3471115	muReoV.Infected	0.102362204724409_0.105691056910569
1673	43735491	0.337815	19	T	197_186_161	0	60_66_57	0	137_120_104	SRR3471114_SRR3471115_SRR3471116	muReoV.Infected	0.304568527918782_0.354838709677419_0.354037267080745
1674	43940155	0.44066	1	A	451_496_412	273_266_221	0	178_230_191	0	SRR3471114_SRR3471115_SRR3471116	muReoV.Infected	0.394678492239468_0.463709677419355_0.463592233009709
1675	44101772	0.0158103	16	T	253	0	4	0	249	SRR3471116	muReoV.Infected	0.0158103
1676	44219181	0.244839	16	T	115_131	1_0	37_22	0	77_109	SRR3471114_SRR3471115	muReoV.Infected	0.321739130434783_0.16793893129771
1677	44221352	0.560344	16	A	119_117_102	51_56_42	0	68_61_60	0	SRR3471114_SRR3471115_SRR3471116	muReoV.Infected	0.571428571428571_0.521367521367521_0.588235294117647
1678	44311326	0.0113636	12	A	176	174	0	2	0	SRR3471115	muReoV.Infected	0.0113636
1679	44396424	0.105747	19	T	124_142	0	14	0	110_128	SRR3471114_SRR3471115	muReoV.Infected	0.112903225806452_0.0985915492957746
1680	44407393	0.0121317	19	A	1154	1120	8	14	12	SRR3471115	muReoV.Infected	0.0121317
1681	44742485	0.125523	9	T	239	0	30	0	209	SRR3471114	muReoV.Infected	0.125523
1682	44869897	0.305972	13	T	935_925_736	5_6_0	282_276_234	1_5	646_638_501	SRR3471114_SRR3471115_SRR3471116	muReoV.Infected	0.301604278074866_0.298378378378378_0.317934782608696
1683	44924054	0.1	9	T	100	0	10	0	90	SRR3471114	muReoV.Infected	0.1
1684	45005669	0.982906	11	A	117	2	0	115	0	SRR3471114	muReoV.Infected	0.982906
1685	45232808	0.207052	3	T	111_116	0	23_24	0	88_92	SRR3471114_SRR3471115	muReoV.Infected	0.207207207207207_0.206896551724138
1686	45285954	0.989418	3	T	189	0	187	0	2	SRR3471115	muReoV.Infected	0.989418
1687	45325165	0.0628931	7	T	159	3	10	5	141	SRR3471114	muReoV.Infected	0.0628931
1688	45325252	0.110512	7	T	371	23	41	13	294	SRR3471116	muReoV.Infected	0.110512
1689	45456554	0.0208333	19	T	144	0	3	0	141	SRR3471115	muReoV.Infected	0.0208333
1690	45522474	0.0203046	5	T	197	2	4	2	189	SRR3471116	muReoV.Infected	0.0203046
1691	45550190	0.102804	13	T	107	0	11	0	96	SRR3471115	muReoV.Infected	0.102804
1692	45840997	0.905886	4	T	203_193_179	0	186_173_162	0	17_20	SRR3471114_SRR3471115_SRR3471116	muReoV.Infected	0.916256157635468_0.896373056994819_0.905027932960894
1693	45898482	0.0142857	9	T	140	0	2	0	138	SRR3471114	muReoV.Infected	0.0142857
1694	45967265	0.233748	9	T	503_546_454	0_1	112_123_115	0_3	391_422_336	SRR3471114_SRR3471115_SRR3471116	muReoV.Infected	0.222664015904573_0.225274725274725_0.253303964757709
1695	46005010	0.0147059	X	T	136	0	2	0	134	SRR3471115	muReoV.Infected	0.0147059
1696	46163048	0.0173913	4	T	115	0	2	0	113	SRR3471115	muReoV.Infected	0.0173913
1697	46174263	0.303738	17	T	214	2	65	0	147	SRR3471116	muReoV.Infected	0.303738
1698	46275366	0.0110497	9	A	181	179	0	2	0	SRR3471116	muReoV.Infected	0.0110497
1699	46440819	0.254023	11	A	876_924_777	635_697_586	0_1	241_224_190	0_2_1	SRR3471114_SRR3471115_SRR3471116	muReoV.Infected	0.275114155251142_0.242424242424242_0.244530244530245
1700	46499528	0.342857	17	A	105	69	0	36	0	SRR3471114	muReoV.Infected	0.342857
1701	46528215	0.597357	6	A	208_229_206	70_100_74	0_1	133_125	0_1	SRR3471114_SRR3471115_SRR3471116	muReoV.Infected	0.639423076923077_0.54585152838428_0.606796116504854
1702	46607729	0.213388	18	A	764_831_660	590_656_526	0	174_134	0_1	SRR3471114_SRR3471115_SRR3471116	muReoV.Infected	0.227748691099476_0.209386281588448_0.203030303030303
1703	46612377	0.016	8	A	125	123	0	2	0	SRR3471115	muReoV.Infected	0.016
1704	46699185	0.235028	12	T	162_158_140	0	34_41_33	0	128_117_107	SRR3471114_SRR3471115_SRR3471116	muReoV.Infected	0.209876543209877_0.259493670886076_0.235714285714286
1705	46708169	0.136028	12	T	383_347_298	0_2	51_43_45	0	332_302_253	SRR3471114_SRR3471115_SRR3471116	muReoV.Infected	0.133159268929504_0.123919308357349_0.151006711409396
1706	46728278	0.293162	11	T	315_313_274	14_20_19	83_82_97	12_10_13	206_201_145	SRR3471114_SRR3471115_SRR3471116	muReoV.Infected	0.263492063492063_0.261980830670927_0.354014598540146
1707	46774930	0.30774	17	T	101_104	0	34_29	0	67_75	SRR3471114_SRR3471115	muReoV.Infected	0.336633663366337_0.278846153846154
1708	46775081	0.386166	17	T	877_859_742	0_1	354_337_269	0	523_521_473	SRR3471114_SRR3471115_SRR3471116	muReoV.Infected	0.403648802736602_0.392316647264261_0.362533692722372
1709	46775237	0.114246	17	T	577_522_502	0	55_73_54	0	522_449_448	SRR3471114_SRR3471115_SRR3471116	muReoV.Infected	0.0953206239168111_0.139846743295019_0.107569721115538
1710	47016814	0.0287081	17	T	209	1	6	1	201	SRR3471116	muReoV.Infected	0.0287081
1711	47322513	0.124853	14	A	169_153	149_150_129	0	20_19_22	0_2	SRR3471114_SRR3471115_SRR3471116	muReoV.Infected	0.118343195266272_0.112426035502959_0.143790849673203
1712	47406193	0.537037	16	T	108	0	58	0	50	SRR3471115	muReoV.Infected	0.537037
1713	47523238	0.979107	16	A	128_109	3_2	0	125_107	0	SRR3471114_SRR3471115	muReoV.Infected	0.9765625_0.981651376146789
1714	47528852	0.987342	16	A	158	1	1	156	0	SRR3471116	muReoV.Infected	0.987342
1715	47617902	0.986486	16	A	148	2	0	146	0	SRR3471116	muReoV.Infected	0.986486
1716	47644133	0.138158	19	A	152	130	0	21	1	SRR3471114	muReoV.Infected	0.138158
1717	49001931	0.0238095	16	T	126	1	3	1	121	SRR3471116	muReoV.Infected	0.0238095
1718	49039199	0.0283554	11	A	529	512	0	15	2	SRR3471114	muReoV.Infected	0.0283554
1719	49058661	0.0164609	11	A	243	236	2	4	1	SRR3471116	muReoV.Infected	0.0164609
1720	49093974	0.231043	11	T	104_123	0	21_32	1_0	82_91	SRR3471114_SRR3471115	muReoV.Infected	0.201923076923077_0.260162601626016
1721	49165172	0.984848	3	T	132	1	130	1	0	SRR3471115	muReoV.Infected	0.984848
1722	49259846	0.138211	6	T	123	0	17	0	106	SRR3471115	muReoV.Infected	0.138211
1723	49259855	0.295652	6	T	115	0	34	0	81	SRR3471115	muReoV.Infected	0.295652
1724	49385820	0.387729	13	A	210_221_187	122_144_113	0	88_77_74	0	SRR3471114_SRR3471115_SRR3471116	muReoV.Infected	0.419047619047619_0.34841628959276_0.39572192513369
1725	49386156	0.10972	13	A	968_1086	865_961	0	101_125	2_0	SRR3471114_SRR3471115	muReoV.Infected	0.104338842975207_0.115101289134438
1726	49386157	0.223983	13	A	962_1079_853	735_834_674	0_1	227_244_179	0	SRR3471114_SRR3471115_SRR3471116	muReoV.Infected	0.235966735966736_0.22613531047266_0.209847596717468
1727	49386158	0.108952	13	A	963_1077_852	872_971_737	1_0	90_106_115	0	SRR3471114_SRR3471115_SRR3471116	muReoV.Infected	0.0934579439252336_0.0984215413184772_0.134976525821596
1728	49386166	0.0936953	13	A	1142	1035	0	107	0	SRR3471115	muReoV.Infected	0.0936953
1729	49424488	0.964649	6	A	889_923_726	20_35_19	1_0	865_878_704	3_10	SRR3471114_SRR3471115_SRR3471116	muReoV.Infected	0.973003374578178_0.95124593716143_0.96969696969697
1730	50386071	0.132218	11	A	399_428_349	344_381_297	0	55_47_52	0	SRR3471114_SRR3471115_SRR3471116	muReoV.Infected	0.137844611528822_0.10981308411215_0.148997134670487
1731	50386364	0.205571	11	T	189_160_118	7_5	42_36_20	5_6_7	134_113_84	SRR3471114_SRR3471115_SRR3471116	muReoV.Infected	0.222222222222222_0.225_0.169491525423729
1732	51363433	0.970059	16	A	120_113	2	0	116_110	2_1	SRR3471114_SRR3471115	muReoV.Infected	0.966666666666667_0.973451327433628
1733	51363799	0.987928	16	A	485_506	4_6	0	480_499	1	SRR3471114_SRR3471115	muReoV.Infected	0.989690721649485_0.986166007905138
1734	51461182	0.0822523	6	A	785_632	647_535	34_24	72_46	32_27	SRR3471114_SRR3471116	muReoV.Infected	0.0917197452229299_0.0727848101265823
1735	51472853	0.141886	3	A	341_363_317	297_308_271	0	44_55_46	0	SRR3471114_SRR3471115_SRR3471116	muReoV.Infected	0.129032258064516_0.151515151515152_0.145110410094637
1736	51483403	0.156627	6	A	249	210	0	39	0	SRR3471116	muReoV.Infected	0.156627
1737	51609702	0.0934256	12	T	289	0	27	0	262	SRR3471116	muReoV.Infected	0.0934256
1738	51748723	0.144884	12	A	220_221_203	191_190_170	0	29_31_33	0	SRR3471114_SRR3471115_SRR3471116	muReoV.Infected	0.131818181818182_0.14027149321267_0.16256157635468
1739	51976941	0.130841	11	A	107	93	0	14	0	SRR3471115	muReoV.Infected	0.130841
1740	52074530	0.245611	14	T	138_145_111	0_1	37_34_26	0	101_110_85	SRR3471114_SRR3471115_SRR3471116	muReoV.Infected	0.268115942028986_0.23448275862069_0.234234234234234
1741	52081311	0.0544218	2	T	147	1	8	1	137	SRR3471114	muReoV.Infected	0.0544218
1742	52090749	0.954944	1	A	151_169_122	9_10_2	0	142_159_120	0	SRR3471114_SRR3471115_SRR3471116	muReoV.Infected	0.940397350993378_0.940828402366864_0.983606557377049
1743	52187426	0.154545	1	T	110	0	17	0	93	SRR3471115	muReoV.Infected	0.154545
1744	52246527	0.673299	11	T	335_283_249	1_0	238_191_158	0	89_85_79	SRR3471114_SRR3471115_SRR3471116	muReoV.Infected	0.71044776119403_0.674911660777385_0.634538152610442
1745	52293454	0.134933	14	A	102_114	87_100	0	15_14	0	SRR3471114_SRR3471115	muReoV.Infected	0.147058823529412_0.12280701754386
1746	52369050	0.989838	14	T	2165	12	2143	2	7	SRR3471114	muReoV.Infected	0.989838
1747	52488432	0.986807	18	A	379	4	0	374	1	SRR3471116	muReoV.Infected	0.986807
1748	52899140	0.0142857	X	A	140	138	0	2	0	SRR3471116	muReoV.Infected	0.0142857
1749	53327436	0.0136054	18	A	147	145	0	2	0	SRR3471114	muReoV.Infected	0.0136054
1750	53327446	0.0165746	18	A	181	178	0	3	0	SRR3471114	muReoV.Infected	0.0165746
1751	53438096	0.314792	9	A	336_348_286	224_240_200	0	112_108_86	0	SRR3471114_SRR3471115_SRR3471116	muReoV.Infected	0.333333333333333_0.310344827586207_0.300699300699301
1752	53541458	0.141565	11	A	273_244_220	226_209_196	0	47_35_24	0	SRR3471114_SRR3471115_SRR3471116	muReoV.Infected	0.172161172161172_0.14344262295082_0.109090909090909
1753	53696101	0.0143885	2	T	139	0	2	0	137	SRR3471115	muReoV.Infected	0.0143885
1754	54110616	0.0588235	5	A	187	176	0	11	0	SRR3471115	muReoV.Infected	0.0588235
1755	54521449	0.101986	8	T	467_381	0	45_41	0	422_340	SRR3471115_SRR3471116	muReoV.Infected	0.0963597430406852_0.10761154855643
1756	54671755	0.125955	12	T	157_160	0	16_24	0	141_136	SRR3471114_SRR3471115	muReoV.Infected	0.101910828025478_0.15
1757	54699138	0.863632	18	T	452_468	5_8_3	396_407_382	1_0_3	49_53_64	SRR3471114_SRR3471115_SRR3471116	muReoV.Infected	0.876106194690266_0.86965811965812_0.845132743362832
1758	54699171	0.0306297	18	A	324_284_297	192_175_163	19_13_24	14_10_4	99_86_106	SRR3471114_SRR3471115_SRR3471116	muReoV.Infected	0.0432098765432099_0.0352112676056338_0.0134680134680135
1759	55026443	0.973855	6	T	526_534_451	0	511_518_442	0	15_16_9	SRR3471114_SRR3471115_SRR3471116	muReoV.Infected	0.97148288973384_0.970037453183521_0.980044345898004
1760	55324705	0.06	4	T	150	0	9	0	141	SRR3471115	muReoV.Infected	0.06
1761	55391130	0.0387597	4	T	129	3	5	15	106	SRR3471114	muReoV.Infected	0.0387597
1762	55527950	0.984375	4	A	128	0	2	126	0	SRR3471115	muReoV.Infected	0.984375
1763	55556518	0.986755	17	A	151	2	0	149	0	SRR3471114	muReoV.Infected	0.986755
1764	55701154	0.204135	13	A	174_153_118	134_123_96	0	40_30_22	0	SRR3471114_SRR3471115_SRR3471116	muReoV.Infected	0.229885057471264_0.196078431372549_0.186440677966102
1765	55915801	0.972727	17	T	110	0	107	0	3	SRR3471114	muReoV.Infected	0.972727
1766	56136291	0.127829	9	T	148_176_120	0	16_25	0_1	132_150_104	SRR3471114_SRR3471115_SRR3471116	muReoV.Infected	0.108108108108108_0.142045454545455_0.133333333333333
1767	56203293	0.156863	9	A	102	86	0	16	0	SRR3471115	muReoV.Infected	0.156863
1768	56223652	0.542789	9	T	2186_2187_1874	0_1_2	1210_1186_998	0_2	976_998_874	SRR3471114_SRR3471115_SRR3471116	muReoV.Infected	0.55352241537054_0.542295381801555_0.532550693703308
1769	56694135	0.736364	14	T	110	6	81	0	23	SRR3471114	muReoV.Infected	0.736364
1770	56782231	0.968785	1	T	227_198	0_1	222_190	2_0	3_7	SRR3471114_SRR3471116	muReoV.Infected	0.977973568281938_0.95959595959596
1771	56782258	0.97056	1	A	257_255_217	6_4_7	0_1	250_208	1_0	SRR3471114_SRR3471115_SRR3471116	muReoV.Infected	0.972762645914397_0.980392156862745_0.95852534562212
1772	56915680	0.115385	9	T	182	0	21	0	161	SRR3471114	muReoV.Infected	0.115385
1773	57062168	0.123554	9	A	282_247	242_221	0	40_26	0	SRR3471114_SRR3471116	muReoV.Infected	0.141843971631206_0.105263157894737
1774	57391454	0.982947	16	T	8468_8487_7337	49_35_10	8323_8330_7223	7_6	89_112_98	SRR3471114_SRR3471115_SRR3471116	muReoV.Infected	0.982876712328767_0.98150111935902_0.984462314297397
1775	57523060	0.0786026	10	A	229	199	7	18	5	SRR3471116	muReoV.Infected	0.0786026
1776	57581462	0.128032	14	T	119_106	0	17_12	0	102_94	SRR3471114_SRR3471115	muReoV.Infected	0.142857142857143_0.113207547169811
1777	57583608	0.81954	6	A	126_141_102	29_19_18	0	97_122_84	0	SRR3471114_SRR3471115_SRR3471116	muReoV.Infected	0.76984126984127_0.865248226950355_0.823529411764706
1778	57625368	0.075	16	T	240	5	18	1	216	SRR3471116	muReoV.Infected	0.075
1779	57895139	0.377441	4	A	257_212_217	158_122_146	0	99_90_70	0_1	SRR3471114_SRR3471115_SRR3471116	muReoV.Infected	0.385214007782101_0.424528301886792_0.32258064516129
1780	58190413	0.974576	11	A	118	3	0	115	0	SRR3471115	muReoV.Infected	0.974576
1781	58206499	0.429076	11	T	2666_2736_2371	1_0	1148_1169_1018	1_0	1516_1567_1353	SRR3471114_SRR3471115_SRR3471116	muReoV.Infected	0.430607651912978_0.427266081871345_0.429354702657107
1782	58407765	0.167765	10	A	116_102	93_88	0	23_14	0	SRR3471114_SRR3471115	muReoV.Infected	0.198275862068966_0.137254901960784
1783	58439253	0.470588	15	T	102	0	48	0	54	SRR3471116	muReoV.Infected	0.470588
1784	58590823	0.370861	3	A	228_213_182	138_135_118	0	90_78_64	0	SRR3471114_SRR3471115_SRR3471116	muReoV.Infected	0.394736842105263_0.366197183098592_0.351648351648352
1785	58648018	0.230769	1	A	104	80	0	24	0	SRR3471115	muReoV.Infected	0.230769
1786	58648020	0.0288462	1	A	104	101	0	3	0	SRR3471115	muReoV.Infected	0.0288462
1787	58648021	0.163462	1	A	104	87	0	17	0	SRR3471115	muReoV.Infected	0.163462
1788	58678729	0.118012	18	T	161	1	19	1	140	SRR3471114	muReoV.Infected	0.118012
1789	58774331	0.98216	10	A	243_182	5_1	1_0	237_180	0_1	SRR3471115_SRR3471116	muReoV.Infected	0.975308641975309_0.989010989010989
1790	59027746	0.0363636	12	T	110	0	4	0	106	SRR3471116	muReoV.Infected	0.0363636
1791	59043466	0.127119	12	T	118	3	15	1	99	SRR3471114	muReoV.Infected	0.127119
1792	59251158	0.785109	14	T	218_257_174	0	167_212_133	0	51_45_41	SRR3471114_SRR3471115_SRR3471116	muReoV.Infected	0.76605504587156_0.824902723735409_0.764367816091954
1793	59363231	0.075188	15	A	133	122	1	10	0	SRR3471115	muReoV.Infected	0.075188
1794	59396481	0.238234	9	T	446_434_370	0_1	108_96_93	1_0	337_276	SRR3471114_SRR3471115_SRR3471116	muReoV.Infected	0.242152466367713_0.221198156682028_0.251351351351351
1795	59760252	0.120092	11	A	106_111	92_99	0	14_12	0	SRR3471114_SRR3471115	muReoV.Infected	0.132075471698113_0.108108108108108
1796	59819826	0.157073	13	T	105_136	0	16_22	0	89_114	SRR3471114_SRR3471115	muReoV.Infected	0.152380952380952_0.161764705882353
1797	60066292	0.627451	2	A	102	38	0	64	0	SRR3471114	muReoV.Infected	0.627451
1798	60117599	0.962455	1	T	1726_1680_1313	0	1677_1605_1261	0	48_75_52	SRR3471114_SRR3471115_SRR3471116	muReoV.Infected	0.971610660486674_0.955357142857143_0.96039603960396
1799	60197790	0.285074	11	T	225_223_184	0	48_68_62	0_1	177_154_122	SRR3471114_SRR3471115_SRR3471116	muReoV.Infected	0.213333333333333_0.304932735426009_0.33695652173913
1800	60216381	0.0710383	18	A	183	165	2	13	3	SRR3471114	muReoV.Infected	0.0710383
1801	60704227	0.0280374	1	A	107	104	0	3	0	SRR3471116	muReoV.Infected	0.0280374
1802	61983109	0.227428	8	T	127_126_111	0	35_24	0	92_102_87	SRR3471114_SRR3471115_SRR3471116	muReoV.Infected	0.275590551181102_0.19047619047619_0.216216216216216
1803	62159141	0.971737	3	A	582_537_349	20_14_3	0	560_521_343	2_3	SRR3471114_SRR3471115_SRR3471116	muReoV.Infected	0.962199312714777_0.970204841713222_0.982808022922636
1804	62159150	0.986537	3	T	582_349	5_1	573_345	0	4_3	SRR3471114_SRR3471116	muReoV.Infected	0.984536082474227_0.988538681948424
1805	64135054	0.106085	13	T	454_509_382	0	47_56_40	0	407_452_342	SRR3471114_SRR3471115_SRR3471116	muReoV.Infected	0.10352422907489_0.110019646365422_0.104712041884817
1806	64500438	0.254549	18	T	1202_1173_1008	0_1	303_301_257	0	899_872_750	SRR3471114_SRR3471115_SRR3471116	muReoV.Infected	0.252079866888519_0.256606990622336_0.254960317460317
1807	64703226	0.977116	13	T	292_326_250	0	282_320_246	0	10_6_4	SRR3471114_SRR3471115_SRR3471116	muReoV.Infected	0.965753424657534_0.98159509202454_0.984
1808	64760737	0.971154	1	T	104	0	101	0	3	SRR3471114	muReoV.Infected	0.971154
1809	65066408	0.986111	13	A	144	2	0	142	0	SRR3471115	muReoV.Infected	0.986111
1810	65208074	0.0172414	18	A	116	114	0	2	0	SRR3471114	muReoV.Infected	0.0172414
1811	65395656	0.967742	3	T	124	0	120	1	2	SRR3471114	muReoV.Infected	0.967742
1812	65416630	0.10782	13	T	528_549	9	60_56	19_16	440_468	SRR3471114_SRR3471115	muReoV.Infected	0.113636363636364_0.10200364298725
1813	65543773	0.144059	5	A	103_105	90_87	0	13_17	0_1	SRR3471114_SRR3471115	muReoV.Infected	0.12621359223301_0.161904761904762
1814	65551455	0.0136054	14	A	147	145	0	2	0	SRR3471115	muReoV.Infected	0.0136054
1815	65556694	0.113956	5	A	110_142	95_129	0	15_13	0	SRR3471114_SRR3471115	muReoV.Infected	0.136363636363636_0.0915492957746479
1816	65556697	0.136	5	T	125	0	17	0	108	SRR3471115	muReoV.Infected	0.136
1817	65861606	0.935243	16	A	139_150_105	9_8	0	130_142_97	0	SRR3471114_SRR3471115_SRR3471116	muReoV.Infected	0.935251798561151_0.946666666666667_0.923809523809524
1818	65873649	0.109866	15	A	130_115	115_102	0_1	15_12	0	SRR3471115_SRR3471116	muReoV.Infected	0.115384615384615_0.104347826086957
1819	65902623	0.29407	9	A	130_129_102	97_96_64	0	33_38	0	SRR3471114_SRR3471115_SRR3471116	muReoV.Infected	0.253846153846154_0.255813953488372_0.372549019607843
1820	65981919	0.125807	18	T	221_183	0	23_27	0	198_156	SRR3471114_SRR3471116	muReoV.Infected	0.104072398190045_0.147540983606557
1821	66089187	0.0111111	9	T	180	0	2	0	178	SRR3471116	muReoV.Infected	0.0111111
1822	66540641	0.158082	6	A	396_400_315	341_323_270	0	55_77_45	0	SRR3471114_SRR3471115_SRR3471116	muReoV.Infected	0.138888888888889_0.1925_0.142857142857143
1823	66994334	0.951684	7	T	160_193	0	152_184	0	8_9	SRR3471114_SRR3471115	muReoV.Infected	0.95_0.953367875647668
1824	67286971	0.172066	5	A	124_119	98_103	0	26_16	0	SRR3471114_SRR3471115	muReoV.Infected	0.209677419354839_0.134453781512605
1825	67546540	0.154541	10	T	158_131_132	0	18_21_25	0	140_110_107	SRR3471114_SRR3471115_SRR3471116	muReoV.Infected	0.113924050632911_0.16030534351145_0.189393939393939
1826	67546542	0.262617	10	T	166_135_137	0	44_42_29	0	122_93_108	SRR3471114_SRR3471115_SRR3471116	muReoV.Infected	0.265060240963855_0.311111111111111_0.211678832116788
1827	67621588	0.949342	13	A	135_131_110	8_5_6	0	127_126_104	0	SRR3471114_SRR3471115_SRR3471116	muReoV.Infected	0.940740740740741_0.961832061068702_0.945454545454545
1828	67793696	0.986111	18	T	144	0	142	0	2	SRR3471115	muReoV.Infected	0.986111
1829	68098632	0.983333	10	T	120	0	118	2	0	SRR3471116	muReoV.Infected	0.983333
1830	68135001	0.016129	10	A	124	117	0	2	5	SRR3471114	muReoV.Infected	0.016129
1831	68876834	0.773383	15	T	569_556_346	109_87_64	432_434_270	0_6_7	28_29_5	SRR3471114_SRR3471115_SRR3471116	muReoV.Infected	0.759226713532513_0.780575539568345_0.780346820809249
1832	69110105	0.171429	2	A	105	86	1	18	0	SRR3471114	muReoV.Infected	0.171429
1833	69338464	0.0694708	10	T	212_227_163	5_8_3	14_17_11	8_5	185_194_144	SRR3471114_SRR3471115_SRR3471116	muReoV.Infected	0.0660377358490566_0.0748898678414097_0.0674846625766871
1834	69506990	0.0823045	13	T	243	7	20	1	215	SRR3471114	muReoV.Infected	0.0823045
1835	69562966	0.928652	8	T	137_149_119	6_10_8	127_138_111	1_0	3_1_0	SRR3471114_SRR3471115_SRR3471116	muReoV.Infected	0.927007299270073_0.926174496644295_0.932773109243697
1836	69750355	0.104575	2	T	153	4	16	7	126	SRR3471115	muReoV.Infected	0.104575
1837	70290002	0.257561	4	A	127_107	96_78	0	31_29	0	SRR3471114_SRR3471115	muReoV.Infected	0.244094488188976_0.271028037383178
1838	70305511	0.127133	14	T	162_149_132	0	23_21_13	0	139_128_119	SRR3471114_SRR3471115_SRR3471116	muReoV.Infected	0.141975308641975_0.140939597315436_0.0984848484848485
1839	70343853	0.102804	X	T	321	1	33	0	287	SRR3471114	muReoV.Infected	0.102804
1840	70460161	0.184466	X	T	141_151_143	0	25_23_32	0	116_128_111	SRR3471114_SRR3471115_SRR3471116	muReoV.Infected	0.177304964539007_0.152317880794702_0.223776223776224
1841	70527267	0.0179211	16	T	279	0	5	0	274	SRR3471115	muReoV.Infected	0.0179211
1842	70699425	0.184069	8	T	120_102	0	23_18	0	97_84	SRR3471115_SRR3471116	muReoV.Infected	0.191666666666667_0.176470588235294
1843	70708980	0.99	3	T	100	0	99	0	1	SRR3471114	muReoV.Infected	0.99
1844	70713273	0.544643	2	A	112	51	0	61	0	SRR3471115	muReoV.Infected	0.544643
1845	70728964	0.985577	11	A	208	2	0	205	1	SRR3471115	muReoV.Infected	0.985577
1846	70887824	0.0115607	12	A	173	171	0	2	0	SRR3471114	muReoV.Infected	0.0115607
1847	70963798	0.988979	17	T	8257	31	8166	5	55	SRR3471115	muReoV.Infected	0.988979
1848	70963839	0.173077	17	T	104	64	18	0	22	SRR3471114	muReoV.Infected	0.173077
1849	71320254	0.987302	2	A	315	3	0	311	1	SRR3471115	muReoV.Infected	0.987302
1850	71483481	0.22561	8	A	164	127	0	37	0	SRR3471115	muReoV.Infected	0.22561
1851	71535106	0.191345	8	T	743_829_673	0_1	136_164_130	607_664_542	0	SRR3471114_SRR3471115_SRR3471116	muReoV.Infected	0.183041722745626_0.197828709288299_0.193164933135215
1852	71627175	0.0843197	1	T	1547_1375	21_13	136_111	10_14	1380_1237	SRR3471114_SRR3471116	muReoV.Infected	0.0879120879120879_0.0807272727272727
1853	71845475	0.105263	9	T	114	0	12	0	102	SRR3471115	muReoV.Infected	0.105263
1854	71845702	0.278554	9	T	241_233_203	0	65_63_60	0	176_170_143	SRR3471114_SRR3471115_SRR3471116	muReoV.Infected	0.269709543568465_0.270386266094421_0.295566502463054
1855	72088327	0.981651	1	A	109	2	0	107	0	SRR3471114	muReoV.Infected	0.981651
1856	72461321	0.0921986	8	T	141	0	13	0	128	SRR3471114	muReoV.Infected	0.0921986
1857	72483438	0.0920578	2	A	554	502	0	51	1	SRR3471114	muReoV.Infected	0.0920578
1858	72583436	0.0185185	1	T	108	0	2	0	106	SRR3471114	muReoV.Infected	0.0185185
1859	72665661	0.106195	9	A	113	101	0	12	0	SRR3471115	muReoV.Infected	0.106195
1860	73431495	0.227436	2	T	138_148_136	0	31_34	0	107_114_105	SRR3471114_SRR3471115_SRR3471116	muReoV.Infected	0.22463768115942_0.22972972972973_0.227941176470588
1861	73431502	0.157809	2	T	147_150_138	0	22_29_18	0	125_121_120	SRR3471114_SRR3471115_SRR3471116	muReoV.Infected	0.149659863945578_0.193333333333333_0.130434782608696
1862	73681529	0.265688	X	A	613_645_560	461_466_405	1_0	151_179_153	0_2	SRR3471114_SRR3471115_SRR3471116	muReoV.Infected	0.246329526916803_0.277519379844961_0.273214285714286
1863	73736945	0.0163934	11	T	122	0	2	0	120	SRR3471115	muReoV.Infected	0.0163934
1864	73867930	0.479032	2	A	1066_1063_979	554_551_512	1_0	510_512_467	1_0	SRR3471114_SRR3471115_SRR3471116	muReoV.Infected	0.478424015009381_0.481655691439323_0.477017364657814
1865	74029073	0.0175439	X	T	114	3	2	44	64	SRR3471115	muReoV.Infected	0.0175439
1866	74261512	0.088906	X	T	186_225_175	0	13_16_22	0	173_209_153	SRR3471114_SRR3471115_SRR3471116	muReoV.Infected	0.0698924731182796_0.0711111111111111_0.125714285714286
1867	74407181	0.547619	13	T	126	0	69	0	57	SRR3471115	muReoV.Infected	0.547619
1868	74749750	0.121622	14	T	148	10	18	12	108	SRR3471116	muReoV.Infected	0.121622
1869	74997540	0.066976	15	T	1101_1211_929	1_0	76_75_65	1	1023_1135_863	SRR3471114_SRR3471115_SRR3471116	muReoV.Infected	0.0690281562216167_0.0619322873658134_0.069967707212056
1870	75009708	0.169897	15	A	277_282_241	215_240_208	0	62_42_33	0	SRR3471114_SRR3471115_SRR3471116	muReoV.Infected	0.223826714801444_0.148936170212766_0.136929460580913
1871	75009713	0.170072	15	T	278_276_232	1_0	61_41_33	1_0	215_235_199	SRR3471114_SRR3471115_SRR3471116	muReoV.Infected	0.219424460431655_0.148550724637681_0.142241379310345
1872	75056077	0.580515	15	T	132_125	0	73_76	0	59_49	SRR3471114_SRR3471115	muReoV.Infected	0.553030303030303_0.608
1873	75056123	0.188746	15	A	108_104	88_84	0	20	0	SRR3471114_SRR3471115	muReoV.Infected	0.185185185185185_0.192307692307692
1874	75066809	0.948436	11	T	170_158	0_1	160_151	0	10_6	SRR3471114_SRR3471115	muReoV.Infected	0.941176470588235_0.955696202531646
1875	75086675	0.8	15	T	125	19	100	1	5	SRR3471114	muReoV.Infected	0.8
1876	75086819	0.460404	15	A	184_112	100_60	0	84_52	0	SRR3471114_SRR3471116	muReoV.Infected	0.456521739130435_0.464285714285714
1877	75086974	0.966992	15	T	152_169_119	1_0	144_164_117	0	7_5_2	SRR3471114_SRR3471115_SRR3471116	muReoV.Infected	0.947368421052632_0.970414201183432_0.983193277310924
1878	75112551	0.010929	8	T	183	0	2	1	180	SRR3471114	muReoV.Infected	0.010929
1879	75139357	0.0261438	11	A	153	148	0	4	1	SRR3471115	muReoV.Infected	0.0261438
1880	75245326	0.106796	1	T	103	1	11	1	90	SRR3471116	muReoV.Infected	0.106796
1881	75300618	0.104348	11	T	115	0	12	0	103	SRR3471115	muReoV.Infected	0.104348
1882	75300622	0.115044	11	T	113	0	13	0	100	SRR3471116	muReoV.Infected	0.115044
1883	75300985	0.147825	11	T	180_163_128	0	26_22_21	0	154_141_107	SRR3471114_SRR3471115_SRR3471116	muReoV.Infected	0.144444444444444_0.134969325153374_0.1640625
1884	75301000	0.126184	11	T	171_138_120	0	20_14	0	151_118_106	SRR3471114_SRR3471115_SRR3471116	muReoV.Infected	0.116959064327485_0.144927536231884_0.116666666666667
1885	75453669	0.0876997	12	A	257_260_216	224_237_197	1_3	30_20_15	2_1	SRR3471114_SRR3471115_SRR3471116	muReoV.Infected	0.116731517509728_0.0769230769230769_0.0694444444444444
1886	75490203	0.0495049	11	A	202	187	1	10	4	SRR3471114	muReoV.Infected	0.0495049
1887	75534767	0.189103	X	T	186_156	7_5	31_33	5_2	143_116	SRR3471114_SRR3471116	muReoV.Infected	0.166666666666667_0.211538461538462
1888	75665905	0.191964	2	A	224	181	0	43	0	SRR3471114	muReoV.Infected	0.191964
1889	75665913	0.320724	2	A	235_204_173	156_145_114	0	78_59	1_0	SRR3471114_SRR3471115_SRR3471116	muReoV.Infected	0.331914893617021_0.28921568627451_0.341040462427746
1890	75683390	0.324371	2	T	186_167_155	0_1	54_58_52	0	132_108_102	SRR3471114_SRR3471115_SRR3471116	muReoV.Infected	0.290322580645161_0.347305389221557_0.335483870967742
1891	75716121	0.102639	12	T	341	1	35	0	305	SRR3471115	muReoV.Infected	0.102639
1892	75765190	0.112184	11	T	276_229	2_3	33_24	1_0	240_202	SRR3471114_SRR3471116	muReoV.Infected	0.119565217391304_0.104803493449782
1893	75849799	0.988506	13	T	174	1	172	0	1	SRR3471114	muReoV.Infected	0.988506
1894	76248373	0.168142	5	T	113	0	19	0	94	SRR3471114	muReoV.Infected	0.168142
1895	76297575	0.0141988	12	T	493	1	7	5	480	SRR3471116	muReoV.Infected	0.0141988
1896	76781837	0.223306	11	T	298_304_241	1_0	68_75_47	0	229_194	SRR3471114_SRR3471115_SRR3471116	muReoV.Infected	0.228187919463087_0.246710526315789_0.195020746887967
1897	77054619	0.980603	15	A	234_154	3_4	0	231_150	0	SRR3471115_SRR3471116	muReoV.Infected	0.987179487179487_0.974025974025974
1898	77056080	0.12037	15	A	108	95	0	13	0	SRR3471116	muReoV.Infected	0.12037
1899	77115721	0.0959596	16	A	198	176	0	19	3	SRR3471115	muReoV.Infected	0.0959596
1900	77150163	0.0990566	18	A	212	191	0	21	0	SRR3471115	muReoV.Infected	0.0990566
1901	77500706	0.0120482	11	A	166	164	0	2	0	SRR3471116	muReoV.Infected	0.0120482
1902	77536054	0.126866	11	T	134	0	17	0	117	SRR3471114	muReoV.Infected	0.126866
1903	77645099	0.0918367	10	A	196	178	0	18	0	SRR3471116	muReoV.Infected	0.0918367
1904	77763229	0.0140497	15	T	676_665_566	2_3_1	12_8_7	1_2	661_653_556	SRR3471114_SRR3471115_SRR3471116	muReoV.Infected	0.0177514792899408_0.0120300751879699_0.0123674911660777
1905	77769564	0.160307	15	T	871_843_725	1_0	128_142_120	0	742_701_605	SRR3471114_SRR3471115_SRR3471116	muReoV.Infected	0.146957520091848_0.168446026097272_0.16551724137931
1906	77780296	0.0361111	18	A	360	346	0	13	1	SRR3471116	muReoV.Infected	0.0361111
1907	78266687	0.0584795	11	T	171	4	10	6	150	SRR3471114	muReoV.Infected	0.0584795
1908	78350929	0.989823	12	T	5601	5	5544	2	50	SRR3471116	muReoV.Infected	0.989823
1909	78351125	0.864218	12	T	244_295_222	17_21_11	209_261_189	9_2_8	9_11_14	SRR3471114_SRR3471115_SRR3471116	muReoV.Infected	0.85655737704918_0.884745762711864_0.851351351351351
1910	78666149	0.982659	1	T	173	1	170	0	2	SRR3471116	muReoV.Infected	0.982659
1911	78869631	0.967512	8	T	174_146	1_0	168_141_169	0	5	SRR3471114_SRR3471115_SRR3471116	muReoV.Infected	0.96551724137931_0.965753424657534_0.971264367816092
1912	78920208	0.408943	2	A	172_168_135	104_98_79	0	68_70_56	0	SRR3471114_SRR3471115_SRR3471116	muReoV.Infected	0.395348837209302_0.416666666666667_0.414814814814815
1913	79063205	0.0175439	3	T	114	0	2	33	79	SRR3471114	muReoV.Infected	0.0175439
1914	79702629	0.131148	1	T	122	0	16	0	106	SRR3471114	muReoV.Infected	0.131148
1915	79706265	0.0556073	1	A	195_233_177	179_214_163	3_2	12_14_8	1_3_4	SRR3471114_SRR3471115_SRR3471116	muReoV.Infected	0.0615384615384615_0.0600858369098712_0.0451977401129944
1916	79787433	0.135387	15	T	121_125_116	0	16_17	0	105_108_100	SRR3471114_SRR3471115_SRR3471116	muReoV.Infected	0.132231404958678_0.136_0.137931034482759
1917	79824895	0.307648	15	T	165_170_154	0	46_51_53	0	119_101	SRR3471114_SRR3471115_SRR3471116	muReoV.Infected	0.278787878787879_0.3_0.344155844155844
1918	79907814	0.173293	15	A	564_616_470	464_519_383	0	100_97_87	0	SRR3471114_SRR3471115_SRR3471116	muReoV.Infected	0.177304964539007_0.157467532467532_0.185106382978723
1919	79935637	0.235892	11	T	148_149_112	0	30_34_31	0	118_115_81	SRR3471114_SRR3471115_SRR3471116	muReoV.Infected	0.202702702702703_0.228187919463087_0.276785714285714
1920	79959784	0.0582524	18	T	103	0	6	0	94	SRR3471115	muReoV.Infected	0.0582524
1921	80287636	0.585366	10	T	123	0	72	0	51	SRR3471114	muReoV.Infected	0.585366
1922	80346498	0.13603	10	T	157_192	0	19_29	0	138_163	SRR3471114_SRR3471115	muReoV.Infected	0.121019108280255_0.151041666666667
1923	80349550	0.984496	7	T	129	0	127	0	2	SRR3471115	muReoV.Infected	0.984496
1924	80441426	0.190083	12	A	121	58	5	23	35	SRR3471115	muReoV.Infected	0.190083
1925	80442328	0.456234	11	A	330_366	202_174	0	128_192	0	SRR3471114_SRR3471115	muReoV.Infected	0.387878787878788_0.524590163934426
1926	80472254	0.0101523	11	A	197	108	86	2	1	SRR3471116	muReoV.Infected	0.0101523
1927	80948690	0.0620915	15	A	612	574	0	38	0	SRR3471115	muReoV.Infected	0.0620915
1928	81347506	0.0232558	10	A	172	168	0	4	0	SRR3471116	muReoV.Infected	0.0232558
1929	81399693	0.106509	10	T	169	0	18	0	151	SRR3471114	muReoV.Infected	0.106509
1930	81456501	0.152381	15	A	105	89	0	16	0	SRR3471116	muReoV.Infected	0.152381
1931	82047340	0.107843	11	T	102	0	11	0	91	SRR3471114	muReoV.Infected	0.107843
1932	82342439	0.331161	12	T	265_258_238	0_1	91_81_80	0_1	174_177_156	SRR3471114_SRR3471115_SRR3471116	muReoV.Infected	0.343396226415094_0.313953488372093_0.336134453781513
1933	82505184	0.961413	4	T	116_131_123	1_0	108_127_121	0	7_4_2	SRR3471114_SRR3471115_SRR3471116	muReoV.Infected	0.931034482758621_0.969465648854962_0.983739837398374
1934	82539314	0.41406	17	T	726_658	2	332_244	385_408	7_4	SRR3471114_SRR3471116	muReoV.Infected	0.457300275482094_0.370820668693009
1935	82869574	0.272912	9	T	162_155_111	0	36_38_39	0	126_117_72	SRR3471114_SRR3471115_SRR3471116	muReoV.Infected	0.222222222222222_0.245161290322581_0.351351351351351
1936	82869621	0.12605	9	T	119	1	15	0	103	SRR3471116	muReoV.Infected	0.12605
1937	82955280	0.831434	10	T	915_910_795	19_31_11	773_749_657	3_1_2	117_129_124	SRR3471114_SRR3471115_SRR3471116	muReoV.Infected	0.844808743169399_0.823076923076923_0.826415094339623
1938	82955350	0.573082	10	A	813_621	138_114	16_53	471_352	188_101	SRR3471115_SRR3471116	muReoV.Infected	0.579335793357934_0.56682769726248
1939	82962566	0.121429	11	A	140	123	0	17	0	SRR3471114	muReoV.Infected	0.121429
1940	82962655	0.103403	11	A	1626_1534_1352	1459_1370_1215	0_1	167_164_136	0	SRR3471114_SRR3471115_SRR3471116	muReoV.Infected	0.102706027060271_0.106910039113429_0.100591715976331
1941	82963456	0.0996377	11	A	552	496	1	55	0	SRR3471114	muReoV.Infected	0.0996377
1942	82963686	0.114965	11	A	930_949_769	832_847_665	0_1	96_101_104	2_0	SRR3471114_SRR3471115_SRR3471116	muReoV.Infected	0.103225806451613_0.106427818756586_0.135240572171652
1943	82978828	0.20979	11	A	143	113	0	30	0	SRR3471116	muReoV.Infected	0.20979
1944	82978900	0.166838	11	T	533_545_448	0	84_92_78	0	449_453_370	SRR3471114_SRR3471115_SRR3471116	muReoV.Infected	0.157598499061914_0.168807339449541_0.174107142857143
1945	82978916	0.561688	11	T	213_208_161	2_0	129_116_84	0	82_92_77	SRR3471114_SRR3471115_SRR3471116	muReoV.Infected	0.605633802816901_0.557692307692308_0.521739130434783
1946	82979012	0.928379	11	A	1049_1068_902	79_78_60	0	970_990_842	0	SRR3471114_SRR3471115_SRR3471116	muReoV.Infected	0.924690181124881_0.926966292134832_0.933481152993348
1947	82980828	0.03367	11	T	297	0	10	0	287	SRR3471116	muReoV.Infected	0.03367
1948	82980836	0.69033	11	T	817	0	564	0	253	SRR3471116	muReoV.Infected	0.69033
1949	82981224	0.455536	11	A	1549_1585_1330	835_854_738	0	713_731_592	1_0	SRR3471114_SRR3471115_SRR3471116	muReoV.Infected	0.460296965784377_0.461198738170347_0.445112781954887
1950	82981335	0.0641166	11	T	735_744_629	2_0	50_44_41	658_666_563	25_34	SRR3471114_SRR3471115_SRR3471116	muReoV.Infected	0.0680272108843537_0.0591397849462366_0.0651828298887122
1951	82982506	0.415615	11	T	914_913_780	0	377_372_333	0	537_541_447	SRR3471114_SRR3471115_SRR3471116	muReoV.Infected	0.412472647702407_0.407447973713034_0.426923076923077
1952	82987557	0.448381	11	T	206_199_200	0	82_83_106	0	124_116_94	SRR3471114_SRR3471115_SRR3471116	muReoV.Infected	0.398058252427184_0.417085427135678_0.53
1953	82999420	0.987741	11	T	571	6	564	0	1	SRR3471114	muReoV.Infected	0.987741
1954	82999557	0.462558	11	A	201_174	104_97	0	97_77	0	SRR3471114_SRR3471116	muReoV.Infected	0.482587064676617_0.442528735632184
1955	83003238	0.0112071	11	T	432_369	0	5_4	411_358	16_7	SRR3471114_SRR3471116	muReoV.Infected	0.0115740740740741_0.010840108401084
1956	83006056	0.983333	11	A	120	0	0	118	2	SRR3471116	muReoV.Infected	0.983333
1957	83011915	0.989247	11	T	186	1	184	0	1	SRR3471114	muReoV.Infected	0.989247
1958	83013060	0.982247	11	T	279_202	0	276_197	0	3_5	SRR3471114_SRR3471116	muReoV.Infected	0.989247311827957_0.975247524752475
1959	83016811	0.955388	11	T	324_363_285	0_1	314_346_269	0	10_16	SRR3471114_SRR3471115_SRR3471116	muReoV.Infected	0.969135802469136_0.953168044077135_0.943859649122807
1960	83020032	0.339608	11	A	469_462_403	318_303_260	0	150_159_143	1_0	SRR3471114_SRR3471115_SRR3471116	muReoV.Infected	0.319829424307036_0.344155844155844_0.354838709677419
1961	83024678	0.950704	11	T	142	0	135	0	7	SRR3471114	muReoV.Infected	0.950704
1962	83028343	0.0133692	11	T	1177_989	5_2	16_13	3_5	1153_969	SRR3471114_SRR3471116	muReoV.Infected	0.0135938827527613_0.0131445904954499
1963	83028500	0.0114334	11	T	3337_3432_2927	3096_3186_2715	36_42_33	3_1	202_203_176	SRR3471114_SRR3471115_SRR3471116	muReoV.Infected	0.010788133053641_0.0122377622377622_0.0112743423300307
1964	83028548	0.850919	11	T	2190_2367_1928	1_5_4	1861_2020_1638	0	328_342_286	SRR3471114_SRR3471115_SRR3471116	muReoV.Infected	0.849771689497717_0.853400929446557_0.849585062240664
1965	83028969	0.976633	11	T	912_863_783	0	887_846_765	1_0	24_17_18	SRR3471114_SRR3471115_SRR3471116	muReoV.Infected	0.972587719298246_0.980301274623407_0.977011494252874
1966	83035277	0.95421	11	T	165_176_145	0_1	158_169_137	0	7_6_8	SRR3471114_SRR3471115_SRR3471116	muReoV.Infected	0.957575757575758_0.960227272727273_0.944827586206897
1967	83314744	0.270655	8	T	126_139_130	0	32_38_37	0	94_101_93	SRR3471114_SRR3471115_SRR3471116	muReoV.Infected	0.253968253968254_0.273381294964029_0.284615384615385
1968	83403114	0.199965	11	T	111_119	4_6_8	28_21_19	3_1	76_91_83	SRR3471114_SRR3471115_SRR3471116	muReoV.Infected	0.252252252252252_0.176470588235294_0.171171171171171
1969	83600962	0.967625	6	A	193_159	4_6	0	189_152	0_1	SRR3471114_SRR3471116	muReoV.Infected	0.979274611398964_0.955974842767296
1970	83637742	0.158879	12	A	107	90	0	17	0	SRR3471115	muReoV.Infected	0.158879
1971	83637743	0.11215	12	A	107	95	0	12	0	SRR3471115	muReoV.Infected	0.11215
1972	83981425	0.0240964	11	T	166	0	4	0	162	SRR3471115	muReoV.Infected	0.0240964
1973	84332080	0.0981308	2	T	214	0	21	0	193	SRR3471114	muReoV.Infected	0.0981308
1974	84442163	0.392915	2	T	187_203_152	0	60_82_69	0	127_121_83	SRR3471114_SRR3471115_SRR3471116	muReoV.Infected	0.320855614973262_0.403940886699507_0.453947368421053
1975	84572204	0.915708	7	T	130_126_122	0	117_115_114	0	13_11_8	SRR3471114_SRR3471115_SRR3471116	muReoV.Infected	0.9_0.912698412698413_0.934426229508197
1976	84957080	0.253055	1	T	190_176_144	0	52_50_29	0	138_126_115	SRR3471114_SRR3471115_SRR3471116	muReoV.Infected	0.273684210526316_0.284090909090909_0.201388888888889
1977	84957504	0.187683	1	T	341	0	64	0	277	SRR3471115	muReoV.Infected	0.187683
1978	84964025	0.154487	1	T	230_218	0	34_42_29	0	196_188_189	SRR3471114_SRR3471115_SRR3471116	muReoV.Infected	0.147826086956522_0.182608695652174_0.13302752293578
1979	84964255	0.152025	1	T	254_250_230	0	43_38_31	0	211_212_199	SRR3471114_SRR3471115_SRR3471116	muReoV.Infected	0.169291338582677_0.152_0.134782608695652
1980	84964668	0.0408622	1	A	142_153_114	137_145_110	0	5_8_4	0	SRR3471114_SRR3471115_SRR3471116	muReoV.Infected	0.0352112676056338_0.0522875816993464_0.0350877192982456
1981	85012254	0.0248104	1	T	472_456	0_1	11_12	60_62	401_381	SRR3471114_SRR3471115	muReoV.Infected	0.0233050847457627_0.0263157894736842
1982	85012265	0.522088	1	T	747	5	390	7	345	SRR3471116	muReoV.Infected	0.522088
1983	85018529	0.0381818	8	A	550	505	8	21	16	SRR3471114	muReoV.Infected	0.0381818
1984	85027080	0.39203	1	A	555_481	346_285	0	209_196	0	SRR3471115_SRR3471116	muReoV.Infected	0.376576576576577_0.407484407484408
1985	85028258	0.259943	1	A	127_118_120	92_88_90	0	35_30	0	SRR3471114_SRR3471115_SRR3471116	muReoV.Infected	0.275590551181102_0.254237288135593_0.25
1986	85037381	0.0374532	1	A	267	257	0	10	0	SRR3471114	muReoV.Infected	0.0374532
1987	85040154	0.0346124	1	A	341_284	327_276	0	14_8	0	SRR3471114_SRR3471116	muReoV.Infected	0.0410557184750733_0.028169014084507
1988	85041740	0.0789474	1	A	152	140	0	12	0	SRR3471114	muReoV.Infected	0.0789474
1989	85085142	0.0386857	1	T	283_256_212	0	6_11	0	277_245_201	SRR3471114_SRR3471115_SRR3471116	muReoV.Infected	0.0212014134275618_0.04296875_0.0518867924528302
1990	85085920	0.148148	1	T	108	0	16	0	92	SRR3471114	muReoV.Infected	0.148148
1991	85096760	0.184051	1	T	151_115_112	0	26_17	0	125_98_86	SRR3471114_SRR3471115_SRR3471116	muReoV.Infected	0.172185430463576_0.147826086956522_0.232142857142857
1992	85099596	0.167732	1	T	127_101	0	25_14	0	102_87	SRR3471114_SRR3471115	muReoV.Infected	0.196850393700787_0.138613861386139
1993	85100761	0.123967	1	A	121	105	0	15	1	SRR3471114	muReoV.Infected	0.123967
1994	85100810	0.19427	1	T	127_119	0	28_20	0	99	SRR3471114_SRR3471115	muReoV.Infected	0.220472440944882_0.168067226890756
1995	85102090	0.424078	1	A	108_107_106	72_56_57	0	36_51_49	0	SRR3471114_SRR3471115_SRR3471116	muReoV.Infected	0.333333333333333_0.476635514018692_0.462264150943396
1996	85105531	0.167603	1	T	396_351_270	0_1	67_56_47	0_1	329_293_223	SRR3471114_SRR3471115_SRR3471116	muReoV.Infected	0.169191919191919_0.15954415954416_0.174074074074074
1997	85110414	0.0535714	1	A	112	106	0	6	0	SRR3471114	muReoV.Infected	0.0535714
[truncated: 558 more rows]
