# Supplementary material for: Reovirus infection induces transcriptome-wide unique A-to-I editing changes in the murine fibroblasts
Source: Virus Res. 2024 Jun 13;346:199413. doi: 10.1016/j.virusres.2024.199413 (PMC11225029; doi:10.1016/j.virusres.2024.199413)
Supplement: Supplementary file 14 [file mmc14.xlsx]

## Sheet: 7
Supp_Table_7: Whole_sample_statistics
All edited sites from control, ReoV and muReoV Infected samples are cross annotated for validation from REDIportal
	POS	Mean_Editing	CHROM	REF	TOTAL	A	C	G	T	Run	Condition	Editing.rate	Strand	repeat.	Func.wgEncodeGencodeBasicVM16	Gene
1	3298455	0.0933547	2	A	359_279	328_251	0	31_28	0	SRR3471109_SRR3471110	Control	0.0863509749303621_0.100358422939068	+	SINE/B1_Mm	intronic	Nmt2
2	6123130	0.156354	17	A	316_336_286	268_287_237	0	48_49	0	SRR3471108_SRR3471109_SRR3471110	Control	0.151898734177215_0.145833333333333_0.171328671328671	+	SINE/B1_Mur2	intronic	Tulp4
3	7538115	0.146341	19	A	246	210	0	36	0	SRR3471109	Control	0.146341	+	SINE/B1_Mur2	UTR3	Atl3
4	8750269	0.149509	12	A	348_395_325	298_339_272	0	50_56_53	0	SRR3471108_SRR3471109_SRR3471110	Control	0.14367816091954_0.141772151898734_0.163076923076923	+	-/-	UTR3	Pum2
5	31700663	0.156203	14	T	277_205	0	46_30	0	231_175	SRR3471108_SRR3471110	Control	0.166064981949458_0.146341463414634	-	-/-	UTR3	Ankrd28
6	31701507	0.114754	14	T	183	0	21	0	162	SRR3471110	Control	0.114754	-	-/-	UTR3	Ankrd28
7	33418310	0.183345	5	A	112_101	92_82	0	20_19	0	SRR3471108_SRR3471109	Control	0.178571428571429_0.188118811881188	+	SINE/B1_Mur4	UTR3	Uvssa
8	33928557	0.148495	17	A	131_169_149	114_144_124	0	17_25	0	SRR3471108_SRR3471109_SRR3471110	Control	0.129770992366412_0.14792899408284_0.167785234899329	+	SINE/B1_Mus1	UTR3	Tapbp
9	66540081	0.571938	6	A	116_105_100	56_39_43	0	60_66_57	0	SRR3471108_SRR3471109_SRR3471110	Control	0.517241379310345_0.628571428571429_0.57	+	-/-	UTR3	Mad2l1
10	66540281	0.227273	6	A	110	85	0	25	0	SRR3471109	Control	0.227273	+	-/-	UTR3	Mad2l1
11	72482670	0.106061	8	T	132	0	14	0	118	SRR3471109	Control	0.106061	-	SINE/ID_B1	UTR3	Slc35e1
12	75301015	0.674797	11	T	123	0	83	0	40	SRR3471109	Control	0.674797	-	-/-	UTR3	Rpa1
13	86350105	0.120538	1	T	153_131_124	0	18_14_17	0	135_117_107	SRR3471108_SRR3471109_SRR3471110	Control	0.117647058823529_0.106870229007634_0.137096774193548	-	SINE/B1_Mus1	UTR3	Ncl
14	90883486	0.0841121	8	A	107	98	0	9	0	SRR3471110	Control	0.0841121	+	SINE/B1_Mur1	intronic	Chd9
15	103066090	0.186387	3	A	438_404_344	349_345_271	0	88_59_73	1_0	SRR3471108_SRR3471109_SRR3471110	Control	0.200913242009132_0.146039603960396_0.212209302325581	+	SINE$SINE/PB1D10$B4A	UTR3	Nras
16	141488946	0.132611	7	A	108_118	94_102	0	14_16	0	SRR3471108_SRR3471109	Control	0.12962962962963_0.135593220338983	+	SINE/B1_Mur3	intronic	Tspan4
17	142669235	0.118203	5	A	169_167_134	151_147_116	0_1	18_19	0	SRR3471108_SRR3471109_SRR3471110	Control	0.106508875739645_0.11377245508982_0.134328358208955	+	SINE/B1F1	UTR3	Wipi2
18	3461113	0.097561	2	A	123	111	0	12	0	SRR3471111	ReoV.Infected	0.097561	+	-/-	UTR3	Dclre1c
19	5274427	0.281488	19	T	162_107_119	1_0	46_33_30	0	115_74_89	SRR3471111_SRR3471112_SRR3471113	ReoV.Infected	0.283950617283951_0.308411214953271_0.252100840336134	-	-/-	UTR3	Sf3b2
20	5868626	0.139615	13	A	2820_2857_2469	2407_2464_2130	0	409_390_339	3_2_0	SRR3471111_SRR3471112_SRR3471113	ReoV.Infected	0.145035460992908_0.136506825341267_0.13730255164034	+	-/-	UTR3	Klf6
21	6123130	0.1125	17	A	160	142	0	18	0	SRR3471111	ReoV.Infected	0.1125	+	SINE/B1_Mur2	intronic	Tulp4
22	7172369	0.104651	1	A	172	154	0	18	0	SRR3471112	ReoV.Infected	0.104651	+	-/-	UTR3	Pcmtd1
23	7172370	0.116883	1	A	154	136	0	18	0	SRR3471111	ReoV.Infected	0.116883	+	-/-	UTR3	Pcmtd1
24	7535532	0.166667	19	A	114	97_93	0	17_21	0	SRR3471111_SRR3471112	ReoV.Infected	0.149122807017544_0.184210526315789	+	SINE/B1_Mur4	UTR3	Atl3
25	7538115	0.176166	19	A	198_216_166	167_175_135	0	31_40	0_1	SRR3471111_SRR3471112_SRR3471113	ReoV.Infected	0.156565656565657_0.185185185185185_0.186746987951807	+	SINE/B1_Mur2	UTR3	Atl3
26	8158190	0.187797	15	A	121_126_115	95_103	0	26_22_20	0_1	SRR3471111_SRR3471112_SRR3471113	ReoV.Infected	0.214876033057851_0.174603174603175_0.173913043478261	+	SINE/PB1D9	UTR3	Nup155
27	8750269	0.613967	12	A	446_424_347	190_164_119	0	256_259_228	0_1	SRR3471111_SRR3471112_SRR3471113	ReoV.Infected	0.573991031390135_0.610849056603774_0.657060518731988	+	-/-	UTR3	Pum2
28	8750270	0.213725	12	A	446_424_347	348_335_272	0	97_88_75	1_0	SRR3471111_SRR3471112_SRR3471113	ReoV.Infected	0.217488789237668_0.207547169811321_0.216138328530259	+	-/-	UTR3	Pum2
29	8750276	0.132309	12	A	448_426_349	395_372_296	0	53_54	0	SRR3471111_SRR3471112_SRR3471113	ReoV.Infected	0.118303571428571_0.126760563380282_0.151862464183381	+	-/-	UTR3	Pum2
30	8975207	0.186712	19	A	329_321_301	272_248_253	0	57_73_48	0	SRR3471111_SRR3471112_SRR3471113	ReoV.Infected	0.173252279635258_0.227414330218069_0.159468438538206	+	LTR/MT2B	intronic	Eef1g
31	10213732	0.12	17	T	150	2	18	0	130	SRR3471113	ReoV.Infected	0.12	-	-/-	UTR3	Qk
32	13805848	0.192537	9	A	394_404_343	311_317_291	0	83_87_52	0	SRR3471111_SRR3471112_SRR3471113	ReoV.Infected	0.210659898477157_0.215346534653465_0.151603498542274	+	-/-	UTR3	Mtmr2
33	23397761	0.161598	5	T	194_248_178	0	38_41_22	0	156_207	SRR3471111_SRR3471112_SRR3471113	ReoV.Infected	0.195876288659794_0.165322580645161_0.123595505617978	-	SINE/B3	ncRNA_intronic	5031425E22Rik
34	33885048	0.090566	16	A	265	241	0	24	0	SRR3471113	ReoV.Infected	0.090566	+	-/-	exonic	Itgb5
35	33928557	0.127893	17	A	783_744_659	686_637_578	1_0	95_106_79	1	SRR3471111_SRR3471112_SRR3471113	ReoV.Infected	0.121328224776501_0.14247311827957_0.119878603945372	+	SINE/B1_Mus1	UTR3	Tapbp
36	33928733	0.0949388	17	A	2694_2668_2235	2424_2429_2013	0	263_238_219	7_1_3	SRR3471111_SRR3471112_SRR3471113	ReoV.Infected	0.0976243504083148_0.0892053973013493_0.0979865771812081	+	SINE/B1_Mur1	UTR3	Tapbp
37	34197078	0.0948795	17	A	1328	1202	0	126	0	SRR3471112	ReoV.Infected	0.0948795	+	-/-	UTR3	Tap1
38	35787877	0.111871	11	A	161_134	143_119	0	18_15	0	SRR3471112_SRR3471113	ReoV.Infected	0.111801242236025_0.111940298507463	+	SINE/B1_Mur1	UTR3	Pank3
39	38240668	0.124183	16	A	153	134	0	19	0	SRR3471112	ReoV.Infected	0.124183	+	Simple_repeat/(CAAAAA)n	UTR3	Gsk3b
40	38491612	0.185701	15	T	462_484_364	1_0	75_94_73	0	386_390_291	SRR3471111_SRR3471112_SRR3471113	ReoV.Infected	0.162337662337662_0.194214876033058_0.200549450549451	-	-/-	exonic	Azin1
41	43735491	0.249451	19	T	120_134_122	0	26_35_33	0	94_99_89	SRR3471111_SRR3471112_SRR3471113	ReoV.Infected	0.216666666666667_0.261194029850746_0.270491803278689	-	-/-	UTR3	Cox15
42	44424703	0.250633	18	A	133_125_108	98_94_82	0	35_31_26	0	SRR3471111_SRR3471112_SRR3471113	ReoV.Infected	0.263157894736842_0.248_0.240740740740741	+	-/-	UTR3	Dcp2
43	44742485	0.141104	9	T	163	0	23	0	140	SRR3471111	ReoV.Infected	0.141104	-	-/-	UTR3	Arcn1
44	45967265	0.202016	9	T	340_326_317	1_0	74_68_57	0_2	265_256_258	SRR3471111_SRR3471112_SRR3471113	ReoV.Infected	0.217647058823529_0.208588957055215_0.17981072555205	-	SINE$LTR/B1_Mur1$MT2B	UTR3	Pafah1b2
45	46775081	0.208614	17	T	686_698_613	0	159_135_123	0	527_563_490	SRR3471111_SRR3471112_SRR3471113	ReoV.Infected	0.231778425655977_0.193409742120344_0.200652528548124	-	SINE/B1_Mus2	ncRNA_intronic	Gm26904
46	47644133	0.159157	19	A	102_141	84_121	0	18_20	0	SRR3471111_SRR3471112	ReoV.Infected	0.176470588235294_0.141843971631206	+	-/-	UTR3	Slk
47	49259846	0.12826	6	T	109_102	0	13_14	0	96_88	SRR3471111_SRR3471112	ReoV.Infected	0.119266055045872_0.137254901960784	-	SINE/PB1D9	intronic	Tra2a
48	49259855	0.21	6	T	100	0	21	0	79	SRR3471111	ReoV.Infected	0.21	-	SINE/PB1D9	intronic	Tra2a
49	49385820	0.264515	13	A	145_173_162	103_120_130	0	42_53_32	0	SRR3471111_SRR3471112_SRR3471113	ReoV.Infected	0.289655172413793_0.30635838150289_0.197530864197531	+	-/-	UTR3	Bicd2
50	49386157	0.171438	13	A	618_650_517	512_533_431	0	105_117_85	1_0	SRR3471111_SRR3471112_SRR3471113	ReoV.Infected	0.169902912621359_0.18_0.164410058027079	+	-/-	UTR3	Bicd2
51	49386158	0.0904685	13	A	619	562	1	56	0	SRR3471111	ReoV.Infected	0.0904685	+	-/-	UTR3	Bicd2
52	58590823	0.282344	3	A	188_178_176	135_130_124	0	53_48_52	0	SRR3471111_SRR3471112_SRR3471113	ReoV.Infected	0.281914893617021_0.269662921348315_0.295454545454545	+	-/-	UTR3	Selenot
53	59819826	0.0952381	13	T	105	0	10	0	95	SRR3471112	ReoV.Infected	0.0952381	-	SINE/B1_Mur1	intronic	Zcchc6
54	63931616	0.186275	15	T	102	0	19	0	83	SRR3471112	ReoV.Infected	0.186275	-	-/-	exonic	Fam49b
55	65873649	0.11	15	A	100	89	0	11	0	SRR3471111	ReoV.Infected	0.11	+	-/-	UTR3	Efr3a
56	65902623	0.207595	9	A	120_153_133	99_119_103	0	21_34_30	0	SRR3471111_SRR3471112_SRR3471113	ReoV.Infected	0.175_0.222222222222222_0.225563909774436	+	-/-	UTR3	Pclaf
57	65981919	0.112676	18	T	142	0	16	0	126	SRR3471113	ReoV.Infected	0.112676	-	-/-	UTR3	Lman1
58	73681529	0.177801	X	A	471_499_391	395_418_309	0	76_81_82	0	SRR3471111_SRR3471112_SRR3471113	ReoV.Infected	0.16135881104034_0.162324649298597_0.209718670076726	+	-/-	UTR3	Slc6a8
59	76781837	0.195667	11	T	231_270_194	0	44_50_41	0	187_220_153	SRR3471111_SRR3471112_SRR3471113	ReoV.Infected	0.19047619047619_0.185185185185185_0.211340206185567	-	-/-	UTR3	Cpd
60	87939418	0.104788	3	A	258_273_212	230_249_187	0	28_24_25	0	SRR3471111_SRR3471112_SRR3471113	ReoV.Infected	0.108527131782946_0.0879120879120879_0.117924528301887	+	-/-	UTR3	Isg20l2
61	87980593	0.109941	11	T	214_232_202	0	25_23	0	189_209_179	SRR3471111_SRR3471112_SRR3471113	ReoV.Infected	0.116822429906542_0.0991379310344828_0.113861386138614	-	-/-	UTR3	Dynll2
62	88171868	0.171531	8	A	193_185	156_157	0	37_28	0	SRR3471111_SRR3471112	ReoV.Infected	0.191709844559585_0.151351351351351	+	SINE/B1_Mur3	UTR3	Heatr3
63	91097742	0.148931	10	A	142_108	126_88	0	16_20	0	SRR3471111_SRR3471113	ReoV.Infected	0.112676056338028_0.185185185185185	+	SINE/PB1D9	UTR3	Ikbip
64	91758167	0.162143	6	A	296_276_217	245_230_185	0	51_46_32	0	SRR3471111_SRR3471112_SRR3471113	ReoV.Infected	0.172297297297297_0.166666666666667_0.147465437788018	+	-/-	UTR3	Slc6a6
65	93440783	0.0769231	1	T	494	0	38	0	456	SRR3471112	ReoV.Infected	0.0769231	-	-/-	UTR5	Hdlbp
66	93508882	0.14415	1	A	218_236_246	185_208_205	0	33_27_41	0_1	SRR3471111_SRR3471112_SRR3471113	ReoV.Infected	0.151376146788991_0.114406779661017_0.166666666666667	+	-/-	UTR3	2023-09-02
67	93509088	0.290163	1	A	523_521_439	391_358_305	0	132_163_134	0	SRR3471111_SRR3471112_SRR3471113	ReoV.Infected	0.252390057361377_0.312859884836852_0.305239179954442	+	-/-	UTR3	2023-09-02
68	100207186	0.106557	12	A	122	109	0	13	0	SRR3471111	ReoV.Infected	0.106557	+	-/-	UTR3	Calm1
69	102163662	0.200103	11	T	428_436_352	0	91_63	0	337_345_289	SRR3471111_SRR3471112_SRR3471113	ReoV.Infected	0.212616822429907_0.208715596330275_0.178977272727273	-	-/-	UTR3	Lsm12
70	103066090	0.177887	3	A	453_430_419	365_360_345	0	88_70_74	0	SRR3471111_SRR3471112_SRR3471113	ReoV.Infected	0.194260485651214_0.162790697674419_0.176610978520286	+	SINE$SINE/PB1D10$B4A	UTR3	Nras
71	104504977	0.19372	5	A	115_117	96_90	0	19_26	0_1	SRR3471112_SRR3471113	ReoV.Infected	0.165217391304348_0.222222222222222	+	SINE/B1_Mur1	UTR3	Pkd2
72	104504979	0.19469	5	A	113	91	0	22	0	SRR3471112_SRR3471113	ReoV.Infected	0.19469	+	SINE/B1_Mur1	UTR3	Pkd2
73	106126485	0.19802	X	A	101	81	0	20	0	SRR3471111	ReoV.Infected	0.19802	+	-/-	intergenic	Atp7a
74	106126662	0.215394	X	A	101_104	73_87	0	27_17	0	SRR3471111_SRR3471112	ReoV.Infected	0.267326732673267_0.163461538461538	+	LTR/RLTR17B_Mm	intergenic	Atp7a
75	107371341	0.254615	8	A	121_107	82_87	0	39_20	0	SRR3471111_SRR3471112	ReoV.Infected	0.322314049586777_0.186915887850467	+	-/-	UTR3	Nfat5
76	109454050	0.151394	4	T	194_231_172	0	28_38_25	0	166_193_147	SRR3471111_SRR3471112_SRR3471113	ReoV.Infected	0.144329896907216_0.164502164502165_0.145348837209302	-	-/-	UTR3	Rnf11
77	113391641	0.104762	6	A	105	94	0	11	0	SRR3471111	ReoV.Infected	0.104762	+	SINE/B1_Mus2	intronic	Ttll3
78	120579091	0.161776	11	T	353_347_332	0	50_67	0	303_280_282	SRR3471111_SRR3471112_SRR3471113	ReoV.Infected	0.141643059490085_0.193083573487032_0.150602409638554	-	-/-	UTR3	Arhgdia
79	122578496	0.134337	6	T	180_206_136	0_1	26_18	0	154_179_118	SRR3471111_SRR3471112_SRR3471113	ReoV.Infected	0.144444444444444_0.12621359223301_0.132352941176471	-	SINE/B1F2	UTR3	Apobec1
80	127047352	0.137931	10	A	116	99	1	16	0	SRR3471112	ReoV.Infected	0.137931	+	SINE/B2_Mm2	upstream	Cyp27b1
81	128752175	0.415664	4	A	106_116	59_71	0	47_45	0	SRR3471111_SRR3471112	ReoV.Infected	0.443396226415094_0.387931034482759	+	-/-	UTR3	Phc2
82	135909342	0.383567	5	T	179_218_173	0	73_75_69	0	106_143_104	SRR3471111_SRR3471112_SRR3471113	ReoV.Infected	0.407821229050279_0.344036697247706_0.398843930635838	-	-/-	UTR3	Ywhag
83	138486875	0.111111	1	T	117	0	13	1	103	SRR3471113	ReoV.Infected	0.111111	-	-/-	UTR3	Nek7
84	142669235	0.117297	5	A	127_121	114_105	0	13_16	0	SRR3471111_SRR3471112	ReoV.Infected	0.102362204724409_0.132231404958678	+	SINE/B1F1	UTR3	Wipi2
85	144540438	0.175084	2	A	172_131_126	138_112_103	0	34_19_23	0	SRR3471111_SRR3471112_SRR3471113	ReoV.Infected	0.197674418604651_0.145038167938931_0.182539682539683	+	SINE/PB1D9	UTR3	Polr3f
86	163468444	0.118056	2	T	144_112	0	16_14	0	128_98	SRR3471111_SRR3471113	ReoV.Infected	0.111111111111111_0.125	-	SINE/PB1D9	UTR3	Fitm2
87	181515406	0.207133	2	A	146_149_138	116_113	0	29_36_25	1_0	SRR3471111_SRR3471112_SRR3471113	ReoV.Infected	0.198630136986301_0.241610738255034_0.181159420289855	+	-/-	UTR3	Tpd52l2
88	181515648	0.172907	2	A	109_111	88_94	0	21_17	0	SRR3471111_SRR3471112	ReoV.Infected	0.192660550458716_0.153153153153153	+	-/-	UTR3	Tpd52l2
89	3298455	0.0852048	2	A	329_319	305_284	0	24_35	0	SRR3471114_SRR3471115_SRR3471116	muReoV.Infected	0.0729483282674772_0.109717868338558	+	SINE/B1_Mm	intronic	Nmt2
90	3461113	0.137536	2	A	160_137_116	141_118_98	0	19_18	0	SRR3471114_SRR3471115_SRR3471116	muReoV.Infected	0.11875_0.138686131386861_0.155172413793103	+	-/-	UTR3	Dclre1c
91	3679970	0.267171	8	A	126_107	94_77	0	32_30	0	SRR3471114_SRR3471115	muReoV.Infected	0.253968253968254_0.280373831775701	+	SINE/ID_B1	UTR3	Trappc5
92	5274427	0.305226	19	T	156_135_128	0	48_42_38	0	108_93_90	SRR3471114_SRR3471115_SRR3471116	muReoV.Infected	0.307692307692308_0.311111111111111_0.296875	-	-/-	UTR3	Sf3b2
93	5868626	0.196551	13	A	3780_3892_3247	3037_3145_2593	0	743_746_654	0_1	SRR3471114_SRR3471115_SRR3471116	muReoV.Infected	0.196560846560847_0.191675231243577_0.201416692331383	+	-/-	UTR3	Klf6
94	6123112	0.152048	17	A	201_212_167	170_181_141	0	31_26	0	SRR3471114_SRR3471115_SRR3471116	muReoV.Infected	0.154228855721393_0.14622641509434_0.155688622754491	+	SINE/B1_Mur2	intronic	Tulp4
95	6123130	0.178273	17	A	300_321_236	239_269_196	0	61_52_40	0	SRR3471114_SRR3471115_SRR3471116	muReoV.Infected	0.203333333333333_0.161993769470405_0.169491525423729	+	SINE/B1_Mur2	intronic	Tulp4
96	7172369	0.111936	1	A	183_192	163_170	0	20_22	0	SRR3471114_SRR3471115	muReoV.Infected	0.109289617486339_0.114583333333333	+	-/-	UTR3	Pcmtd1
97	7172370	0.115789	1	A	190	167	0	22	1	SRR3471115	muReoV.Infected	0.115789	+	-/-	UTR3	Pcmtd1
98	7535531	0.149533	19	A	107	91	0	16	0	SRR3471115	muReoV.Infected	0.149533	+	SINE/B1_Mur4	UTR3	Atl3
99	7535532	0.242991	19	A	107	81	0	26	0	SRR3471115	muReoV.Infected	0.242991	+	SINE/B1_Mur4	UTR3	Atl3
100	7538115	0.267921	19	A	318_293_228	243_216_157	0	73_77_71	2_0	SRR3471114_SRR3471115_SRR3471116	muReoV.Infected	0.229559748427673_0.262798634812287_0.31140350877193	+	SINE/B1_Mur2	UTR3	Atl3
101	8158190	0.392183	15	A	232_211_145	140_125_91	0	92_86_54	0	SRR3471114_SRR3471115_SRR3471116	muReoV.Infected	0.396551724137931_0.407582938388626_0.372413793103448	+	SINE/PB1D9	UTR3	Nup155
102	8158212	0.187053	15	A	165_157_107	137_121_89	1_0	27_36_18	0	SRR3471114_SRR3471115_SRR3471116	muReoV.Infected	0.163636363636364_0.229299363057325_0.168224299065421	+	SINE/PB1D9	UTR3	Nup155
103	8750269	0.618938	12	A	525_509_449	208_182_174	0	316_327_275	1_0	SRR3471114_SRR3471115_SRR3471116	muReoV.Infected	0.601904761904762_0.642436149312377_0.612472160356347	+	-/-	UTR3	Pum2
104	8750270	0.285214	12	A	524_510_449	372_358_328	0	152_151_121	0_1	SRR3471114_SRR3471115_SRR3471116	muReoV.Infected	0.290076335877863_0.296078431372549_0.269487750556793	+	-/-	UTR3	Pum2
105	8750276	0.172688	12	A	523_517_451	426_423_383	0	97_94_68	0	SRR3471114_SRR3471115_SRR3471116	muReoV.Infected	0.18546845124283_0.181818181818182_0.150776053215078	+	-/-	UTR3	Pum2
106	8975207	0.215929	19	A	459_382_320	348_288_268	0_1	111_93_52	0	SRR3471114_SRR3471115_SRR3471116	muReoV.Infected	0.241830065359477_0.243455497382199_0.1625	+	LTR/MT2B	intronic	Eef1g
107	10058596	0.145028	19	A	129_139	112_117	0	17_22	0	SRR3471114_SRR3471115	muReoV.Infected	0.131782945736434_0.158273381294964	+	-/-	UTR3	Fads3
108	10213732	0.196488	17	T	236_268_231	0	39_58_48	0	197_210_183	SRR3471114_SRR3471115_SRR3471116	muReoV.Infected	0.165254237288136_0.216417910447761_0.207792207792208	-	-/-	UTR3	Qk
109	13805848	0.319083	9	A	514_538_481	348_369_327	0	166_169_154	0	SRR3471114_SRR3471115_SRR3471116	muReoV.Infected	0.32295719844358_0.314126394052045_0.32016632016632	+	-/-	UTR3	Mtmr2
110	14051043	0.157823	13	T	130_118	0	19_20	0	111_98	SRR3471114_SRR3471116	muReoV.Infected	0.146153846153846_0.169491525423729	-	SINE/B1_Mur2	UTR3	Ggps1
111	14897468	0.160377	8	A	106	89	0	17	0	SRR3471115	muReoV.Infected	0.160377	+	-/-	UTR3	Cln8
112	16215609	0.153974	3	A	107_101	91_85	0	16	0	SRR3471114_SRR3471116	muReoV.Infected	0.149532710280374_0.158415841584158	+	-/-	UTR3	Ythdf3
113	16216089	0.10841	3	A	121_102	109_90	0	12	0	SRR3471114_SRR3471115	muReoV.Infected	0.0991735537190083_0.117647058823529	+	-/-	UTR3	Ythdf3
114	20340927	0.114132	10	A	258_272_204	230_246_175	0	27_26_29	1_0	SRR3471114_SRR3471115_SRR3471116	muReoV.Infected	0.104651162790698_0.0955882352941176_0.142156862745098	+	-/-	UTR3	Bclaf1
115	23397761	0.150983	5	T	330_293_276	0	58_43_36	0	272_250_240	SRR3471114_SRR3471115_SRR3471116	muReoV.Infected	0.175757575757576_0.146757679180887_0.130434782608696	-	SINE/B3	ncRNA_intronic	5031425E22Rik
116	26396066	0.0932642	2	A	193	175	0	18	0	SRR3471115	muReoV.Infected	0.0932642	+	SINE/B1F2	UTR3	Pmpca
117	31173480	0.158433	5	T	104_109_103	0	17_16	0	87_93_86	SRR3471114_SRR3471115_SRR3471116	muReoV.Infected	0.163461538461538_0.146788990825688_0.16504854368932	-	SINE/PB1D10	exonic	Gtf3c2
118	31700626	0.208937	14	T	280_283_260	0	71_61_41	0_1	209_221_219	SRR3471114_SRR3471115_SRR3471116	muReoV.Infected	0.253571428571429_0.215547703180212_0.157692307692308	-	-/-	UTR3	Ankrd28
119	31700629	0.145358	14	T	280_284_260	0	43_42_35	0	237_242_225	SRR3471114_SRR3471115_SRR3471116	muReoV.Infected	0.153571428571429_0.147887323943662_0.134615384615385	-	-/-	UTR3	Ankrd28
120	31700663	0.128111	14	T	216_221	0	27_29	0	189_192	SRR3471114_SRR3471115	muReoV.Infected	0.125_0.131221719457014	-	-/-	UTR3	Ankrd28
121	31701507	0.268468	14	T	156_144_126	0	43_42_30	0	113_102_96	SRR3471114_SRR3471115_SRR3471116	muReoV.Infected	0.275641025641026_0.291666666666667_0.238095238095238	-	-/-	UTR3	Ankrd28
122	31701508	0.11465	14	T	157	0	18	0	139	SRR3471114	muReoV.Infected	0.11465	-	-/-	UTR3	Ankrd28
123	32528847	0.106796	18	T	103	0	11	0	92	SRR3471116	muReoV.Infected	0.106796	-	-/-	UTR3	Gypc
124	33438725	0.0997067	12	A	341	307	0	34	0	SRR3471114	muReoV.Infected	0.0997067	+	-/-	UTR3	Twistnb
125	33885048	0.101103	16	A	544	489	0	55	0	SRR3471116	muReoV.Infected	0.101103	+	-/-	exonic	Itgb5
126	33928557	0.232646	17	A	925_914_748	685_693_591	2_0_3	237_218_152	1_3_2	SRR3471114_SRR3471115_SRR3471116	muReoV.Infected	0.256216216216216_0.238512035010941_0.203208556149733	+	SINE/B1_Mus1	UTR3	Tapbp
127	33928729	0.171078	17	A	3557_3576_3096	2934_2961_2579	0_1	622_614_516	1_0	SRR3471114_SRR3471115_SRR3471116	muReoV.Infected	0.174866460500422_0.171700223713647_0.166666666666667	+	SINE/B1_Mur1	UTR3	Tapbp
128	33928733	0.232951	17	A	3657_3682_3175	2798_2828_2432	0_1	856_852_741	3_1_2	SRR3471114_SRR3471115_SRR3471116	muReoV.Infected	0.234071643423571_0.23139598044541_0.233385826771654	+	SINE/B1_Mur1	UTR3	Tapbp
129	34197078	0.0977063	17	A	1754_1510	1582_1363	0	172_147	0	SRR3471115_SRR3471116	muReoV.Infected	0.0980615735461802_0.0973509933774834	+	-/-	UTR3	Tap1
130	35124415	0.11	17	A	100	89	0	11	0	SRR3471115	muReoV.Infected	0.11	+	-/-	exonic	Gpank1
131	35601574	0.315315	18	A	111	75	0	35	1	SRR3471115	muReoV.Infected	0.315315	+	SINE/B3	intronic	Paip2
132	35858957	0.135135	17	A	222	192	0	30	0	SRR3471115	muReoV.Infected	0.135135	+	SINE/B1_Mm	UTR3	Mdc1
133	36003860	0.162524	17	T	103_100	0	17_16	0	86_84	SRR3471114_SRR3471115	muReoV.Infected	0.16504854368932_0.16	-	SINE/B1_Mus2	ncRNA_intronic	A930015D03Rik
134	36004475	0.131034	17	T	145	0	19	0	126	SRR3471115	muReoV.Infected	0.131034	-	SINE/B2_Mm2	ncRNA_intronic	A930015D03Rik
135	36004476	0.135922	17	T	103	0	14	0	89	SRR3471116	muReoV.Infected	0.135922	-	SINE/B2_Mm2	ncRNA_intronic	A930015D03Rik
136	36006441	0.281999	17	T	117_133_120	0	32_44_29	0	85_89_91	SRR3471114_SRR3471115_SRR3471116	muReoV.Infected	0.273504273504274_0.330827067669173_0.241666666666667	-	SINE/B2_Mm1a	ncRNA_intronic	A930015D03Rik
137	38240668	0.133736	16	A	222_190	193_164	0	29_26	0	SRR3471114_SRR3471116	muReoV.Infected	0.130630630630631_0.136842105263158	+	Simple_repeat/(CAAAAA)n	UTR3	Gsk3b
138	38491612	0.238845	15	T	749_746_608	0_1	161_184_155	0	588_561_452	SRR3471114_SRR3471115_SRR3471116	muReoV.Infected	0.214953271028037_0.246648793565684_0.254934210526316	-	-/-	exonic	Azin1
139	38491613	0.105988	15	T	750_749_609	0	73_89_62	0	677_660_547	SRR3471114_SRR3471115_SRR3471116	muReoV.Infected	0.0973333333333333_0.118825100133511_0.101806239737274	-	-/-	exonic	Azin1
140	41389472	0.0972973	4	A	185	167	0	18	0	SRR3471116	muReoV.Infected	0.0972973	+	-/-	UTR3	Ubap1
141	43735491	0.337815	19	T	197_186_161	0	60_66_57	0	137_120_104	SRR3471114_SRR3471115_SRR3471116	muReoV.Infected	0.304568527918782_0.354838709677419_0.354037267080745	-	-/-	UTR3	Cox15
142	44396424	0.105747	19	T	124_142	0	14	0	110_128	SRR3471114_SRR3471115	muReoV.Infected	0.112903225806452_0.0985915492957746	-	-/-	UTR3	Scd1
143	44742485	0.125523	9	T	239	0	30	0	209	SRR3471114	muReoV.Infected	0.125523	-	-/-	UTR3	Arcn1
144	45967265	0.233748	9	T	503_546_454	0_1	112_123_115	0_3	391_422_336	SRR3471114_SRR3471115_SRR3471116	muReoV.Infected	0.222664015904573_0.225274725274725_0.253303964757709	-	SINE$LTR/B1_Mur1$MT2B	UTR3	Pafah1b2
145	46774930	0.30774	17	T	101_104	0	34_29	0	67_75	SRR3471114_SRR3471115	muReoV.Infected	0.336633663366337_0.278846153846154	-	SINE/B1_Mus1	ncRNA_intronic	Gm26904
146	46775081	0.386166	17	T	877_859_742	0_1	354_337_269	0	523_521_473	SRR3471114_SRR3471115_SRR3471116	muReoV.Infected	0.403648802736602_0.392316647264261_0.362533692722372	-	SINE/B1_Mus2	ncRNA_intronic	Gm26904
147	47322513	0.124853	14	A	169_153	149_150_129	0	20_19_22	0_2	SRR3471114_SRR3471115_SRR3471116	muReoV.Infected	0.118343195266272_0.112426035502959_0.143790849673203	+	SINE/B1_Mur3	UTR3	Mapk1ip1l
148	47644133	0.138158	19	A	152	130	0	21	1	SRR3471114	muReoV.Infected	0.138158	+	-/-	UTR3	Slk
149	49259846	0.138211	6	T	123	0	17	0	106	SRR3471115	muReoV.Infected	0.138211	-	SINE/PB1D9	intronic	Tra2a
150	49259855	0.295652	6	T	115	0	34	0	81	SRR3471115	muReoV.Infected	0.295652	-	SINE/PB1D9	intronic	Tra2a
151	49385820	0.387729	13	A	210_221_187	122_144_113	0	88_77_74	0	SRR3471114_SRR3471115_SRR3471116	muReoV.Infected	0.419047619047619_0.34841628959276_0.39572192513369	+	-/-	UTR3	Bicd2
152	49386156	0.10972	13	A	968_1086	865_961	0	101_125	2_0	SRR3471114_SRR3471115	muReoV.Infected	0.104338842975207_0.115101289134438	+	-/-	UTR3	Bicd2
153	49386157	0.223983	13	A	962_1079_853	735_834_674	0_1	227_244_179	0	SRR3471114_SRR3471115_SRR3471116	muReoV.Infected	0.235966735966736_0.22613531047266_0.209847596717468	+	-/-	UTR3	Bicd2
154	49386158	0.108952	13	A	963_1077_852	872_971_737	1_0	90_106_115	0	SRR3471114_SRR3471115_SRR3471116	muReoV.Infected	0.0934579439252336_0.0984215413184772_0.134976525821596	+	-/-	UTR3	Bicd2
155	49386166	0.0936953	13	A	1142	1035	0	107	0	SRR3471115	muReoV.Infected	0.0936953	+	-/-	UTR3	Bicd2
156	54521449	0.101986	8	T	467_381	0	45_41	0	422_340	SRR3471115_SRR3471116	muReoV.Infected	0.0963597430406852_0.10761154855643	-	-/-	UTR3	Spcs3
157	54671755	0.125955	12	T	157_160	0	16_24	0	141_136	SRR3471114_SRR3471115	muReoV.Infected	0.101910828025478_0.15	-	SINE/B2_Mm2	UTR3	Eapp
158	56915680	0.115385	9	T	182	0	21	0	161	SRR3471114	muReoV.Infected	0.115385	-	LTR$SINE/MT2B$B1_Mur2	intergenic	AC126257.1
159	58407765	0.167765	10	A	116_102	93_88	0	23_14	0	SRR3471114_SRR3471115	muReoV.Infected	0.198275862068966_0.137254901960784	+	SINE/B1_Mur2	intronic	Lims1
160	58590823	0.370861	3	A	228_213_182	138_135_118	0	90_78_64	0	SRR3471114_SRR3471115_SRR3471116	muReoV.Infected	0.394736842105263_0.366197183098592_0.351648351648352	+	-/-	UTR3	Selenot
161	59819826	0.157073	13	T	105_136	0	16_22	0	89_114	SRR3471114_SRR3471115	muReoV.Infected	0.152380952380952_0.161764705882353	-	SINE/B1_Mur1	intronic	Zcchc6
162	65543773	0.144059	5	A	103_105	90_87	0	13_17	0_1	SRR3471114_SRR3471115	muReoV.Infected	0.12621359223301_0.161904761904762	+	SINE/B1_Mur4	intronic	Ube2k
163	65873649	0.109866	15	A	130_115	115_102	0_1	15_12	0	SRR3471115_SRR3471116	muReoV.Infected	0.115384615384615_0.104347826086957	+	-/-	UTR3	Efr3a
164	65902623	0.29407	9	A	130_129_102	97_96_64	0	33_38	0	SRR3471114_SRR3471115_SRR3471116	muReoV.Infected	0.253846153846154_0.255813953488372_0.372549019607843	+	-/-	UTR3	Pclaf
165	65981919	0.125807	18	T	221_183	0	23_27	0	198_156	SRR3471114_SRR3471116	muReoV.Infected	0.104072398190045_0.147540983606557	-	-/-	UTR3	Lman1
166	67286971	0.172066	5	A	124_119	98_103	0	26_16	0	SRR3471114_SRR3471115	muReoV.Infected	0.209677419354839_0.134453781512605	+	-/-	UTR3	Tmem33
167	67546540	0.154541	10	T	158_131_132	0	18_21_25	0	140_110_107	SRR3471114_SRR3471115_SRR3471116	muReoV.Infected	0.113924050632911_0.16030534351145_0.189393939393939	-	LTR/RMER12	UTR3	Ado
168	67546542	0.262617	10	T	166_135_137	0	44_42_29	0	122_93_108	SRR3471114_SRR3471115_SRR3471116	muReoV.Infected	0.265060240963855_0.311111111111111_0.211678832116788	-	LTR/RMER12	UTR3	Ado
169	72665661	0.106195	9	A	113	101	0	12	0	SRR3471115	muReoV.Infected	0.106195	+	SINE/ID_B1	intronic	Nedd4
170	73681529	0.265688	X	A	613_645_560	461_466_405	1_0	151_179_153	0_2	SRR3471114_SRR3471115_SRR3471116	muReoV.Infected	0.246329526916803_0.277519379844961_0.273214285714286	+	-/-	UTR3	Slc6a8
171	75300618	0.104348	11	T	115	0	12	0	103	SRR3471115	muReoV.Infected	0.104348	-	-/-	UTR3	Rpa1
172	75300622	0.115044	11	T	113	0	13	0	100	SRR3471116	muReoV.Infected	0.115044	-	-/-	UTR3	Rpa1
173	75300985	0.147825	11	T	180_163_128	0	26_22_21	0	154_141_107	SRR3471114_SRR3471115_SRR3471116	muReoV.Infected	0.144444444444444_0.134969325153374_0.1640625	-	-/-	UTR3	Rpa1
174	75301000	0.126184	11	T	171_138_120	0	20_14	0	151_118_106	SRR3471114_SRR3471115_SRR3471116	muReoV.Infected	0.116959064327485_0.144927536231884_0.116666666666667	-	-/-	UTR3	Rpa1
175	76781837	0.223306	11	T	298_304_241	1_0	68_75_47	0	229_194	SRR3471114_SRR3471115_SRR3471116	muReoV.Infected	0.228187919463087_0.246710526315789_0.195020746887967	-	-/-	UTR3	Cpd
176	77536054	0.126866	11	T	134	0	17	0	117	SRR3471114	muReoV.Infected	0.126866	-	LTR$SINE/MT2B2$B1F2	UTR3	Taok1
177	77645099	0.0918367	10	A	196	178	0	18	0	SRR3471116	muReoV.Infected	0.0918367	+	-/-	UTR3	Ube2g2
178	79907814	0.173293	15	A	564_616_470	464_519_383	0	100_97_87	0	SRR3471114_SRR3471115_SRR3471116	muReoV.Infected	0.177304964539007_0.157467532467532_0.185106382978723	+	SINE/B1_Mur2	UTR3	Apobec3
179	81456501	0.152381	15	A	105	89	0	16	0	SRR3471116	muReoV.Infected	0.152381	+	SINE/PB1D7	UTR3	Xpnpep3
180	82962566	0.121429	11	A	140	123	0	17	0	SRR3471114	muReoV.Infected	0.121429	+	SINE/B1_Mus2	UTR3	Slfn5
181	82962655	0.103403	11	A	1626_1534_1352	1459_1370_1215	0_1	167_164_136	0	SRR3471114_SRR3471115_SRR3471116	muReoV.Infected	0.102706027060271_0.106910039113429_0.100591715976331	+	SINE/B1_Mus2	UTR3	Slfn5
182	82963456	0.0996377	11	A	552	496	1	55	0	SRR3471114	muReoV.Infected	0.0996377	+	SINE/B1_Mur4	UTR3	Slfn5
183	82963686	0.114965	11	A	930_949_769	832_847_665	0_1	96_101_104	2_0	SRR3471114_SRR3471115_SRR3471116	muReoV.Infected	0.103225806451613_0.106427818756586_0.135240572171652	+	SINE/B1_Mur1	UTR3	Slfn5
184	83637742	0.158879	12	A	107	90	0	17	0	SRR3471115	muReoV.Infected	0.158879	+	SINE/B1_Mur2	intronic	Rbm25
185	83637743	0.11215	12	A	107	95	0	12	0	SRR3471115	muReoV.Infected	0.11215	+	SINE/B1_Mur2	intronic	Rbm25
186	86350105	0.116129	1	T	155	0	18	0	137	SRR3471115	muReoV.Infected	0.116129	-	SINE/B1_Mus1	UTR3	Ncl
187	87921451	0.41232	3	A	118_113_105	67_61_66	0_1	50_51_38	1_0	SRR3471114_SRR3471115_SRR3471116	muReoV.Infected	0.423728813559322_0.451327433628319_0.361904761904762	+	SINE/B1F2	intronic	Mrpl24
188	87931707	0.572816	10	A	103	44	0	59	0	SRR3471115	muReoV.Infected	0.572816	+	-/-	UTR3	Igf1
189	87939418	0.147364	3	A	313_326_274	267_274_236	0	46_51_38	0_1	SRR3471114_SRR3471115_SRR3471116	muReoV.Infected	0.146964856230032_0.156441717791411_0.138686131386861	+	-/-	UTR3	Isg20l2
190	87940376	0.184799	3	A	658_709_533	528_600_424	0_1	130_108_109	0	SRR3471114_SRR3471115_SRR3471116	muReoV.Infected	0.197568389057751_0.152327221438646_0.204502814258912	+	SINE/PB1D10	UTR3	Isg20l2
191	87980593	0.115278	11	T	256_266	0	34_26	1_0	221_240	SRR3471114_SRR3471115	muReoV.Infected	0.1328125_0.0977443609022556	-	-/-	UTR3	Dynll2
192	88171868	0.196934	8	A	277_325_245	222_264_194	0	54_61_51	1_0	SRR3471114_SRR3471115_SRR3471116	muReoV.Infected	0.194945848375451_0.187692307692308_0.208163265306122	+	SINE/B1_Mur3	UTR3	Heatr3
193	89318292	0.123665	6	T	213_255_188	0	22_33_26	0	191_222_162	SRR3471114_SRR3471115_SRR3471116	muReoV.Infected	0.103286384976526_0.129411764705882_0.138297872340426	-	Simple_repeat/(TA)n	ncRNA_intronic	Gm26811
194	91097742	0.250151	10	A	187_156_174	139_114_134	0	47_42_40	1_0	SRR3471114_SRR3471115_SRR3471116	muReoV.Infected	0.251336898395722_0.269230769230769_0.229885057471264	+	SINE/PB1D9	UTR3	Ikbip
195	91098466	0.258929	10	A	112	83	0	29	0	SRR3471115	muReoV.Infected	0.258929	+	SINE/PB1D10	UTR3	Ikbip
196	91758167	0.213367	6	A	466_491_458	362_401_351	0	104_90_107	0	SRR3471114_SRR3471115_SRR3471116	muReoV.Infected	0.223175965665236_0.183299389002037_0.233624454148472	+	-/-	UTR3	Slc6a6
197	93508882	0.168538	1	A	252_276_250	206_230_208	0	45_41	1	SRR3471114_SRR3471115_SRR3471116	muReoV.Infected	0.178571428571429_0.16304347826087_0.164	+	-/-	UTR3	2023-09-02
198	93509088	0.345013	1	A	529_492_410	358_317_264	0	171_175_146	0	SRR3471114_SRR3471115_SRR3471116	muReoV.Infected	0.323251417769376_0.355691056910569_0.35609756097561	+	-/-	UTR3	2023-09-02
199	95976261	0.108911	10	A	101	90	0	11	0	SRR3471115	muReoV.Infected	0.108911	+	LTR/ORR1C1	intronic	Eea1
200	96057240	0.148132	9	A	116_120	100_101	0	16_19	0	SRR3471114_SRR3471115	muReoV.Infected	0.137931034482759_0.158333333333333	+	SINE/B1_Mur4	UTR3	Xrn1
201	100207186	0.170817	12	A	176_202_146	151_159_123	0	25_43_23	0	SRR3471114_SRR3471115_SRR3471116	muReoV.Infected	0.142045454545455_0.212871287128713_0.157534246575342	+	-/-	UTR3	Calm1
202	100639568	0.196078	7	A	102	82	0	20	0	SRR3471115	muReoV.Infected	0.196078	+	-/-	UTR3	Rab6a
203	102163662	0.22326	11	T	442_458_450	0	109_90_102	0	333_368_348	SRR3471114_SRR3471115_SRR3471116	muReoV.Infected	0.246606334841629_0.196506550218341_0.226666666666667	-	-/-	UTR3	Lsm12
204	103066090	0.240889	3	A	417_446_384	314_350_284	0	103_96_100	0	SRR3471114_SRR3471115_SRR3471116	muReoV.Infected	0.247002398081535_0.2152466367713_0.260416666666667	+	SINE$SINE/PB1D10$B4A	UTR3	Nras
205	103164739	0.11669	4	A	115_124	103_108	0	12_16	0	SRR3471114_SRR3471115	muReoV.Infected	0.104347826086957_0.129032258064516	+	SINE/PB1D7	UTR3	Mier1
206	104339306	0.0970444	7	T	295_242	0	28_24	0	267_218	SRR3471115_SRR3471116	muReoV.Infected	0.0949152542372881_0.0991735537190083	-	-/-	UTR3	Trim12c
207	104504977	0.25945	5	A	151_189_141	105_137_113	0	46_52_28	0	SRR3471114_SRR3471115_SRR3471116	muReoV.Infected	0.304635761589404_0.275132275132275_0.198581560283688	+	SINE/B1_Mur1	UTR3	Pkd2
208	104504979	0.279675	5	A	149_186_136	105_130_103	0	44_56_33	0	SRR3471114_SRR3471115_SRR3471116	muReoV.Infected	0.295302013422819_0.301075268817204_0.242647058823529	+	SINE/B1_Mur1	UTR3	Pkd2
209	105594484	0.108187	14	A	190_162	170_144	0	20_18	0	SRR3471114_SRR3471115	muReoV.Infected	0.105263157894737_0.111111111111111	+	LINE/Lx	ncRNA_exonic	AC112142.1
210	105970057	0.166252	X	T	143_146	0	26_22	0	117_124	SRR3471115_SRR3471116	muReoV.Infected	0.181818181818182_0.150684931506849	-	SINE/B1F1	UTR3	Magt1
211	106126485	0.270289	X	A	151_152_121	108_116_86	0	43_36_35	0	SRR3471114_SRR3471115_SRR3471116	muReoV.Infected	0.28476821192053_0.236842105263158_0.289256198347107	+	-/-	intergenic	Atp7a
212	106126662	0.236237	X	A	149_102	117_107_78	0_1	31_41_23	0_1	SRR3471114_SRR3471115_SRR3471116	muReoV.Infected	0.208053691275168_0.275167785234899_0.225490196078431	+	LTR/RLTR17B_Mm	intergenic	Atp7a
213	107018209	0.118419	8	A	206_242_195	184_208_169	0_3	21_34_22	1_0	SRR3471114_SRR3471115_SRR3471116	muReoV.Infected	0.101941747572816_0.140495867768595_0.112820512820513	+	SINE/B2_Mm2	UTR3	Sntb2
214	107018216	0.30619	8	A	165_185_156	119_126_104	0	45_59_51	1_0	SRR3471114_SRR3471115_SRR3471116	muReoV.Infected	0.272727272727273_0.318918918918919_0.326923076923077	+	SINE/B2_Mm2	UTR3	Sntb2
215	107371341	0.281553	8	A	103	74	0	29	0	SRR3471115	muReoV.Infected	0.281553	+	-/-	UTR3	Nfat5
216	107746891	0.100917	5	T	109	0	11	0	98	SRR3471114	muReoV.Infected	0.100917	-	-/-	UTR3	Evi5
217	109454050	0.224523	4	T	154_139_113	0	40_28_24	0	114_111_89	SRR3471114_SRR3471115_SRR3471116	muReoV.Infected	0.25974025974026_0.201438848920863_0.212389380530973	-	-/-	UTR3	Rnf11
218	111717718	0.161522	13	A	104_114	85_98	0	19_16	0	SRR3471114_SRR3471115	muReoV.Infected	0.182692307692308_0.140350877192982	+	-/-	UTR3	Mier3
219	113391641	0.152648	6	A	201_178_147	170_153_123	0	31_25_24	0	SRR3471114_SRR3471115_SRR3471116	muReoV.Infected	0.154228855721393_0.140449438202247_0.163265306122449	+	SINE/B1_Mus2	intronic	Ttll3
220	118062623	0.0975143	9	A	523	472	0	51	0	SRR3471115	muReoV.Infected	0.0975143	+	-/-	UTR3	Azi2
221	119104455	0.130603	2	A	129_138	114_118	0	15_20	0	SRR3471114_SRR3471115	muReoV.Infected	0.116279069767442_0.144927536231884	+	SINE/B1_Mus1	UTR3	Knl1
222	119104953	0.15127	2	A	151_159_116	129_135_97	0	21_24_19	0	SRR3471114_SRR3471115_SRR3471116	muReoV.Infected	0.139072847682119_0.150943396226415_0.163793103448276	+	SINE/B1_Mus1	UTR3	Knl1
223	119104959	0.115994	2	A	189_136	166_121	0	23_15	0	SRR3471114_SRR3471116	muReoV.Infected	0.121693121693122_0.110294117647059	+	SINE/B1_Mus1	UTR3	Knl1
224	120579091	0.18324	11	T	318_307_241	0	53_59_46	0	265_248_195	SRR3471114_SRR3471115_SRR3471116	muReoV.Infected	0.166666666666667_0.192182410423453_0.190871369294606	-	-/-	UTR3	Arhgdia
225	122578496	0.151477	6	T	252_275_198	0_1	38_46_27	0	214_228_171	SRR3471114_SRR3471115_SRR3471116	muReoV.Infected	0.150793650793651_0.167272727272727_0.136363636363636	-	SINE/B1F2	UTR3	Apobec1
226	127047352	0.217787	10	A	138_110	106_86	1_0	30_24	1_0	SRR3471114_SRR3471116	muReoV.Infected	0.217391304347826_0.218181818181818	+	SINE/B2_Mm2	upstream	Cyp27b1
227	127797571	0.106796	3	A	103	92	0	11	0	SRR3471115	muReoV.Infected	0.106796	+	-/-	UTR3	Tifa
228	134538732	0.196061	4	T	111_104	0	29_22_12	0	82_92	SRR3471114_SRR3471115_SRR3471116	muReoV.Infected	0.261261261261261_0.211538461538462_0.115384615384615	-	-/-	UTR3	Selenon
229	134589292	0.24881	X	T	105_140	0	29_31	0	76_109	SRR3471114_SRR3471115	muReoV.Infected	0.276190476190476_0.221428571428571	-	SINE/B1_Mus1	UTR3	Gla
230	135909342	0.415425	5	T	264_288_250	1_0	118_115_100	0	145_173_150	SRR3471114_SRR3471115_SRR3471116	muReoV.Infected	0.446969696969697_0.399305555555556_0.4	-	-/-	UTR3	Ywhag
231	138486875	0.176511	1	T	156_134_117	0	24_23	0	132_110_94	SRR3471114_SRR3471115_SRR3471116	muReoV.Infected	0.153846153846154_0.17910447761194_0.196581196581197	-	-/-	UTR3	Nek7
232	142669235	0.209372	5	A	219_224_169	175_133	1_0	43_49_36	0	SRR3471114_SRR3471115_SRR3471116	muReoV.Infected	0.19634703196347_0.21875_0.21301775147929	+	SINE/B1F1	UTR3	Wipi2
233	142669236	0.128037	5	A	232_237	200_209	0	32_28	0	SRR3471114_SRR3471115	muReoV.Infected	0.137931034482759_0.118143459915612	+	SINE/B1F1	UTR3	Wipi2
234	143609432	0.159859	7	T	142_160	0	17_32	0	125_128	SRR3471114_SRR3471115	muReoV.Infected	0.119718309859155_0.2	-	-/-	UTR3	Tnfrsf26
235	144540438	0.230576	2	A	163_195_171	118_155_135	0	45_40_36	0	SRR3471114_SRR3471115_SRR3471116	muReoV.Infected	0.276073619631902_0.205128205128205_0.210526315789474	+	SINE/PB1D9	UTR3	Polr3f
236	145238550	0.128713	5	A	101	88	0	13	0	SRR3471115	muReoV.Infected	0.128713	+	SINE/B1_Mur4	intronic	Zfp655
237	155621968	0.0975683	4	A	260_248_188	235_223_170	0	25_18	0	SRR3471114_SRR3471115_SRR3471116	muReoV.Infected	0.0961538461538462_0.100806451612903_0.0957446808510638	+	SINE/B1_Mur3	ncRNA_intronic	Gm16023
238	163468444	0.231422	2	T	206_219_195	0	38_51_54	0	168_141	SRR3471114_SRR3471115_SRR3471116	muReoV.Infected	0.184466019417476_0.232876712328767_0.276923076923077	-	SINE/PB1D9	UTR3	Fitm2
239	163468445	0.118655	2	T	194_211_188	1_0	22_26	0	171_189_162	SRR3471114_SRR3471115_SRR3471116	muReoV.Infected	0.11340206185567_0.104265402843602_0.138297872340426	-	SINE/PB1D9	UTR3	Fitm2
240	181515406	0.304886	2	A	194_154_131	127_111_93	0	67_43_38	0	SRR3471114_SRR3471115_SRR3471116	muReoV.Infected	0.345360824742268_0.279220779220779_0.290076335877863	+	-/-	UTR3	Tpd52l2
241	181515648	0.207293	2	A	128_114_105	103_86	0	25_28_19	0	SRR3471114_SRR3471115_SRR3471116	muReoV.Infected	0.1953125_0.245614035087719_0.180952380952381	+	-/-	UTR3	Tpd52l2
