# Supplementary material for: Reovirus infection induces transcriptome-wide unique A-to-I editing changes in the murine fibroblasts
Source: Virus Res. 2024 Jun 13;346:199413. doi: 10.1016/j.virusres.2024.199413 (PMC11225029; doi:10.1016/j.virusres.2024.199413)
Supplement: Supplementary file 15 [file mmc15.zip]

Archive with 4 entries (3 files):
- Supp_File_14/
- Supp_File_14/Control_Novel_Sites.txt
- Supp_File_14/muReoV_Novel_Sites.txt
- Supp_File_14/ReoV_Novel_Sites.txt
