# Supplementary material for: Reovirus infection induces transcriptome-wide unique A-to-I editing changes in the murine fibroblasts
Source: Virus Res. 2024 Jun 13;346:199413. doi: 10.1016/j.virusres.2024.199413 (PMC11225029; doi:10.1016/j.virusres.2024.199413)
Supplement: Supplementary file 15 [file mmc15.zip › Supp_File_14/muReoV_Novel_Sites.txt]

#Uploaded_variation	Location	Allele	Consequence	IMPACT	SYMBOL	Gene	Feature_type	Feature	BIOTYPE	EXON	INTRON	HGVSc	HGVSp	cDNA_position	CDS_position	Protein_position	Amino_acids	Codons	Existing_variation	DISTANCE	STRAND	FLAGS	SYMBOL_SOURCE	HGNC_ID	MANE_SELECT	MANE_PLUS_CLINICAL	TSL	APPRIS	SIFT	CLIN_SIG	SOMATIC	PHENO	MOTIF_NAME	MOTIF_POS	HIGH_INF_POS	MOTIF_SCORE_CHANGE	TRANSCRIPTION_FACTORS
1_7170234_A/G	1:7170234-7170234	G	intron_variant	MODIFIER	Pcmtd1	ENSMUSG00000051285	Transcript	ENSMUST00000061280.17	protein_coding	-	1/5	-	-	-	-	-	-	-	-	-	1	-	MGI	-	-	-	1	P1	-	-	-	-	-	-	-	-	-
1_7170234_A/G	1:7170234-7170234	G	intron_variant	MODIFIER	Pcmtd1	ENSMUSG00000051285	Transcript	ENSMUST00000182114.8	protein_coding	-	1/4	-	-	-	-	-	-	-	-	-	1	cds_end_NF	MGI	-	-	-	1	-	-	-	-	-	-	-	-	-	-
1_7170234_A/G	1:7170234-7170234	G	intron_variant,non_coding_transcript_variant	MODIFIER	Pcmtd1	ENSMUSG00000051285	Transcript	ENSMUST00000182306.2	protein_coding_CDS_not_defined	-	1/3	-	-	-	-	-	-	-	-	-	1	-	MGI	-	-	-	5	-	-	-	-	-	-	-	-	-	-
1_7170234_A/G	1:7170234-7170234	G	intron_variant,non_coding_transcript_variant	MODIFIER	Pcmtd1	ENSMUSG00000051285	Transcript	ENSMUST00000182823.2	protein_coding_CDS_not_defined	-	1/1	-	-	-	-	-	-	-	-	-	1	-	MGI	-	-	-	1	-	-	-	-	-	-	-	-	-	-
1_7170234_A/G	1:7170234-7170234	G	regulatory_region_variant	MODIFIER	-	-	RegulatoryFeature	ENSMUSR00000293600	enhancer	-	-	-	-	-	-	-	-	-	-	-	-	-	-	-	-	-	-	-	-	-	-	-	-	-	-	-	-
1_20444362_T/C	1:20444362-20444362	C	intron_variant	MODIFIER	Pkhd1	ENSMUSG00000043760	Transcript	ENSMUST00000088448.12	protein_coding	-	42/66	-	-	-	-	-	-	-	-	-	-1	-	MGI	-	-	-	1	P1	-	-	-	-	-	-	-	-	-
1_20444362_T/C	1:20444362-20444362	C	downstream_gene_variant	MODIFIER	Pkhd1	ENSMUSG00000043760	Transcript	ENSMUST00000132647.2	protein_coding_CDS_not_defined	-	-	-	-	-	-	-	-	-	-	584	-1	-	MGI	-	-	-	3	-	-	-	-	-	-	-	-	-	-
1_20444362_T/C	1:20444362-20444362	C	intron_variant,non_coding_transcript_variant	MODIFIER	4930486I03Rik	ENSMUSG00000089914	Transcript	ENSMUST00000161509.3	lncRNA	-	1/2	-	-	-	-	-	-	-	-	-	1	-	MGI	-	-	-	1	-	-	-	-	-	-	-	-	-	-
1_23725896_A/G	1:23725896-23725896	G	intergenic_variant	MODIFIER	-	-	-	-	-	-	-	-	-	-	-	-	-	-	-	-	-	-	-	-	-	-	-	-	-	-	-	-	-	-	-	-	-
1_33102147_A/G	1:33102147-33102147	G	upstream_gene_variant	MODIFIER	Gm37724	ENSMUSG00000102917	Transcript	ENSMUST00000195240.2	lncRNA	-	-	-	-	-	-	-	-	-	-	2064	1	-	MGI	-	-	-	-	-	-	-	-	-	-	-	-	-	-
1_34816828_A/G	1:34816828-34816828	G	intron_variant	MODIFIER	Arhgef4	ENSMUSG00000037509	Transcript	ENSMUST00000159021.9	protein_coding	-	1/5	-	-	-	-	-	-	-	-	-	1	cds_end_NF	MGI	-	-	-	5	-	-	-	-	-	-	-	-	-	-
1_34816828_A/G	1:34816828-34816828	G	intron_variant	MODIFIER	Arhgef4	ENSMUSG00000037509	Transcript	ENSMUST00000159747.9	protein_coding	-	4/13	-	-	-	-	-	-	-	-	-	1	-	MGI	-	-	-	5	A2	-	-	-	-	-	-	-	-	-
1_34816828_A/G	1:34816828-34816828	G	intron_variant	MODIFIER	Arhgef4	ENSMUSG00000037509	Transcript	ENSMUST00000162599.8	protein_coding	-	2/10	-	-	-	-	-	-	-	-	-	1	cds_start_NF	MGI	-	-	-	5	-	-	-	-	-	-	-	-	-	-
1_43940155_A/G	1:43940155-43940155	G	upstream_gene_variant	MODIFIER	Gm26352	ENSMUSG00000088848	Transcript	ENSMUST00000158223.3	snoRNA	-	-	-	-	-	-	-	-	-	-	1933	1	-	MGI	-	-	-	-	-	-	-	-	-	-	-	-	-	-
1_43940155_A/G	1:43940155-43940155	G	downstream_gene_variant	MODIFIER	Gm8241	ENSMUSG00000101395	Transcript	ENSMUST00000189286.2	processed_pseudogene	-	-	-	-	-	-	-	-	-	-	1886	1	-	MGI	-	-	-	-	-	-	-	-	-	-	-	-	-	-
1_52090749_A/G	1:52090749-52090749	G	intron_variant	MODIFIER	Stat4	ENSMUSG00000062939	Transcript	ENSMUST00000027277.7	protein_coding	-	3/23	-	-	-	-	-	-	-	-	-	1	-	MGI	-	-	-	1	P1	-	-	-	-	-	-	-	-	-
1_52090749_A/G	1:52090749-52090749	G	intron_variant	MODIFIER	Stat4	ENSMUSG00000062939	Transcript	ENSMUST00000168302.8	protein_coding	-	4/24	-	-	-	-	-	-	-	-	-	1	-	MGI	-	-	-	1	P1	-	-	-	-	-	-	-	-	-
1_52090749_A/G	1:52090749-52090749	G	intron_variant,non_coding_transcript_variant	MODIFIER	Stat4	ENSMUSG00000062939	Transcript	ENSMUST00000187053.2	retained_intron	-	2/4	-	-	-	-	-	-	-	-	-	1	-	MGI	-	-	-	2	-	-	-	-	-	-	-	-	-	-
1_52187426_T/C	1:52187426-52187426	C	intron_variant	MODIFIER	Stat1	ENSMUSG00000026104	Transcript	ENSMUST00000070968.14	protein_coding	-	17/24	-	-	-	-	-	-	-	-	-	1	-	MGI	-	-	-	1	P1	-	-	-	-	-	-	-	-	-
1_52187426_T/C	1:52187426-52187426	C	intron_variant	MODIFIER	Stat1	ENSMUSG00000026104	Transcript	ENSMUST00000186057.7	protein_coding	-	17/24	-	-	-	-	-	-	-	-	-	1	-	MGI	-	-	-	1	-	-	-	-	-	-	-	-	-	-
1_52187426_T/C	1:52187426-52187426	C	intron_variant	MODIFIER	Stat1	ENSMUSG00000026104	Transcript	ENSMUST00000186574.7	protein_coding	-	17/22	-	-	-	-	-	-	-	-	-	1	-	MGI	-	-	-	1	-	-	-	-	-	-	-	-	-	-
1_52187426_T/C	1:52187426-52187426	C	intron_variant	MODIFIER	Stat1	ENSMUSG00000026104	Transcript	ENSMUST00000186857.7	protein_coding	-	17/24	-	-	-	-	-	-	-	-	-	1	-	MGI	-	-	-	1	P1	-	-	-	-	-	-	-	-	-
1_52187426_T/C	1:52187426-52187426	C	upstream_gene_variant	MODIFIER	Stat1	ENSMUSG00000026104	Transcript	ENSMUST00000189075.2	retained_intron	-	-	-	-	-	-	-	-	-	-	1837	1	-	MGI	-	-	-	2	-	-	-	-	-	-	-	-	-	-
1_52187426_T/C	1:52187426-52187426	C	upstream_gene_variant	MODIFIER	Stat1	ENSMUSG00000026104	Transcript	ENSMUST00000189244.7	protein_coding	-	-	-	-	-	-	-	-	-	-	1991	1	cds_start_NF	MGI	-	-	-	1	-	-	-	-	-	-	-	-	-	-
1_52187426_T/C	1:52187426-52187426	C	upstream_gene_variant	MODIFIER	Stat1	ENSMUSG00000026104	Transcript	ENSMUST00000189336.2	nonsense_mediated_decay	-	-	-	-	-	-	-	-	-	-	3986	1	cds_start_NF	MGI	-	-	-	3	-	-	-	-	-	-	-	-	-	-
1_52187426_T/C	1:52187426-52187426	C	intron_variant	MODIFIER	Stat1	ENSMUSG00000026104	Transcript	ENSMUST00000189347.7	protein_coding	-	17/22	-	-	-	-	-	-	-	-	-	1	-	MGI	-	-	-	5	-	-	-	-	-	-	-	-	-	-
1_52187426_T/C	1:52187426-52187426	C	intron_variant	MODIFIER	Stat1	ENSMUSG00000026104	Transcript	ENSMUST00000191435.7	protein_coding	-	17/22	-	-	-	-	-	-	-	-	-	1	-	MGI	-	-	-	5	-	-	-	-	-	-	-	-	-	-
1_52187426_T/C	1:52187426-52187426	C	regulatory_region_variant	MODIFIER	-	-	RegulatoryFeature	ENSMUSR00000767011	enhancer	-	-	-	-	-	-	-	-	-	-	-	-	-	-	-	-	-	-	-	-	-	-	-	-	-	-	-	-
1_56782231_T/C	1:56782231-56782231	C	intergenic_variant	MODIFIER	-	-	-	-	-	-	-	-	-	-	-	-	-	-	-	-	-	-	-	-	-	-	-	-	-	-	-	-	-	-	-	-	-
1_56782258_A/G	1:56782258-56782258	G	intergenic_variant	MODIFIER	-	-	-	-	-	-	-	-	-	-	-	-	-	-	-	-	-	-	-	-	-	-	-	-	-	-	-	-	-	-	-	-	-
1_58648018_A/G	1:58648018-58648018	G	intergenic_variant	MODIFIER	-	-	-	-	-	-	-	-	-	-	-	-	-	-	-	-	-	-	-	-	-	-	-	-	-	-	-	-	-	-	-	-	-
1_58648020_A/G	1:58648020-58648020	G	intergenic_variant	MODIFIER	-	-	-	-	-	-	-	-	-	-	-	-	-	-	-	-	-	-	-	-	-	-	-	-	-	-	-	-	-	-	-	-	-
1_58648021_A/G	1:58648021-58648021	G	intergenic_variant	MODIFIER	-	-	-	-	-	-	-	-	-	-	-	-	-	-	-	-	-	-	-	-	-	-	-	-	-	-	-	-	-	-	-	-	-
1_60117599_T/C	1:60117599-60117599	C	intron_variant	MODIFIER	Wdr12	ENSMUSG00000026019	Transcript	ENSMUST00000027173.15	protein_coding	-	12/12	-	-	-	-	-	-	-	-	-	-1	-	MGI	-	-	-	1	P1	-	-	-	-	-	-	-	-	-
1_60117599_T/C	1:60117599-60117599	C	intron_variant	MODIFIER	Wdr12	ENSMUSG00000026019	Transcript	ENSMUST00000117438.8	protein_coding	-	13/13	-	-	-	-	-	-	-	-	-	-1	-	MGI	-	-	-	1	P1	-	-	-	-	-	-	-	-	-
1_60117599_T/C	1:60117599-60117599	C	intron_variant	MODIFIER	Wdr12	ENSMUSG00000026019	Transcript	ENSMUST00000122038.8	protein_coding	-	13/13	-	-	-	-	-	-	-	-	-	-1	-	MGI	-	-	-	1	P1	-	-	-	-	-	-	-	-	-
1_60117599_T/C	1:60117599-60117599	C	downstream_gene_variant	MODIFIER	Wdr12	ENSMUSG00000026019	Transcript	ENSMUST00000147413.2	retained_intron	-	-	-	-	-	-	-	-	-	-	4645	-1	-	MGI	-	-	-	3	-	-	-	-	-	-	-	-	-	-
1_60704227_A/G	1:60704227-60704227	G	intergenic_variant	MODIFIER	-	-	-	-	-	-	-	-	-	-	-	-	-	-	-	-	-	-	-	-	-	-	-	-	-	-	-	-	-	-	-	-	-
1_64760737_T/C	1:64760737-64760737	C	intron_variant	MODIFIER	Ccnyl1	ENSMUSG00000070871	Transcript	ENSMUST00000094898.5	protein_coding	-	8/9	-	-	-	-	-	-	-	-	-	1	-	MGI	-	-	-	5	P2	-	-	-	-	-	-	-	-	-
1_64760737_T/C	1:64760737-64760737	C	intron_variant	MODIFIER	Ccnyl1	ENSMUSG00000070871	Transcript	ENSMUST00000114077.8	protein_coding	-	9/10	-	-	-	-	-	-	-	-	-	1	-	MGI	-	-	-	1	A2	-	-	-	-	-	-	-	-	-
1_64760737_T/C	1:64760737-64760737	C	intron_variant	MODIFIER	Ccnyl1	ENSMUSG00000070871	Transcript	ENSMUST00000187170.7	protein_coding	-	9/10	-	-	-	-	-	-	-	-	-	1	-	MGI	-	-	-	5	P2	-	-	-	-	-	-	-	-	-
1_64760737_T/C	1:64760737-64760737	C	regulatory_region_variant	MODIFIER	-	-	RegulatoryFeature	ENSMUSR00000767657	enhancer	-	-	-	-	-	-	-	-	-	-	-	-	-	-	-	-	-	-	-	-	-	-	-	-	-	-	-	-
1_71627175_T/C	1:71627175-71627175	C	intron_variant	MODIFIER	Fn1	ENSMUSG00000026193	Transcript	ENSMUST00000055226.13	protein_coding	-	44/45	-	-	-	-	-	-	-	-	-	-1	-	MGI	-	-	-	1	P1	-	-	-	-	-	-	-	-	-
1_71627175_T/C	1:71627175-71627175	C	intron_variant,non_coding_transcript_variant	MODIFIER	Fn1	ENSMUSG00000026193	Transcript	ENSMUST00000185408.7	retained_intron	-	15/16	-	-	-	-	-	-	-	-	-	-1	-	MGI	-	-	-	2	-	-	-	-	-	-	-	-	-	-
1_71627175_T/C	1:71627175-71627175	C	intron_variant	MODIFIER	Fn1	ENSMUSG00000026193	Transcript	ENSMUST00000186129.7	protein_coding	-	42/43	-	-	-	-	-	-	-	-	-	-1	-	MGI	-	-	-	1	-	-	-	-	-	-	-	-	-	-
1_71627175_T/C	1:71627175-71627175	C	intron_variant,non_coding_transcript_variant	MODIFIER	Fn1	ENSMUSG00000026193	Transcript	ENSMUST00000186575.2	retained_intron	-	2/2	-	-	-	-	-	-	-	-	-	-1	-	MGI	-	-	-	2	-	-	-	-	-	-	-	-	-	-
1_71627175_T/C	1:71627175-71627175	C	downstream_gene_variant	MODIFIER	Fn1	ENSMUSG00000026193	Transcript	ENSMUST00000187627.2	nonsense_mediated_decay	-	-	-	-	-	-	-	-	-	-	2081	-1	cds_start_NF	MGI	-	-	-	5	-	-	-	-	-	-	-	-	-	-
1_71627175_T/C	1:71627175-71627175	C	intron_variant	MODIFIER	Fn1	ENSMUSG00000026193	Transcript	ENSMUST00000187938.7	protein_coding	-	43/44	-	-	-	-	-	-	-	-	-	-1	-	MGI	-	-	-	1	-	-	-	-	-	-	-	-	-	-
1_71627175_T/C	1:71627175-71627175	C	intron_variant	MODIFIER	Fn1	ENSMUSG00000026193	Transcript	ENSMUST00000188674.7	protein_coding	-	43/44	-	-	-	-	-	-	-	-	-	-1	-	MGI	-	-	-	1	-	-	-	-	-	-	-	-	-	-
1_71627175_T/C	1:71627175-71627175	C	intron_variant	MODIFIER	Fn1	ENSMUSG00000026193	Transcript	ENSMUST00000188894.7	protein_coding	-	43/44	-	-	-	-	-	-	-	-	-	-1	-	MGI	-	-	-	1	-	-	-	-	-	-	-	-	-	-
1_71627175_T/C	1:71627175-71627175	C	intron_variant	MODIFIER	Fn1	ENSMUSG00000026193	Transcript	ENSMUST00000189821.7	protein_coding	-	42/43	-	-	-	-	-	-	-	-	-	-1	-	MGI	-	-	-	1	-	-	-	-	-	-	-	-	-	-
1_71627175_T/C	1:71627175-71627175	C	intron_variant	MODIFIER	Fn1	ENSMUSG00000026193	Transcript	ENSMUST00000190780.7	protein_coding	-	42/43	-	-	-	-	-	-	-	-	-	-1	-	MGI	-	-	-	1	-	-	-	-	-	-	-	-	-	-
1_72088327_A/G	1:72088327-72088327	G	intergenic_variant	MODIFIER	-	-	-	-	-	-	-	-	-	-	-	-	-	-	-	-	-	-	-	-	-	-	-	-	-	-	-	-	-	-	-	-	-
1_72583436_T/C	1:72583436-72583436	C	intergenic_variant	MODIFIER	-	-	-	-	-	-	-	-	-	-	-	-	-	-	-	-	-	-	-	-	-	-	-	-	-	-	-	-	-	-	-	-	-
1_75245326_T/C	1:75245326-75245326	C	upstream_gene_variant	MODIFIER	Ptprn	ENSMUSG00000026204	Transcript	ENSMUST00000027404.12	protein_coding	-	-	-	-	-	-	-	-	-	-	4469	-1	-	MGI	-	-	-	1	P1	-	-	-	-	-	-	-	-	-
1_75245326_T/C	1:75245326-75245326	C	downstream_gene_variant	MODIFIER	Resp18	ENSMUSG00000033061	Transcript	ENSMUST00000039534.11	protein_coding	-	-	-	-	-	-	-	-	-	-	3517	-1	-	MGI	-	-	-	1	P1	-	-	-	-	-	-	-	-	-
1_75245326_T/C	1:75245326-75245326	C	upstream_gene_variant	MODIFIER	Ptprn	ENSMUSG00000026204	Transcript	ENSMUST00000185849.7	protein_coding	-	-	-	-	-	-	-	-	-	-	4180	-1	cds_end_NF	MGI	-	-	-	3	-	-	-	-	-	-	-	-	-	-
1_75245326_T/C	1:75245326-75245326	C	upstream_gene_variant	MODIFIER	Ptprn	ENSMUSG00000026204	Transcript	ENSMUST00000186178.7	protein_coding	-	-	-	-	-	-	-	-	-	-	4775	-1	cds_end_NF	MGI	-	-	-	2	-	-	-	-	-	-	-	-	-	-
1_75245326_T/C	1:75245326-75245326	C	downstream_gene_variant	MODIFIER	Resp18	ENSMUSG00000033061	Transcript	ENSMUST00000186229.2	nonsense_mediated_decay	-	-	-	-	-	-	-	-	-	-	3629	-1	-	MGI	-	-	-	1	-	-	-	-	-	-	-	-	-	-
1_75245326_T/C	1:75245326-75245326	C	upstream_gene_variant	MODIFIER	Ptprn	ENSMUSG00000026204	Transcript	ENSMUST00000188401.2	protein_coding_CDS_not_defined	-	-	-	-	-	-	-	-	-	-	4474	-1	-	MGI	-	-	-	3	-	-	-	-	-	-	-	-	-	-
1_75245326_T/C	1:75245326-75245326	C	upstream_gene_variant	MODIFIER	Ptprn	ENSMUSG00000026204	Transcript	ENSMUST00000189769.7	protein_coding	-	-	-	-	-	-	-	-	-	-	4632	-1	cds_start_NF,cds_end_NF	MGI	-	-	-	3	-	-	-	-	-	-	-	-	-	-
1_75245326_T/C	1:75245326-75245326	C	downstream_gene_variant	MODIFIER	Resp18	ENSMUSG00000033061	Transcript	ENSMUST00000191283.2	retained_intron	-	-	-	-	-	-	-	-	-	-	3519	-1	-	MGI	-	-	-	2	-	-	-	-	-	-	-	-	-	-
1_75245326_T/C	1:75245326-75245326	C	upstream_gene_variant	MODIFIER	Gm28902	ENSMUSG00000100556	Transcript	ENSMUST00000191531.2	lncRNA	-	-	-	-	-	-	-	-	-	-	3923	1	-	MGI	-	-	-	5	-	-	-	-	-	-	-	-	-	-
1_78666149_T/C	1:78666149-78666149	C	intron_variant	MODIFIER	Acsl3	ENSMUSG00000032883	Transcript	ENSMUST00000035779.15	protein_coding	-	4/15	-	-	-	-	-	-	-	-	-	1	-	MGI	-	-	-	1	P1	-	-	-	-	-	-	-	-	-
1_78666149_T/C	1:78666149-78666149	C	intron_variant,non_coding_transcript_variant	MODIFIER	Acsl3	ENSMUSG00000032883	Transcript	ENSMUST00000132997.2	retained_intron	-	2/3	-	-	-	-	-	-	-	-	-	1	-	MGI	-	-	-	1	-	-	-	-	-	-	-	-	-	-
1_78666149_T/C	1:78666149-78666149	C	intron_variant	MODIFIER	Acsl3	ENSMUSG00000032883	Transcript	ENSMUST00000134566.8	protein_coding	-	2/13	-	-	-	-	-	-	-	-	-	1	-	MGI	-	-	-	1	-	-	-	-	-	-	-	-	-	-
1_78666149_T/C	1:78666149-78666149	C	downstream_gene_variant	MODIFIER	Acsl3	ENSMUSG00000032883	Transcript	ENSMUST00000135642.2	protein_coding	-	-	-	-	-	-	-	-	-	-	150	1	cds_end_NF	MGI	-	-	-	3	-	-	-	-	-	-	-	-	-	-
1_78666149_T/C	1:78666149-78666149	C	intron_variant	MODIFIER	Acsl3	ENSMUSG00000032883	Transcript	ENSMUST00000142704.8	protein_coding	-	3/14	-	-	-	-	-	-	-	-	-	1	-	MGI	-	-	-	1	P1	-	-	-	-	-	-	-	-	-
1_78666149_T/C	1:78666149-78666149	C	upstream_gene_variant	MODIFIER	Acsl3	ENSMUSG00000032883	Transcript	ENSMUST00000154777.2	retained_intron	-	-	-	-	-	-	-	-	-	-	1831	1	-	MGI	-	-	-	3	-	-	-	-	-	-	-	-	-	-
1_78666149_T/C	1:78666149-78666149	C	regulatory_region_variant	MODIFIER	-	-	RegulatoryFeature	ENSMUSR00000297911	CTCF_binding_site	-	-	-	-	-	-	-	-	-	-	-	-	-	-	-	-	-	-	-	-	-	-	-	-	-	-	-	-
1_79702629_T/C	1:79702629-79702629	C	downstream_gene_variant	MODIFIER	Wdfy1	ENSMUSG00000073643	Transcript	ENSMUST00000048820.14	protein_coding	-	-	-	-	-	-	-	-	-	-	1491	-1	-	MGI	-	-	-	1	-	-	-	-	-	-	-	-	-	-
1_79702629_T/C	1:79702629-79702629	C	intron_variant	MODIFIER	Wdfy1	ENSMUSG00000073643	Transcript	ENSMUST00000113510.8	protein_coding	-	4/4	-	-	-	-	-	-	-	-	-	-1	-	MGI	-	-	-	1	-	-	-	-	-	-	-	-	-	-
1_79702629_T/C	1:79702629-79702629	C	intron_variant	MODIFIER	Wdfy1	ENSMUSG00000073643	Transcript	ENSMUST00000113511.8	protein_coding	-	3/4	-	-	-	-	-	-	-	-	-	-1	-	MGI	-	-	-	5	-	-	-	-	-	-	-	-	-	-
1_79702629_T/C	1:79702629-79702629	C	intron_variant	MODIFIER	Wdfy1	ENSMUSG00000073643	Transcript	ENSMUST00000113512.8	protein_coding	-	5/11	-	-	-	-	-	-	-	-	-	-1	-	MGI	-	-	-	1	P1	-	-	-	-	-	-	-	-	-
1_79702629_T/C	1:79702629-79702629	C	intron_variant	MODIFIER	Wdfy1	ENSMUSG00000073643	Transcript	ENSMUST00000113513.8	protein_coding	-	3/11	-	-	-	-	-	-	-	-	-	-1	-	MGI	-	-	-	5	P1	-	-	-	-	-	-	-	-	-
1_79702629_T/C	1:79702629-79702629	C	intron_variant	MODIFIER	Wdfy1	ENSMUSG00000073643	Transcript	ENSMUST00000113514.8	protein_coding	-	5/11	-	-	-	-	-	-	-	-	-	-1	-	MGI	-	-	-	1	P1	-	-	-	-	-	-	-	-	-
1_79702629_T/C	1:79702629-79702629	C	intron_variant	MODIFIER	Wdfy1	ENSMUSG00000073643	Transcript	ENSMUST00000113515.8	protein_coding	-	4/11	-	-	-	-	-	-	-	-	-	-1	-	MGI	-	-	-	1	P1	-	-	-	-	-	-	-	-	-
1_79702629_T/C	1:79702629-79702629	C	upstream_gene_variant	MODIFIER	Wdfy1	ENSMUSG00000073643	Transcript	ENSMUST00000127771.8	protein_coding_CDS_not_defined	-	-	-	-	-	-	-	-	-	-	2256	-1	-	MGI	-	-	-	3	-	-	-	-	-	-	-	-	-	-
1_79702629_T/C	1:79702629-79702629	C	intron_variant,non_coding_transcript_variant	MODIFIER	Wdfy1	ENSMUSG00000073643	Transcript	ENSMUST00000130714.8	protein_coding_CDS_not_defined	-	1/1	-	-	-	-	-	-	-	-	-	-1	-	MGI	-	-	-	5	-	-	-	-	-	-	-	-	-	-
1_79702629_T/C	1:79702629-79702629	C	downstream_gene_variant	MODIFIER	Wdfy1	ENSMUSG00000073643	Transcript	ENSMUST00000138319.2	protein_coding_CDS_not_defined	-	-	-	-	-	-	-	-	-	-	1693	-1	-	MGI	-	-	-	3	-	-	-	-	-	-	-	-	-	-
1_79702629_T/C	1:79702629-79702629	C	intron_variant	MODIFIER	Wdfy1	ENSMUSG00000073643	Transcript	ENSMUST00000143368.8	protein_coding	-	6/6	-	-	-	-	-	-	-	-	-	-1	cds_end_NF	MGI	-	-	-	3	-	-	-	-	-	-	-	-	-	-
1_79702629_T/C	1:79702629-79702629	C	intron_variant,NMD_transcript_variant	MODIFIER	Wdfy1	ENSMUSG00000073643	Transcript	ENSMUST00000187005.7	nonsense_mediated_decay	-	3/10	-	-	-	-	-	-	-	-	-	-1	-	MGI	-	-	-	5	-	-	-	-	-	-	-	-	-	-
1_79706265_A/G	1:79706265-79706265	G	intron_variant	MODIFIER	Wdfy1	ENSMUSG00000073643	Transcript	ENSMUST00000048820.14	protein_coding	-	4/4	-	-	-	-	-	-	-	-	-	-1	-	MGI	-	-	-	1	-	-	-	-	-	-	-	-	-	-
1_79706265_A/G	1:79706265-79706265	G	intron_variant	MODIFIER	Wdfy1	ENSMUSG00000073643	Transcript	ENSMUST00000113510.8	protein_coding	-	4/4	-	-	-	-	-	-	-	-	-	-1	-	MGI	-	-	-	1	-	-	-	-	-	-	-	-	-	-
1_79706265_A/G	1:79706265-79706265	G	intron_variant	MODIFIER	Wdfy1	ENSMUSG00000073643	Transcript	ENSMUST00000113511.8	protein_coding	-	3/4	-	-	-	-	-	-	-	-	-	-1	-	MGI	-	-	-	5	-	-	-	-	-	-	-	-	-	-
1_79706265_A/G	1:79706265-79706265	G	intron_variant	MODIFIER	Wdfy1	ENSMUSG00000073643	Transcript	ENSMUST00000113512.8	protein_coding	-	4/11	-	-	-	-	-	-	-	-	-	-1	-	MGI	-	-	-	1	P1	-	-	-	-	-	-	-	-	-
1_79706265_A/G	1:79706265-79706265	G	intron_variant	MODIFIER	Wdfy1	ENSMUSG00000073643	Transcript	ENSMUST00000113513.8	protein_coding	-	3/11	-	-	-	-	-	-	-	-	-	-1	-	MGI	-	-	-	5	P1	-	-	-	-	-	-	-	-	-
1_79706265_A/G	1:79706265-79706265	G	intron_variant	MODIFIER	Wdfy1	ENSMUSG00000073643	Transcript	ENSMUST00000113514.8	protein_coding	-	4/11	-	-	-	-	-	-	-	-	-	-1	-	MGI	-	-	-	1	P1	-	-	-	-	-	-	-	-	-
1_79706265_A/G	1:79706265-79706265	G	intron_variant	MODIFIER	Wdfy1	ENSMUSG00000073643	Transcript	ENSMUST00000113515.8	protein_coding	-	4/11	-	-	-	-	-	-	-	-	-	-1	-	MGI	-	-	-	1	P1	-	-	-	-	-	-	-	-	-
1_79706265_A/G	1:79706265-79706265	G	intron_variant,non_coding_transcript_variant	MODIFIER	Wdfy1	ENSMUSG00000073643	Transcript	ENSMUST00000130714.8	protein_coding_CDS_not_defined	-	1/1	-	-	-	-	-	-	-	-	-	-1	-	MGI	-	-	-	5	-	-	-	-	-	-	-	-	-	-
1_79706265_A/G	1:79706265-79706265	G	intron_variant,non_coding_transcript_variant	MODIFIER	Wdfy1	ENSMUSG00000073643	Transcript	ENSMUST00000138319.2	protein_coding_CDS_not_defined	-	1/1	-	-	-	-	-	-	-	-	-	-1	-	MGI	-	-	-	3	-	-	-	-	-	-	-	-	-	-
1_79706265_A/G	1:79706265-79706265	G	intron_variant	MODIFIER	Wdfy1	ENSMUSG00000073643	Transcript	ENSMUST00000143368.8	protein_coding	-	5/6	-	-	-	-	-	-	-	-	-	-1	cds_end_NF	MGI	-	-	-	3	-	-	-	-	-	-	-	-	-	-
1_79706265_A/G	1:79706265-79706265	G	intron_variant,NMD_transcript_variant	MODIFIER	Wdfy1	ENSMUSG00000073643	Transcript	ENSMUST00000187005.7	nonsense_mediated_decay	-	3/10	-	-	-	-	-	-	-	-	-	-1	-	MGI	-	-	-	5	-	-	-	-	-	-	-	-	-	-
1_84957080_T/C	1:84957080-84957080	C	intergenic_variant	MODIFIER	-	-	-	-	-	-	-	-	-	-	-	-	-	-	-	-	-	-	-	-	-	-	-	-	-	-	-	-	-	-	-	-	-
1_84957504_T/C	1:84957504-84957504	C	intergenic_variant	MODIFIER	-	-	-	-	-	-	-	-	-	-	-	-	-	-	-	-	-	-	-	-	-	-	-	-	-	-	-	-	-	-	-	-	-
1_84964025_T/C	1:84964025-84964025	C	downstream_gene_variant	MODIFIER	Gm29284	ENSMUSG00000099693	Transcript	ENSMUST00000188363.2	unprocessed_pseudogene	-	-	-	-	-	-	-	-	-	-	4334	-1	-	MGI	-	-	-	-	-	-	-	-	-	-	-	-	-	-
1_84964025_T/C	1:84964025-84964025	C	regulatory_region_variant	MODIFIER	-	-	RegulatoryFeature	ENSMUSR00000768537	enhancer	-	-	-	-	-	-	-	-	-	-	-	-	-	-	-	-	-	-	-	-	-	-	-	-	-	-	-	-
1_84964255_T/C	1:84964255-84964255	C	downstream_gene_variant	MODIFIER	Gm29284	ENSMUSG00000099693	Transcript	ENSMUST00000188363.2	unprocessed_pseudogene	-	-	-	-	-	-	-	-	-	-	4104	-1	-	MGI	-	-	-	-	-	-	-	-	-	-	-	-	-	-
1_84964668_A/G	1:84964668-84964668	G	downstream_gene_variant	MODIFIER	Gm29284	ENSMUSG00000099693	Transcript	ENSMUST00000188363.2	unprocessed_pseudogene	-	-	-	-	-	-	-	-	-	-	3691	-1	-	MGI	-	-	-	-	-	-	-	-	-	-	-	-	-	-
1_85012254_T/C	1:85012254-85012254	C	intron_variant,non_coding_transcript_variant	MODIFIER	C130026I21Rik	ENSMUSG00000052477	Transcript	ENSMUST00000159114.2	protein_coding_CDS_not_defined	-	2/2	-	-	-	-	-	-	-	-	-	-1	-	MGI	-	-	-	5	-	-	-	-	-	-	-	-	-	-
1_85012254_T/C	1:85012254-85012254	C	downstream_gene_variant	MODIFIER	Gm53056	ENSMUSG00000061852	Transcript	ENSMUST00000160831.4	unprocessed_pseudogene	-	-	-	-	-	-	-	-	-	-	4532	-1	-	MGI	-	-	-	-	-	-	-	-	-	-	-	-	-	-
1_85012254_T/C	1:85012254-85012254	C	regulatory_region_variant	MODIFIER	-	-	RegulatoryFeature	ENSMUSR00000483868	TF_binding_site	-	-	-	-	-	-	-	-	-	-	-	-	-	-	-	-	-	-	-	-	-	-	-	-	-	-	-	-
1_85012265_T/C	1:85012265-85012265	C	intron_variant,non_coding_transcript_variant	MODIFIER	C130026I21Rik	ENSMUSG00000052477	Transcript	ENSMUST00000159114.2	protein_coding_CDS_not_defined	-	2/2	-	-	-	-	-	-	-	-	-	-1	-	MGI	-	-	-	5	-	-	-	-	-	-	-	-	-	-
1_85012265_T/C	1:85012265-85012265	C	downstream_gene_variant	MODIFIER	Gm53056	ENSMUSG00000061852	Transcript	ENSMUST00000160831.4	unprocessed_pseudogene	-	-	-	-	-	-	-	-	-	-	4521	-1	-	MGI	-	-	-	-	-	-	-	-	-	-	-	-	-	-
1_85012265_T/C	1:85012265-85012265	C	regulatory_region_variant	MODIFIER	-	-	RegulatoryFeature	ENSMUSR00000483868	TF_binding_site	-	-	-	-	-	-	-	-	-	-	-	-	-	-	-	-	-	-	-	-	-	-	-	-	-	-	-	-
1_85027080_A/G	1:85027080-85027080	G	intron_variant,non_coding_transcript_variant	MODIFIER	C130026I21Rik	ENSMUSG00000052477	Transcript	ENSMUST00000159114.2	protein_coding_CDS_not_defined	-	2/2	-	-	-	-	-	-	-	-	-	-1	-	MGI	-	-	-	5	-	-	-	-	-	-	-	-	-	-
1_85028258_A/G	1:85028258-85028258	G	intron_variant,non_coding_transcript_variant	MODIFIER	C130026I21Rik	ENSMUSG00000052477	Transcript	ENSMUST00000159114.2	protein_coding_CDS_not_defined	-	2/2	-	-	-	-	-	-	-	-	-	-1	-	MGI	-	-	-	5	-	-	-	-	-	-	-	-	-	-
1_85037381_A/G	1:85037381-85037381	G	intron_variant,non_coding_transcript_variant	MODIFIER	C130026I21Rik	ENSMUSG00000052477	Transcript	ENSMUST00000159114.2	protein_coding_CDS_not_defined	-	2/2	-	-	-	-	-	-	-	-	-	-1	-	MGI	-	-	-	5	-	-	-	-	-	-	-	-	-	-
1_85037381_A/G	1:85037381-85037381	G	upstream_gene_variant	MODIFIER	Gm2389	ENSMUSG00000089976	Transcript	ENSMUST00000160487.2	unprocessed_pseudogene	-	-	-	-	-	-	-	-	-	-	1494	1	-	MGI	-	-	-	-	-	-	-	-	-	-	-	-	-	-
1_85040154_A/G	1:85040154-85040154	G	intron_variant,non_coding_transcript_variant	MODIFIER	C130026I21Rik	ENSMUSG00000052477	Transcript	ENSMUST00000159114.2	protein_coding_CDS_not_defined	-	2/2	-	-	-	-	-	-	-	-	-	-1	-	MGI	-	-	-	5	-	-	-	-	-	-	-	-	-	-
1_85040154_A/G	1:85040154-85040154	G	intron_variant,non_coding_transcript_variant	MODIFIER	Gm2389	ENSMUSG00000089976	Transcript	ENSMUST00000160487.2	unprocessed_pseudogene	-	1/1	-	-	-	-	-	-	-	-	-	1	-	MGI	-	-	-	-	-	-	-	-	-	-	-	-	-	-
1_85040154_A/G	1:85040154-85040154	G	downstream_gene_variant	MODIFIER	Gm18342	ENSMUSG00000101279	Transcript	ENSMUST00000186987.2	unprocessed_pseudogene	-	-	-	-	-	-	-	-	-	-	4961	-1	-	MGI	-	-	-	-	-	-	-	-	-	-	-	-	-	-
1_85041740_A/G	1:85041740-85041740	G	intron_variant,non_coding_transcript_variant	MODIFIER	C130026I21Rik	ENSMUSG00000052477	Transcript	ENSMUST00000159114.2	protein_coding_CDS_not_defined	-	2/2	-	-	-	-	-	-	-	-	-	-1	-	MGI	-	-	-	5	-	-	-	-	-	-	-	-	-	-
1_85041740_A/G	1:85041740-85041740	G	downstream_gene_variant	MODIFIER	Gm2389	ENSMUSG00000089976	Transcript	ENSMUST00000160487.2	unprocessed_pseudogene	-	-	-	-	-	-	-	-	-	-	1377	1	-	MGI	-	-	-	-	-	-	-	-	-	-	-	-	-	-
1_85041740_A/G	1:85041740-85041740	G	downstream_gene_variant	MODIFIER	Gm18342	ENSMUSG00000101279	Transcript	ENSMUST00000186987.2	unprocessed_pseudogene	-	-	-	-	-	-	-	-	-	-	3375	-1	-	MGI	-	-	-	-	-	-	-	-	-	-	-	-	-	-
1_85085142_T/C	1:85085142-85085142	C	intron_variant,non_coding_transcript_variant	MODIFIER	A530040E14Rik	ENSMUSG00000072109	Transcript	ENSMUST00000093501.10	lncRNA	-	2/5	-	-	-	-	-	-	-	-	-	1	-	MGI	-	-	-	1	-	-	-	-	-	-	-	-	-	-
1_85085142_T/C	1:85085142-85085142	C	intron_variant,non_coding_transcript_variant	MODIFIER	A530040E14Rik	ENSMUSG00000072109	Transcript	ENSMUST00000159087.8	lncRNA	-	1/5	-	-	-	-	-	-	-	-	-	1	-	MGI	-	-	-	1	-	-	-	-	-	-	-	-	-	-
1_85085142_T/C	1:85085142-85085142	C	intron_variant,non_coding_transcript_variant	MODIFIER	C130026I21Rik	ENSMUSG00000052477	Transcript	ENSMUST00000159114.2	protein_coding_CDS_not_defined	-	2/2	-	-	-	-	-	-	-	-	-	-1	-	MGI	-	-	-	5	-	-	-	-	-	-	-	-	-	-
1_85085142_T/C	1:85085142-85085142	C	intron_variant	MODIFIER	A530032D15Rik	ENSMUSG00000089844	Transcript	ENSMUST00000160792.8	protein_coding	-	1/6	-	-	-	-	-	-	-	-	-	-1	-	MGI	-	-	-	1	P2	-	-	-	-	-	-	-	-	-
1_85085142_T/C	1:85085142-85085142	C	upstream_gene_variant	MODIFIER	A530040E14Rik	ENSMUSG00000072109	Transcript	ENSMUST00000161150.3	lncRNA	-	-	-	-	-	-	-	-	-	-	4391	1	-	MGI	-	-	-	1	-	-	-	-	-	-	-	-	-	-
1_85085142_T/C	1:85085142-85085142	C	downstream_gene_variant	MODIFIER	C130026I21Rik	ENSMUSG00000052477	Transcript	ENSMUST00000161267.8	protein_coding	-	-	-	-	-	-	-	-	-	-	4846	-1	-	MGI	-	-	-	3	-	-	-	-	-	-	-	-	-	-
1_85085142_T/C	1:85085142-85085142	C	intron_variant,non_coding_transcript_variant	MODIFIER	A530040E14Rik	ENSMUSG00000072109	Transcript	ENSMUST00000161666.8	lncRNA	-	1/2	-	-	-	-	-	-	-	-	-	1	-	MGI	-	-	-	3	-	-	-	-	-	-	-	-	-	-
1_85085142_T/C	1:85085142-85085142	C	intron_variant	MODIFIER	A530032D15Rik	ENSMUSG00000089844	Transcript	ENSMUST00000161675.3	protein_coding	-	2/3	-	-	-	-	-	-	-	-	-	-1	cds_end_NF	MGI	-	-	-	5	-	-	-	-	-	-	-	-	-	-
1_85085142_T/C	1:85085142-85085142	C	intron_variant	MODIFIER	A530032D15Rik	ENSMUSG00000089844	Transcript	ENSMUST00000161724.8	protein_coding	-	1/7	-	-	-	-	-	-	-	-	-	-1	-	MGI	-	-	-	5	A2	-	-	-	-	-	-	-	-	-
1_85085142_T/C	1:85085142-85085142	C	intron_variant,non_coding_transcript_variant	MODIFIER	A530040E14Rik	ENSMUSG00000072109	Transcript	ENSMUST00000162353.8	lncRNA	-	1/3	-	-	-	-	-	-	-	-	-	1	-	MGI	-	-	-	1	-	-	-	-	-	-	-	-	-	-
1_85085142_T/C	1:85085142-85085142	C	downstream_gene_variant	MODIFIER	C130026I21Rik	ENSMUSG00000052477	Transcript	ENSMUST00000162421.2	protein_coding	-	-	-	-	-	-	-	-	-	-	4997	-1	-	MGI	-	-	-	1	-	-	-	-	-	-	-	-	-	-
1_85085142_T/C	1:85085142-85085142	C	intron_variant,non_coding_transcript_variant	MODIFIER	A530040E14Rik	ENSMUSG00000072109	Transcript	ENSMUST00000162453.8	lncRNA	-	1/4	-	-	-	-	-	-	-	-	-	1	-	MGI	-	-	-	5	-	-	-	-	-	-	-	-	-	-
1_85085142_T/C	1:85085142-85085142	C	intron_variant,non_coding_transcript_variant	MODIFIER	A530040E14Rik	ENSMUSG00000072109	Transcript	ENSMUST00000245761.1	lncRNA	-	1/3	-	-	-	-	-	-	-	-	-	1	-	MGI	-	-	-	-	-	-	-	-	-	-	-	-	-	-
1_85085920_T/C	1:85085920-85085920	C	intron_variant,non_coding_transcript_variant	MODIFIER	A530040E14Rik	ENSMUSG00000072109	Transcript	ENSMUST00000093501.10	lncRNA	-	2/5	-	-	-	-	-	-	-	-	-	1	-	MGI	-	-	-	1	-	-	-	-	-	-	-	-	-	-
1_85085920_T/C	1:85085920-85085920	C	intron_variant,non_coding_transcript_variant	MODIFIER	A530040E14Rik	ENSMUSG00000072109	Transcript	ENSMUST00000159087.8	lncRNA	-	1/5	-	-	-	-	-	-	-	-	-	1	-	MGI	-	-	-	1	-	-	-	-	-	-	-	-	-	-
1_85085920_T/C	1:85085920-85085920	C	intron_variant,non_coding_transcript_variant	MODIFIER	C130026I21Rik	ENSMUSG00000052477	Transcript	ENSMUST00000159114.2	protein_coding_CDS_not_defined	-	2/2	-	-	-	-	-	-	-	-	-	-1	-	MGI	-	-	-	5	-	-	-	-	-	-	-	-	-	-
1_85085920_T/C	1:85085920-85085920	C	intron_variant	MODIFIER	A530032D15Rik	ENSMUSG00000089844	Transcript	ENSMUST00000160792.8	protein_coding	-	1/6	-	-	-	-	-	-	-	-	-	-1	-	MGI	-	-	-	1	P2	-	-	-	-	-	-	-	-	-
1_85085920_T/C	1:85085920-85085920	C	upstream_gene_variant	MODIFIER	A530040E14Rik	ENSMUSG00000072109	Transcript	ENSMUST00000161150.3	lncRNA	-	-	-	-	-	-	-	-	-	-	3613	1	-	MGI	-	-	-	1	-	-	-	-	-	-	-	-	-	-
1_85085920_T/C	1:85085920-85085920	C	downstream_gene_variant	MODIFIER	C130026I21Rik	ENSMUSG00000052477	Transcript	ENSMUST00000161267.8	protein_coding	-	-	-	-	-	-	-	-	-	-	4068	-1	-	MGI	-	-	-	3	-	-	-	-	-	-	-	-	-	-
1_85085920_T/C	1:85085920-85085920	C	intron_variant,non_coding_transcript_variant	MODIFIER	A530040E14Rik	ENSMUSG00000072109	Transcript	ENSMUST00000161666.8	lncRNA	-	1/2	-	-	-	-	-	-	-	-	-	1	-	MGI	-	-	-	3	-	-	-	-	-	-	-	-	-	-
1_85085920_T/C	1:85085920-85085920	C	intron_variant	MODIFIER	A530032D15Rik	ENSMUSG00000089844	Transcript	ENSMUST00000161675.3	protein_coding	-	2/3	-	-	-	-	-	-	-	-	-	-1	cds_end_NF	MGI	-	-	-	5	-	-	-	-	-	-	-	-	-	-
1_85085920_T/C	1:85085920-85085920	C	intron_variant	MODIFIER	A530032D15Rik	ENSMUSG00000089844	Transcript	ENSMUST00000161724.8	protein_coding	-	1/7	-	-	-	-	-	-	-	-	-	-1	-	MGI	-	-	-	5	A2	-	-	-	-	-	-	-	-	-
1_85085920_T/C	1:85085920-85085920	C	intron_variant,non_coding_transcript_variant	MODIFIER	A530040E14Rik	ENSMUSG00000072109	Transcript	ENSMUST00000162353.8	lncRNA	-	1/3	-	-	-	-	-	-	-	-	-	1	-	MGI	-	-	-	1	-	-	-	-	-	-	-	-	-	-
1_85085920_T/C	1:85085920-85085920	C	downstream_gene_variant	MODIFIER	C130026I21Rik	ENSMUSG00000052477	Transcript	ENSMUST00000162421.2	protein_coding	-	-	-	-	-	-	-	-	-	-	4219	-1	-	MGI	-	-	-	1	-	-	-	-	-	-	-	-	-	-
1_85085920_T/C	1:85085920-85085920	C	intron_variant,non_coding_transcript_variant	MODIFIER	A530040E14Rik	ENSMUSG00000072109	Transcript	ENSMUST00000162453.8	lncRNA	-	1/4	-	-	-	-	-	-	-	-	-	1	-	MGI	-	-	-	5	-	-	-	-	-	-	-	-	-	-
1_85085920_T/C	1:85085920-85085920	C	intron_variant,non_coding_transcript_variant	MODIFIER	A530040E14Rik	ENSMUSG00000072109	Transcript	ENSMUST00000245761.1	lncRNA	-	1/3	-	-	-	-	-	-	-	-	-	1	-	MGI	-	-	-	-	-	-	-	-	-	-	-	-	-	-
1_85096760_T/C	1:85096760-85096760	C	intron_variant,non_coding_transcript_variant	MODIFIER	C130026I21Rik	ENSMUSG00000052477	Transcript	ENSMUST00000159114.2	protein_coding_CDS_not_defined	-	2/2	-	-	-	-	-	-	-	-	-	-1	-	MGI	-	-	-	5	-	-	-	-	-	-	-	-	-	-
1_85096760_T/C	1:85096760-85096760	C	downstream_gene_variant	MODIFIER	Gm16038	ENSMUSG00000090128	Transcript	ENSMUST00000159317.2	unprocessed_pseudogene	-	-	-	-	-	-	-	-	-	-	1802	1	-	MGI	-	-	-	-	-	-	-	-	-	-	-	-	-	-
1_85096760_T/C	1:85096760-85096760	C	intron_variant	MODIFIER	C130026I21Rik	ENSMUSG00000052477	Transcript	ENSMUST00000161267.8	protein_coding	-	1/2	-	-	-	-	-	-	-	-	-	-1	-	MGI	-	-	-	3	-	-	-	-	-	-	-	-	-	-
1_85096760_T/C	1:85096760-85096760	C	intron_variant	MODIFIER	C130026I21Rik	ENSMUSG00000052477	Transcript	ENSMUST00000162421.2	protein_coding	-	1/2	-	-	-	-	-	-	-	-	-	-1	-	MGI	-	-	-	1	-	-	-	-	-	-	-	-	-	-
1_85099596_T/C	1:85099596-85099596	C	intron_variant,non_coding_transcript_variant	MODIFIER	C130026I21Rik	ENSMUSG00000052477	Transcript	ENSMUST00000159114.2	protein_coding_CDS_not_defined	-	2/2	-	-	-	-	-	-	-	-	-	-1	-	MGI	-	-	-	5	-	-	-	-	-	-	-	-	-	-
1_85099596_T/C	1:85099596-85099596	C	downstream_gene_variant	MODIFIER	Gm16038	ENSMUSG00000090128	Transcript	ENSMUST00000159317.2	unprocessed_pseudogene	-	-	-	-	-	-	-	-	-	-	4638	1	-	MGI	-	-	-	-	-	-	-	-	-	-	-	-	-	-
1_85099596_T/C	1:85099596-85099596	C	intron_variant	MODIFIER	C130026I21Rik	ENSMUSG00000052477	Transcript	ENSMUST00000161267.8	protein_coding	-	1/2	-	-	-	-	-	-	-	-	-	-1	-	MGI	-	-	-	3	-	-	-	-	-	-	-	-	-	-
1_85099596_T/C	1:85099596-85099596	C	intron_variant	MODIFIER	C130026I21Rik	ENSMUSG00000052477	Transcript	ENSMUST00000162421.2	protein_coding	-	1/2	-	-	-	-	-	-	-	-	-	-1	-	MGI	-	-	-	1	-	-	-	-	-	-	-	-	-	-
1_85100761_A/G	1:85100761-85100761	G	intron_variant,non_coding_transcript_variant	MODIFIER	C130026I21Rik	ENSMUSG00000052477	Transcript	ENSMUST00000159114.2	protein_coding_CDS_not_defined	-	2/2	-	-	-	-	-	-	-	-	-	-1	-	MGI	-	-	-	5	-	-	-	-	-	-	-	-	-	-
1_85100761_A/G	1:85100761-85100761	G	intron_variant	MODIFIER	C130026I21Rik	ENSMUSG00000052477	Transcript	ENSMUST00000161267.8	protein_coding	-	1/2	-	-	-	-	-	-	-	-	-	-1	-	MGI	-	-	-	3	-	-	-	-	-	-	-	-	-	-
1_85100761_A/G	1:85100761-85100761	G	intron_variant	MODIFIER	C130026I21Rik	ENSMUSG00000052477	Transcript	ENSMUST00000162421.2	protein_coding	-	1/2	-	-	-	-	-	-	-	-	-	-1	-	MGI	-	-	-	1	-	-	-	-	-	-	-	-	-	-
1_85100810_T/C	1:85100810-85100810	C	intron_variant,non_coding_transcript_variant	MODIFIER	C130026I21Rik	ENSMUSG00000052477	Transcript	ENSMUST00000159114.2	protein_coding_CDS_not_defined	-	2/2	-	-	-	-	-	-	-	-	-	-1	-	MGI	-	-	-	5	-	-	-	-	-	-	-	-	-	-
1_85100810_T/C	1:85100810-85100810	C	intron_variant	MODIFIER	C130026I21Rik	ENSMUSG00000052477	Transcript	ENSMUST00000161267.8	protein_coding	-	1/2	-	-	-	-	-	-	-	-	-	-1	-	MGI	-	-	-	3	-	-	-	-	-	-	-	-	-	-
1_85100810_T/C	1:85100810-85100810	C	intron_variant	MODIFIER	C130026I21Rik	ENSMUSG00000052477	Transcript	ENSMUST00000162421.2	protein_coding	-	1/2	-	-	-	-	-	-	-	-	-	-1	-	MGI	-	-	-	1	-	-	-	-	-	-	-	-	-	-
1_85102090_A/G	1:85102090-85102090	G	intron_variant,non_coding_transcript_variant	MODIFIER	C130026I21Rik	ENSMUSG00000052477	Transcript	ENSMUST00000159114.2	protein_coding_CDS_not_defined	-	2/2	-	-	-	-	-	-	-	-	-	-1	-	MGI	-	-	-	5	-	-	-	-	-	-	-	-	-	-
1_85102090_A/G	1:85102090-85102090	G	intron_variant	MODIFIER	C130026I21Rik	ENSMUSG00000052477	Transcript	ENSMUST00000161267.8	protein_coding	-	1/2	-	-	-	-	-	-	-	-	-	-1	-	MGI	-	-	-	3	-	-	-	-	-	-	-	-	-	-
1_85102090_A/G	1:85102090-85102090	G	intron_variant	MODIFIER	C130026I21Rik	ENSMUSG00000052477	Transcript	ENSMUST00000162421.2	protein_coding	-	1/2	-	-	-	-	-	-	-	-	-	-1	-	MGI	-	-	-	1	-	-	-	-	-	-	-	-	-	-
1_85105531_T/C	1:85105531-85105531	C	intron_variant,non_coding_transcript_variant	MODIFIER	C130026I21Rik	ENSMUSG00000052477	Transcript	ENSMUST00000159114.2	protein_coding_CDS_not_defined	-	2/2	-	-	-	-	-	-	-	-	-	-1	-	MGI	-	-	-	5	-	-	-	-	-	-	-	-	-	-
1_85105531_T/C	1:85105531-85105531	C	intron_variant	MODIFIER	C130026I21Rik	ENSMUSG00000052477	Transcript	ENSMUST00000161267.8	protein_coding	-	1/2	-	-	-	-	-	-	-	-	-	-1	-	MGI	-	-	-	3	-	-	-	-	-	-	-	-	-	-
1_85105531_T/C	1:85105531-85105531	C	intron_variant	MODIFIER	C130026I21Rik	ENSMUSG00000052477	Transcript	ENSMUST00000162421.2	protein_coding	-	1/2	-	-	-	-	-	-	-	-	-	-1	-	MGI	-	-	-	1	-	-	-	-	-	-	-	-	-	-
1_85110414_A/G	1:85110414-85110414	G	intron_variant,non_coding_transcript_variant	MODIFIER	C130026I21Rik	ENSMUSG00000052477	Transcript	ENSMUST00000159114.2	protein_coding_CDS_not_defined	-	2/2	-	-	-	-	-	-	-	-	-	-1	-	MGI	-	-	-	5	-	-	-	-	-	-	-	-	-	-
1_85110414_A/G	1:85110414-85110414	G	intron_variant	MODIFIER	C130026I21Rik	ENSMUSG00000052477	Transcript	ENSMUST00000161267.8	protein_coding	-	1/2	-	-	-	-	-	-	-	-	-	-1	-	MGI	-	-	-	3	-	-	-	-	-	-	-	-	-	-
1_85110414_A/G	1:85110414-85110414	G	intron_variant	MODIFIER	C130026I21Rik	ENSMUSG00000052477	Transcript	ENSMUST00000162421.2	protein_coding	-	1/2	-	-	-	-	-	-	-	-	-	-1	-	MGI	-	-	-	1	-	-	-	-	-	-	-	-	-	-
1_85111483_T/C	1:85111483-85111483	C	intron_variant,non_coding_transcript_variant	MODIFIER	C130026I21Rik	ENSMUSG00000052477	Transcript	ENSMUST00000159114.2	protein_coding_CDS_not_defined	-	2/2	-	-	-	-	-	-	-	-	-	-1	-	MGI	-	-	-	5	-	-	-	-	-	-	-	-	-	-
1_85111483_T/C	1:85111483-85111483	C	intron_variant	MODIFIER	C130026I21Rik	ENSMUSG00000052477	Transcript	ENSMUST00000161267.8	protein_coding	-	1/2	-	-	-	-	-	-	-	-	-	-1	-	MGI	-	-	-	3	-	-	-	-	-	-	-	-	-	-
1_85111483_T/C	1:85111483-85111483	C	intron_variant	MODIFIER	C130026I21Rik	ENSMUSG00000052477	Transcript	ENSMUST00000162421.2	protein_coding	-	1/2	-	-	-	-	-	-	-	-	-	-1	-	MGI	-	-	-	1	-	-	-	-	-	-	-	-	-	-
1_85112557_T/C	1:85112557-85112557	C	intron_variant,non_coding_transcript_variant	MODIFIER	C130026I21Rik	ENSMUSG00000052477	Transcript	ENSMUST00000159114.2	protein_coding_CDS_not_defined	-	2/2	-	-	-	-	-	-	-	-	-	-1	-	MGI	-	-	-	5	-	-	-	-	-	-	-	-	-	-
1_85112557_T/C	1:85112557-85112557	C	intron_variant	MODIFIER	C130026I21Rik	ENSMUSG00000052477	Transcript	ENSMUST00000161267.8	protein_coding	-	1/2	-	-	-	-	-	-	-	-	-	-1	-	MGI	-	-	-	3	-	-	-	-	-	-	-	-	-	-
1_85112557_T/C	1:85112557-85112557	C	intron_variant	MODIFIER	C130026I21Rik	ENSMUSG00000052477	Transcript	ENSMUST00000162421.2	protein_coding	-	1/2	-	-	-	-	-	-	-	-	-	-1	-	MGI	-	-	-	1	-	-	-	-	-	-	-	-	-	-
1_85114086_T/C	1:85114086-85114086	C	intron_variant,non_coding_transcript_variant	MODIFIER	C130026I21Rik	ENSMUSG00000052477	Transcript	ENSMUST00000159114.2	protein_coding_CDS_not_defined	-	2/2	-	-	-	-	-	-	-	-	-	-1	-	MGI	-	-	-	5	-	-	-	-	-	-	-	-	-	-
1_85114086_T/C	1:85114086-85114086	C	intron_variant	MODIFIER	C130026I21Rik	ENSMUSG00000052477	Transcript	ENSMUST00000161267.8	protein_coding	-	1/2	-	-	-	-	-	-	-	-	-	-1	-	MGI	-	-	-	3	-	-	-	-	-	-	-	-	-	-
1_85114086_T/C	1:85114086-85114086	C	intron_variant	MODIFIER	C130026I21Rik	ENSMUSG00000052477	Transcript	ENSMUST00000162421.2	protein_coding	-	1/2	-	-	-	-	-	-	-	-	-	-1	-	MGI	-	-	-	1	-	-	-	-	-	-	-	-	-	-
1_85131913_A/G	1:85131913-85131913	G	intron_variant,non_coding_transcript_variant	MODIFIER	C130026I21Rik	ENSMUSG00000052477	Transcript	ENSMUST00000159114.2	protein_coding_CDS_not_defined	-	2/2	-	-	-	-	-	-	-	-	-	-1	-	MGI	-	-	-	5	-	-	-	-	-	-	-	-	-	-
1_85131913_A/G	1:85131913-85131913	G	downstream_gene_variant	MODIFIER	Gm52951	ENSMUSG00000090186	Transcript	ENSMUST00000160674.4	unprocessed_pseudogene	-	-	-	-	-	-	-	-	-	-	2620	-1	-	MGI	-	-	-	-	-	-	-	-	-	-	-	-	-	-
1_85131913_A/G	1:85131913-85131913	G	intron_variant	MODIFIER	C130026I21Rik	ENSMUSG00000052477	Transcript	ENSMUST00000161267.8	protein_coding	-	1/2	-	-	-	-	-	-	-	-	-	-1	-	MGI	-	-	-	3	-	-	-	-	-	-	-	-	-	-
1_85131913_A/G	1:85131913-85131913	G	intron_variant	MODIFIER	C130026I21Rik	ENSMUSG00000052477	Transcript	ENSMUST00000162421.2	protein_coding	-	1/2	-	-	-	-	-	-	-	-	-	-1	-	MGI	-	-	-	1	-	-	-	-	-	-	-	-	-	-
1_85199875_A/G	1:85199875-85199875	G	intron_variant,non_coding_transcript_variant	MODIFIER	C130026I21Rik	ENSMUSG00000052477	Transcript	ENSMUST00000159114.2	protein_coding_CDS_not_defined	-	2/2	-	-	-	-	-	-	-	-	-	-1	-	MGI	-	-	-	5	-	-	-	-	-	-	-	-	-	-
1_85199875_A/G	1:85199875-85199875	G	intron_variant	MODIFIER	C130026I21Rik	ENSMUSG00000052477	Transcript	ENSMUST00000161267.8	protein_coding	-	1/2	-	-	-	-	-	-	-	-	-	-1	-	MGI	-	-	-	3	-	-	-	-	-	-	-	-	-	-
1_85199875_A/G	1:85199875-85199875	G	intron_variant	MODIFIER	C130026I21Rik	ENSMUSG00000052477	Transcript	ENSMUST00000162421.2	protein_coding	-	1/2	-	-	-	-	-	-	-	-	-	-1	-	MGI	-	-	-	1	-	-	-	-	-	-	-	-	-	-
1_85201220_T/C	1:85201220-85201220	C	intron_variant,non_coding_transcript_variant	MODIFIER	C130026I21Rik	ENSMUSG00000052477	Transcript	ENSMUST00000159114.2	protein_coding_CDS_not_defined	-	2/2	-	-	-	-	-	-	-	-	-	-1	-	MGI	-	-	-	5	-	-	-	-	-	-	-	-	-	-
1_85201220_T/C	1:85201220-85201220	C	intron_variant	MODIFIER	C130026I21Rik	ENSMUSG00000052477	Transcript	ENSMUST00000161267.8	protein_coding	-	1/2	-	-	-	-	-	-	-	-	-	-1	-	MGI	-	-	-	3	-	-	-	-	-	-	-	-	-	-
1_85201220_T/C	1:85201220-85201220	C	intron_variant	MODIFIER	C130026I21Rik	ENSMUSG00000052477	Transcript	ENSMUST00000162421.2	protein_coding	-	1/2	-	-	-	-	-	-	-	-	-	-1	-	MGI	-	-	-	1	-	-	-	-	-	-	-	-	-	-
1_85202495_A/G	1:85202495-85202495	G	intron_variant,non_coding_transcript_variant	MODIFIER	C130026I21Rik	ENSMUSG00000052477	Transcript	ENSMUST00000159114.2	protein_coding_CDS_not_defined	-	2/2	-	-	-	-	-	-	-	-	-	-1	-	MGI	-	-	-	5	-	-	-	-	-	-	-	-	-	-
1_85202495_A/G	1:85202495-85202495	G	intron_variant	MODIFIER	C130026I21Rik	ENSMUSG00000052477	Transcript	ENSMUST00000161267.8	protein_coding	-	1/2	-	-	-	-	-	-	-	-	-	-1	-	MGI	-	-	-	3	-	-	-	-	-	-	-	-	-	-
1_85202495_A/G	1:85202495-85202495	G	intron_variant	MODIFIER	C130026I21Rik	ENSMUSG00000052477	Transcript	ENSMUST00000162421.2	protein_coding	-	1/2	-	-	-	-	-	-	-	-	-	-1	-	MGI	-	-	-	1	-	-	-	-	-	-	-	-	-	-
1_85203286_T/C	1:85203286-85203286	C	intron_variant,non_coding_transcript_variant	MODIFIER	C130026I21Rik	ENSMUSG00000052477	Transcript	ENSMUST00000159114.2	protein_coding_CDS_not_defined	-	2/2	-	-	-	-	-	-	-	-	-	-1	-	MGI	-	-	-	5	-	-	-	-	-	-	-	-	-	-
1_85203286_T/C	1:85203286-85203286	C	intron_variant	MODIFIER	C130026I21Rik	ENSMUSG00000052477	Transcript	ENSMUST00000161267.8	protein_coding	-	1/2	-	-	-	-	-	-	-	-	-	-1	-	MGI	-	-	-	3	-	-	-	-	-	-	-	-	-	-
1_85203286_T/C	1:85203286-85203286	C	intron_variant	MODIFIER	C130026I21Rik	ENSMUSG00000052477	Transcript	ENSMUST00000162421.2	protein_coding	-	1/2	-	-	-	-	-	-	-	-	-	-1	-	MGI	-	-	-	1	-	-	-	-	-	-	-	-	-	-
1_85206512_T/C	1:85206512-85206512	C	intron_variant,non_coding_transcript_variant	MODIFIER	C130026I21Rik	ENSMUSG00000052477	Transcript	ENSMUST00000159114.2	protein_coding_CDS_not_defined	-	2/2	-	-	-	-	-	-	-	-	-	-1	-	MGI	-	-	-	5	-	-	-	-	-	-	-	-	-	-
1_85206512_T/C	1:85206512-85206512	C	intron_variant	MODIFIER	C130026I21Rik	ENSMUSG00000052477	Transcript	ENSMUST00000161267.8	protein_coding	-	1/2	-	-	-	-	-	-	-	-	-	-1	-	MGI	-	-	-	3	-	-	-	-	-	-	-	-	-	-
1_85206512_T/C	1:85206512-85206512	C	intron_variant	MODIFIER	C130026I21Rik	ENSMUSG00000052477	Transcript	ENSMUST00000162421.2	protein_coding	-	1/2	-	-	-	-	-	-	-	-	-	-1	-	MGI	-	-	-	1	-	-	-	-	-	-	-	-	-	-
1_85214081_T/C	1:85214081-85214081	C	intron_variant,non_coding_transcript_variant	MODIFIER	C130026I21Rik	ENSMUSG00000052477	Transcript	ENSMUST00000159114.2	protein_coding_CDS_not_defined	-	2/2	-	-	-	-	-	-	-	-	-	-1	-	MGI	-	-	-	5	-	-	-	-	-	-	-	-	-	-
1_85214081_T/C	1:85214081-85214081	C	intron_variant	MODIFIER	C130026I21Rik	ENSMUSG00000052477	Transcript	ENSMUST00000161267.8	protein_coding	-	1/2	-	-	-	-	-	-	-	-	-	-1	-	MGI	-	-	-	3	-	-	-	-	-	-	-	-	-	-
1_85214081_T/C	1:85214081-85214081	C	downstream_gene_variant	MODIFIER	C130026I21Rik	ENSMUSG00000052477	Transcript	ENSMUST00000161685.8	protein_coding	-	-	-	-	-	-	-	-	-	-	4926	-1	cds_start_NF	MGI	-	-	-	3	-	-	-	-	-	-	-	-	-	-
1_85214081_T/C	1:85214081-85214081	C	intron_variant	MODIFIER	C130026I21Rik	ENSMUSG00000052477	Transcript	ENSMUST00000162421.2	protein_coding	-	1/2	-	-	-	-	-	-	-	-	-	-1	-	MGI	-	-	-	1	-	-	-	-	-	-	-	-	-	-
1_85214664_T/C	1:85214664-85214664	C	intron_variant,non_coding_transcript_variant	MODIFIER	C130026I21Rik	ENSMUSG00000052477	Transcript	ENSMUST00000159114.2	protein_coding_CDS_not_defined	-	2/2	-	-	-	-	-	-	-	-	-	-1	-	MGI	-	-	-	5	-	-	-	-	-	-	-	-	-	-
1_85214664_T/C	1:85214664-85214664	C	intron_variant	MODIFIER	C130026I21Rik	ENSMUSG00000052477	Transcript	ENSMUST00000161267.8	protein_coding	-	1/2	-	-	-	-	-	-	-	-	-	-1	-	MGI	-	-	-	3	-	-	-	-	-	-	-	-	-	-
1_85214664_T/C	1:85214664-85214664	C	downstream_gene_variant	MODIFIER	C130026I21Rik	ENSMUSG00000052477	Transcript	ENSMUST00000161685.8	protein_coding	-	-	-	-	-	-	-	-	-	-	4343	-1	cds_start_NF	MGI	-	-	-	3	-	-	-	-	-	-	-	-	-	-
1_85214664_T/C	1:85214664-85214664	C	intron_variant	MODIFIER	C130026I21Rik	ENSMUSG00000052477	Transcript	ENSMUST00000162421.2	protein_coding	-	1/2	-	-	-	-	-	-	-	-	-	-1	-	MGI	-	-	-	1	-	-	-	-	-	-	-	-	-	-
1_85256502_T/C	1:85256502-85256502	C	downstream_gene_variant	MODIFIER	Gm16026	ENSMUSG00000079455	Transcript	ENSMUST00000094774.5	transcribed_unprocessed_pseudogene	-	-	-	-	-	-	-	-	-	-	3397	1	-	MGI	-	-	-	-	-	-	-	-	-	-	-	-	-	-
1_85256502_T/C	1:85256502-85256502	C	intron_variant,non_coding_transcript_variant	MODIFIER	Gm16026	ENSMUSG00000079455	Transcript	ENSMUST00000159695.2	transcribed_unprocessed_pseudogene	-	2/6	-	-	-	-	-	-	-	-	-	1	-	MGI	-	-	-	-	-	-	-	-	-	-	-	-	-	-
1_85256502_T/C	1:85256502-85256502	C	downstream_gene_variant	MODIFIER	Gm16026	ENSMUSG00000079455	Transcript	ENSMUST00000162652.8	transcribed_unprocessed_pseudogene	-	-	-	-	-	-	-	-	-	-	2605	1	-	MGI	-	-	-	-	-	-	-	-	-	-	-	-	-	-
1_85256502_T/C	1:85256502-85256502	C	downstream_gene_variant	MODIFIER	Gm16026	ENSMUSG00000079455	Transcript	ENSMUST00000162923.8	transcribed_unprocessed_pseudogene	-	-	-	-	-	-	-	-	-	-	1855	1	-	MGI	-	-	-	-	-	-	-	-	-	-	-	-	-	-
1_85256502_T/C	1:85256502-85256502	C	downstream_gene_variant	MODIFIER	Gm16026	ENSMUSG00000079455	Transcript	ENSMUST00000163068.8	transcribed_unprocessed_pseudogene	-	-	-	-	-	-	-	-	-	-	967	1	-	MGI	-	-	-	-	-	-	-	-	-	-	-	-	-	-
1_85256502_T/C	1:85256502-85256502	C	intron_variant,non_coding_transcript_variant	MODIFIER	-	ENSMUSG00000121478	Transcript	ENSMUST00000244044.1	lncRNA	-	3/8	-	-	-	-	-	-	-	-	-	1	-	-	-	-	-	-	-	-	-	-	-	-	-	-	-	-
1_85264178_A/G	1:85264178-85264178	G	downstream_gene_variant	MODIFIER	Gm16026	ENSMUSG00000079455	Transcript	ENSMUST00000159695.2	transcribed_unprocessed_pseudogene	-	-	-	-	-	-	-	-	-	-	966	1	-	MGI	-	-	-	-	-	-	-	-	-	-	-	-	-	-
1_85264178_A/G	1:85264178-85264178	G	intron_variant,non_coding_transcript_variant	MODIFIER	-	ENSMUSG00000121478	Transcript	ENSMUST00000244044.1	lncRNA	-	8/8	-	-	-	-	-	-	-	-	-	1	-	-	-	-	-	-	-	-	-	-	-	-	-	-	-	-
1_85273466_T/C	1:85273466-85273466	C	intergenic_variant	MODIFIER	-	-	-	-	-	-	-	-	-	-	-	-	-	-	-	-	-	-	-	-	-	-	-	-	-	-	-	-	-	-	-	-	-
1_85273467_T/C	1:85273467-85273467	C	intergenic_variant	MODIFIER	-	-	-	-	-	-	-	-	-	-	-	-	-	-	-	-	-	-	-	-	-	-	-	-	-	-	-	-	-	-	-	-	-
1_85273474_T/C	1:85273474-85273474	C	intergenic_variant	MODIFIER	-	-	-	-	-	-	-	-	-	-	-	-	-	-	-	-	-	-	-	-	-	-	-	-	-	-	-	-	-	-	-	-	-
1_85274468_T/C	1:85274468-85274468	C	intergenic_variant	MODIFIER	-	-	-	-	-	-	-	-	-	-	-	-	-	-	-	-	-	-	-	-	-	-	-	-	-	-	-	-	-	-	-	-	-
1_85276491_T/C	1:85276491-85276491	C	intergenic_variant	MODIFIER	-	-	-	-	-	-	-	-	-	-	-	-	-	-	-	-	-	-	-	-	-	-	-	-	-	-	-	-	-	-	-	-	-
1_85276500_T/C	1:85276500-85276500	C	intergenic_variant	MODIFIER	-	-	-	-	-	-	-	-	-	-	-	-	-	-	-	-	-	-	-	-	-	-	-	-	-	-	-	-	-	-	-	-	-
1_85282786_A/G	1:85282786-85282786	G	downstream_gene_variant	MODIFIER	Gm2619	ENSMUSG00000091199	Transcript	ENSMUST00000162276.10	lncRNA	-	-	-	-	-	-	-	-	-	-	3594	-1	-	MGI	-	-	-	5	-	-	-	-	-	-	-	-	-	-
1_85290961_T/C	1:85290961-85290961	C	intron_variant,non_coding_transcript_variant	MODIFIER	Gm2619	ENSMUSG00000091199	Transcript	ENSMUST00000162276.10	lncRNA	-	3/3	-	-	-	-	-	-	-	-	-	-1	-	MGI	-	-	-	5	-	-	-	-	-	-	-	-	-	-
1_85298517_T/C	1:85298517-85298517	C	intron_variant,non_coding_transcript_variant	MODIFIER	Gm2619	ENSMUSG00000091199	Transcript	ENSMUST00000162276.10	lncRNA	-	1/3	-	-	-	-	-	-	-	-	-	-1	-	MGI	-	-	-	5	-	-	-	-	-	-	-	-	-	-
1_85305307_T/C	1:85305307-85305307	C	downstream_gene_variant	MODIFIER	Gm16025	ENSMUSG00000089652	Transcript	ENSMUST00000161282.2	lncRNA	-	-	-	-	-	-	-	-	-	-	665	1	-	MGI	-	-	-	-	-	-	-	-	-	-	-	-	-	-
1_85305307_T/C	1:85305307-85305307	C	intron_variant,non_coding_transcript_variant	MODIFIER	Gm16025	ENSMUSG00000089652	Transcript	ENSMUST00000161923.2	lncRNA	-	1/1	-	-	-	-	-	-	-	-	-	1	-	MGI	-	-	-	2	-	-	-	-	-	-	-	-	-	-
1_85305307_T/C	1:85305307-85305307	C	upstream_gene_variant	MODIFIER	Gm2619	ENSMUSG00000091199	Transcript	ENSMUST00000162276.10	lncRNA	-	-	-	-	-	-	-	-	-	-	301	-1	-	MGI	-	-	-	5	-	-	-	-	-	-	-	-	-	-
1_85315440_A/G	1:85315440-85315440	G	intron_variant,non_coding_transcript_variant	MODIFIER	Gm7281	ENSMUSG00000089937	Transcript	ENSMUST00000160010.2	unprocessed_pseudogene	-	4/4	-	-	-	-	-	-	-	-	-	-1	-	MGI	-	-	-	-	-	-	-	-	-	-	-	-	-	-
1_85315440_A/G	1:85315440-85315440	G	intron_variant,non_coding_transcript_variant	MODIFIER	Gm16025	ENSMUSG00000089652	Transcript	ENSMUST00000161923.2	lncRNA	-	1/1	-	-	-	-	-	-	-	-	-	1	-	MGI	-	-	-	2	-	-	-	-	-	-	-	-	-	-
1_85315571_T/C	1:85315571-85315571	C	intron_variant,non_coding_transcript_variant	MODIFIER	Gm7281	ENSMUSG00000089937	Transcript	ENSMUST00000160010.2	unprocessed_pseudogene	-	4/4	-	-	-	-	-	-	-	-	-	-1	-	MGI	-	-	-	-	-	-	-	-	-	-	-	-	-	-
1_85315571_T/C	1:85315571-85315571	C	intron_variant,non_coding_transcript_variant	MODIFIER	Gm16025	ENSMUSG00000089652	Transcript	ENSMUST00000161923.2	lncRNA	-	1/1	-	-	-	-	-	-	-	-	-	1	-	MGI	-	-	-	2	-	-	-	-	-	-	-	-	-	-
1_85315572_T/C	1:85315572-85315572	C	intron_variant,non_coding_transcript_variant	MODIFIER	Gm7281	ENSMUSG00000089937	Transcript	ENSMUST00000160010.2	unprocessed_pseudogene	-	4/4	-	-	-	-	-	-	-	-	-	-1	-	MGI	-	-	-	-	-	-	-	-	-	-	-	-	-	-
1_85315572_T/C	1:85315572-85315572	C	intron_variant,non_coding_transcript_variant	MODIFIER	Gm16025	ENSMUSG00000089652	Transcript	ENSMUST00000161923.2	lncRNA	-	1/1	-	-	-	-	-	-	-	-	-	1	-	MGI	-	-	-	2	-	-	-	-	-	-	-	-	-	-
1_85317068_A/G	1:85317068-85317068	G	intron_variant,non_coding_transcript_variant	MODIFIER	Gm7281	ENSMUSG00000089937	Transcript	ENSMUST00000160010.2	unprocessed_pseudogene	-	4/4	-	-	-	-	-	-	-	-	-	-1	-	MGI	-	-	-	-	-	-	-	-	-	-	-	-	-	-
1_85317068_A/G	1:85317068-85317068	G	intron_variant,non_coding_transcript_variant	MODIFIER	Gm16025	ENSMUSG00000089652	Transcript	ENSMUST00000161923.2	lncRNA	-	1/1	-	-	-	-	-	-	-	-	-	1	-	MGI	-	-	-	2	-	-	-	-	-	-	-	-	-	-
1_85484357_A/G	1:85484357-85484357	G	intergenic_variant	MODIFIER	-	-	-	-	-	-	-	-	-	-	-	-	-	-	-	-	-	-	-	-	-	-	-	-	-	-	-	-	-	-	-	-	-
1_85484556_A/G	1:85484556-85484556	G	intergenic_variant	MODIFIER	-	-	-	-	-	-	-	-	-	-	-	-	-	-	-	-	-	-	-	-	-	-	-	-	-	-	-	-	-	-	-	-	-
1_85538028_A/G	1:85538028-85538028	G	intron_variant	MODIFIER	Sp140	ENSMUSG00000070031	Transcript	ENSMUST00000080204.11	protein_coding	-	2/16	-	-	-	-	-	-	-	-	-	1	-	MGI	-	-	-	1	P1	-	-	-	-	-	-	-	-	-
1_85538028_A/G	1:85538028-85538028	G	intron_variant,NMD_transcript_variant	MODIFIER	Sp140	ENSMUSG00000070031	Transcript	ENSMUST00000113385.3	nonsense_mediated_decay	-	3/3	-	-	-	-	-	-	-	-	-	1	-	MGI	-	-	-	3	-	-	-	-	-	-	-	-	-	-
1_85538028_A/G	1:85538028-85538028	G	upstream_gene_variant	MODIFIER	Gm10552	ENSMUSG00000073628	Transcript	ENSMUST00000113396.3	lncRNA	-	-	-	-	-	-	-	-	-	-	83	-1	-	MGI	-	-	-	-	-	-	-	-	-	-	-	-	-	-
1_85538028_A/G	1:85538028-85538028	G	splice_region_variant,splice_polypyrimidine_tract_variant,intron_variant,non_coding_transcript_variant	LOW	Gm10552	ENSMUSG00000073628	Transcript	ENSMUST00000161763.2	lncRNA	-	1/2	-	-	-	-	-	-	-	-	-	-1	-	MGI	-	-	-	5	-	-	-	-	-	-	-	-	-	-
1_85538028_A/G	1:85538028-85538028	G	upstream_gene_variant	MODIFIER	Sp140	ENSMUSG00000070031	Transcript	ENSMUST00000162925.2	protein_coding	-	-	-	-	-	-	-	-	-	-	526	1	cds_start_NF	MGI	-	-	-	5	-	-	-	-	-	-	-	-	-	-
1_85551821_T/C	1:85551821-85551821	C	intron_variant	MODIFIER	Sp140	ENSMUSG00000070031	Transcript	ENSMUST00000080204.11	protein_coding	-	7/16	-	-	-	-	-	-	-	-	-	1	-	MGI	-	-	-	1	P1	-	-	-	-	-	-	-	-	-
1_85551821_T/C	1:85551821-85551821	C	intron_variant	MODIFIER	Sp140	ENSMUSG00000070031	Transcript	ENSMUST00000162925.2	protein_coding	-	5/7	-	-	-	-	-	-	-	-	-	1	cds_start_NF	MGI	-	-	-	5	-	-	-	-	-	-	-	-	-	-
1_85608300_T/C	1:85608300-85608300	C	intron_variant	MODIFIER	Sp100	ENSMUSG00000026222	Transcript	ENSMUST00000054279.15	protein_coding	-	10/11	-	-	-	-	-	-	-	-	-	1	-	MGI	-	-	-	1	-	-	-	-	-	-	-	-	-	-
1_85608300_T/C	1:85608300-85608300	C	intron_variant	MODIFIER	Sp100	ENSMUSG00000026222	Transcript	ENSMUST00000066427.11	protein_coding	-	10/19	-	-	-	-	-	-	-	-	-	1	-	MGI	-	-	-	1	P1	-	-	-	-	-	-	-	-	-
1_85608300_T/C	1:85608300-85608300	C	intron_variant,non_coding_transcript_variant	MODIFIER	Sp100	ENSMUSG00000026222	Transcript	ENSMUST00000129951.8	protein_coding_CDS_not_defined	-	4/5	-	-	-	-	-	-	-	-	-	1	-	MGI	-	-	-	3	-	-	-	-	-	-	-	-	-	-
1_85608300_T/C	1:85608300-85608300	C	downstream_gene_variant	MODIFIER	Sp100	ENSMUSG00000026222	Transcript	ENSMUST00000140758.2	retained_intron	-	-	-	-	-	-	-	-	-	-	1253	1	-	MGI	-	-	-	3	-	-	-	-	-	-	-	-	-	-
1_85608300_T/C	1:85608300-85608300	C	intron_variant,NMD_transcript_variant	MODIFIER	Sp100	ENSMUSG00000026222	Transcript	ENSMUST00000145440.8	nonsense_mediated_decay	-	10/12	-	-	-	-	-	-	-	-	-	1	-	MGI	-	-	-	2	-	-	-	-	-	-	-	-	-	-
1_85608300_T/C	1:85608300-85608300	C	intron_variant	MODIFIER	Sp100	ENSMUSG00000026222	Transcript	ENSMUST00000147552.8	protein_coding	-	10/15	-	-	-	-	-	-	-	-	-	1	-	MGI	-	-	-	1	-	-	-	-	-	-	-	-	-	-
1_85608300_T/C	1:85608300-85608300	C	intron_variant	MODIFIER	Sp100	ENSMUSG00000026222	Transcript	ENSMUST00000150967.8	protein_coding	-	10/13	-	-	-	-	-	-	-	-	-	1	cds_end_NF	MGI	-	-	-	1	-	-	-	-	-	-	-	-	-	-
1_85608300_T/C	1:85608300-85608300	C	intron_variant	MODIFIER	Sp100	ENSMUSG00000026222	Transcript	ENSMUST00000153574.8	protein_coding	-	10/16	-	-	-	-	-	-	-	-	-	1	-	MGI	-	-	-	5	-	-	-	-	-	-	-	-	-	-
1_85608300_T/C	1:85608300-85608300	C	intron_variant	MODIFIER	Sp100	ENSMUSG00000026222	Transcript	ENSMUST00000155094.8	protein_coding	-	10/16	-	-	-	-	-	-	-	-	-	1	-	MGI	-	-	-	1	-	-	-	-	-	-	-	-	-	-
1_85609011_T/C	1:85609011-85609011	C	intron_variant	MODIFIER	Sp100	ENSMUSG00000026222	Transcript	ENSMUST00000054279.15	protein_coding	-	11/11	-	-	-	-	-	-	-	-	-	1	-	MGI	-	-	-	1	-	-	-	-	-	-	-	-	-	-
1_85609011_T/C	1:85609011-85609011	C	intron_variant	MODIFIER	Sp100	ENSMUSG00000026222	Transcript	ENSMUST00000066427.11	protein_coding	-	11/19	-	-	-	-	-	-	-	-	-	1	-	MGI	-	-	-	1	P1	-	-	-	-	-	-	-	-	-
1_85609011_T/C	1:85609011-85609011	C	intron_variant,non_coding_transcript_variant	MODIFIER	Sp100	ENSMUSG00000026222	Transcript	ENSMUST00000129951.8	protein_coding_CDS_not_defined	-	5/5	-	-	-	-	-	-	-	-	-	1	-	MGI	-	-	-	3	-	-	-	-	-	-	-	-	-	-
1_85609011_T/C	1:85609011-85609011	C	downstream_gene_variant	MODIFIER	Sp100	ENSMUSG00000026222	Transcript	ENSMUST00000140758.2	retained_intron	-	-	-	-	-	-	-	-	-	-	1964	1	-	MGI	-	-	-	3	-	-	-	-	-	-	-	-	-	-
1_85609011_T/C	1:85609011-85609011	C	intron_variant,NMD_transcript_variant	MODIFIER	Sp100	ENSMUSG00000026222	Transcript	ENSMUST00000145440.8	nonsense_mediated_decay	-	11/12	-	-	-	-	-	-	-	-	-	1	-	MGI	-	-	-	2	-	-	-	-	-	-	-	-	-	-
1_85609011_T/C	1:85609011-85609011	C	intron_variant	MODIFIER	Sp100	ENSMUSG00000026222	Transcript	ENSMUST00000147552.8	protein_coding	-	10/15	-	-	-	-	-	-	-	-	-	1	-	MGI	-	-	-	1	-	-	-	-	-	-	-	-	-	-
1_85609011_T/C	1:85609011-85609011	C	intron_variant	MODIFIER	Sp100	ENSMUSG00000026222	Transcript	ENSMUST00000150967.8	protein_coding	-	10/13	-	-	-	-	-	-	-	-	-	1	cds_end_NF	MGI	-	-	-	1	-	-	-	-	-	-	-	-	-	-
1_85609011_T/C	1:85609011-85609011	C	intron_variant	MODIFIER	Sp100	ENSMUSG00000026222	Transcript	ENSMUST00000153574.8	protein_coding	-	11/16	-	-	-	-	-	-	-	-	-	1	-	MGI	-	-	-	5	-	-	-	-	-	-	-	-	-	-
1_85609011_T/C	1:85609011-85609011	C	intron_variant	MODIFIER	Sp100	ENSMUSG00000026222	Transcript	ENSMUST00000155094.8	protein_coding	-	11/16	-	-	-	-	-	-	-	-	-	1	-	MGI	-	-	-	1	-	-	-	-	-	-	-	-	-	-
1_85609023_T/C	1:85609023-85609023	C	intron_variant	MODIFIER	Sp100	ENSMUSG00000026222	Transcript	ENSMUST00000054279.15	protein_coding	-	11/11	-	-	-	-	-	-	-	-	-	1	-	MGI	-	-	-	1	-	-	-	-	-	-	-	-	-	-
1_85609023_T/C	1:85609023-85609023	C	intron_variant	MODIFIER	Sp100	ENSMUSG00000026222	Transcript	ENSMUST00000066427.11	protein_coding	-	11/19	-	-	-	-	-	-	-	-	-	1	-	MGI	-	-	-	1	P1	-	-	-	-	-	-	-	-	-
1_85609023_T/C	1:85609023-85609023	C	intron_variant,non_coding_transcript_variant	MODIFIER	Sp100	ENSMUSG00000026222	Transcript	ENSMUST00000129951.8	protein_coding_CDS_not_defined	-	5/5	-	-	-	-	-	-	-	-	-	1	-	MGI	-	-	-	3	-	-	-	-	-	-	-	-	-	-
1_85609023_T/C	1:85609023-85609023	C	downstream_gene_variant	MODIFIER	Sp100	ENSMUSG00000026222	Transcript	ENSMUST00000140758.2	retained_intron	-	-	-	-	-	-	-	-	-	-	1976	1	-	MGI	-	-	-	3	-	-	-	-	-	-	-	-	-	-
1_85609023_T/C	1:85609023-85609023	C	intron_variant,NMD_transcript_variant	MODIFIER	Sp100	ENSMUSG00000026222	Transcript	ENSMUST00000145440.8	nonsense_mediated_decay	-	11/12	-	-	-	-	-	-	-	-	-	1	-	MGI	-	-	-	2	-	-	-	-	-	-	-	-	-	-
1_85609023_T/C	1:85609023-85609023	C	intron_variant	MODIFIER	Sp100	ENSMUSG00000026222	Transcript	ENSMUST00000147552.8	protein_coding	-	10/15	-	-	-	-	-	-	-	-	-	1	-	MGI	-	-	-	1	-	-	-	-	-	-	-	-	-	-
1_85609023_T/C	1:85609023-85609023	C	intron_variant	MODIFIER	Sp100	ENSMUSG00000026222	Transcript	ENSMUST00000150967.8	protein_coding	-	10/13	-	-	-	-	-	-	-	-	-	1	cds_end_NF	MGI	-	-	-	1	-	-	-	-	-	-	-	-	-	-
1_85609023_T/C	1:85609023-85609023	C	intron_variant	MODIFIER	Sp100	ENSMUSG00000026222	Transcript	ENSMUST00000153574.8	protein_coding	-	11/16	-	-	-	-	-	-	-	-	-	1	-	MGI	-	-	-	5	-	-	-	-	-	-	-	-	-	-
1_85609023_T/C	1:85609023-85609023	C	intron_variant	MODIFIER	Sp100	ENSMUSG00000026222	Transcript	ENSMUST00000155094.8	protein_coding	-	11/16	-	-	-	-	-	-	-	-	-	1	-	MGI	-	-	-	1	-	-	-	-	-	-	-	-	-	-
1_86345161_T/C	1:86345161-86345161	C	intron_variant	MODIFIER	Nmur1	ENSMUSG00000026237	Transcript	ENSMUST00000212541.2	protein_coding	-	2/3	-	-	-	-	-	-	-	-	-	-1	-	MGI	-	-	-	5	-	-	-	-	-	-	-	-	-	-
1_88263433_T/C	1:88263433-88263433	C	intron_variant	MODIFIER	Trpm8	ENSMUSG00000036251	Transcript	ENSMUST00000040210.14	protein_coding	-	8/25	-	-	-	-	-	-	-	-	-	1	-	MGI	-	-	-	5	P1	-	-	-	-	-	-	-	-	-
1_88263433_T/C	1:88263433-88263433	C	intron_variant	MODIFIER	Trpm8	ENSMUSG00000036251	Transcript	ENSMUST00000113114.10	protein_coding	-	11/28	-	-	-	-	-	-	-	-	-	1	-	MGI	-	-	-	1	P1	-	-	-	-	-	-	-	-	-
1_88263433_T/C	1:88263433-88263433	C	intron_variant	MODIFIER	Trpm8	ENSMUSG00000036251	Transcript	ENSMUST00000171176.3	protein_coding	-	7/24	-	-	-	-	-	-	-	-	-	1	-	MGI	-	-	-	1	P1	-	-	-	-	-	-	-	-	-
1_88263559_A/G	1:88263559-88263559	G	intron_variant	MODIFIER	Trpm8	ENSMUSG00000036251	Transcript	ENSMUST00000040210.14	protein_coding	-	8/25	-	-	-	-	-	-	-	-	-	1	-	MGI	-	-	-	5	P1	-	-	-	-	-	-	-	-	-
1_88263559_A/G	1:88263559-88263559	G	intron_variant	MODIFIER	Trpm8	ENSMUSG00000036251	Transcript	ENSMUST00000113114.10	protein_coding	-	11/28	-	-	-	-	-	-	-	-	-	1	-	MGI	-	-	-	1	P1	-	-	-	-	-	-	-	-	-
1_88263559_A/G	1:88263559-88263559	G	intron_variant	MODIFIER	Trpm8	ENSMUSG00000036251	Transcript	ENSMUST00000171176.3	protein_coding	-	7/24	-	-	-	-	-	-	-	-	-	1	-	MGI	-	-	-	1	P1	-	-	-	-	-	-	-	-	-
1_88263589_T/C	1:88263589-88263589	C	intron_variant	MODIFIER	Trpm8	ENSMUSG00000036251	Transcript	ENSMUST00000040210.14	protein_coding	-	8/25	-	-	-	-	-	-	-	-	-	1	-	MGI	-	-	-	5	P1	-	-	-	-	-	-	-	-	-
1_88263589_T/C	1:88263589-88263589	C	intron_variant	MODIFIER	Trpm8	ENSMUSG00000036251	Transcript	ENSMUST00000113114.10	protein_coding	-	11/28	-	-	-	-	-	-	-	-	-	1	-	MGI	-	-	-	1	P1	-	-	-	-	-	-	-	-	-
1_88263589_T/C	1:88263589-88263589	C	intron_variant	MODIFIER	Trpm8	ENSMUSG00000036251	Transcript	ENSMUST00000171176.3	protein_coding	-	7/24	-	-	-	-	-	-	-	-	-	1	-	MGI	-	-	-	1	P1	-	-	-	-	-	-	-	-	-
1_88264748_T/C	1:88264748-88264748	C	intron_variant	MODIFIER	Trpm8	ENSMUSG00000036251	Transcript	ENSMUST00000040210.14	protein_coding	-	8/25	-	-	-	-	-	-	-	-	-	1	-	MGI	-	-	-	5	P1	-	-	-	-	-	-	-	-	-
1_88264748_T/C	1:88264748-88264748	C	intron_variant	MODIFIER	Trpm8	ENSMUSG00000036251	Transcript	ENSMUST00000113114.10	protein_coding	-	11/28	-	-	-	-	-	-	-	-	-	1	-	MGI	-	-	-	1	P1	-	-	-	-	-	-	-	-	-
1_88264748_T/C	1:88264748-88264748	C	intron_variant	MODIFIER	Trpm8	ENSMUSG00000036251	Transcript	ENSMUST00000171176.3	protein_coding	-	7/24	-	-	-	-	-	-	-	-	-	1	-	MGI	-	-	-	1	P1	-	-	-	-	-	-	-	-	-
1_88264772_A/G	1:88264772-88264772	G	intron_variant	MODIFIER	Trpm8	ENSMUSG00000036251	Transcript	ENSMUST00000040210.14	protein_coding	-	8/25	-	-	-	-	-	-	-	-	-	1	-	MGI	-	-	-	5	P1	-	-	-	-	-	-	-	-	-
1_88264772_A/G	1:88264772-88264772	G	intron_variant	MODIFIER	Trpm8	ENSMUSG00000036251	Transcript	ENSMUST00000113114.10	protein_coding	-	11/28	-	-	-	-	-	-	-	-	-	1	-	MGI	-	-	-	1	P1	-	-	-	-	-	-	-	-	-
1_88264772_A/G	1:88264772-88264772	G	intron_variant	MODIFIER	Trpm8	ENSMUSG00000036251	Transcript	ENSMUST00000171176.3	protein_coding	-	7/24	-	-	-	-	-	-	-	-	-	1	-	MGI	-	-	-	1	P1	-	-	-	-	-	-	-	-	-
1_88264854_A/G	1:88264854-88264854	G	missense_variant	MODERATE	Trpm8	ENSMUSG00000036251	Transcript	ENSMUST00000040210.14	protein_coding	9/26	-	-	-	1000	962	321	K/R	aAa/aGa	-	-	1	-	MGI	-	-	-	5	P1	tolerated(0.1)	-	-	-	-	-	-	-	-
1_88264854_A/G	1:88264854-88264854	G	missense_variant	MODERATE	Trpm8	ENSMUSG00000036251	Transcript	ENSMUST00000113114.10	protein_coding	12/29	-	-	-	1408	962	321	K/R	aAa/aGa	-	-	1	-	MGI	-	-	-	1	P1	tolerated(0.1)	-	-	-	-	-	-	-	-
1_88264854_A/G	1:88264854-88264854	G	missense_variant	MODERATE	Trpm8	ENSMUSG00000036251	Transcript	ENSMUST00000171176.3	protein_coding	8/25	-	-	-	1019	962	321	K/R	aAa/aGa	-	-	1	-	MGI	-	-	-	1	P1	tolerated(0.1)	-	-	-	-	-	-	-	-
1_88265570_T/C	1:88265570-88265570	C	intron_variant	MODIFIER	Trpm8	ENSMUSG00000036251	Transcript	ENSMUST00000040210.14	protein_coding	-	9/25	-	-	-	-	-	-	-	-	-	1	-	MGI	-	-	-	5	P1	-	-	-	-	-	-	-	-	-
1_88265570_T/C	1:88265570-88265570	C	intron_variant	MODIFIER	Trpm8	ENSMUSG00000036251	Transcript	ENSMUST00000113114.10	protein_coding	-	12/28	-	-	-	-	-	-	-	-	-	1	-	MGI	-	-	-	1	P1	-	-	-	-	-	-	-	-	-
1_88265570_T/C	1:88265570-88265570	C	intron_variant	MODIFIER	Trpm8	ENSMUSG00000036251	Transcript	ENSMUST00000171176.3	protein_coding	-	8/24	-	-	-	-	-	-	-	-	-	1	-	MGI	-	-	-	1	P1	-	-	-	-	-	-	-	-	-
1_88266561_A/G	1:88266561-88266561	G	intron_variant	MODIFIER	Trpm8	ENSMUSG00000036251	Transcript	ENSMUST00000040210.14	protein_coding	-	9/25	-	-	-	-	-	-	-	-	-	1	-	MGI	-	-	-	5	P1	-	-	-	-	-	-	-	-	-
1_88266561_A/G	1:88266561-88266561	G	intron_variant	MODIFIER	Trpm8	ENSMUSG00000036251	Transcript	ENSMUST00000113114.10	protein_coding	-	12/28	-	-	-	-	-	-	-	-	-	1	-	MGI	-	-	-	1	P1	-	-	-	-	-	-	-	-	-
1_88266561_A/G	1:88266561-88266561	G	intron_variant	MODIFIER	Trpm8	ENSMUSG00000036251	Transcript	ENSMUST00000171176.3	protein_coding	-	8/24	-	-	-	-	-	-	-	-	-	1	-	MGI	-	-	-	1	P1	-	-	-	-	-	-	-	-	-
1_88266616_T/C	1:88266616-88266616	C	intron_variant	MODIFIER	Trpm8	ENSMUSG00000036251	Transcript	ENSMUST00000040210.14	protein_coding	-	9/25	-	-	-	-	-	-	-	-	-	1	-	MGI	-	-	-	5	P1	-	-	-	-	-	-	-	-	-
1_88266616_T/C	1:88266616-88266616	C	intron_variant	MODIFIER	Trpm8	ENSMUSG00000036251	Transcript	ENSMUST00000113114.10	protein_coding	-	12/28	-	-	-	-	-	-	-	-	-	1	-	MGI	-	-	-	1	P1	-	-	-	-	-	-	-	-	-
1_88266616_T/C	1:88266616-88266616	C	intron_variant	MODIFIER	Trpm8	ENSMUSG00000036251	Transcript	ENSMUST00000171176.3	protein_coding	-	8/24	-	-	-	-	-	-	-	-	-	1	-	MGI	-	-	-	1	P1	-	-	-	-	-	-	-	-	-
1_88272730_A/G	1:88272730-88272730	G	intron_variant	MODIFIER	Trpm8	ENSMUSG00000036251	Transcript	ENSMUST00000040210.14	protein_coding	-	11/25	-	-	-	-	-	-	-	-	-	1	-	MGI	-	-	-	5	P1	-	-	-	-	-	-	-	-	-
1_88272730_A/G	1:88272730-88272730	G	intron_variant	MODIFIER	Trpm8	ENSMUSG00000036251	Transcript	ENSMUST00000113114.10	protein_coding	-	14/28	-	-	-	-	-	-	-	-	-	1	-	MGI	-	-	-	1	P1	-	-	-	-	-	-	-	-	-
1_88272730_A/G	1:88272730-88272730	G	downstream_gene_variant	MODIFIER	4930453O03Rik	ENSMUSG00000085420	Transcript	ENSMUST00000147594.2	lncRNA	-	-	-	-	-	-	-	-	-	-	2481	-1	-	MGI	-	-	-	1	-	-	-	-	-	-	-	-	-	-
1_88272730_A/G	1:88272730-88272730	G	intron_variant	MODIFIER	Trpm8	ENSMUSG00000036251	Transcript	ENSMUST00000171176.3	protein_coding	-	10/24	-	-	-	-	-	-	-	-	-	1	-	MGI	-	-	-	1	P1	-	-	-	-	-	-	-	-	-
1_88277238_T/C	1:88277238-88277238	C	intron_variant	MODIFIER	Trpm8	ENSMUSG00000036251	Transcript	ENSMUST00000040210.14	protein_coding	-	12/25	-	-	-	-	-	-	-	-	-	1	-	MGI	-	-	-	5	P1	-	-	-	-	-	-	-	-	-
1_88277238_T/C	1:88277238-88277238	C	intron_variant	MODIFIER	Trpm8	ENSMUSG00000036251	Transcript	ENSMUST00000113114.10	protein_coding	-	15/28	-	-	-	-	-	-	-	-	-	1	-	MGI	-	-	-	1	P1	-	-	-	-	-	-	-	-	-
1_88277238_T/C	1:88277238-88277238	C	intron_variant,non_coding_transcript_variant	MODIFIER	4930453O03Rik	ENSMUSG00000085420	Transcript	ENSMUST00000147594.2	lncRNA	-	4/4	-	-	-	-	-	-	-	-	-	-1	-	MGI	-	-	-	1	-	-	-	-	-	-	-	-	-	-
1_88277238_T/C	1:88277238-88277238	C	intron_variant	MODIFIER	Trpm8	ENSMUSG00000036251	Transcript	ENSMUST00000171176.3	protein_coding	-	11/24	-	-	-	-	-	-	-	-	-	1	-	MGI	-	-	-	1	P1	-	-	-	-	-	-	-	-	-
1_88277475_A/G	1:88277475-88277475	G	intron_variant	MODIFIER	Trpm8	ENSMUSG00000036251	Transcript	ENSMUST00000040210.14	protein_coding	-	12/25	-	-	-	-	-	-	-	-	-	1	-	MGI	-	-	-	5	P1	-	-	-	-	-	-	-	-	-
1_88277475_A/G	1:88277475-88277475	G	intron_variant	MODIFIER	Trpm8	ENSMUSG00000036251	Transcript	ENSMUST00000113114.10	protein_coding	-	15/28	-	-	-	-	-	-	-	-	-	1	-	MGI	-	-	-	1	P1	-	-	-	-	-	-	-	-	-
1_88277475_A/G	1:88277475-88277475	G	intron_variant,non_coding_transcript_variant	MODIFIER	4930453O03Rik	ENSMUSG00000085420	Transcript	ENSMUST00000147594.2	lncRNA	-	4/4	-	-	-	-	-	-	-	-	-	-1	-	MGI	-	-	-	1	-	-	-	-	-	-	-	-	-	-
1_88277475_A/G	1:88277475-88277475	G	intron_variant	MODIFIER	Trpm8	ENSMUSG00000036251	Transcript	ENSMUST00000171176.3	protein_coding	-	11/24	-	-	-	-	-	-	-	-	-	1	-	MGI	-	-	-	1	P1	-	-	-	-	-	-	-	-	-
1_88277507_A/G	1:88277507-88277507	G	intron_variant	MODIFIER	Trpm8	ENSMUSG00000036251	Transcript	ENSMUST00000040210.14	protein_coding	-	12/25	-	-	-	-	-	-	-	-	-	1	-	MGI	-	-	-	5	P1	-	-	-	-	-	-	-	-	-
1_88277507_A/G	1:88277507-88277507	G	intron_variant	MODIFIER	Trpm8	ENSMUSG00000036251	Transcript	ENSMUST00000113114.10	protein_coding	-	15/28	-	-	-	-	-	-	-	-	-	1	-	MGI	-	-	-	1	P1	-	-	-	-	-	-	-	-	-
1_88277507_A/G	1:88277507-88277507	G	intron_variant,non_coding_transcript_variant	MODIFIER	4930453O03Rik	ENSMUSG00000085420	Transcript	ENSMUST00000147594.2	lncRNA	-	4/4	-	-	-	-	-	-	-	-	-	-1	-	MGI	-	-	-	1	-	-	-	-	-	-	-	-	-	-
1_88277507_A/G	1:88277507-88277507	G	intron_variant	MODIFIER	Trpm8	ENSMUSG00000036251	Transcript	ENSMUST00000171176.3	protein_coding	-	11/24	-	-	-	-	-	-	-	-	-	1	-	MGI	-	-	-	1	P1	-	-	-	-	-	-	-	-	-
1_90858464_A/G	1:90858464-90858464	G	intron_variant	MODIFIER	Mlph	ENSMUSG00000026303	Transcript	ENSMUST00000027528.7	protein_coding	-	5/15	-	-	-	-	-	-	-	-	-	1	-	MGI	-	-	-	1	P1	-	-	-	-	-	-	-	-	-
1_90858464_A/G	1:90858464-90858464	G	downstream_gene_variant	MODIFIER	Mlph	ENSMUSG00000026303	Transcript	ENSMUST00000125149.2	protein_coding	-	-	-	-	-	-	-	-	-	-	2310	1	cds_end_NF	MGI	-	-	-	2	-	-	-	-	-	-	-	-	-	-
1_90861745_A/G	1:90861745-90861745	G	intron_variant	MODIFIER	Mlph	ENSMUSG00000026303	Transcript	ENSMUST00000027528.7	protein_coding	-	7/15	-	-	-	-	-	-	-	-	-	1	-	MGI	-	-	-	1	P1	-	-	-	-	-	-	-	-	-
1_90886465_A/G	1:90886465-90886465	G	3_prime_UTR_variant	MODIFIER	Rab17	ENSMUSG00000026304	Transcript	ENSMUST00000027529.12	protein_coding	6/6	-	-	-	1221	-	-	-	-	-	-	-1	-	MGI	-	-	-	1	P1	-	-	-	-	-	-	-	-	-
1_90886465_A/G	1:90886465-90886465	G	non_coding_transcript_exon_variant	MODIFIER	Rab17	ENSMUSG00000026304	Transcript	ENSMUST00000128226.8	protein_coding_CDS_not_defined	5/5	-	-	-	948	-	-	-	-	-	-	-1	-	MGI	-	-	-	3	-	-	-	-	-	-	-	-	-	-
1_90886465_A/G	1:90886465-90886465	G	downstream_gene_variant	MODIFIER	Rab17	ENSMUSG00000026304	Transcript	ENSMUST00000130042.2	protein_coding	-	-	-	-	-	-	-	-	-	-	1258	-1	cds_end_NF	MGI	-	-	-	3	-	-	-	-	-	-	-	-	-	-
1_90886465_A/G	1:90886465-90886465	G	3_prime_UTR_variant	MODIFIER	Rab17	ENSMUSG00000026304	Transcript	ENSMUST00000131428.8	protein_coding	6/6	-	-	-	949	-	-	-	-	-	-	-1	-	MGI	-	-	-	1	P1	-	-	-	-	-	-	-	-	-
1_90886465_A/G	1:90886465-90886465	G	downstream_gene_variant	MODIFIER	Rab17	ENSMUSG00000026304	Transcript	ENSMUST00000135819.2	protein_coding_CDS_not_defined	-	-	-	-	-	-	-	-	-	-	111	-1	-	MGI	-	-	-	3	-	-	-	-	-	-	-	-	-	-
1_90886465_A/G	1:90886465-90886465	G	downstream_gene_variant	MODIFIER	Prlh	ENSMUSG00000090550	Transcript	ENSMUST00000166281.3	protein_coding	-	-	-	-	-	-	-	-	-	-	4716	1	-	MGI	-	-	-	1	P1	-	-	-	-	-	-	-	-	-
1_90886465_A/G	1:90886465-90886465	G	regulatory_region_variant	MODIFIER	-	-	RegulatoryFeature	ENSMUSR00000485092	open_chromatin_region	-	-	-	-	-	-	-	-	-	-	-	-	-	-	-	-	-	-	-	-	-	-	-	-	-	-	-	-
1_91305449_T/C	1:91305449-91305449	C	intron_variant	MODIFIER	Ilkap	ENSMUSG00000026309	Transcript	ENSMUST00000027534.13	protein_coding	-	10/11	-	-	-	-	-	-	-	-	-	-1	-	MGI	-	-	-	1	P1	-	-	-	-	-	-	-	-	-
1_91305449_T/C	1:91305449-91305449	C	downstream_gene_variant	MODIFIER	Erfe	ENSMUSG00000047443	Transcript	ENSMUST00000086861.12	protein_coding	-	-	-	-	-	-	-	-	-	-	3510	1	-	MGI	-	-	-	1	P1	-	-	-	-	-	-	-	-	-
1_91305449_T/C	1:91305449-91305449	C	intron_variant,non_coding_transcript_variant	MODIFIER	Ilkap	ENSMUSG00000026309	Transcript	ENSMUST00000185886.7	retained_intron	-	1/2	-	-	-	-	-	-	-	-	-	-1	-	MGI	-	-	-	2	-	-	-	-	-	-	-	-	-	-
1_91305449_T/C	1:91305449-91305449	C	intron_variant,NMD_transcript_variant	MODIFIER	Ilkap	ENSMUSG00000026309	Transcript	ENSMUST00000187049.7	nonsense_mediated_decay	-	10/11	-	-	-	-	-	-	-	-	-	-1	cds_start_NF	MGI	-	-	-	1	-	-	-	-	-	-	-	-	-	-
1_91305449_T/C	1:91305449-91305449	C	intron_variant,non_coding_transcript_variant	MODIFIER	Ilkap	ENSMUSG00000026309	Transcript	ENSMUST00000187105.7	retained_intron	-	9/10	-	-	-	-	-	-	-	-	-	-1	-	MGI	-	-	-	1	-	-	-	-	-	-	-	-	-	-
1_91305449_T/C	1:91305449-91305449	C	intron_variant	MODIFIER	Ilkap	ENSMUSG00000026309	Transcript	ENSMUST00000187231.2	protein_coding	-	4/4	-	-	-	-	-	-	-	-	-	-1	cds_start_NF	MGI	-	-	-	5	-	-	-	-	-	-	-	-	-	-
1_91305449_T/C	1:91305449-91305449	C	intron_variant	MODIFIER	Ilkap	ENSMUSG00000026309	Transcript	ENSMUST00000187306.7	protein_coding	-	3/4	-	-	-	-	-	-	-	-	-	-1	-	MGI	-	-	-	5	-	-	-	-	-	-	-	-	-	-
1_91305449_T/C	1:91305449-91305449	C	intron_variant,NMD_transcript_variant	MODIFIER	Ilkap	ENSMUSG00000026309	Transcript	ENSMUST00000187678.7	nonsense_mediated_decay	-	4/5	-	-	-	-	-	-	-	-	-	-1	-	MGI	-	-	-	3	-	-	-	-	-	-	-	-	-	-
1_91305449_T/C	1:91305449-91305449	C	intron_variant	MODIFIER	Ilkap	ENSMUSG00000026309	Transcript	ENSMUST00000190747.7	protein_coding	-	4/5	-	-	-	-	-	-	-	-	-	-1	cds_start_NF	MGI	-	-	-	3	-	-	-	-	-	-	-	-	-	-
1_91305449_T/C	1:91305449-91305449	C	downstream_gene_variant	MODIFIER	Erfe	ENSMUSG00000047443	Transcript	ENSMUST00000190998.2	protein_coding	-	-	-	-	-	-	-	-	-	-	3635	1	cds_start_NF	MGI	-	-	-	5	-	-	-	-	-	-	-	-	-	-
1_91305449_T/C	1:91305449-91305449	C	downstream_gene_variant	MODIFIER	Ilkap	ENSMUSG00000026309	Transcript	ENSMUST00000191230.7	protein_coding_CDS_not_defined	-	-	-	-	-	-	-	-	-	-	3312	-1	-	MGI	-	-	-	1	-	-	-	-	-	-	-	-	-	-
1_92439609_A/G	1:92439609-92439609	G	missense_variant	MODERATE	Or6b3	ENSMUSG00000042849	Transcript	ENSMUST00000062353.12	protein_coding	2/2	-	-	-	496	140	47	L/P	cTc/cCc	-	-	-1	-	MGI	-	-	-	2	P1	deleterious(0.01)	-	-	-	-	-	-	-	-
1_92439609_A/G	1:92439609-92439609	G	missense_variant	MODERATE	Or6b3	ENSMUSG00000042849	Transcript	ENSMUST00000189174.2	protein_coding	2/2	-	-	-	320	140	47	L/P	cTc/cCc	-	-	-1	-	MGI	-	-	-	3	P1	deleterious(0.01)	-	-	-	-	-	-	-	-
1_93509108_A/G	1:93509108-93509108	G	intron_variant	MODIFIER	Farp2	ENSMUSG00000034066	Transcript	ENSMUST00000120301.8	protein_coding	-	13/26	-	-	-	-	-	-	-	-	-	1	-	MGI	-	-	-	1	P1	-	-	-	-	-	-	-	-	-
1_93509108_A/G	1:93509108-93509108	G	downstream_gene_variant	MODIFIER	Farp2	ENSMUSG00000034066	Transcript	ENSMUST00000122402.3	protein_coding	-	-	-	-	-	-	-	-	-	-	90	1	-	MGI	-	-	-	1	-	-	-	-	-	-	-	-	-	-
1_93509128_A/G	1:93509128-93509128	G	intron_variant	MODIFIER	Farp2	ENSMUSG00000034066	Transcript	ENSMUST00000120301.8	protein_coding	-	13/26	-	-	-	-	-	-	-	-	-	1	-	MGI	-	-	-	1	P1	-	-	-	-	-	-	-	-	-
1_93509128_A/G	1:93509128-93509128	G	downstream_gene_variant	MODIFIER	Farp2	ENSMUSG00000034066	Transcript	ENSMUST00000122402.3	protein_coding	-	-	-	-	-	-	-	-	-	-	110	1	-	MGI	-	-	-	1	-	-	-	-	-	-	-	-	-	-
1_97644343_A/G	1:97644343-97644343	G	intron_variant	MODIFIER	Ppip5k2	ENSMUSG00000040648	Transcript	ENSMUST00000042509.13	protein_coding	-	25/27	-	-	-	-	-	-	-	-	-	-1	-	MGI	-	-	-	1	-	-	-	-	-	-	-	-	-	-
1_97644343_A/G	1:97644343-97644343	G	splice_polypyrimidine_tract_variant,intron_variant	LOW	Ppip5k2	ENSMUSG00000040648	Transcript	ENSMUST00000112845.8	protein_coding	-	27/30	-	-	-	-	-	-	-	-	-	-1	-	MGI	-	-	-	5	P4	-	-	-	-	-	-	-	-	-
1_97644343_A/G	1:97644343-97644343	G	upstream_gene_variant	MODIFIER	Ppip5k2	ENSMUSG00000040648	Transcript	ENSMUST00000137758.2	retained_intron	-	-	-	-	-	-	-	-	-	-	1469	-1	-	MGI	-	-	-	1	-	-	-	-	-	-	-	-	-	-
1_97644343_A/G	1:97644343-97644343	G	intron_variant	MODIFIER	Ppip5k2	ENSMUSG00000040648	Transcript	ENSMUST00000171129.8	protein_coding	-	24/26	-	-	-	-	-	-	-	-	-	-1	-	MGI	-	-	-	1	A1	-	-	-	-	-	-	-	-	-
1_97644343_A/G	1:97644343-97644343	G	downstream_gene_variant	MODIFIER	Ppip5k2	ENSMUSG00000040648	Transcript	ENSMUST00000189992.2	retained_intron	-	-	-	-	-	-	-	-	-	-	2167	-1	-	MGI	-	-	-	-	-	-	-	-	-	-	-	-	-	-
1_97644343_A/G	1:97644343-97644343	G	upstream_gene_variant	MODIFIER	Ppip5k2	ENSMUSG00000040648	Transcript	ENSMUST00000191556.2	protein_coding	-	-	-	-	-	-	-	-	-	-	72	-1	cds_start_NF	MGI	-	-	-	5	-	-	-	-	-	-	-	-	-	-
1_122357239_A/G	1:122357239-122357239	G	intergenic_variant	MODIFIER	-	-	-	-	-	-	-	-	-	-	-	-	-	-	-	-	-	-	-	-	-	-	-	-	-	-	-	-	-	-	-	-	-
1_122357244_T/C	1:122357244-122357244	C	intergenic_variant	MODIFIER	-	-	-	-	-	-	-	-	-	-	-	-	-	-	-	-	-	-	-	-	-	-	-	-	-	-	-	-	-	-	-	-	-
1_128353465_T/C	1:128353465-128353465	C	intergenic_variant	MODIFIER	-	-	-	-	-	-	-	-	-	-	-	-	-	-	-	-	-	-	-	-	-	-	-	-	-	-	-	-	-	-	-	-	-
1_128372154_A/G	1:128372154-128372154	G	regulatory_region_variant	MODIFIER	-	-	RegulatoryFeature	ENSMUSR00000770050	enhancer	-	-	-	-	-	-	-	-	-	-	-	-	-	-	-	-	-	-	-	-	-	-	-	-	-	-	-	-
1_128372154_A/G	1:128372154-128372154	G	intergenic_variant	MODIFIER	-	-	-	-	-	-	-	-	-	-	-	-	-	-	-	-	-	-	-	-	-	-	-	-	-	-	-	-	-	-	-	-	-
1_128520951_T/C	1:128520951-128520951	C	upstream_gene_variant	MODIFIER	Cxcr4	ENSMUSG00000045382	Transcript	ENSMUST00000052172.7	protein_coding	-	-	-	-	-	-	-	-	-	-	924	-1	-	MGI	-	-	-	1	P1	-	-	-	-	-	-	-	-	-
1_128520951_T/C	1:128520951-128520951	C	upstream_gene_variant	MODIFIER	Cxcr4	ENSMUSG00000045382	Transcript	ENSMUST00000142893.2	protein_coding	-	-	-	-	-	-	-	-	-	-	921	-1	cds_end_NF	MGI	-	-	-	1	-	-	-	-	-	-	-	-	-	-
1_128520951_T/C	1:128520951-128520951	C	downstream_gene_variant	MODIFIER	Gm57160	ENSMUSG00000121003	Transcript	ENSMUST00000246825.1	lncRNA	-	-	-	-	-	-	-	-	-	-	172	1	-	MGI	-	-	-	-	-	-	-	-	-	-	-	-	-	-
1_128520951_T/C	1:128520951-128520951	C	regulatory_region_variant	MODIFIER	-	-	RegulatoryFeature	ENSMUSR00000011517	promoter	-	-	-	-	-	-	-	-	-	-	-	-	-	-	-	-	-	-	-	-	-	-	-	-	-	-	-	-
1_131934855_T/C	1:131934855-131934855	C	upstream_gene_variant	MODIFIER	Elk4	ENSMUSG00000026436	Transcript	ENSMUST00000027696.10	protein_coding	-	-	-	-	-	-	-	-	-	-	759	1	-	MGI	-	-	-	1	P1	-	-	-	-	-	-	-	-	-
1_131934855_T/C	1:131934855-131934855	C	upstream_gene_variant	MODIFIER	Elk4	ENSMUSG00000026436	Transcript	ENSMUST00000086556.12	protein_coding	-	-	-	-	-	-	-	-	-	-	490	1	-	MGI	-	-	-	1	P1	-	-	-	-	-	-	-	-	-
1_131934855_T/C	1:131934855-131934855	C	upstream_gene_variant	MODIFIER	Elk4	ENSMUSG00000026436	Transcript	ENSMUST00000124579.2	protein_coding_CDS_not_defined	-	-	-	-	-	-	-	-	-	-	992	1	-	MGI	-	-	-	3	-	-	-	-	-	-	-	-	-	-
1_131934855_T/C	1:131934855-131934855	C	upstream_gene_variant	MODIFIER	Elk4	ENSMUSG00000026436	Transcript	ENSMUST00000146188.2	protein_coding_CDS_not_defined	-	-	-	-	-	-	-	-	-	-	982	1	-	MGI	-	-	-	3	-	-	-	-	-	-	-	-	-	-
1_131934855_T/C	1:131934855-131934855	C	upstream_gene_variant	MODIFIER	Elk4	ENSMUSG00000026436	Transcript	ENSMUST00000146432.2	protein_coding	-	-	-	-	-	-	-	-	-	-	1180	1	cds_end_NF	MGI	-	-	-	1	-	-	-	-	-	-	-	-	-	-
1_131934855_T/C	1:131934855-131934855	C	regulatory_region_variant	MODIFIER	-	-	RegulatoryFeature	ENSMUSR00000012050	promoter	-	-	-	-	-	-	-	-	-	-	-	-	-	-	-	-	-	-	-	-	-	-	-	-	-	-	-	-
1_132494116_T/C	1:132494116-132494116	C	downstream_gene_variant	MODIFIER	Nfasc	ENSMUSG00000026442	Transcript	ENSMUST00000043189.14	protein_coding	-	-	-	-	-	-	-	-	-	-	2871	-1	-	MGI	-	-	-	1	-	-	-	-	-	-	-	-	-	-
1_132494116_T/C	1:132494116-132494116	C	3_prime_UTR_variant	MODIFIER	Nfasc	ENSMUSG00000026442	Transcript	ENSMUST00000094569.11	protein_coding	30/30	-	-	-	8051	-	-	-	-	-	-	-1	-	MGI	-	-	-	1	-	-	-	-	-	-	-	-	-	-
1_132494116_T/C	1:132494116-132494116	C	downstream_gene_variant	MODIFIER	Nfasc	ENSMUSG00000026442	Transcript	ENSMUST00000163770.8	protein_coding	-	-	-	-	-	-	-	-	-	-	3956	-1	-	MGI	-	-	-	5	-	-	-	-	-	-	-	-	-	-
1_132494116_T/C	1:132494116-132494116	C	downstream_gene_variant	MODIFIER	Nfasc	ENSMUSG00000026442	Transcript	ENSMUST00000186389.7	protein_coding	-	-	-	-	-	-	-	-	-	-	4045	-1	cds_start_NF,cds_end_NF	MGI	-	-	-	5	-	-	-	-	-	-	-	-	-	-
1_132494116_T/C	1:132494116-132494116	C	downstream_gene_variant	MODIFIER	Nfasc	ENSMUSG00000026442	Transcript	ENSMUST00000187861.7	protein_coding	-	-	-	-	-	-	-	-	-	-	3666	-1	-	MGI	-	-	-	5	P1	-	-	-	-	-	-	-	-	-
1_132494116_T/C	1:132494116-132494116	C	regulatory_region_variant	MODIFIER	-	-	RegulatoryFeature	ENSMUSR00000488167	enhancer	-	-	-	-	-	-	-	-	-	-	-	-	-	-	-	-	-	-	-	-	-	-	-	-	-	-	-	-
1_133914455_A/G	1:133914455-133914455	G	intron_variant,non_coding_transcript_variant	MODIFIER	Bmncr	ENSMUSG00000120798	Transcript	ENSMUST00000245856.1	lncRNA	-	2/2	-	-	-	-	-	-	-	-	-	1	-	MGI	-	-	-	-	-	-	-	-	-	-	-	-	-	-
1_135154718_T/C	1:135154718-135154718	C	regulatory_region_variant	MODIFIER	-	-	RegulatoryFeature	ENSMUSR00000488720	enhancer	-	-	-	-	-	-	-	-	-	-	-	-	-	-	-	-	-	-	-	-	-	-	-	-	-	-	-	-
1_135154718_T/C	1:135154718-135154718	C	intergenic_variant	MODIFIER	-	-	-	-	-	-	-	-	-	-	-	-	-	-	-	-	-	-	-	-	-	-	-	-	-	-	-	-	-	-	-	-	-
1_150265259_T/C	1:150265259-150265259	C	intron_variant	MODIFIER	Odr4	ENSMUSG00000006010	Transcript	ENSMUST00000006167.13	protein_coding	-	2/12	-	-	-	-	-	-	-	-	-	-1	-	MGI	-	-	-	5	-	-	-	-	-	-	-	-	-	-
1_150265259_T/C	1:150265259-150265259	C	intron_variant,NMD_transcript_variant	MODIFIER	Odr4	ENSMUSG00000006010	Transcript	ENSMUST00000094477.4	nonsense_mediated_decay	-	2/13	-	-	-	-	-	-	-	-	-	-1	-	MGI	-	-	-	5	-	-	-	-	-	-	-	-	-	-
1_150265259_T/C	1:150265259-150265259	C	intron_variant	MODIFIER	Odr4	ENSMUSG00000006010	Transcript	ENSMUST00000097546.9	protein_coding	-	2/12	-	-	-	-	-	-	-	-	-	-1	-	MGI	-	-	-	5	-	-	-	-	-	-	-	-	-	-
1_150265259_T/C	1:150265259-150265259	C	intron_variant	MODIFIER	Odr4	ENSMUSG00000006010	Transcript	ENSMUST00000097547.10	protein_coding	-	2/12	-	-	-	-	-	-	-	-	-	-1	-	MGI	-	-	-	5	-	-	-	-	-	-	-	-	-	-
1_150265259_T/C	1:150265259-150265259	C	intron_variant	MODIFIER	Odr4	ENSMUSG00000006010	Transcript	ENSMUST00000111913.9	protein_coding	-	2/13	-	-	-	-	-	-	-	-	-	-1	-	MGI	-	-	-	5	P1	-	-	-	-	-	-	-	-	-
1_150265259_T/C	1:150265259-150265259	C	upstream_gene_variant	MODIFIER	Tpr	ENSMUSG00000006005	Transcript	ENSMUST00000119161.9	protein_coding	-	-	-	-	-	-	-	-	-	-	3742	1	-	MGI	-	-	-	5	A2	-	-	-	-	-	-	-	-	-
1_150265259_T/C	1:150265259-150265259	C	upstream_gene_variant	MODIFIER	Tpr	ENSMUSG00000006005	Transcript	ENSMUST00000124973.9	protein_coding	-	-	-	-	-	-	-	-	-	-	3330	1	-	MGI	-	-	-	1	P2	-	-	-	-	-	-	-	-	-
1_150265259_T/C	1:150265259-150265259	C	upstream_gene_variant	MODIFIER	Tpr	ENSMUSG00000006005	Transcript	ENSMUST00000131701.2	retained_intron	-	-	-	-	-	-	-	-	-	-	3876	1	-	MGI	-	-	-	2	-	-	-	-	-	-	-	-	-	-
1_150265259_T/C	1:150265259-150265259	C	intron_variant,non_coding_transcript_variant	MODIFIER	Odr4	ENSMUSG00000006010	Transcript	ENSMUST00000140112.2	retained_intron	-	2/2	-	-	-	-	-	-	-	-	-	-1	-	MGI	-	-	-	2	-	-	-	-	-	-	-	-	-	-
1_150265259_T/C	1:150265259-150265259	C	intron_variant,non_coding_transcript_variant	MODIFIER	Odr4	ENSMUSG00000006010	Transcript	ENSMUST00000148389.8	protein_coding_CDS_not_defined	-	2/9	-	-	-	-	-	-	-	-	-	-1	-	MGI	-	-	-	5	-	-	-	-	-	-	-	-	-	-
1_150265259_T/C	1:150265259-150265259	C	intron_variant,non_coding_transcript_variant	MODIFIER	Odr4	ENSMUSG00000006010	Transcript	ENSMUST00000150615.8	retained_intron	-	2/4	-	-	-	-	-	-	-	-	-	-1	-	MGI	-	-	-	2	-	-	-	-	-	-	-	-	-	-
1_150361984_T/C	1:150361984-150361984	C	intergenic_variant	MODIFIER	-	-	-	-	-	-	-	-	-	-	-	-	-	-	-	-	-	-	-	-	-	-	-	-	-	-	-	-	-	-	-	-	-
1_159026180_T/C	1:159026180-159026180	C	intergenic_variant	MODIFIER	-	-	-	-	-	-	-	-	-	-	-	-	-	-	-	-	-	-	-	-	-	-	-	-	-	-	-	-	-	-	-	-	-
1_160203214_A/G	1:160203214-160203214	G	intron_variant	MODIFIER	Rabgap1l	ENSMUSG00000026721	Transcript	ENSMUST00000028049.13	protein_coding	-	18/20	-	-	-	-	-	-	-	-	-	-1	-	MGI	-	-	-	1	P1	-	-	-	-	-	-	-	-	-
1_160203214_A/G	1:160203214-160203214	G	intron_variant	MODIFIER	Rabgap1l	ENSMUSG00000026721	Transcript	ENSMUST00000191651.6	protein_coding	-	2/4	-	-	-	-	-	-	-	-	-	-1	cds_start_NF	MGI	-	-	-	3	-	-	-	-	-	-	-	-	-	-
1_160203214_A/G	1:160203214-160203214	G	intron_variant,non_coding_transcript_variant	MODIFIER	Gm36975	ENSMUSG00000104302	Transcript	ENSMUST00000194105.2	lncRNA	-	4/4	-	-	-	-	-	-	-	-	-	1	-	MGI	-	-	-	1	-	-	-	-	-	-	-	-	-	-
1_160203214_A/G	1:160203214-160203214	G	intron_variant	MODIFIER	Rabgap1l	ENSMUSG00000026721	Transcript	ENSMUST00000235109.2	protein_coding	-	2/6	-	-	-	-	-	-	-	-	-	-1	cds_start_NF,cds_end_NF	MGI	-	-	-	-	-	-	-	-	-	-	-	-	-	-
1_165392227_T/C	1:165392227-165392227	C	intron_variant	MODIFIER	Adcy10	ENSMUSG00000026567	Transcript	ENSMUST00000027852.15	protein_coding	-	28/33	-	-	-	-	-	-	-	-	-	1	-	MGI	-	-	-	1	-	-	-	-	-	-	-	-	-	-
1_165392227_T/C	1:165392227-165392227	C	intron_variant	MODIFIER	Adcy10	ENSMUSG00000026567	Transcript	ENSMUST00000111439.8	protein_coding	-	29/33	-	-	-	-	-	-	-	-	-	1	-	MGI	-	-	-	5	P1	-	-	-	-	-	-	-	-	-
1_165392227_T/C	1:165392227-165392227	C	intron_variant	MODIFIER	Adcy10	ENSMUSG00000026567	Transcript	ENSMUST00000111440.8	protein_coding	-	28/32	-	-	-	-	-	-	-	-	-	1	-	MGI	-	-	-	5	P1	-	-	-	-	-	-	-	-	-
1_165392227_T/C	1:165392227-165392227	C	intron_variant,NMD_transcript_variant	MODIFIER	Adcy10	ENSMUSG00000026567	Transcript	ENSMUST00000148550.8	nonsense_mediated_decay	-	27/31	-	-	-	-	-	-	-	-	-	1	-	MGI	-	-	-	1	-	-	-	-	-	-	-	-	-	-
1_165392227_T/C	1:165392227-165392227	C	intron_variant,NMD_transcript_variant	MODIFIER	Adcy10	ENSMUSG00000026567	Transcript	ENSMUST00000155216.8	nonsense_mediated_decay	-	28/32	-	-	-	-	-	-	-	-	-	1	-	MGI	-	-	-	5	-	-	-	-	-	-	-	-	-	-
1_165392227_T/C	1:165392227-165392227	C	intron_variant	MODIFIER	Adcy10	ENSMUSG00000026567	Transcript	ENSMUST00000193149.2	protein_coding	-	4/4	-	-	-	-	-	-	-	-	-	1	cds_start_NF	MGI	-	-	-	5	-	-	-	-	-	-	-	-	-	-
1_167340306_T/C	1:167340306-167340306	C	regulatory_region_variant	MODIFIER	-	-	RegulatoryFeature	ENSMUSR00000492360	open_chromatin_region	-	-	-	-	-	-	-	-	-	-	-	-	-	-	-	-	-	-	-	-	-	-	-	-	-	-	-	-
1_167340306_T/C	1:167340306-167340306	C	intergenic_variant	MODIFIER	-	-	-	-	-	-	-	-	-	-	-	-	-	-	-	-	-	-	-	-	-	-	-	-	-	-	-	-	-	-	-	-	-
1_168156997_T/C	1:168156997-168156997	C	intron_variant	MODIFIER	Pbx1	ENSMUSG00000052534	Transcript	ENSMUST00000064438.11	protein_coding	-	2/6	-	-	-	-	-	-	-	-	-	-1	-	MGI	-	-	-	1	-	-	-	-	-	-	-	-	-	-
1_168156997_T/C	1:168156997-168156997	C	intron_variant	MODIFIER	Pbx1	ENSMUSG00000052534	Transcript	ENSMUST00000072863.6	protein_coding	-	2/6	-	-	-	-	-	-	-	-	-	-1	-	MGI	-	-	-	1	A1	-	-	-	-	-	-	-	-	-
1_168156997_T/C	1:168156997-168156997	C	intron_variant,non_coding_transcript_variant	MODIFIER	Pbx1	ENSMUSG00000052534	Transcript	ENSMUST00000176482.2	retained_intron	-	2/2	-	-	-	-	-	-	-	-	-	-1	-	MGI	-	-	-	2	-	-	-	-	-	-	-	-	-	-
1_168156997_T/C	1:168156997-168156997	C	intron_variant	MODIFIER	Pbx1	ENSMUSG00000052534	Transcript	ENSMUST00000176540.8	protein_coding	-	2/8	-	-	-	-	-	-	-	-	-	-1	-	MGI	-	-	-	1	P4	-	-	-	-	-	-	-	-	-
1_168156997_T/C	1:168156997-168156997	C	intron_variant	MODIFIER	Pbx1	ENSMUSG00000052534	Transcript	ENSMUST00000176790.8	protein_coding	-	2/7	-	-	-	-	-	-	-	-	-	-1	-	MGI	-	-	-	1	A1	-	-	-	-	-	-	-	-	-
1_168156997_T/C	1:168156997-168156997	C	intron_variant	MODIFIER	Pbx1	ENSMUSG00000052534	Transcript	ENSMUST00000188912.7	protein_coding	-	2/7	-	-	-	-	-	-	-	-	-	-1	-	MGI	-	-	-	1	A1	-	-	-	-	-	-	-	-	-
1_168156997_T/C	1:168156997-168156997	C	regulatory_region_variant	MODIFIER	-	-	RegulatoryFeature	ENSMUSR00000492483	enhancer	-	-	-	-	-	-	-	-	-	-	-	-	-	-	-	-	-	-	-	-	-	-	-	-	-	-	-	-
1_169997954_A/G	1:169997954-169997954	G	intron_variant	MODIFIER	Uap1	ENSMUSG00000026670	Transcript	ENSMUST00000027981.8	protein_coding	-	1/10	-	-	-	-	-	-	-	-	-	-1	-	MGI	-	-	-	1	A1	-	-	-	-	-	-	-	-	-
1_169997954_A/G	1:169997954-169997954	G	intron_variant	MODIFIER	Uap1	ENSMUSG00000026670	Transcript	ENSMUST00000111350.10	protein_coding	-	1/9	-	-	-	-	-	-	-	-	-	-1	-	MGI	-	-	-	1	P4	-	-	-	-	-	-	-	-	-
1_169997954_A/G	1:169997954-169997954	G	intron_variant	MODIFIER	Uap1	ENSMUSG00000026670	Transcript	ENSMUST00000111351.10	protein_coding	-	1/10	-	-	-	-	-	-	-	-	-	-1	-	MGI	-	-	-	1	A1	-	-	-	-	-	-	-	-	-
1_169997954_A/G	1:169997954-169997954	G	intron_variant,non_coding_transcript_variant	MODIFIER	Uap1	ENSMUSG00000026670	Transcript	ENSMUST00000161112.2	retained_intron	-	1/1	-	-	-	-	-	-	-	-	-	-1	-	MGI	-	-	-	1	-	-	-	-	-	-	-	-	-	-
1_169997954_A/G	1:169997954-169997954	G	intron_variant,non_coding_transcript_variant	MODIFIER	Uap1	ENSMUSG00000026670	Transcript	ENSMUST00000162253.7	retained_intron	-	1/6	-	-	-	-	-	-	-	-	-	-1	-	MGI	-	-	-	2	-	-	-	-	-	-	-	-	-	-
1_169997954_A/G	1:169997954-169997954	G	intron_variant,non_coding_transcript_variant	MODIFIER	Uap1	ENSMUSG00000026670	Transcript	ENSMUST00000191690.2	protein_coding_CDS_not_defined	-	1/2	-	-	-	-	-	-	-	-	-	-1	-	MGI	-	-	-	5	-	-	-	-	-	-	-	-	-	-
1_169997954_A/G	1:169997954-169997954	G	intron_variant,non_coding_transcript_variant	MODIFIER	Uap1	ENSMUSG00000026670	Transcript	ENSMUST00000191797.2	protein_coding_CDS_not_defined	-	1/2	-	-	-	-	-	-	-	-	-	-1	-	MGI	-	-	-	5	-	-	-	-	-	-	-	-	-	-
1_169997954_A/G	1:169997954-169997954	G	downstream_gene_variant	MODIFIER	Gm37502	ENSMUSG00000103908	Transcript	ENSMUST00000192981.2	lncRNA	-	-	-	-	-	-	-	-	-	-	4997	-1	-	MGI	-	-	-	2	-	-	-	-	-	-	-	-	-	-
1_169997954_A/G	1:169997954-169997954	G	upstream_gene_variant	MODIFIER	Gm37748	ENSMUSG00000104266	Transcript	ENSMUST00000194379.2	lncRNA	-	-	-	-	-	-	-	-	-	-	4795	1	-	MGI	-	-	-	-	-	-	-	-	-	-	-	-	-	-
1_170198813_T/C	1:170198813-170198813	C	downstream_gene_variant	MODIFIER	Nos1ap	ENSMUSG00000038473	Transcript	ENSMUST00000159665.2	retained_intron	-	-	-	-	-	-	-	-	-	-	1424	-1	-	MGI	-	-	-	1	-	-	-	-	-	-	-	-	-	-
1_170198813_T/C	1:170198813-170198813	C	intron_variant	MODIFIER	Nos1ap	ENSMUSG00000038473	Transcript	ENSMUST00000160456.8	protein_coding	-	4/9	-	-	-	-	-	-	-	-	-	-1	-	MGI	-	-	-	5	P1	-	-	-	-	-	-	-	-	-
1_170198813_T/C	1:170198813-170198813	C	intron_variant,non_coding_transcript_variant	MODIFIER	Nos1ap	ENSMUSG00000038473	Transcript	ENSMUST00000160466.8	retained_intron	-	4/7	-	-	-	-	-	-	-	-	-	-1	-	MGI	-	-	-	1	-	-	-	-	-	-	-	-	-	-
1_170198813_T/C	1:170198813-170198813	C	intron_variant,non_coding_transcript_variant	MODIFIER	Nos1ap	ENSMUSG00000038473	Transcript	ENSMUST00000160816.8	protein_coding_CDS_not_defined	-	3/4	-	-	-	-	-	-	-	-	-	-1	-	MGI	-	-	-	2	-	-	-	-	-	-	-	-	-	-
1_170198813_T/C	1:170198813-170198813	C	intron_variant	MODIFIER	Nos1ap	ENSMUSG00000038473	Transcript	ENSMUST00000161485.2	protein_coding	-	4/7	-	-	-	-	-	-	-	-	-	-1	cds_end_NF	MGI	-	-	-	3	-	-	-	-	-	-	-	-	-	-
1_170198813_T/C	1:170198813-170198813	C	intron_variant,non_coding_transcript_variant	MODIFIER	Nos1ap	ENSMUSG00000038473	Transcript	ENSMUST00000161966.8	retained_intron	-	4/7	-	-	-	-	-	-	-	-	-	-1	-	MGI	-	-	-	1	-	-	-	-	-	-	-	-	-	-
1_170198813_T/C	1:170198813-170198813	C	regulatory_region_variant	MODIFIER	-	-	RegulatoryFeature	ENSMUSR00000772090	enhancer	-	-	-	-	-	-	-	-	-	-	-	-	-	-	-	-	-	-	-	-	-	-	-	-	-	-	-	-
1_170942859_T/C	1:170942859-170942859	C	intron_variant	MODIFIER	Cfap126	ENSMUSG00000026649	Transcript	ENSMUST00000129651.8	protein_coding	-	1/4	-	-	-	-	-	-	-	-	-	1	-	MGI	-	-	-	2	A2	-	-	-	-	-	-	-	-	-
1_170942859_T/C	1:170942859-170942859	C	intron_variant	MODIFIER	Cfap126	ENSMUSG00000026649	Transcript	ENSMUST00000151340.8	protein_coding	-	1/5	-	-	-	-	-	-	-	-	-	1	cds_end_NF	MGI	-	-	-	3	-	-	-	-	-	-	-	-	-	-
1_171129715_A/G	1:171129715-171129715	G	downstream_gene_variant	MODIFIER	Rpl27-ps1	ENSMUSG00000079137	Transcript	ENSMUST00000088784.6	processed_pseudogene	-	-	-	-	-	-	-	-	-	-	2945	-1	-	MGI	-	-	-	-	-	-	-	-	-	-	-	-	-	-
1_171129727_A/G	1:171129727-171129727	G	downstream_gene_variant	MODIFIER	Rpl27-ps1	ENSMUSG00000079137	Transcript	ENSMUST00000088784.6	processed_pseudogene	-	-	-	-	-	-	-	-	-	-	2933	-1	-	MGI	-	-	-	-	-	-	-	-	-	-	-	-	-	-
1_172090991_A/G	1:172090991-172090991	G	intron_variant	MODIFIER	Igsf8	ENSMUSG00000038034	Transcript	ENSMUST00000139528.8	protein_coding	-	1/8	-	-	-	-	-	-	-	-	-	1	-	MGI	-	-	-	2	-	-	-	-	-	-	-	-	-	-
1_172090991_A/G	1:172090991-172090991	G	intron_variant,non_coding_transcript_variant	MODIFIER	Igsf8	ENSMUSG00000038034	Transcript	ENSMUST00000155363.8	retained_intron	-	1/1	-	-	-	-	-	-	-	-	-	1	-	MGI	-	-	-	1	-	-	-	-	-	-	-	-	-	-
1_172090991_A/G	1:172090991-172090991	G	regulatory_region_variant	MODIFIER	-	-	RegulatoryFeature	ENSMUSR00000772279	enhancer	-	-	-	-	-	-	-	-	-	-	-	-	-	-	-	-	-	-	-	-	-	-	-	-	-	-	-	-
1_173454482_T/C	1:173454482-173454482	C	upstream_gene_variant	MODIFIER	Ifi209	ENSMUSG00000043263	Transcript	ENSMUST00000056071.13	protein_coding	-	-	-	-	-	-	-	-	-	-	4001	1	-	MGI	-	-	-	1	P1	-	-	-	-	-	-	-	-	-
1_173454482_T/C	1:173454482-173454482	C	upstream_gene_variant	MODIFIER	Ifi209	ENSMUSG00000043263	Transcript	ENSMUST00000193727.2	nonsense_mediated_decay	-	-	-	-	-	-	-	-	-	-	4109	1	-	MGI	-	-	-	2	-	-	-	-	-	-	-	-	-	-
1_173454482_T/C	1:173454482-173454482	C	regulatory_region_variant	MODIFIER	-	-	RegulatoryFeature	ENSMUSR00000017902	open_chromatin_region	-	-	-	-	-	-	-	-	-	-	-	-	-	-	-	-	-	-	-	-	-	-	-	-	-	-	-	-
1_173630972_T/C	1:173630972-173630972	C	intergenic_variant	MODIFIER	-	-	-	-	-	-	-	-	-	-	-	-	-	-	-	-	-	-	-	-	-	-	-	-	-	-	-	-	-	-	-	-	-
1_173652165_A/G	1:173652165-173652165	G	intergenic_variant	MODIFIER	-	-	-	-	-	-	-	-	-	-	-	-	-	-	-	-	-	-	-	-	-	-	-	-	-	-	-	-	-	-	-	-	-
1_173673742_T/C	1:173673742-173673742	C	downstream_gene_variant	MODIFIER	Gm38050	ENSMUSG00000102433	Transcript	ENSMUST00000191904.2	unprocessed_pseudogene	-	-	-	-	-	-	-	-	-	-	2973	-1	-	MGI	-	-	-	-	-	-	-	-	-	-	-	-	-	-
1_173673742_T/C	1:173673742-173673742	C	downstream_gene_variant	MODIFIER	Mndal	ENSMUSG00000090272	Transcript	ENSMUST00000220623.2	protein_coding_CDS_not_defined	-	-	-	-	-	-	-	-	-	-	2950	-1	-	MGI	-	-	-	3	-	-	-	-	-	-	-	-	-	-
1_173727761_T/C	1:173727761-173727761	C	intron_variant	MODIFIER	Ifi211	ENSMUSG00000026536	Transcript	ENSMUST00000009340.10	protein_coding	-	5/6	-	-	-	-	-	-	-	-	-	-1	-	MGI	-	-	-	1	P1	-	-	-	-	-	-	-	-	-
1_173729280_T/C	1:173729280-173729280	C	missense_variant	MODERATE	Ifi211	ENSMUSG00000026536	Transcript	ENSMUST00000009340.10	protein_coding	5/7	-	-	-	1203	950	317	Y/C	tAt/tGt	-	-	-1	-	MGI	-	-	-	1	P1	-	-	-	-	-	-	-	-	-
1_173747765_T/C	1:173747765-173747765	C	downstream_gene_variant	MODIFIER	Ifi203	ENSMUSG00000039997	Transcript	ENSMUST00000042228.15	protein_coding	-	-	-	-	-	-	-	-	-	-	208	-1	-	MGI	-	-	-	1	A2	-	-	-	-	-	-	-	-	-
1_173747765_T/C	1:173747765-173747765	C	downstream_gene_variant	MODIFIER	Ifi203	ENSMUSG00000039997	Transcript	ENSMUST00000081216.12	protein_coding	-	-	-	-	-	-	-	-	-	-	208	-1	-	MGI	-	-	-	1	P2	-	-	-	-	-	-	-	-	-
1_173747765_T/C	1:173747765-173747765	C	downstream_gene_variant	MODIFIER	Ifi203	ENSMUSG00000039997	Transcript	ENSMUST00000123708.8	protein_coding	-	-	-	-	-	-	-	-	-	-	208	-1	-	MGI	-	-	-	1	P2	-	-	-	-	-	-	-	-	-
1_173747765_T/C	1:173747765-173747765	C	downstream_gene_variant	MODIFIER	Ifi203	ENSMUSG00000039997	Transcript	ENSMUST00000128430.8	protein_coding_CDS_not_defined	-	-	-	-	-	-	-	-	-	-	1649	-1	-	MGI	-	-	-	1	-	-	-	-	-	-	-	-	-	-
1_173747765_T/C	1:173747765-173747765	C	downstream_gene_variant	MODIFIER	Ifi203	ENSMUSG00000039997	Transcript	ENSMUST00000129829.8	protein_coding	-	-	-	-	-	-	-	-	-	-	2021	-1	-	MGI	-	-	-	1	A2	-	-	-	-	-	-	-	-	-
1_173747765_T/C	1:173747765-173747765	C	downstream_gene_variant	MODIFIER	Ifi203	ENSMUSG00000039997	Transcript	ENSMUST00000156895.8	protein_coding	-	-	-	-	-	-	-	-	-	-	208	-1	-	MGI	-	-	-	1	A2	-	-	-	-	-	-	-	-	-
1_173747982_A/G	1:173747982-173747982	G	3_prime_UTR_variant	MODIFIER	Ifi203	ENSMUSG00000039997	Transcript	ENSMUST00000042228.15	protein_coding	8/8	-	-	-	3745	-	-	-	-	-	-	-1	-	MGI	-	-	-	1	A2	-	-	-	-	-	-	-	-	-
1_173747982_A/G	1:173747982-173747982	G	3_prime_UTR_variant	MODIFIER	Ifi203	ENSMUSG00000039997	Transcript	ENSMUST00000081216.12	protein_coding	7/7	-	-	-	3601	-	-	-	-	-	-	-1	-	MGI	-	-	-	1	P2	-	-	-	-	-	-	-	-	-
1_173747982_A/G	1:173747982-173747982	G	3_prime_UTR_variant	MODIFIER	Ifi203	ENSMUSG00000039997	Transcript	ENSMUST00000123708.8	protein_coding	8/8	-	-	-	3473	-	-	-	-	-	-	-1	-	MGI	-	-	-	1	P2	-	-	-	-	-	-	-	-	-
1_173747982_A/G	1:173747982-173747982	G	downstream_gene_variant	MODIFIER	Ifi203	ENSMUSG00000039997	Transcript	ENSMUST00000128430.8	protein_coding_CDS_not_defined	-	-	-	-	-	-	-	-	-	-	1432	-1	-	MGI	-	-	-	1	-	-	-	-	-	-	-	-	-	-
1_173747982_A/G	1:173747982-173747982	G	downstream_gene_variant	MODIFIER	Ifi203	ENSMUSG00000039997	Transcript	ENSMUST00000129829.8	protein_coding	-	-	-	-	-	-	-	-	-	-	1804	-1	-	MGI	-	-	-	1	A2	-	-	-	-	-	-	-	-	-
1_173747982_A/G	1:173747982-173747982	G	3_prime_UTR_variant	MODIFIER	Ifi203	ENSMUSG00000039997	Transcript	ENSMUST00000156895.8	protein_coding	9/9	-	-	-	3596	-	-	-	-	-	-	-1	-	MGI	-	-	-	1	A2	-	-	-	-	-	-	-	-	-
1_173760175_A/G	1:173760175-173760175	G	intron_variant	MODIFIER	Ifi203	ENSMUSG00000039997	Transcript	ENSMUST00000042228.15	protein_coding	-	5/7	-	-	-	-	-	-	-	-	-	-1	-	MGI	-	-	-	1	A2	-	-	-	-	-	-	-	-	-
1_173760175_A/G	1:173760175-173760175	G	intron_variant	MODIFIER	Ifi203	ENSMUSG00000039997	Transcript	ENSMUST00000081216.12	protein_coding	-	4/6	-	-	-	-	-	-	-	-	-	-1	-	MGI	-	-	-	1	P2	-	-	-	-	-	-	-	-	-
1_173760175_A/G	1:173760175-173760175	G	intron_variant	MODIFIER	Ifi203	ENSMUSG00000039997	Transcript	ENSMUST00000123708.8	protein_coding	-	5/7	-	-	-	-	-	-	-	-	-	-1	-	MGI	-	-	-	1	P2	-	-	-	-	-	-	-	-	-
1_173760175_A/G	1:173760175-173760175	G	intron_variant,non_coding_transcript_variant	MODIFIER	Ifi203	ENSMUSG00000039997	Transcript	ENSMUST00000128430.8	protein_coding_CDS_not_defined	-	3/5	-	-	-	-	-	-	-	-	-	-1	-	MGI	-	-	-	1	-	-	-	-	-	-	-	-	-	-
1_173760175_A/G	1:173760175-173760175	G	intron_variant	MODIFIER	Ifi203	ENSMUSG00000039997	Transcript	ENSMUST00000129829.8	protein_coding	-	6/9	-	-	-	-	-	-	-	-	-	-1	-	MGI	-	-	-	1	A2	-	-	-	-	-	-	-	-	-
1_173760175_A/G	1:173760175-173760175	G	intron_variant,non_coding_transcript_variant	MODIFIER	Ifi203	ENSMUSG00000039997	Transcript	ENSMUST00000135331.8	protein_coding_CDS_not_defined	-	4/4	-	-	-	-	-	-	-	-	-	-1	-	MGI	-	-	-	3	-	-	-	-	-	-	-	-	-	-
1_173760175_A/G	1:173760175-173760175	G	downstream_gene_variant	MODIFIER	Ifi203	ENSMUSG00000039997	Transcript	ENSMUST00000138143.8	retained_intron	-	-	-	-	-	-	-	-	-	-	596	-1	-	MGI	-	-	-	1	-	-	-	-	-	-	-	-	-	-
1_173760175_A/G	1:173760175-173760175	G	downstream_gene_variant	MODIFIER	Ifi203	ENSMUSG00000039997	Transcript	ENSMUST00000140143.2	protein_coding_CDS_not_defined	-	-	-	-	-	-	-	-	-	-	4009	-1	-	MGI	-	-	-	3	-	-	-	-	-	-	-	-	-	-
1_173760175_A/G	1:173760175-173760175	G	intron_variant	MODIFIER	Ifi203	ENSMUSG00000039997	Transcript	ENSMUST00000156895.8	protein_coding	-	6/8	-	-	-	-	-	-	-	-	-	-1	-	MGI	-	-	-	1	A2	-	-	-	-	-	-	-	-	-
1_173766617_A/G	1:173766617-173766617	G	intron_variant	MODIFIER	Ifi203	ENSMUSG00000039997	Transcript	ENSMUST00000042228.15	protein_coding	-	1/7	-	-	-	-	-	-	-	-	-	-1	-	MGI	-	-	-	1	A2	-	-	-	-	-	-	-	-	-
1_173766617_A/G	1:173766617-173766617	G	intron_variant	MODIFIER	Ifi203	ENSMUSG00000039997	Transcript	ENSMUST00000081216.12	protein_coding	-	1/6	-	-	-	-	-	-	-	-	-	-1	-	MGI	-	-	-	1	P2	-	-	-	-	-	-	-	-	-
1_173766617_A/G	1:173766617-173766617	G	intron_variant	MODIFIER	Ifi203	ENSMUSG00000039997	Transcript	ENSMUST00000123708.8	protein_coding	-	2/7	-	-	-	-	-	-	-	-	-	-1	-	MGI	-	-	-	1	P2	-	-	-	-	-	-	-	-	-
1_173766617_A/G	1:173766617-173766617	G	intron_variant,non_coding_transcript_variant	MODIFIER	Ifi203	ENSMUSG00000039997	Transcript	ENSMUST00000128430.8	protein_coding_CDS_not_defined	-	1/5	-	-	-	-	-	-	-	-	-	-1	-	MGI	-	-	-	1	-	-	-	-	-	-	-	-	-	-
1_173766617_A/G	1:173766617-173766617	G	intron_variant	MODIFIER	Ifi203	ENSMUSG00000039997	Transcript	ENSMUST00000129829.8	protein_coding	-	2/9	-	-	-	-	-	-	-	-	-	-1	-	MGI	-	-	-	1	A2	-	-	-	-	-	-	-	-	-
1_173766617_A/G	1:173766617-173766617	G	intron_variant,non_coding_transcript_variant	MODIFIER	Ifi203	ENSMUSG00000039997	Transcript	ENSMUST00000135331.8	protein_coding_CDS_not_defined	-	2/4	-	-	-	-	-	-	-	-	-	-1	-	MGI	-	-	-	3	-	-	-	-	-	-	-	-	-	-
1_173766617_A/G	1:173766617-173766617	G	intron_variant,non_coding_transcript_variant	MODIFIER	Ifi203	ENSMUSG00000039997	Transcript	ENSMUST00000138143.8	retained_intron	-	2/4	-	-	-	-	-	-	-	-	-	-1	-	MGI	-	-	-	1	-	-	-	-	-	-	-	-	-	-
1_173766617_A/G	1:173766617-173766617	G	intron_variant,non_coding_transcript_variant	MODIFIER	Ifi203	ENSMUSG00000039997	Transcript	ENSMUST00000140143.2	protein_coding_CDS_not_defined	-	2/3	-	-	-	-	-	-	-	-	-	-1	-	MGI	-	-	-	3	-	-	-	-	-	-	-	-	-	-
1_173766617_A/G	1:173766617-173766617	G	intron_variant	MODIFIER	Ifi203	ENSMUSG00000039997	Transcript	ENSMUST00000156895.8	protein_coding	-	2/8	-	-	-	-	-	-	-	-	-	-1	-	MGI	-	-	-	1	A2	-	-	-	-	-	-	-	-	-
1_173766912_A/G	1:173766912-173766912	G	intron_variant	MODIFIER	Ifi203	ENSMUSG00000039997	Transcript	ENSMUST00000042228.15	protein_coding	-	1/7	-	-	-	-	-	-	-	-	-	-1	-	MGI	-	-	-	1	A2	-	-	-	-	-	-	-	-	-
1_173766912_A/G	1:173766912-173766912	G	intron_variant	MODIFIER	Ifi203	ENSMUSG00000039997	Transcript	ENSMUST00000081216.12	protein_coding	-	1/6	-	-	-	-	-	-	-	-	-	-1	-	MGI	-	-	-	1	P2	-	-	-	-	-	-	-	-	-
1_173766912_A/G	1:173766912-173766912	G	intron_variant	MODIFIER	Ifi203	ENSMUSG00000039997	Transcript	ENSMUST00000123708.8	protein_coding	-	2/7	-	-	-	-	-	-	-	-	-	-1	-	MGI	-	-	-	1	P2	-	-	-	-	-	-	-	-	-
1_173766912_A/G	1:173766912-173766912	G	intron_variant,non_coding_transcript_variant	MODIFIER	Ifi203	ENSMUSG00000039997	Transcript	ENSMUST00000128430.8	protein_coding_CDS_not_defined	-	1/5	-	-	-	-	-	-	-	-	-	-1	-	MGI	-	-	-	1	-	-	-	-	-	-	-	-	-	-
1_173766912_A/G	1:173766912-173766912	G	intron_variant	MODIFIER	Ifi203	ENSMUSG00000039997	Transcript	ENSMUST00000129829.8	protein_coding	-	2/9	-	-	-	-	-	-	-	-	-	-1	-	MGI	-	-	-	1	A2	-	-	-	-	-	-	-	-	-
1_173766912_A/G	1:173766912-173766912	G	intron_variant,non_coding_transcript_variant	MODIFIER	Ifi203	ENSMUSG00000039997	Transcript	ENSMUST00000135331.8	protein_coding_CDS_not_defined	-	2/4	-	-	-	-	-	-	-	-	-	-1	-	MGI	-	-	-	3	-	-	-	-	-	-	-	-	-	-
1_173766912_A/G	1:173766912-173766912	G	intron_variant,non_coding_transcript_variant	MODIFIER	Ifi203	ENSMUSG00000039997	Transcript	ENSMUST00000138143.8	retained_intron	-	2/4	-	-	-	-	-	-	-	-	-	-1	-	MGI	-	-	-	1	-	-	-	-	-	-	-	-	-	-
1_173766912_A/G	1:173766912-173766912	G	intron_variant,non_coding_transcript_variant	MODIFIER	Ifi203	ENSMUSG00000039997	Transcript	ENSMUST00000140143.2	protein_coding_CDS_not_defined	-	2/3	-	-	-	-	-	-	-	-	-	-1	-	MGI	-	-	-	3	-	-	-	-	-	-	-	-	-	-
1_173766912_A/G	1:173766912-173766912	G	intron_variant	MODIFIER	Ifi203	ENSMUSG00000039997	Transcript	ENSMUST00000156895.8	protein_coding	-	2/8	-	-	-	-	-	-	-	-	-	-1	-	MGI	-	-	-	1	A2	-	-	-	-	-	-	-	-	-
1_173782376_T/C	1:173782376-173782376	C	intergenic_variant	MODIFIER	-	-	-	-	-	-	-	-	-	-	-	-	-	-	-	-	-	-	-	-	-	-	-	-	-	-	-	-	-	-	-	-	-
1_173782816_A/G	1:173782816-173782816	G	intergenic_variant	MODIFIER	-	-	-	-	-	-	-	-	-	-	-	-	-	-	-	-	-	-	-	-	-	-	-	-	-	-	-	-	-	-	-	-	-
1_173783170_T/C	1:173783170-173783170	C	intergenic_variant	MODIFIER	-	-	-	-	-	-	-	-	-	-	-	-	-	-	-	-	-	-	-	-	-	-	-	-	-	-	-	-	-	-	-	-	-
1_173785635_T/C	1:173785635-173785635	C	downstream_gene_variant	MODIFIER	Ifi202b	ENSMUSG00000026535	Transcript	ENSMUST00000000266.9	protein_coding	-	-	-	-	-	-	-	-	-	-	4499	-1	-	MGI	-	-	-	1	P1	-	-	-	-	-	-	-	-	-
1_173787009_T/C	1:173787009-173787009	C	downstream_gene_variant	MODIFIER	Ifi202b	ENSMUSG00000026535	Transcript	ENSMUST00000000266.9	protein_coding	-	-	-	-	-	-	-	-	-	-	3125	-1	-	MGI	-	-	-	1	P1	-	-	-	-	-	-	-	-	-
1_173793745_T/C	1:173793745-173793745	C	intron_variant	MODIFIER	Ifi202b	ENSMUSG00000026535	Transcript	ENSMUST00000000266.9	protein_coding	-	5/6	-	-	-	-	-	-	-	-	-	-1	-	MGI	-	-	-	1	P1	-	-	-	-	-	-	-	-	-
1_173793860_T/C	1:173793860-173793860	C	intron_variant	MODIFIER	Ifi202b	ENSMUSG00000026535	Transcript	ENSMUST00000000266.9	protein_coding	-	5/6	-	-	-	-	-	-	-	-	-	-1	-	MGI	-	-	-	1	P1	-	-	-	-	-	-	-	-	-
1_173794072_T/C	1:173794072-173794072	C	intron_variant	MODIFIER	Ifi202b	ENSMUSG00000026535	Transcript	ENSMUST00000000266.9	protein_coding	-	5/6	-	-	-	-	-	-	-	-	-	-1	-	MGI	-	-	-	1	P1	-	-	-	-	-	-	-	-	-
1_173794164_T/C	1:173794164-173794164	C	intron_variant	MODIFIER	Ifi202b	ENSMUSG00000026535	Transcript	ENSMUST00000000266.9	protein_coding	-	5/6	-	-	-	-	-	-	-	-	-	-1	-	MGI	-	-	-	1	P1	-	-	-	-	-	-	-	-	-
1_173795347_A/G	1:173795347-173795347	G	intron_variant	MODIFIER	Ifi202b	ENSMUSG00000026535	Transcript	ENSMUST00000000266.9	protein_coding	-	5/6	-	-	-	-	-	-	-	-	-	-1	-	MGI	-	-	-	1	P1	-	-	-	-	-	-	-	-	-
1_173798484_A/G	1:173798484-173798484	G	intron_variant	MODIFIER	Ifi202b	ENSMUSG00000026535	Transcript	ENSMUST00000000266.9	protein_coding	-	5/6	-	-	-	-	-	-	-	-	-	-1	-	MGI	-	-	-	1	P1	-	-	-	-	-	-	-	-	-
1_173799302_T/C	1:173799302-173799302	C	missense_variant	MODERATE	Ifi202b	ENSMUSG00000026535	Transcript	ENSMUST00000000266.9	protein_coding	5/7	-	-	-	869	745	249	T/A	Act/Gct	-	-	-1	-	MGI	-	-	-	1	P1	tolerated(0.82)	-	-	-	-	-	-	-	-
1_173799328_A/G	1:173799328-173799328	G	splice_region_variant,splice_polypyrimidine_tract_variant,intron_variant	LOW	Ifi202b	ENSMUSG00000026535	Transcript	ENSMUST00000000266.9	protein_coding	-	4/6	-	-	-	-	-	-	-	-	-	-1	-	MGI	-	-	-	1	P1	-	-	-	-	-	-	-	-	-
1_173799355_T/C	1:173799355-173799355	C	intron_variant	MODIFIER	Ifi202b	ENSMUSG00000026535	Transcript	ENSMUST00000000266.9	protein_coding	-	4/6	-	-	-	-	-	-	-	-	-	-1	-	MGI	-	-	-	1	P1	-	-	-	-	-	-	-	-	-
1_173804889_T/C	1:173804889-173804889	C	missense_variant	MODERATE	Ifi202b	ENSMUSG00000026535	Transcript	ENSMUST00000000266.9	protein_coding	2/7	-	-	-	186	62	21	N/S	aAc/aGc	-	-	-1	-	MGI	-	-	-	1	P1	tolerated(0.86)	-	-	-	-	-	-	-	-
1_173804966_T/C	1:173804966-173804966	C	5_prime_UTR_variant	MODIFIER	Ifi202b	ENSMUSG00000026535	Transcript	ENSMUST00000000266.9	protein_coding	2/7	-	-	-	109	-	-	-	-	-	-	-1	-	MGI	-	-	-	1	P1	-	-	-	-	-	-	-	-	-
1_173847590_A/G	1:173847590-173847590	G	intron_variant	MODIFIER	Ifi205	ENSMUSG00000054203	Transcript	ENSMUST00000059226.7	protein_coding	-	4/6	-	-	-	-	-	-	-	-	-	-1	-	MGI	-	-	-	1	P1	-	-	-	-	-	-	-	-	-
1_173847590_A/G	1:173847590-173847590	G	downstream_gene_variant	MODIFIER	Ifi205	ENSMUSG00000054203	Transcript	ENSMUST00000192166.2	retained_intron	-	-	-	-	-	-	-	-	-	-	4866	-1	-	MGI	-	-	-	1	-	-	-	-	-	-	-	-	-	-
1_173849146_A/G	1:173849146-173849146	G	intron_variant	MODIFIER	Ifi205	ENSMUSG00000054203	Transcript	ENSMUST00000059226.7	protein_coding	-	4/6	-	-	-	-	-	-	-	-	-	-1	-	MGI	-	-	-	1	P1	-	-	-	-	-	-	-	-	-
1_173849146_A/G	1:173849146-173849146	G	downstream_gene_variant	MODIFIER	Ifi205	ENSMUSG00000054203	Transcript	ENSMUST00000192166.2	retained_intron	-	-	-	-	-	-	-	-	-	-	3310	-1	-	MGI	-	-	-	1	-	-	-	-	-	-	-	-	-	-
1_173871265_T/C	1:173871265-173871265	C	downstream_gene_variant	MODIFIER	Or10aa1	ENSMUSG00000045381	Transcript	ENSMUST00000052975.6	protein_coding	-	-	-	-	-	-	-	-	-	-	176	1	-	MGI	-	-	-	-	P1	-	-	-	-	-	-	-	-	-
1_173871265_T/C	1:173871265-173871265	C	3_prime_UTR_variant	MODIFIER	Or10aa1	ENSMUSG00000045381	Transcript	ENSMUST00000214690.2	protein_coding	2/2	-	-	-	2256	-	-	-	-	-	-	1	-	MGI	-	-	-	5	P1	-	-	-	-	-	-	-	-	-
1_173872056_T/C	1:173872056-173872056	C	downstream_gene_variant	MODIFIER	Or10aa1	ENSMUSG00000045381	Transcript	ENSMUST00000052975.6	protein_coding	-	-	-	-	-	-	-	-	-	-	967	1	-	MGI	-	-	-	-	P1	-	-	-	-	-	-	-	-	-
1_173872056_T/C	1:173872056-173872056	C	upstream_gene_variant	MODIFIER	Or10aa3	ENSMUSG00000047048	Transcript	ENSMUST00000213211.2	protein_coding	-	-	-	-	-	-	-	-	-	-	4715	1	-	MGI	-	-	-	5	P1	-	-	-	-	-	-	-	-	-
1_173872056_T/C	1:173872056-173872056	C	upstream_gene_variant	MODIFIER	Or10aa3	ENSMUSG00000047048	Transcript	ENSMUST00000213381.2	protein_coding	-	-	-	-	-	-	-	-	-	-	4715	1	-	MGI	-	-	-	5	P1	-	-	-	-	-	-	-	-	-
1_173872056_T/C	1:173872056-173872056	C	downstream_gene_variant	MODIFIER	Or10aa1	ENSMUSG00000045381	Transcript	ENSMUST00000214690.2	protein_coding	-	-	-	-	-	-	-	-	-	-	79	1	-	MGI	-	-	-	5	P1	-	-	-	-	-	-	-	-	-
1_173872056_T/C	1:173872056-173872056	C	regulatory_region_variant	MODIFIER	-	-	RegulatoryFeature	ENSMUSR00000017957	open_chromatin_region	-	-	-	-	-	-	-	-	-	-	-	-	-	-	-	-	-	-	-	-	-	-	-	-	-	-	-	-
1_173874219_A/G	1:173874219-173874219	G	downstream_gene_variant	MODIFIER	Or10aa1	ENSMUSG00000045381	Transcript	ENSMUST00000052975.6	protein_coding	-	-	-	-	-	-	-	-	-	-	3130	1	-	MGI	-	-	-	-	P1	-	-	-	-	-	-	-	-	-
1_173874219_A/G	1:173874219-173874219	G	upstream_gene_variant	MODIFIER	Or10aa3	ENSMUSG00000047048	Transcript	ENSMUST00000062665.4	protein_coding	-	-	-	-	-	-	-	-	-	-	3722	1	-	MGI	-	-	-	-	P1	-	-	-	-	-	-	-	-	-
1_173874219_A/G	1:173874219-173874219	G	upstream_gene_variant	MODIFIER	Or10aa3	ENSMUSG00000047048	Transcript	ENSMUST00000213211.2	protein_coding	-	-	-	-	-	-	-	-	-	-	2552	1	-	MGI	-	-	-	5	P1	-	-	-	-	-	-	-	-	-
1_173874219_A/G	1:173874219-173874219	G	upstream_gene_variant	MODIFIER	Or10aa3	ENSMUSG00000047048	Transcript	ENSMUST00000213381.2	protein_coding	-	-	-	-	-	-	-	-	-	-	2552	1	-	MGI	-	-	-	5	P1	-	-	-	-	-	-	-	-	-
1_173874219_A/G	1:173874219-173874219	G	downstream_gene_variant	MODIFIER	Or10aa1	ENSMUSG00000045381	Transcript	ENSMUST00000214690.2	protein_coding	-	-	-	-	-	-	-	-	-	-	2242	1	-	MGI	-	-	-	5	P1	-	-	-	-	-	-	-	-	-
1_173874467_T/C	1:173874467-173874467	C	downstream_gene_variant	MODIFIER	Or10aa1	ENSMUSG00000045381	Transcript	ENSMUST00000052975.6	protein_coding	-	-	-	-	-	-	-	-	-	-	3378	1	-	MGI	-	-	-	-	P1	-	-	-	-	-	-	-	-	-
1_173874467_T/C	1:173874467-173874467	C	upstream_gene_variant	MODIFIER	Or10aa3	ENSMUSG00000047048	Transcript	ENSMUST00000062665.4	protein_coding	-	-	-	-	-	-	-	-	-	-	3474	1	-	MGI	-	-	-	-	P1	-	-	-	-	-	-	-	-	-
1_173874467_T/C	1:173874467-173874467	C	upstream_gene_variant	MODIFIER	Or10aa3	ENSMUSG00000047048	Transcript	ENSMUST00000213211.2	protein_coding	-	-	-	-	-	-	-	-	-	-	2304	1	-	MGI	-	-	-	5	P1	-	-	-	-	-	-	-	-	-
1_173874467_T/C	1:173874467-173874467	C	upstream_gene_variant	MODIFIER	Or10aa3	ENSMUSG00000047048	Transcript	ENSMUST00000213381.2	protein_coding	-	-	-	-	-	-	-	-	-	-	2304	1	-	MGI	-	-	-	5	P1	-	-	-	-	-	-	-	-	-
1_173874467_T/C	1:173874467-173874467	C	downstream_gene_variant	MODIFIER	Or10aa1	ENSMUSG00000045381	Transcript	ENSMUST00000214690.2	protein_coding	-	-	-	-	-	-	-	-	-	-	2490	1	-	MGI	-	-	-	5	P1	-	-	-	-	-	-	-	-	-
1_173878331_A/G	1:173878331-173878331	G	missense_variant	MODERATE	Or10aa3	ENSMUSG00000047048	Transcript	ENSMUST00000062665.4	protein_coding	1/1	-	-	-	391	391	131	N/D	Aac/Gac	-	-	1	-	MGI	-	-	-	-	P1	deleterious(0)	-	-	-	-	-	-	-	-
1_173878331_A/G	1:173878331-173878331	G	upstream_gene_variant	MODIFIER	Or10aa4-ps1	ENSMUSG00000102603	Transcript	ENSMUST00000192435.3	unprocessed_pseudogene	-	-	-	-	-	-	-	-	-	-	1233	1	-	MGI	-	-	-	-	-	-	-	-	-	-	-	-	-	-
1_173878331_A/G	1:173878331-173878331	G	missense_variant	MODERATE	Or10aa3	ENSMUSG00000047048	Transcript	ENSMUST00000213211.2	protein_coding	2/2	-	-	-	448	391	131	N/D	Aac/Gac	-	-	1	-	MGI	-	-	-	5	P1	deleterious(0)	-	-	-	-	-	-	-	-
1_173878331_A/G	1:173878331-173878331	G	missense_variant	MODERATE	Or10aa3	ENSMUSG00000047048	Transcript	ENSMUST00000213381.2	protein_coding	3/3	-	-	-	546	391	131	N/D	Aac/Gac	-	-	1	-	MGI	-	-	-	5	P1	deleterious(0)	-	-	-	-	-	-	-	-
1_173878331_A/G	1:173878331-173878331	G	regulatory_region_variant	MODIFIER	-	-	RegulatoryFeature	ENSMUSR00000772351	enhancer	-	-	-	-	-	-	-	-	-	-	-	-	-	-	-	-	-	-	-	-	-	-	-	-	-	-	-	-
1_173879908_A/G	1:173879908-173879908	G	downstream_gene_variant	MODIFIER	Or10aa3	ENSMUSG00000047048	Transcript	ENSMUST00000062665.4	protein_coding	-	-	-	-	-	-	-	-	-	-	1029	1	-	MGI	-	-	-	-	P1	-	-	-	-	-	-	-	-	-
1_173879908_A/G	1:173879908-173879908	G	non_coding_transcript_exon_variant	MODIFIER	Or10aa4-ps1	ENSMUSG00000102603	Transcript	ENSMUST00000192435.3	unprocessed_pseudogene	1/1	-	-	-	345	-	-	-	-	-	-	1	-	MGI	-	-	-	-	-	-	-	-	-	-	-	-	-	-
1_173879908_A/G	1:173879908-173879908	G	3_prime_UTR_variant	MODIFIER	Or10aa3	ENSMUSG00000047048	Transcript	ENSMUST00000213211.2	protein_coding	2/2	-	-	-	2025	-	-	-	-	-	-	1	-	MGI	-	-	-	5	P1	-	-	-	-	-	-	-	-	-
1_173879908_A/G	1:173879908-173879908	G	3_prime_UTR_variant	MODIFIER	Or10aa3	ENSMUSG00000047048	Transcript	ENSMUST00000213381.2	protein_coding	3/3	-	-	-	2123	-	-	-	-	-	-	1	-	MGI	-	-	-	5	P1	-	-	-	-	-	-	-	-	-
1_173911344_T/C	1:173911344-173911344	C	upstream_gene_variant	MODIFIER	Or6n1	ENSMUSG00000049528	Transcript	ENSMUST00000216346.3	protein_coding	-	-	-	-	-	-	-	-	-	-	553	1	-	MGI	-	-	-	2	P1	-	-	-	-	-	-	-	-	-
1_173911345_A/G	1:173911345-173911345	G	upstream_gene_variant	MODIFIER	Or6n1	ENSMUSG00000049528	Transcript	ENSMUST00000216346.3	protein_coding	-	-	-	-	-	-	-	-	-	-	552	1	-	MGI	-	-	-	2	P1	-	-	-	-	-	-	-	-	-
1_173911836_T/C	1:173911836-173911836	C	upstream_gene_variant	MODIFIER	Or6n1	ENSMUSG00000049528	Transcript	ENSMUST00000060693.5	protein_coding	-	-	-	-	-	-	-	-	-	-	4768	1	-	MGI	-	-	-	-	P1	-	-	-	-	-	-	-	-	-
1_173911836_T/C	1:173911836-173911836	C	upstream_gene_variant	MODIFIER	Or6n1	ENSMUSG00000049528	Transcript	ENSMUST00000216346.3	protein_coding	-	-	-	-	-	-	-	-	-	-	61	1	-	MGI	-	-	-	2	P1	-	-	-	-	-	-	-	-	-
1_173912489_T/C	1:173912489-173912489	C	upstream_gene_variant	MODIFIER	Or6n1	ENSMUSG00000049528	Transcript	ENSMUST00000060693.5	protein_coding	-	-	-	-	-	-	-	-	-	-	4115	1	-	MGI	-	-	-	-	P1	-	-	-	-	-	-	-	-	-
1_173912489_T/C	1:173912489-173912489	C	intron_variant	MODIFIER	Or6n1	ENSMUSG00000049528	Transcript	ENSMUST00000216346.3	protein_coding	-	1/1	-	-	-	-	-	-	-	-	-	1	-	MGI	-	-	-	2	P1	-	-	-	-	-	-	-	-	-
1_173915450_A/G	1:173915450-173915450	G	upstream_gene_variant	MODIFIER	Or6n1	ENSMUSG00000049528	Transcript	ENSMUST00000060693.5	protein_coding	-	-	-	-	-	-	-	-	-	-	1154	1	-	MGI	-	-	-	-	P1	-	-	-	-	-	-	-	-	-
1_173915450_A/G	1:173915450-173915450	G	intron_variant	MODIFIER	Or6n1	ENSMUSG00000049528	Transcript	ENSMUST00000216346.3	protein_coding	-	1/1	-	-	-	-	-	-	-	-	-	1	-	MGI	-	-	-	2	P1	-	-	-	-	-	-	-	-	-
1_173920508_A/G	1:173920508-173920508	G	downstream_gene_variant	MODIFIER	Or6n1	ENSMUSG00000049528	Transcript	ENSMUST00000060693.5	protein_coding	-	-	-	-	-	-	-	-	-	-	2962	1	-	MGI	-	-	-	-	P1	-	-	-	-	-	-	-	-	-
1_173920508_A/G	1:173920508-173920508	G	upstream_gene_variant	MODIFIER	Or6h1-ps1	ENSMUSG00000106975	Transcript	ENSMUST00000201135.2	unprocessed_pseudogene	-	-	-	-	-	-	-	-	-	-	2025	1	-	MGI	-	-	-	-	-	-	-	-	-	-	-	-	-	-
1_173920508_A/G	1:173920508-173920508	G	upstream_gene_variant	MODIFIER	Or6k14	ENSMUSG00000059371	Transcript	ENSMUST00000213832.2	protein_coding	-	-	-	-	-	-	-	-	-	-	3949	1	-	MGI	-	-	-	5	P1	-	-	-	-	-	-	-	-	-
1_173920508_A/G	1:173920508-173920508	G	downstream_gene_variant	MODIFIER	Or6n1	ENSMUSG00000049528	Transcript	ENSMUST00000216346.3	protein_coding	-	-	-	-	-	-	-	-	-	-	1599	1	-	MGI	-	-	-	2	P1	-	-	-	-	-	-	-	-	-
1_173920537_T/C	1:173920537-173920537	C	downstream_gene_variant	MODIFIER	Or6n1	ENSMUSG00000049528	Transcript	ENSMUST00000060693.5	protein_coding	-	-	-	-	-	-	-	-	-	-	2991	1	-	MGI	-	-	-	-	P1	-	-	-	-	-	-	-	-	-
1_173920537_T/C	1:173920537-173920537	C	upstream_gene_variant	MODIFIER	Or6h1-ps1	ENSMUSG00000106975	Transcript	ENSMUST00000201135.2	unprocessed_pseudogene	-	-	-	-	-	-	-	-	-	-	1996	1	-	MGI	-	-	-	-	-	-	-	-	-	-	-	-	-	-
1_173920537_T/C	1:173920537-173920537	C	upstream_gene_variant	MODIFIER	Or6k14	ENSMUSG00000059371	Transcript	ENSMUST00000213832.2	protein_coding	-	-	-	-	-	-	-	-	-	-	3920	1	-	MGI	-	-	-	5	P1	-	-	-	-	-	-	-	-	-
1_173920537_T/C	1:173920537-173920537	C	downstream_gene_variant	MODIFIER	Or6n1	ENSMUSG00000049528	Transcript	ENSMUST00000216346.3	protein_coding	-	-	-	-	-	-	-	-	-	-	1628	1	-	MGI	-	-	-	2	P1	-	-	-	-	-	-	-	-	-
1_173920561_T/C	1:173920561-173920561	C	downstream_gene_variant	MODIFIER	Or6n1	ENSMUSG00000049528	Transcript	ENSMUST00000060693.5	protein_coding	-	-	-	-	-	-	-	-	-	-	3015	1	-	MGI	-	-	-	-	P1	-	-	-	-	-	-	-	-	-
1_173920561_T/C	1:173920561-173920561	C	upstream_gene_variant	MODIFIER	Or6h1-ps1	ENSMUSG00000106975	Transcript	ENSMUST00000201135.2	unprocessed_pseudogene	-	-	-	-	-	-	-	-	-	-	1972	1	-	MGI	-	-	-	-	-	-	-	-	-	-	-	-	-	-
1_173920561_T/C	1:173920561-173920561	C	upstream_gene_variant	MODIFIER	Or6k14	ENSMUSG00000059371	Transcript	ENSMUST00000213832.2	protein_coding	-	-	-	-	-	-	-	-	-	-	3896	1	-	MGI	-	-	-	5	P1	-	-	-	-	-	-	-	-	-
1_173920561_T/C	1:173920561-173920561	C	downstream_gene_variant	MODIFIER	Or6n1	ENSMUSG00000049528	Transcript	ENSMUST00000216346.3	protein_coding	-	-	-	-	-	-	-	-	-	-	1652	1	-	MGI	-	-	-	2	P1	-	-	-	-	-	-	-	-	-
1_173921218_A/G	1:173921218-173921218	G	downstream_gene_variant	MODIFIER	Or6n1	ENSMUSG00000049528	Transcript	ENSMUST00000060693.5	protein_coding	-	-	-	-	-	-	-	-	-	-	3672	1	-	MGI	-	-	-	-	P1	-	-	-	-	-	-	-	-	-
1_173921218_A/G	1:173921218-173921218	G	upstream_gene_variant	MODIFIER	Or6h1-ps1	ENSMUSG00000106975	Transcript	ENSMUST00000201135.2	unprocessed_pseudogene	-	-	-	-	-	-	-	-	-	-	1315	1	-	MGI	-	-	-	-	-	-	-	-	-	-	-	-	-	-
1_173921218_A/G	1:173921218-173921218	G	upstream_gene_variant	MODIFIER	Or6k14	ENSMUSG00000059371	Transcript	ENSMUST00000213832.2	protein_coding	-	-	-	-	-	-	-	-	-	-	3239	1	-	MGI	-	-	-	5	P1	-	-	-	-	-	-	-	-	-
1_173921218_A/G	1:173921218-173921218	G	downstream_gene_variant	MODIFIER	Or6n1	ENSMUSG00000049528	Transcript	ENSMUST00000216346.3	protein_coding	-	-	-	-	-	-	-	-	-	-	2309	1	-	MGI	-	-	-	2	P1	-	-	-	-	-	-	-	-	-
1_173927501_A/G	1:173927501-173927501	G	missense_variant	MODERATE	Or6k14	ENSMUSG00000059371	Transcript	ENSMUST00000080831.4	protein_coding	1/1	-	-	-	476	476	159	E/G	gAg/gGg	-	-	1	-	MGI	-	-	-	-	P1	deleterious(0.01)	-	-	-	-	-	-	-	-
1_173927501_A/G	1:173927501-173927501	G	downstream_gene_variant	MODIFIER	Or6h1-ps1	ENSMUSG00000106975	Transcript	ENSMUST00000201135.2	unprocessed_pseudogene	-	-	-	-	-	-	-	-	-	-	4503	1	-	MGI	-	-	-	-	-	-	-	-	-	-	-	-	-	-
1_173927501_A/G	1:173927501-173927501	G	missense_variant	MODERATE	Or6k14	ENSMUSG00000059371	Transcript	ENSMUST00000213832.2	protein_coding	2/2	-	-	-	577	476	159	E/G	gAg/gGg	-	-	1	-	MGI	-	-	-	5	P1	deleterious(0.01)	-	-	-	-	-	-	-	-
1_173928457_T/C	1:173928457-173928457	C	downstream_gene_variant	MODIFIER	Or6k14	ENSMUSG00000059371	Transcript	ENSMUST00000080831.4	protein_coding	-	-	-	-	-	-	-	-	-	-	484	1	-	MGI	-	-	-	-	P1	-	-	-	-	-	-	-	-	-
1_173928457_T/C	1:173928457-173928457	C	3_prime_UTR_variant	MODIFIER	Or6k14	ENSMUSG00000059371	Transcript	ENSMUST00000213832.2	protein_coding	2/2	-	-	-	1533	-	-	-	-	-	-	1	-	MGI	-	-	-	5	P1	-	-	-	-	-	-	-	-	-
1_173928876_T/C	1:173928876-173928876	C	downstream_gene_variant	MODIFIER	Or6k14	ENSMUSG00000059371	Transcript	ENSMUST00000080831.4	protein_coding	-	-	-	-	-	-	-	-	-	-	903	1	-	MGI	-	-	-	-	P1	-	-	-	-	-	-	-	-	-
1_173928876_T/C	1:173928876-173928876	C	3_prime_UTR_variant	MODIFIER	Or6k14	ENSMUSG00000059371	Transcript	ENSMUST00000213832.2	protein_coding	2/2	-	-	-	1952	-	-	-	-	-	-	1	-	MGI	-	-	-	5	P1	-	-	-	-	-	-	-	-	-
1_173928897_A/G	1:173928897-173928897	G	downstream_gene_variant	MODIFIER	Or6k14	ENSMUSG00000059371	Transcript	ENSMUST00000080831.4	protein_coding	-	-	-	-	-	-	-	-	-	-	924	1	-	MGI	-	-	-	-	P1	-	-	-	-	-	-	-	-	-
1_173928897_A/G	1:173928897-173928897	G	3_prime_UTR_variant	MODIFIER	Or6k14	ENSMUSG00000059371	Transcript	ENSMUST00000213832.2	protein_coding	2/2	-	-	-	1973	-	-	-	-	-	-	1	-	MGI	-	-	-	5	P1	-	-	-	-	-	-	-	-	-
1_173929251_T/C	1:173929251-173929251	C	downstream_gene_variant	MODIFIER	Or6k14	ENSMUSG00000059371	Transcript	ENSMUST00000080831.4	protein_coding	-	-	-	-	-	-	-	-	-	-	1278	1	-	MGI	-	-	-	-	P1	-	-	-	-	-	-	-	-	-
1_173929251_T/C	1:173929251-173929251	C	3_prime_UTR_variant	MODIFIER	Or6k14	ENSMUSG00000059371	Transcript	ENSMUST00000213832.2	protein_coding	2/2	-	-	-	2327	-	-	-	-	-	-	1	-	MGI	-	-	-	5	P1	-	-	-	-	-	-	-	-	-
1_173931066_A/G	1:173931066-173931066	G	downstream_gene_variant	MODIFIER	Or6k14	ENSMUSG00000059371	Transcript	ENSMUST00000080831.4	protein_coding	-	-	-	-	-	-	-	-	-	-	3093	1	-	MGI	-	-	-	-	P1	-	-	-	-	-	-	-	-	-
1_173931066_A/G	1:173931066-173931066	G	downstream_gene_variant	MODIFIER	Or6k14	ENSMUSG00000059371	Transcript	ENSMUST00000213832.2	protein_coding	-	-	-	-	-	-	-	-	-	-	276	1	-	MGI	-	-	-	5	P1	-	-	-	-	-	-	-	-	-
1_173931301_T/C	1:173931301-173931301	C	downstream_gene_variant	MODIFIER	Or6k14	ENSMUSG00000059371	Transcript	ENSMUST00000080831.4	protein_coding	-	-	-	-	-	-	-	-	-	-	3328	1	-	MGI	-	-	-	-	P1	-	-	-	-	-	-	-	-	-
1_173931301_T/C	1:173931301-173931301	C	downstream_gene_variant	MODIFIER	Or6k14	ENSMUSG00000059371	Transcript	ENSMUST00000213832.2	protein_coding	-	-	-	-	-	-	-	-	-	-	511	1	-	MGI	-	-	-	5	P1	-	-	-	-	-	-	-	-	-
1_173931301_T/C	1:173931301-173931301	C	regulatory_region_variant	MODIFIER	-	-	RegulatoryFeature	ENSMUSR00000304634	CTCF_binding_site	-	-	-	-	-	-	-	-	-	-	-	-	-	-	-	-	-	-	-	-	-	-	-	-	-	-	-	-
1_173931951_T/C	1:173931951-173931951	C	downstream_gene_variant	MODIFIER	Or6k14	ENSMUSG00000059371	Transcript	ENSMUST00000080831.4	protein_coding	-	-	-	-	-	-	-	-	-	-	3978	1	-	MGI	-	-	-	-	P1	-	-	-	-	-	-	-	-	-
1_173931951_T/C	1:173931951-173931951	C	downstream_gene_variant	MODIFIER	Or6k14	ENSMUSG00000059371	Transcript	ENSMUST00000213832.2	protein_coding	-	-	-	-	-	-	-	-	-	-	1161	1	-	MGI	-	-	-	5	P1	-	-	-	-	-	-	-	-	-
1_173934758_T/C	1:173934758-173934758	C	upstream_gene_variant	MODIFIER	Olfr1566-ps1	ENSMUSG00000103863	Transcript	ENSMUST00000195257.3	unprocessed_pseudogene	-	-	-	-	-	-	-	-	-	-	3708	1	-	MGI	-	-	-	-	-	-	-	-	-	-	-	-	-	-
1_173934758_T/C	1:173934758-173934758	C	downstream_gene_variant	MODIFIER	Or6k14	ENSMUSG00000059371	Transcript	ENSMUST00000213832.2	protein_coding	-	-	-	-	-	-	-	-	-	-	3968	1	-	MGI	-	-	-	5	P1	-	-	-	-	-	-	-	-	-
1_173936634_T/C	1:173936634-173936634	C	upstream_gene_variant	MODIFIER	Olfr1566-ps1	ENSMUSG00000103863	Transcript	ENSMUST00000195257.3	unprocessed_pseudogene	-	-	-	-	-	-	-	-	-	-	1832	1	-	MGI	-	-	-	-	-	-	-	-	-	-	-	-	-	-
1_173936634_T/C	1:173936634-173936634	C	downstream_gene_variant	MODIFIER	Or6k6	ENSMUSG00000046486	Transcript	ENSMUST00000214446.2	protein_coding	-	-	-	-	-	-	-	-	-	-	4143	-1	-	MGI	-	-	-	5	P1	-	-	-	-	-	-	-	-	-
1_173938192_A/G	1:173938192-173938192	G	upstream_gene_variant	MODIFIER	Olfr1566-ps1	ENSMUSG00000103863	Transcript	ENSMUST00000195257.3	unprocessed_pseudogene	-	-	-	-	-	-	-	-	-	-	274	1	-	MGI	-	-	-	-	-	-	-	-	-	-	-	-	-	-
1_173938192_A/G	1:173938192-173938192	G	downstream_gene_variant	MODIFIER	Or6k6	ENSMUSG00000046486	Transcript	ENSMUST00000214446.2	protein_coding	-	-	-	-	-	-	-	-	-	-	2585	-1	-	MGI	-	-	-	5	P1	-	-	-	-	-	-	-	-	-
1_173938499_A/G	1:173938499-173938499	G	non_coding_transcript_exon_variant	MODIFIER	Olfr1566-ps1	ENSMUSG00000103863	Transcript	ENSMUST00000195257.3	unprocessed_pseudogene	1/1	-	-	-	34	-	-	-	-	-	-	1	-	MGI	-	-	-	-	-	-	-	-	-	-	-	-	-	-
1_173938499_A/G	1:173938499-173938499	G	downstream_gene_variant	MODIFIER	Or6k6	ENSMUSG00000046486	Transcript	ENSMUST00000214446.2	protein_coding	-	-	-	-	-	-	-	-	-	-	2278	-1	-	MGI	-	-	-	5	P1	-	-	-	-	-	-	-	-	-
1_173942073_T/C	1:173942073-173942073	C	downstream_gene_variant	MODIFIER	Or6k6	ENSMUSG00000046486	Transcript	ENSMUST00000063030.4	protein_coding	-	-	-	-	-	-	-	-	-	-	2584	-1	-	MGI	-	-	-	-	P1	-	-	-	-	-	-	-	-	-
1_173942073_T/C	1:173942073-173942073	C	downstream_gene_variant	MODIFIER	Olfr1566-ps1	ENSMUSG00000103863	Transcript	ENSMUST00000195257.3	unprocessed_pseudogene	-	-	-	-	-	-	-	-	-	-	3154	1	-	MGI	-	-	-	-	-	-	-	-	-	-	-	-	-	-
1_173942073_T/C	1:173942073-173942073	C	3_prime_UTR_variant	MODIFIER	Or6k6	ENSMUSG00000046486	Transcript	ENSMUST00000214446.2	protein_coding	2/2	-	-	-	3908	-	-	-	-	-	-	-1	-	MGI	-	-	-	5	P1	-	-	-	-	-	-	-	-	-
1_173942123_A/G	1:173942123-173942123	G	downstream_gene_variant	MODIFIER	Or6k6	ENSMUSG00000046486	Transcript	ENSMUST00000063030.4	protein_coding	-	-	-	-	-	-	-	-	-	-	2534	-1	-	MGI	-	-	-	-	P1	-	-	-	-	-	-	-	-	-
1_173942123_A/G	1:173942123-173942123	G	downstream_gene_variant	MODIFIER	Olfr1566-ps1	ENSMUSG00000103863	Transcript	ENSMUST00000195257.3	unprocessed_pseudogene	-	-	-	-	-	-	-	-	-	-	3204	1	-	MGI	-	-	-	-	-	-	-	-	-	-	-	-	-	-
1_173942123_A/G	1:173942123-173942123	G	3_prime_UTR_variant	MODIFIER	Or6k6	ENSMUSG00000046486	Transcript	ENSMUST00000214446.2	protein_coding	2/2	-	-	-	3858	-	-	-	-	-	-	-1	-	MGI	-	-	-	5	P1	-	-	-	-	-	-	-	-	-
1_173947171_T/C	1:173947171-173947171	C	upstream_gene_variant	MODIFIER	Or6k6	ENSMUSG00000046486	Transcript	ENSMUST00000063030.4	protein_coding	-	-	-	-	-	-	-	-	-	-	1591	-1	-	MGI	-	-	-	-	P1	-	-	-	-	-	-	-	-	-
1_173947171_T/C	1:173947171-173947171	C	intron_variant	MODIFIER	Or6k6	ENSMUSG00000046486	Transcript	ENSMUST00000214446.2	protein_coding	-	1/1	-	-	-	-	-	-	-	-	-	-1	-	MGI	-	-	-	5	P1	-	-	-	-	-	-	-	-	-
1_173950502_A/G	1:173950502-173950502	G	upstream_gene_variant	MODIFIER	Or6k6	ENSMUSG00000046486	Transcript	ENSMUST00000063030.4	protein_coding	-	-	-	-	-	-	-	-	-	-	4922	-1	-	MGI	-	-	-	-	P1	-	-	-	-	-	-	-	-	-
1_173950502_A/G	1:173950502-173950502	G	upstream_gene_variant	MODIFIER	Or6k6	ENSMUSG00000046486	Transcript	ENSMUST00000214446.2	protein_coding	-	-	-	-	-	-	-	-	-	-	1774	-1	-	MGI	-	-	-	5	P1	-	-	-	-	-	-	-	-	-
1_173971337_T/C	1:173971337-173971337	C	downstream_gene_variant	MODIFIER	Or6k3	ENSMUSG00000102371	Transcript	ENSMUST00000192471.5	transcribed_unprocessed_pseudogene	-	-	-	-	-	-	-	-	-	-	621	1	-	MGI	-	-	-	-	-	-	-	-	-	-	-	-	-	-
1_173971337_T/C	1:173971337-173971337	C	downstream_gene_variant	MODIFIER	-	ENSMUSG00000121436	Transcript	ENSMUST00000218625.2	lncRNA	-	-	-	-	-	-	-	-	-	-	517	1	-	-	-	-	-	5	-	-	-	-	-	-	-	-	-	-
1_173971391_T/C	1:173971391-173971391	C	downstream_gene_variant	MODIFIER	Or6k3	ENSMUSG00000102371	Transcript	ENSMUST00000192471.5	transcribed_unprocessed_pseudogene	-	-	-	-	-	-	-	-	-	-	675	1	-	MGI	-	-	-	-	-	-	-	-	-	-	-	-	-	-
1_173971391_T/C	1:173971391-173971391	C	downstream_gene_variant	MODIFIER	-	ENSMUSG00000121436	Transcript	ENSMUST00000218625.2	lncRNA	-	-	-	-	-	-	-	-	-	-	571	1	-	-	-	-	-	5	-	-	-	-	-	-	-	-	-	-
1_173972196_T/C	1:173972196-173972196	C	downstream_gene_variant	MODIFIER	Or6k3	ENSMUSG00000102371	Transcript	ENSMUST00000192471.5	transcribed_unprocessed_pseudogene	-	-	-	-	-	-	-	-	-	-	1480	1	-	MGI	-	-	-	-	-	-	-	-	-	-	-	-	-	-
1_173972196_T/C	1:173972196-173972196	C	downstream_gene_variant	MODIFIER	-	ENSMUSG00000121436	Transcript	ENSMUST00000218625.2	lncRNA	-	-	-	-	-	-	-	-	-	-	1376	1	-	-	-	-	-	5	-	-	-	-	-	-	-	-	-	-
1_173976843_A/G	1:173976843-173976843	G	upstream_gene_variant	MODIFIER	Or6k8-ps1	ENSMUSG00000091950	Transcript	ENSMUST00000179386.2	protein_coding_LoF	-	-	-	-	-	-	-	-	-	-	2204	1	-	MGI	-	-	-	-	P1	-	-	-	-	-	-	-	-	-
1_173977345_A/G	1:173977345-173977345	G	upstream_gene_variant	MODIFIER	Or6k8-ps1	ENSMUSG00000091950	Transcript	ENSMUST00000179386.2	protein_coding_LoF	-	-	-	-	-	-	-	-	-	-	1702	1	-	MGI	-	-	-	-	P1	-	-	-	-	-	-	-	-	-
1_173978162_A/G	1:173978162-173978162	G	upstream_gene_variant	MODIFIER	Or6k8-ps1	ENSMUSG00000091950	Transcript	ENSMUST00000179386.2	protein_coding_LoF	-	-	-	-	-	-	-	-	-	-	885	1	-	MGI	-	-	-	-	P1	-	-	-	-	-	-	-	-	-
1_173982755_A/G	1:173982755-173982755	G	upstream_gene_variant	MODIFIER	Or6k2	ENSMUSG00000055033	Transcript	ENSMUST00000068403.4	protein_coding	-	-	-	-	-	-	-	-	-	-	3533	1	-	MGI	-	-	-	-	P1	-	-	-	-	-	-	-	-	-
1_173982755_A/G	1:173982755-173982755	G	downstream_gene_variant	MODIFIER	Or6k8-ps1	ENSMUSG00000091950	Transcript	ENSMUST00000179386.2	protein_coding_LoF	-	-	-	-	-	-	-	-	-	-	2659	1	-	MGI	-	-	-	-	P1	-	-	-	-	-	-	-	-	-
1_173982755_A/G	1:173982755-173982755	G	upstream_gene_variant	MODIFIER	Or6k2	ENSMUSG00000055033	Transcript	ENSMUST00000213748.2	protein_coding	-	-	-	-	-	-	-	-	-	-	444	1	-	MGI	-	-	-	5	P1	-	-	-	-	-	-	-	-	-
1_173985461_A/G	1:173985461-173985461	G	upstream_gene_variant	MODIFIER	Or6k2	ENSMUSG00000055033	Transcript	ENSMUST00000068403.4	protein_coding	-	-	-	-	-	-	-	-	-	-	827	1	-	MGI	-	-	-	-	P1	-	-	-	-	-	-	-	-	-
1_173985461_A/G	1:173985461-173985461	G	intron_variant	MODIFIER	Or6k2	ENSMUSG00000055033	Transcript	ENSMUST00000213748.2	protein_coding	-	1/1	-	-	-	-	-	-	-	-	-	1	-	MGI	-	-	-	5	P1	-	-	-	-	-	-	-	-	-
1_174027222_T/C	1:174027222-174027222	C	intron_variant	MODIFIER	Spta1	ENSMUSG00000026532	Transcript	ENSMUST00000027817.8	protein_coding	-	18/51	-	-	-	-	-	-	-	-	-	1	-	MGI	-	-	-	1	P1	-	-	-	-	-	-	-	-	-
1_174027231_T/C	1:174027231-174027231	C	intron_variant	MODIFIER	Spta1	ENSMUSG00000026532	Transcript	ENSMUST00000027817.8	protein_coding	-	18/51	-	-	-	-	-	-	-	-	-	1	-	MGI	-	-	-	1	P1	-	-	-	-	-	-	-	-	-
1_174027320_T/C	1:174027320-174027320	C	intron_variant	MODIFIER	Spta1	ENSMUSG00000026532	Transcript	ENSMUST00000027817.8	protein_coding	-	18/51	-	-	-	-	-	-	-	-	-	1	-	MGI	-	-	-	1	P1	-	-	-	-	-	-	-	-	-
1_175904397_T/C	1:175904397-175904397	C	intron_variant	MODIFIER	Pld5	ENSMUSG00000055214	Transcript	ENSMUST00000065967.14	protein_coding	-	3/9	-	-	-	-	-	-	-	-	-	-1	-	MGI	-	-	-	1	P1	-	-	-	-	-	-	-	-	-
1_175904397_T/C	1:175904397-175904397	C	intron_variant	MODIFIER	Pld5	ENSMUSG00000055214	Transcript	ENSMUST00000111167.2	protein_coding	-	3/9	-	-	-	-	-	-	-	-	-	-1	-	MGI	-	-	-	1	-	-	-	-	-	-	-	-	-	-
1_175904397_T/C	1:175904397-175904397	C	intron_variant,NMD_transcript_variant	MODIFIER	Pld5	ENSMUSG00000055214	Transcript	ENSMUST00000125404.8	nonsense_mediated_decay	-	2/8	-	-	-	-	-	-	-	-	-	-1	-	MGI	-	-	-	1	-	-	-	-	-	-	-	-	-	-
1_175904397_T/C	1:175904397-175904397	C	intron_variant,non_coding_transcript_variant	MODIFIER	Pld5	ENSMUSG00000055214	Transcript	ENSMUST00000144340.8	retained_intron	-	3/5	-	-	-	-	-	-	-	-	-	-1	-	MGI	-	-	-	5	-	-	-	-	-	-	-	-	-	-
1_175904397_T/C	1:175904397-175904397	C	intron_variant,non_coding_transcript_variant	MODIFIER	Pld5	ENSMUSG00000055214	Transcript	ENSMUST00000156184.2	retained_intron	-	3/4	-	-	-	-	-	-	-	-	-	-1	-	MGI	-	-	-	1	-	-	-	-	-	-	-	-	-	-
1_180999737_T/C	1:180999737-180999737	C	downstream_gene_variant	MODIFIER	Wdr26	ENSMUSG00000038733	Transcript	ENSMUST00000036329.12	nonsense_mediated_decay	-	-	-	-	-	-	-	-	-	-	4925	-1	cds_start_NF	MGI	-	-	-	5	-	-	-	-	-	-	-	-	-	-
1_180999737_T/C	1:180999737-180999737	C	downstream_gene_variant	MODIFIER	Cnih4	ENSMUSG00000062169	Transcript	ENSMUST00000111059.2	protein_coding	-	-	-	-	-	-	-	-	-	-	3178	1	-	MGI	-	-	-	1	-	-	-	-	-	-	-	-	-	-
1_180999737_T/C	1:180999737-180999737	C	downstream_gene_variant	MODIFIER	Cnih4	ENSMUSG00000062169	Transcript	ENSMUST00000134115.8	protein_coding	-	-	-	-	-	-	-	-	-	-	3178	1	-	MGI	-	-	-	1	P1	-	-	-	-	-	-	-	-	-
1_180999737_T/C	1:180999737-180999737	C	downstream_gene_variant	MODIFIER	Wdr26	ENSMUSG00000038733	Transcript	ENSMUST00000162819.9	protein_coding	-	-	-	-	-	-	-	-	-	-	1056	-1	-	MGI	-	-	-	1	P1	-	-	-	-	-	-	-	-	-
1_180999737_T/C	1:180999737-180999737	C	downstream_gene_variant	MODIFIER	Wdr26	ENSMUSG00000038733	Transcript	ENSMUST00000162963.8	protein_coding	-	-	-	-	-	-	-	-	-	-	1060	-1	cds_start_NF	MGI	-	-	-	5	-	-	-	-	-	-	-	-	-	-
1_180999737_T/C	1:180999737-180999737	C	downstream_gene_variant	MODIFIER	Wdr26	ENSMUSG00000038733	Transcript	ENSMUST00000237749.2	protein_coding	-	-	-	-	-	-	-	-	-	-	1056	-1	-	MGI	-	-	-	-	-	-	-	-	-	-	-	-	-	-
1_183286175_T/C	1:183286175-183286175	C	intergenic_variant	MODIFIER	-	-	-	-	-	-	-	-	-	-	-	-	-	-	-	-	-	-	-	-	-	-	-	-	-	-	-	-	-	-	-	-	-
1_189870398_A/G	1:189870398-189870398	G	intron_variant	MODIFIER	Prox1	ENSMUSG00000010175	Transcript	ENSMUST00000010319.14	protein_coding	-	4/4	-	-	-	-	-	-	-	-	-	-1	-	MGI	-	-	-	1	P1	-	-	-	-	-	-	-	-	-
1_189870398_A/G	1:189870398-189870398	G	intron_variant	MODIFIER	Prox1	ENSMUSG00000010175	Transcript	ENSMUST00000175916.8	protein_coding	-	4/4	-	-	-	-	-	-	-	-	-	-1	-	MGI	-	-	-	1	P1	-	-	-	-	-	-	-	-	-
1_189870398_A/G	1:189870398-189870398	G	intron_variant	MODIFIER	Prox1	ENSMUSG00000010175	Transcript	ENSMUST00000177288.4	protein_coding	-	4/4	-	-	-	-	-	-	-	-	-	-1	-	MGI	-	-	-	5	P1	-	-	-	-	-	-	-	-	-
1_189870398_A/G	1:189870398-189870398	G	regulatory_region_variant	MODIFIER	-	-	RegulatoryFeature	ENSMUSR00000773293	enhancer	-	-	-	-	-	-	-	-	-	-	-	-	-	-	-	-	-	-	-	-	-	-	-	-	-	-	-	-
1_191831629_A/G	1:191831629-191831629	G	intron_variant,non_coding_transcript_variant	MODIFIER	Gm10516	ENSMUSG00000097316	Transcript	ENSMUST00000180598.3	lncRNA	-	3/3	-	-	-	-	-	-	-	-	-	1	-	MGI	-	-	-	1	-	-	-	-	-	-	-	-	-	-
1_191831629_A/G	1:191831629-191831629	G	downstream_gene_variant	MODIFIER	Gm10516	ENSMUSG00000097316	Transcript	ENSMUST00000195083.2	lncRNA	-	-	-	-	-	-	-	-	-	-	1928	1	-	MGI	-	-	-	2	-	-	-	-	-	-	-	-	-	-
10_7444665_A/G	10:7444665-7444665	G	intergenic_variant	MODIFIER	-	-	-	-	-	-	-	-	-	-	-	-	-	-	-	-	-	-	-	-	-	-	-	-	-	-	-	-	-	-	-	-	-
10_7774102_A/G	10:7774102-7774102	G	intergenic_variant	MODIFIER	-	-	-	-	-	-	-	-	-	-	-	-	-	-	-	-	-	-	-	-	-	-	-	-	-	-	-	-	-	-	-	-	-
10_12463311_A/G	10:12463311-12463311	G	intron_variant	MODIFIER	Utrn	ENSMUSG00000019820	Transcript	ENSMUST00000076817.5	protein_coding	-	50/73	-	-	-	-	-	-	-	-	-	-1	-	MGI	-	-	-	1	P1	-	-	-	-	-	-	-	-	-
10_12463311_A/G	10:12463311-12463311	G	intron_variant	MODIFIER	Utrn	ENSMUSG00000019820	Transcript	ENSMUST00000217994.2	protein_coding	-	1/24	-	-	-	-	-	-	-	-	-	-1	-	MGI	-	-	-	1	-	-	-	-	-	-	-	-	-	-
10_12463311_A/G	10:12463311-12463311	G	intron_variant	MODIFIER	Utrn	ENSMUSG00000019820	Transcript	ENSMUST00000218635.2	protein_coding	-	51/74	-	-	-	-	-	-	-	-	-	-1	-	MGI	-	-	-	5	P1	-	-	-	-	-	-	-	-	-
10_12463311_A/G	10:12463311-12463311	G	regulatory_region_variant	MODIFIER	-	-	RegulatoryFeature	ENSMUSR00000773982	enhancer	-	-	-	-	-	-	-	-	-	-	-	-	-	-	-	-	-	-	-	-	-	-	-	-	-	-	-	-
10_24891249_A/G	10:24891249-24891249	G	intron_variant,non_coding_transcript_variant	MODIFIER	Gm47715	ENSMUSG00000111970	Transcript	ENSMUST00000218700.3	lncRNA	-	1/1	-	-	-	-	-	-	-	-	-	1	-	MGI	-	-	-	3	-	-	-	-	-	-	-	-	-	-
10_24891249_A/G	10:24891249-24891249	G	intron_variant,non_coding_transcript_variant	MODIFIER	Gm47715	ENSMUSG00000111970	Transcript	ENSMUST00000219012.2	lncRNA	-	1/3	-	-	-	-	-	-	-	-	-	1	-	MGI	-	-	-	5	-	-	-	-	-	-	-	-	-	-
10_28680273_A/G	10:28680273-28680273	G	intron_variant	MODIFIER	Themis	ENSMUSG00000049109	Transcript	ENSMUST00000056097.11	protein_coding	-	4/5	-	-	-	-	-	-	-	-	-	1	-	MGI	-	-	-	1	P2	-	-	-	-	-	-	-	-	-
10_28680273_A/G	10:28680273-28680273	G	intron_variant,NMD_transcript_variant	MODIFIER	Themis	ENSMUSG00000049109	Transcript	ENSMUST00000159927.8	nonsense_mediated_decay	-	5/5	-	-	-	-	-	-	-	-	-	1	-	MGI	-	-	-	1	-	-	-	-	-	-	-	-	-	-
10_28680273_A/G	10:28680273-28680273	G	downstream_gene_variant	MODIFIER	Gm47834	ENSMUSG00000112111	Transcript	ENSMUST00000218178.2	processed_pseudogene	-	-	-	-	-	-	-	-	-	-	2017	-1	-	MGI	-	-	-	-	-	-	-	-	-	-	-	-	-	-
10_28680314_T/C	10:28680314-28680314	C	intron_variant	MODIFIER	Themis	ENSMUSG00000049109	Transcript	ENSMUST00000056097.11	protein_coding	-	4/5	-	-	-	-	-	-	-	-	-	1	-	MGI	-	-	-	1	P2	-	-	-	-	-	-	-	-	-
10_28680314_T/C	10:28680314-28680314	C	intron_variant,NMD_transcript_variant	MODIFIER	Themis	ENSMUSG00000049109	Transcript	ENSMUST00000159927.8	nonsense_mediated_decay	-	5/5	-	-	-	-	-	-	-	-	-	1	-	MGI	-	-	-	1	-	-	-	-	-	-	-	-	-	-
10_28680314_T/C	10:28680314-28680314	C	downstream_gene_variant	MODIFIER	Gm47834	ENSMUSG00000112111	Transcript	ENSMUST00000218178.2	processed_pseudogene	-	-	-	-	-	-	-	-	-	-	1976	-1	-	MGI	-	-	-	-	-	-	-	-	-	-	-	-	-	-
10_33920153_A/G	10:33920153-33920153	G	missense_variant	MODERATE	Calhm4	ENSMUSG00000039508	Transcript	ENSMUST00000048052.7	protein_coding	1/2	-	-	-	154	113	38	I/T	aTa/aCa	-	-	-1	-	MGI	-	-	-	1	P1	-	-	-	-	-	-	-	-	-
10_33920153_A/G	10:33920153-33920153	G	intron_variant	MODIFIER	Trappc3l	ENSMUSG00000071340	Transcript	ENSMUST00000095758.3	protein_coding	-	1/6	-	-	-	-	-	-	-	-	-	1	-	MGI	-	-	-	1	P1	-	-	-	-	-	-	-	-	-
10_33920153_A/G	10:33920153-33920153	G	missense_variant	MODERATE	Calhm4	ENSMUSG00000039508	Transcript	ENSMUST00000218239.2	protein_coding	1/1	-	-	-	141	113	38	I/T	aTa/aCa	-	-	-1	-	MGI	-	-	-	-	-	-	-	-	-	-	-	-	-	-
10_42526028_T/C	10:42526028-42526028	C	intron_variant	MODIFIER	Ostm1	ENSMUSG00000038280	Transcript	ENSMUST00000105497.8	protein_coding	-	2/5	-	-	-	-	-	-	-	-	-	1	-	MGI	-	-	-	2	-	-	-	-	-	-	-	-	-	-
10_42526028_T/C	10:42526028-42526028	C	intron_variant	MODIFIER	Ostm1	ENSMUSG00000038280	Transcript	ENSMUST00000144806.8	protein_coding	-	2/6	-	-	-	-	-	-	-	-	-	1	cds_end_NF	MGI	-	-	-	5	-	-	-	-	-	-	-	-	-	-
10_57523060_A/G	10:57523060-57523060	G	upstream_gene_variant	MODIFIER	Pkib	ENSMUSG00000019876	Transcript	ENSMUST00000066028.13	protein_coding	-	-	-	-	-	-	-	-	-	-	4017	1	-	MGI	-	-	-	1	P1	-	-	-	-	-	-	-	-	-
10_57523060_A/G	10:57523060-57523060	G	intron_variant	MODIFIER	Pkib	ENSMUSG00000019876	Transcript	ENSMUST00000075992.12	protein_coding	-	1/4	-	-	-	-	-	-	-	-	-	1	-	MGI	-	-	-	1	P1	-	-	-	-	-	-	-	-	-
10_57523060_A/G	10:57523060-57523060	G	intron_variant	MODIFIER	Pkib	ENSMUSG00000019876	Transcript	ENSMUST00000095668.10	protein_coding	-	1/5	-	-	-	-	-	-	-	-	-	1	-	MGI	-	-	-	1	-	-	-	-	-	-	-	-	-	-
10_57523060_A/G	10:57523060-57523060	G	upstream_gene_variant	MODIFIER	Pkib	ENSMUSG00000019876	Transcript	ENSMUST00000175852.2	protein_coding	-	-	-	-	-	-	-	-	-	-	4030	1	-	MGI	-	-	-	1	P1	-	-	-	-	-	-	-	-	-
10_57523060_A/G	10:57523060-57523060	G	intron_variant,non_coding_transcript_variant	MODIFIER	Pkib	ENSMUSG00000019876	Transcript	ENSMUST00000176225.2	retained_intron	-	1/1	-	-	-	-	-	-	-	-	-	1	-	MGI	-	-	-	1	-	-	-	-	-	-	-	-	-	-
10_57523060_A/G	10:57523060-57523060	G	intron_variant,non_coding_transcript_variant	MODIFIER	Pkib	ENSMUSG00000019876	Transcript	ENSMUST00000176741.8	protein_coding_CDS_not_defined	-	1/4	-	-	-	-	-	-	-	-	-	1	-	MGI	-	-	-	2	-	-	-	-	-	-	-	-	-	-
10_57523060_A/G	10:57523060-57523060	G	intron_variant,non_coding_transcript_variant	MODIFIER	Pkib	ENSMUSG00000019876	Transcript	ENSMUST00000177299.8	retained_intron	-	1/3	-	-	-	-	-	-	-	-	-	1	-	MGI	-	-	-	1	-	-	-	-	-	-	-	-	-	-
10_57523060_A/G	10:57523060-57523060	G	intron_variant	MODIFIER	Pkib	ENSMUSG00000019876	Transcript	ENSMUST00000177325.8	protein_coding	-	1/4	-	-	-	-	-	-	-	-	-	1	-	MGI	-	-	-	1	P1	-	-	-	-	-	-	-	-	-
10_57523060_A/G	10:57523060-57523060	G	intron_variant	MODIFIER	Pkib	ENSMUSG00000019876	Transcript	ENSMUST00000177438.8	protein_coding	-	1/4	-	-	-	-	-	-	-	-	-	1	cds_end_NF	MGI	-	-	-	3	-	-	-	-	-	-	-	-	-	-
10_57523060_A/G	10:57523060-57523060	G	intron_variant	MODIFIER	Pkib	ENSMUSG00000019876	Transcript	ENSMUST00000177473.8	protein_coding	-	2/5	-	-	-	-	-	-	-	-	-	1	-	MGI	-	-	-	3	P1	-	-	-	-	-	-	-	-	-
10_58774331_A/G	10:58774331-58774331	G	intron_variant,non_coding_transcript_variant	MODIFIER	Sh3rf3	ENSMUSG00000037990	Transcript	ENSMUST00000133151.2	retained_intron	-	1/2	-	-	-	-	-	-	-	-	-	1	-	MGI	-	-	-	3	-	-	-	-	-	-	-	-	-	-
10_58774331_A/G	10:58774331-58774331	G	intron_variant	MODIFIER	Sh3rf3	ENSMUSG00000037990	Transcript	ENSMUST00000135526.9	protein_coding	-	1/3	-	-	-	-	-	-	-	-	-	1	-	MGI	-	-	-	1	-	-	-	-	-	-	-	-	-	-
10_58774331_A/G	10:58774331-58774331	G	intron_variant	MODIFIER	Sh3rf3	ENSMUSG00000037990	Transcript	ENSMUST00000153031.2	protein_coding	-	1/9	-	-	-	-	-	-	-	-	-	1	-	MGI	-	-	-	1	P1	-	-	-	-	-	-	-	-	-
10_68098632_T/C	10:68098632-68098632	C	intron_variant,NMD_transcript_variant	MODIFIER	Arid5b	ENSMUSG00000019947	Transcript	ENSMUST00000020106.9	nonsense_mediated_decay	-	2/10	-	-	-	-	-	-	-	-	-	-1	-	MGI	-	-	-	1	-	-	-	-	-	-	-	-	-	-
10_68098632_T/C	10:68098632-68098632	C	intron_variant,non_coding_transcript_variant	MODIFIER	Arid5b	ENSMUSG00000019947	Transcript	ENSMUST00000218425.2	retained_intron	-	2/3	-	-	-	-	-	-	-	-	-	-1	-	MGI	-	-	-	1	-	-	-	-	-	-	-	-	-	-
10_68098632_T/C	10:68098632-68098632	C	intron_variant	MODIFIER	Arid5b	ENSMUSG00000019947	Transcript	ENSMUST00000219238.2	protein_coding	-	2/9	-	-	-	-	-	-	-	-	-	-1	-	MGI	-	-	-	1	P4	-	-	-	-	-	-	-	-	-
10_68098632_T/C	10:68098632-68098632	C	regulatory_region_variant	MODIFIER	-	-	RegulatoryFeature	ENSMUSR00000311009	enhancer	-	-	-	-	-	-	-	-	-	-	-	-	-	-	-	-	-	-	-	-	-	-	-	-	-	-	-	-
10_68135001_A/G	10:68135001-68135001	G	intergenic_variant	MODIFIER	-	-	-	-	-	-	-	-	-	-	-	-	-	-	-	-	-	-	-	-	-	-	-	-	-	-	-	-	-	-	-	-	-
10_69338464_T/C	10:69338464-69338464	C	intron_variant,non_coding_transcript_variant	MODIFIER	Ank3	ENSMUSG00000069601	Transcript	ENSMUST00000218194.2	protein_coding_CDS_not_defined	-	2/2	-	-	-	-	-	-	-	-	-	1	-	MGI	-	-	-	1	-	-	-	-	-	-	-	-	-	-
10_69338464_T/C	10:69338464-69338464	C	intron_variant	MODIFIER	Ank3	ENSMUSG00000069601	Transcript	ENSMUST00000218680.2	protein_coding	-	2/42	-	-	-	-	-	-	-	-	-	1	-	MGI	-	-	-	5	A2	-	-	-	-	-	-	-	-	-
10_69338464_T/C	10:69338464-69338464	C	regulatory_region_variant	MODIFIER	-	-	RegulatoryFeature	ENSMUSR00000776309	enhancer	-	-	-	-	-	-	-	-	-	-	-	-	-	-	-	-	-	-	-	-	-	-	-	-	-	-	-	-
10_80287636_T/C	10:80287636-80287636	C	intergenic_variant	MODIFIER	-	-	-	-	-	-	-	-	-	-	-	-	-	-	-	-	-	-	-	-	-	-	-	-	-	-	-	-	-	-	-	-	-
10_80346498_T/C	10:80346498-80346498	C	intron_variant	MODIFIER	Onecut3	ENSMUSG00000045518	Transcript	ENSMUST00000051773.9	protein_coding	-	1/1	-	-	-	-	-	-	-	-	-	1	-	MGI	-	-	-	1	P1	-	-	-	-	-	-	-	-	-
10_80346498_T/C	10:80346498-80346498	C	downstream_gene_variant	MODIFIER	2610034O05Rik	ENSMUSG00000104429	Transcript	ENSMUST00000194078.2	TEC	-	-	-	-	-	-	-	-	-	-	1041	1	-	MGI	-	-	-	-	-	-	-	-	-	-	-	-	-	-
10_81347506_A/G	10:81347506-81347506	G	intron_variant	MODIFIER	Gna15	ENSMUSG00000034792	Transcript	ENSMUST00000043709.8	protein_coding	-	4/6	-	-	-	-	-	-	-	-	-	-1	-	MGI	-	-	-	1	P1	-	-	-	-	-	-	-	-	-
10_81347506_A/G	10:81347506-81347506	G	upstream_gene_variant	MODIFIER	Gna15	ENSMUSG00000034792	Transcript	ENSMUST00000147908.2	retained_intron	-	-	-	-	-	-	-	-	-	-	3499	-1	-	MGI	-	-	-	1	-	-	-	-	-	-	-	-	-	-
10_81347506_A/G	10:81347506-81347506	G	intron_variant,non_coding_transcript_variant	MODIFIER	Gna15	ENSMUSG00000034792	Transcript	ENSMUST00000150586.2	retained_intron	-	2/4	-	-	-	-	-	-	-	-	-	-1	-	MGI	-	-	-	3	-	-	-	-	-	-	-	-	-	-
10_81347506_A/G	10:81347506-81347506	G	regulatory_region_variant	MODIFIER	-	-	RegulatoryFeature	ENSMUSR00000505297	enhancer	-	-	-	-	-	-	-	-	-	-	-	-	-	-	-	-	-	-	-	-	-	-	-	-	-	-	-	-
10_81399693_T/C	10:81399693-81399693	C	intron_variant	MODIFIER	Tle5	ENSMUSG00000054452	Transcript	ENSMUST00000002518.9	protein_coding	-	2/6	-	-	-	-	-	-	-	-	-	1	-	MGI	-	-	-	1	P1	-	-	-	-	-	-	-	-	-
10_81399693_T/C	10:81399693-81399693	C	upstream_gene_variant	MODIFIER	Tle5	ENSMUSG00000054452	Transcript	ENSMUST00000217807.2	retained_intron	-	-	-	-	-	-	-	-	-	-	746	1	-	MGI	-	-	-	2	-	-	-	-	-	-	-	-	-	-
10_81399693_T/C	10:81399693-81399693	C	upstream_gene_variant	MODIFIER	Tle5	ENSMUSG00000054452	Transcript	ENSMUST00000218432.2	retained_intron	-	-	-	-	-	-	-	-	-	-	1403	1	-	MGI	-	-	-	3	-	-	-	-	-	-	-	-	-	-
10_81399693_T/C	10:81399693-81399693	C	upstream_gene_variant	MODIFIER	Tle5	ENSMUSG00000054452	Transcript	ENSMUST00000218574.2	retained_intron	-	-	-	-	-	-	-	-	-	-	680	1	-	MGI	-	-	-	2	-	-	-	-	-	-	-	-	-	-
10_81399693_T/C	10:81399693-81399693	C	intron_variant,non_coding_transcript_variant	MODIFIER	Tle5	ENSMUSG00000054452	Transcript	ENSMUST00000218611.2	retained_intron	-	1/1	-	-	-	-	-	-	-	-	-	1	-	MGI	-	-	-	3	-	-	-	-	-	-	-	-	-	-
10_81399693_T/C	10:81399693-81399693	C	non_coding_transcript_exon_variant	MODIFIER	Tle5	ENSMUSG00000054452	Transcript	ENSMUST00000218690.2	retained_intron	1/4	-	-	-	238	-	-	-	-	-	-	1	-	MGI	-	-	-	2	-	-	-	-	-	-	-	-	-	-
10_81399693_T/C	10:81399693-81399693	C	intron_variant,non_coding_transcript_variant	MODIFIER	Tle5	ENSMUSG00000054452	Transcript	ENSMUST00000219870.2	retained_intron	-	1/5	-	-	-	-	-	-	-	-	-	1	-	MGI	-	-	-	2	-	-	-	-	-	-	-	-	-	-
10_81399693_T/C	10:81399693-81399693	C	upstream_gene_variant	MODIFIER	Tle5	ENSMUSG00000054452	Transcript	ENSMUST00000220282.2	retained_intron	-	-	-	-	-	-	-	-	-	-	700	1	-	MGI	-	-	-	3	-	-	-	-	-	-	-	-	-	-
10_81399693_T/C	10:81399693-81399693	C	intron_variant,NMD_transcript_variant	MODIFIER	Tle5	ENSMUSG00000054452	Transcript	ENSMUST00000220348.2	nonsense_mediated_decay	-	1/4	-	-	-	-	-	-	-	-	-	1	cds_start_NF	MGI	-	-	-	3	-	-	-	-	-	-	-	-	-	-
10_81399693_T/C	10:81399693-81399693	C	downstream_gene_variant	MODIFIER	Tle5	ENSMUSG00000054452	Transcript	ENSMUST00000220368.2	retained_intron	-	-	-	-	-	-	-	-	-	-	2299	1	-	MGI	-	-	-	2	-	-	-	-	-	-	-	-	-	-
10_81399693_T/C	10:81399693-81399693	C	regulatory_region_variant	MODIFIER	-	-	RegulatoryFeature	ENSMUSR00000505312	promoter	-	-	-	-	-	-	-	-	-	-	-	-	-	-	-	-	-	-	-	-	-	-	-	-	-	-	-	-
10_82955280_T/C	10:82955280-82955280	C	intron_variant	MODIFIER	Chst11	ENSMUSG00000034612	Transcript	ENSMUST00000040110.8	protein_coding	-	2/2	-	-	-	-	-	-	-	-	-	1	-	MGI	-	-	-	1	P1	-	-	-	-	-	-	-	-	-
10_82955280_T/C	10:82955280-82955280	C	regulatory_region_variant	MODIFIER	-	-	RegulatoryFeature	ENSMUSR00000777059	enhancer	-	-	-	-	-	-	-	-	-	-	-	-	-	-	-	-	-	-	-	-	-	-	-	-	-	-	-	-
10_82955350_A/G	10:82955350-82955350	G	intron_variant	MODIFIER	Chst11	ENSMUSG00000034612	Transcript	ENSMUST00000040110.8	protein_coding	-	2/2	-	-	-	-	-	-	-	-	-	1	-	MGI	-	-	-	1	P1	-	-	-	-	-	-	-	-	-
10_82955350_A/G	10:82955350-82955350	G	regulatory_region_variant	MODIFIER	-	-	RegulatoryFeature	ENSMUSR00000777059	enhancer	-	-	-	-	-	-	-	-	-	-	-	-	-	-	-	-	-	-	-	-	-	-	-	-	-	-	-	-
10_91097728_A/G	10:91097728-91097728	G	upstream_gene_variant	MODIFIER	Gm18705	ENSMUSG00000110847	Transcript	ENSMUST00000215985.2	processed_pseudogene	-	-	-	-	-	-	-	-	-	-	2522	-1	-	MGI	-	-	-	-	-	-	-	-	-	-	-	-	-	-
10_96023962_T/C	10:96023962-96023962	C	regulatory_region_variant	MODIFIER	-	-	RegulatoryFeature	ENSMUSR00000032859	enhancer	-	-	-	-	-	-	-	-	-	-	-	-	-	-	-	-	-	-	-	-	-	-	-	-	-	-	-	-
10_96023962_T/C	10:96023962-96023962	C	intergenic_variant	MODIFIER	-	-	-	-	-	-	-	-	-	-	-	-	-	-	-	-	-	-	-	-	-	-	-	-	-	-	-	-	-	-	-	-	-
10_100097408_T/C	10:100097408-100097408	C	intergenic_variant	MODIFIER	-	-	-	-	-	-	-	-	-	-	-	-	-	-	-	-	-	-	-	-	-	-	-	-	-	-	-	-	-	-	-	-	-
10_100474394_T/C	10:100474394-100474394	C	intergenic_variant	MODIFIER	-	-	-	-	-	-	-	-	-	-	-	-	-	-	-	-	-	-	-	-	-	-	-	-	-	-	-	-	-	-	-	-	-
10_103569418_A/G	10:103569418-103569418	G	intergenic_variant	MODIFIER	-	-	-	-	-	-	-	-	-	-	-	-	-	-	-	-	-	-	-	-	-	-	-	-	-	-	-	-	-	-	-	-	-
10_105238521_A/G	10:105238521-105238521	G	intron_variant	MODIFIER	Tmtc2	ENSMUSG00000036019	Transcript	ENSMUST00000061506.9	protein_coding	-	2/11	-	-	-	-	-	-	-	-	-	-1	-	MGI	-	-	-	1	P1	-	-	-	-	-	-	-	-	-
10_105238521_A/G	10:105238521-105238521	G	intron_variant,non_coding_transcript_variant	MODIFIER	Tmtc2	ENSMUSG00000036019	Transcript	ENSMUST00000143691.2	retained_intron	-	2/8	-	-	-	-	-	-	-	-	-	-1	-	MGI	-	-	-	1	-	-	-	-	-	-	-	-	-	-
10_110939243_T/C	10:110939243-110939243	C	upstream_gene_variant	MODIFIER	Gm48851	ENSMUSG00000112165	Transcript	ENSMUST00000218334.2	processed_pseudogene	-	-	-	-	-	-	-	-	-	-	511	-1	-	MGI	-	-	-	-	-	-	-	-	-	-	-	-	-	-
10_110939243_T/C	10:110939243-110939243	C	regulatory_region_variant	MODIFIER	-	-	RegulatoryFeature	ENSMUSR00000508576	promoter	-	-	-	-	-	-	-	-	-	-	-	-	-	-	-	-	-	-	-	-	-	-	-	-	-	-	-	-
10_116632229_A/G	10:116632229-116632229	G	intron_variant	MODIFIER	Myrfl	ENSMUSG00000034057	Transcript	ENSMUST00000048229.9	protein_coding	-	16/24	-	-	-	-	-	-	-	-	-	-1	-	MGI	-	-	-	1	P1	-	-	-	-	-	-	-	-	-
10_116632229_A/G	10:116632229-116632229	G	regulatory_region_variant	MODIFIER	-	-	RegulatoryFeature	ENSMUSR00000509108	enhancer	-	-	-	-	-	-	-	-	-	-	-	-	-	-	-	-	-	-	-	-	-	-	-	-	-	-	-	-
10_120422199_A/G	10:120422199-120422199	G	intergenic_variant	MODIFIER	-	-	-	-	-	-	-	-	-	-	-	-	-	-	-	-	-	-	-	-	-	-	-	-	-	-	-	-	-	-	-	-	-
10_120447805_T/C	10:120447805-120447805	C	intergenic_variant	MODIFIER	-	-	-	-	-	-	-	-	-	-	-	-	-	-	-	-	-	-	-	-	-	-	-	-	-	-	-	-	-	-	-	-	-
10_120783163_T/C	10:120783163-120783163	C	stop_lost	HIGH	Lemd3	ENSMUSG00000048661	Transcript	ENSMUST00000119093.2	protein_coding	4/14	-	-	-	1668	1662	554	*/W	tgA/tgG	-	-	-1	-	MGI	-	-	-	2	-	-	-	-	-	-	-	-	-	-
10_120783163_T/C	10:120783163-120783163	C	stop_lost	HIGH	Lemd3	ENSMUSG00000048661	Transcript	ENSMUST00000119944.8	protein_coding	4/13	-	-	-	1668	1662	554	*/W	tgA/tgG	-	-	-1	-	MGI	-	-	-	1	P1	-	-	-	-	-	-	-	-	-
10_121371629_A/G	10:121371629-121371629	G	upstream_gene_variant	MODIFIER	Gm50454	ENSMUSG00000118419	Transcript	ENSMUST00000238643.2	unprocessed_pseudogene	-	-	-	-	-	-	-	-	-	-	3348	-1	-	MGI	-	-	-	-	-	-	-	-	-	-	-	-	-	-
10_127296298_T/C	10:127296298-127296298	C	intron_variant	MODIFIER	R3hdm2	ENSMUSG00000025404	Transcript	ENSMUST00000064793.13	protein_coding	-	9/23	-	-	-	-	-	-	-	-	-	1	-	MGI	-	-	-	1	-	-	-	-	-	-	-	-	-	-
10_127296298_T/C	10:127296298-127296298	C	intron_variant	MODIFIER	R3hdm2	ENSMUSG00000025404	Transcript	ENSMUST00000077046.12	protein_coding	-	10/25	-	-	-	-	-	-	-	-	-	1	-	MGI	-	-	-	5	P2	-	-	-	-	-	-	-	-	-
10_127296298_T/C	10:127296298-127296298	C	intron_variant	MODIFIER	R3hdm2	ENSMUSG00000025404	Transcript	ENSMUST00000105249.9	protein_coding	-	8/21	-	-	-	-	-	-	-	-	-	1	-	MGI	-	-	-	5	A1	-	-	-	-	-	-	-	-	-
10_127296298_T/C	10:127296298-127296298	C	intron_variant	MODIFIER	R3hdm2	ENSMUSG00000025404	Transcript	ENSMUST00000105250.9	protein_coding	-	10/24	-	-	-	-	-	-	-	-	-	1	-	MGI	-	-	-	5	A1	-	-	-	-	-	-	-	-	-
10_127296298_T/C	10:127296298-127296298	C	intron_variant	MODIFIER	R3hdm2	ENSMUSG00000025404	Transcript	ENSMUST00000105251.9	protein_coding	-	8/22	-	-	-	-	-	-	-	-	-	1	-	MGI	-	-	-	5	A1	-	-	-	-	-	-	-	-	-
10_127296298_T/C	10:127296298-127296298	C	intron_variant,non_coding_transcript_variant	MODIFIER	R3hdm2	ENSMUSG00000025404	Transcript	ENSMUST00000163794.8	retained_intron	-	1/3	-	-	-	-	-	-	-	-	-	1	-	MGI	-	-	-	3	-	-	-	-	-	-	-	-	-	-
10_127296298_T/C	10:127296298-127296298	C	intron_variant,NMD_transcript_variant	MODIFIER	R3hdm2	ENSMUSG00000025404	Transcript	ENSMUST00000164161.8	nonsense_mediated_decay	-	9/21	-	-	-	-	-	-	-	-	-	1	-	MGI	-	-	-	5	-	-	-	-	-	-	-	-	-	-
10_127296298_T/C	10:127296298-127296298	C	intron_variant	MODIFIER	R3hdm2	ENSMUSG00000025404	Transcript	ENSMUST00000164831.8	protein_coding	-	8/21	-	-	-	-	-	-	-	-	-	1	-	MGI	-	-	-	5	-	-	-	-	-	-	-	-	-	-
10_127296298_T/C	10:127296298-127296298	C	intron_variant	MODIFIER	R3hdm2	ENSMUSG00000025404	Transcript	ENSMUST00000165440.8	protein_coding	-	1/3	-	-	-	-	-	-	-	-	-	1	cds_start_NF,cds_end_NF	MGI	-	-	-	3	-	-	-	-	-	-	-	-	-	-
10_127296298_T/C	10:127296298-127296298	C	intron_variant	MODIFIER	R3hdm2	ENSMUSG00000025404	Transcript	ENSMUST00000166820.8	protein_coding	-	11/26	-	-	-	-	-	-	-	-	-	1	-	MGI	-	-	-	5	P2	-	-	-	-	-	-	-	-	-
10_127296298_T/C	10:127296298-127296298	C	intron_variant	MODIFIER	R3hdm2	ENSMUSG00000025404	Transcript	ENSMUST00000169888.8	protein_coding	-	1/14	-	-	-	-	-	-	-	-	-	1	cds_start_NF	MGI	-	-	-	1	-	-	-	-	-	-	-	-	-	-
10_127296298_T/C	10:127296298-127296298	C	intron_variant	MODIFIER	R3hdm2	ENSMUSG00000025404	Transcript	ENSMUST00000170336.8	protein_coding	-	9/23	-	-	-	-	-	-	-	-	-	1	-	MGI	-	-	-	1	-	-	-	-	-	-	-	-	-	-
10_127296298_T/C	10:127296298-127296298	C	intron_variant,non_coding_transcript_variant	MODIFIER	R3hdm2	ENSMUSG00000025404	Transcript	ENSMUST00000171823.2	protein_coding_CDS_not_defined	-	1/6	-	-	-	-	-	-	-	-	-	1	-	MGI	-	-	-	3	-	-	-	-	-	-	-	-	-	-
10_127549919_T/C	10:127549919-127549919	C	synonymous_variant	LOW	Myo1a	ENSMUSG00000025401	Transcript	ENSMUST00000079590.7	protein_coding	15/27	-	-	-	1484	1398	466	S	tcT/tcC	-	-	1	-	MGI	-	-	-	1	P1	-	-	-	-	-	-	-	-	-
10_128273352_T/C	10:128273352-128273352	C	intron_variant	MODIFIER	Rnf41	ENSMUSG00000025373	Transcript	ENSMUST00000096386.13	protein_coding	-	6/6	-	-	-	-	-	-	-	-	-	1	-	MGI	-	-	-	1	P1	-	-	-	-	-	-	-	-	-
10_128273352_T/C	10:128273352-128273352	C	downstream_gene_variant	MODIFIER	Gm26347	ENSMUSG00000088151	Transcript	ENSMUST00000157526.3	scaRNA	-	-	-	-	-	-	-	-	-	-	1439	1	-	MGI	-	-	-	-	-	-	-	-	-	-	-	-	-	-
10_128273352_T/C	10:128273352-128273352	C	intron_variant	MODIFIER	Rnf41	ENSMUSG00000025373	Transcript	ENSMUST00000171342.3	protein_coding	-	6/7	-	-	-	-	-	-	-	-	-	1	-	MGI	-	-	-	1	P1	-	-	-	-	-	-	-	-	-
10_128273352_T/C	10:128273352-128273352	C	intron_variant,NMD_transcript_variant	MODIFIER	Rnf41	ENSMUSG00000025373	Transcript	ENSMUST00000217826.2	nonsense_mediated_decay	-	5/5	-	-	-	-	-	-	-	-	-	1	-	MGI	-	-	-	1	-	-	-	-	-	-	-	-	-	-
10_128273352_T/C	10:128273352-128273352	C	intron_variant,NMD_transcript_variant	MODIFIER	Rnf41	ENSMUSG00000025373	Transcript	ENSMUST00000218371.2	nonsense_mediated_decay	-	5/6	-	-	-	-	-	-	-	-	-	1	-	MGI	-	-	-	1	-	-	-	-	-	-	-	-	-	-
10_128350518_T/C	10:128350518-128350518	C	intron_variant	MODIFIER	Esyt1	ENSMUSG00000025366	Transcript	ENSMUST00000026427.8	protein_coding	-	24/30	-	-	-	-	-	-	-	-	-	-1	-	MGI	-	-	-	1	P1	-	-	-	-	-	-	-	-	-
10_128350518_T/C	10:128350518-128350518	C	upstream_gene_variant	MODIFIER	Mir6916	ENSMUSG00000099292	Transcript	ENSMUST00000184514.3	miRNA	-	-	-	-	-	-	-	-	-	-	2619	-1	-	MGI	-	-	-	-	-	-	-	-	-	-	-	-	-	-
10_128350518_T/C	10:128350518-128350518	C	intron_variant,non_coding_transcript_variant	MODIFIER	Esyt1	ENSMUSG00000025366	Transcript	ENSMUST00000217948.2	retained_intron	-	24/24	-	-	-	-	-	-	-	-	-	-1	-	MGI	-	-	-	1	-	-	-	-	-	-	-	-	-	-
10_128350518_T/C	10:128350518-128350518	C	non_coding_transcript_exon_variant	MODIFIER	Esyt1	ENSMUSG00000025366	Transcript	ENSMUST00000218092.2	retained_intron	3/3	-	-	-	3580	-	-	-	-	-	-	-1	-	MGI	-	-	-	1	-	-	-	-	-	-	-	-	-	-
10_128350518_T/C	10:128350518-128350518	C	downstream_gene_variant	MODIFIER	Esyt1	ENSMUSG00000025366	Transcript	ENSMUST00000220045.2	retained_intron	-	-	-	-	-	-	-	-	-	-	229	-1	-	MGI	-	-	-	1	-	-	-	-	-	-	-	-	-	-
10_128350518_T/C	10:128350518-128350518	C	intron_variant,NMD_transcript_variant	MODIFIER	Esyt1	ENSMUSG00000025366	Transcript	ENSMUST00000220429.2	nonsense_mediated_decay	-	14/20	-	-	-	-	-	-	-	-	-	-1	cds_start_NF	MGI	-	-	-	1	-	-	-	-	-	-	-	-	-	-
10_128441930_T/C	10:128441930-128441930	C	intergenic_variant	MODIFIER	-	-	-	-	-	-	-	-	-	-	-	-	-	-	-	-	-	-	-	-	-	-	-	-	-	-	-	-	-	-	-	-	-
10_128682837_A/G	10:128682837-128682837	G	intron_variant	MODIFIER	Sarnp	ENSMUSG00000078427	Transcript	ENSMUST00000105230.4	protein_coding	-	5/10	-	-	-	-	-	-	-	-	-	1	-	MGI	-	-	-	1	P1	-	-	-	-	-	-	-	-	-
10_128682837_A/G	10:128682837-128682837	G	intron_variant,non_coding_transcript_variant	MODIFIER	Sarnp	ENSMUSG00000078427	Transcript	ENSMUST00000218622.2	protein_coding_CDS_not_defined	-	5/6	-	-	-	-	-	-	-	-	-	1	-	MGI	-	-	-	5	-	-	-	-	-	-	-	-	-	-
10_128682837_A/G	10:128682837-128682837	G	intron_variant	MODIFIER	Sarnp	ENSMUSG00000078427	Transcript	ENSMUST00000219512.2	protein_coding	-	6/11	-	-	-	-	-	-	-	-	-	1	-	MGI	-	-	-	3	-	-	-	-	-	-	-	-	-	-
10_128682837_A/G	10:128682837-128682837	G	intron_variant,NMD_transcript_variant	MODIFIER	Sarnp	ENSMUSG00000078427	Transcript	ENSMUST00000220381.2	nonsense_mediated_decay	-	5/11	-	-	-	-	-	-	-	-	-	1	-	MGI	-	-	-	1	-	-	-	-	-	-	-	-	-	-
11_6352176_T/C	11:6352176-6352176	C	intron_variant	MODIFIER	Zmiz2	ENSMUSG00000041164	Transcript	ENSMUST00000012612.11	protein_coding	-	14/19	-	-	-	-	-	-	-	-	-	1	-	MGI	-	-	-	5	P1	-	-	-	-	-	-	-	-	-
11_6352176_T/C	11:6352176-6352176	C	intron_variant	MODIFIER	Zmiz2	ENSMUSG00000041164	Transcript	ENSMUST00000102914.10	protein_coding	-	13/18	-	-	-	-	-	-	-	-	-	1	-	MGI	-	-	-	1	-	-	-	-	-	-	-	-	-	-
11_6352176_T/C	11:6352176-6352176	C	intron_variant	MODIFIER	Zmiz2	ENSMUSG00000041164	Transcript	ENSMUST00000109785.2	protein_coding	-	11/16	-	-	-	-	-	-	-	-	-	1	-	MGI	-	-	-	5	-	-	-	-	-	-	-	-	-	-
11_6352176_T/C	11:6352176-6352176	C	intron_variant	MODIFIER	Zmiz2	ENSMUSG00000041164	Transcript	ENSMUST00000109786.8	protein_coding	-	15/20	-	-	-	-	-	-	-	-	-	1	-	MGI	-	-	-	5	P1	-	-	-	-	-	-	-	-	-
11_6352176_T/C	11:6352176-6352176	C	intron_variant	MODIFIER	Zmiz2	ENSMUSG00000041164	Transcript	ENSMUST00000109787.8	protein_coding	-	14/19	-	-	-	-	-	-	-	-	-	1	-	MGI	-	-	-	5	P1	-	-	-	-	-	-	-	-	-
11_6352176_T/C	11:6352176-6352176	C	downstream_gene_variant	MODIFIER	Zmiz2	ENSMUSG00000041164	Transcript	ENSMUST00000124588.2	retained_intron	-	-	-	-	-	-	-	-	-	-	4328	1	-	MGI	-	-	-	2	-	-	-	-	-	-	-	-	-	-
11_6352176_T/C	11:6352176-6352176	C	downstream_gene_variant	MODIFIER	Mir7651	ENSMUSG00000098516	Transcript	ENSMUST00000184154.3	miRNA	-	-	-	-	-	-	-	-	-	-	483	1	-	MGI	-	-	-	-	-	-	-	-	-	-	-	-	-	-
11_6468175_T/C	11:6468175-6468175	C	intron_variant	MODIFIER	Myo1g	ENSMUSG00000020437	Transcript	ENSMUST00000003459.4	protein_coding	-	3/21	-	-	-	-	-	-	-	-	-	-1	-	MGI	-	-	-	1	P1	-	-	-	-	-	-	-	-	-
11_6468175_T/C	11:6468175-6468175	C	upstream_gene_variant	MODIFIER	Myo1g	ENSMUSG00000020437	Transcript	ENSMUST00000131823.2	retained_intron	-	-	-	-	-	-	-	-	-	-	2675	-1	-	MGI	-	-	-	3	-	-	-	-	-	-	-	-	-	-
11_6468175_T/C	11:6468175-6468175	C	downstream_gene_variant	MODIFIER	Myo1g	ENSMUSG00000020437	Transcript	ENSMUST00000134489.2	protein_coding	-	-	-	-	-	-	-	-	-	-	872	-1	cds_end_NF	MGI	-	-	-	3	-	-	-	-	-	-	-	-	-	-
11_6468175_T/C	11:6468175-6468175	C	intron_variant,NMD_transcript_variant	MODIFIER	Myo1g	ENSMUSG00000020437	Transcript	ENSMUST00000144725.8	nonsense_mediated_decay	-	2/20	-	-	-	-	-	-	-	-	-	-1	-	MGI	-	-	-	5	-	-	-	-	-	-	-	-	-	-
11_6468175_T/C	11:6468175-6468175	C	intron_variant,NMD_transcript_variant	MODIFIER	Myo1g	ENSMUSG00000020437	Transcript	ENSMUST00000146536.2	nonsense_mediated_decay	-	3/3	-	-	-	-	-	-	-	-	-	-1	-	MGI	-	-	-	3	-	-	-	-	-	-	-	-	-	-
11_6468175_T/C	11:6468175-6468175	C	intron_variant,non_coding_transcript_variant	MODIFIER	Myo1g	ENSMUSG00000020437	Transcript	ENSMUST00000156878.8	retained_intron	-	3/6	-	-	-	-	-	-	-	-	-	-1	-	MGI	-	-	-	5	-	-	-	-	-	-	-	-	-	-
11_20062394_A/G	11:20062394-20062394	G	intron_variant	MODIFIER	Actr2	ENSMUSG00000020152	Transcript	ENSMUST00000000137.8	protein_coding	-	1/8	-	-	-	-	-	-	-	-	-	-1	-	MGI	-	-	-	1	P1	-	-	-	-	-	-	-	-	-
11_20062394_A/G	11:20062394-20062394	G	intron_variant,non_coding_transcript_variant	MODIFIER	Actr2	ENSMUSG00000020152	Transcript	ENSMUST00000132022.2	protein_coding_CDS_not_defined	-	1/5	-	-	-	-	-	-	-	-	-	-1	-	MGI	-	-	-	1	-	-	-	-	-	-	-	-	-	-
11_20062394_A/G	11:20062394-20062394	G	intron_variant,non_coding_transcript_variant	MODIFIER	Actr2	ENSMUSG00000020152	Transcript	ENSMUST00000134779.2	retained_intron	-	1/1	-	-	-	-	-	-	-	-	-	-1	-	MGI	-	-	-	2	-	-	-	-	-	-	-	-	-	-
11_20062394_A/G	11:20062394-20062394	G	regulatory_region_variant	MODIFIER	-	-	RegulatoryFeature	ENSMUSR00000038734	promoter	-	-	-	-	-	-	-	-	-	-	-	-	-	-	-	-	-	-	-	-	-	-	-	-	-	-	-	-
11_20223167_T/C	11:20223167-20223167	C	intergenic_variant	MODIFIER	-	-	-	-	-	-	-	-	-	-	-	-	-	-	-	-	-	-	-	-	-	-	-	-	-	-	-	-	-	-	-	-	-
11_20225186_A/G	11:20225186-20225186	G	intergenic_variant	MODIFIER	-	-	-	-	-	-	-	-	-	-	-	-	-	-	-	-	-	-	-	-	-	-	-	-	-	-	-	-	-	-	-	-	-
11_20446448_A/G	11:20446448-20446448	G	intergenic_variant	MODIFIER	-	-	-	-	-	-	-	-	-	-	-	-	-	-	-	-	-	-	-	-	-	-	-	-	-	-	-	-	-	-	-	-	-
11_20693530_A/G	11:20693530-20693530	G	upstream_gene_variant	MODIFIER	Aftph	ENSMUSG00000049659	Transcript	ENSMUST00000035350.12	protein_coding	-	-	-	-	-	-	-	-	-	-	1941	-1	-	MGI	-	-	-	1	P4	-	-	-	-	-	-	-	-	-
11_20693530_A/G	11:20693530-20693530	G	upstream_gene_variant	MODIFIER	Aftph	ENSMUSG00000049659	Transcript	ENSMUST00000177543.8	protein_coding	-	-	-	-	-	-	-	-	-	-	2075	-1	-	MGI	-	-	-	1	-	-	-	-	-	-	-	-	-	-
11_20693530_A/G	11:20693530-20693530	G	downstream_gene_variant	MODIFIER	4930434J08Rik	ENSMUSG00000120343	Transcript	ENSMUST00000242679.1	lncRNA	-	-	-	-	-	-	-	-	-	-	620	1	-	MGI	-	-	-	-	-	-	-	-	-	-	-	-	-	-
11_21370195_A/G	11:21370195-21370195	G	intergenic_variant	MODIFIER	-	-	-	-	-	-	-	-	-	-	-	-	-	-	-	-	-	-	-	-	-	-	-	-	-	-	-	-	-	-	-	-	-
11_31933613_T/C	11:31933613-31933613	C	downstream_gene_variant	MODIFIER	4930524B15Rik	ENSMUSG00000020299	Transcript	ENSMUST00000102829.4	protein_coding	-	-	-	-	-	-	-	-	-	-	3962	1	-	MGI	-	-	-	1	P1	-	-	-	-	-	-	-	-	-
11_40749446_T/C	11:40749446-40749446	C	intergenic_variant	MODIFIER	-	-	-	-	-	-	-	-	-	-	-	-	-	-	-	-	-	-	-	-	-	-	-	-	-	-	-	-	-	-	-	-	-
11_41142229_A/G	11:41142229-41142229	G	intergenic_variant	MODIFIER	-	-	-	-	-	-	-	-	-	-	-	-	-	-	-	-	-	-	-	-	-	-	-	-	-	-	-	-	-	-	-	-	-
11_45005669_A/G	11:45005669-45005669	G	intron_variant,non_coding_transcript_variant	MODIFIER	Gm12159	ENSMUSG00000084773	Transcript	ENSMUST00000143869.2	lncRNA	-	1/2	-	-	-	-	-	-	-	-	-	-1	-	MGI	-	-	-	1	-	-	-	-	-	-	-	-	-	-
11_46440819_A/G	11:46440819-46440819	G	intron_variant,non_coding_transcript_variant	MODIFIER	Gm12171	ENSMUSG00000086981	Transcript	ENSMUST00000150895.2	lncRNA	-	2/3	-	-	-	-	-	-	-	-	-	1	-	MGI	-	-	-	5	-	-	-	-	-	-	-	-	-	-
11_46440819_A/G	11:46440819-46440819	G	intron_variant,non_coding_transcript_variant	MODIFIER	Gm12171	ENSMUSG00000086981	Transcript	ENSMUST00000169764.3	lncRNA	-	1/3	-	-	-	-	-	-	-	-	-	1	-	MGI	-	-	-	5	-	-	-	-	-	-	-	-	-	-
11_46728278_T/C	11:46728278-46728278	C	intron_variant	MODIFIER	Timd4	ENSMUSG00000055546	Transcript	ENSMUST00000068877.7	protein_coding	-	6/8	-	-	-	-	-	-	-	-	-	1	-	MGI	-	-	-	1	P1	-	-	-	-	-	-	-	-	-
11_49039199_A/G	11:49039199-49039199	G	synonymous_variant	LOW	Or2t26	ENSMUSG00000050763	Transcript	ENSMUST00000059379.2	protein_coding	1/1	-	-	-	114	114	38	V	gtA/gtG	-	-	1	-	MGI	-	-	-	-	P1	-	-	-	-	-	-	-	-	-
11_49039199_A/G	11:49039199-49039199	G	synonymous_variant	LOW	Or2t26	ENSMUSG00000050763	Transcript	ENSMUST00000203377.4	protein_coding	2/2	-	-	-	802	114	38	V	gtA/gtG	-	-	1	-	MGI	-	-	-	3	P1	-	-	-	-	-	-	-	-	-
11_49039199_A/G	11:49039199-49039199	G	synonymous_variant	LOW	Or2t26	ENSMUSG00000050763	Transcript	ENSMUST00000214195.3	protein_coding	3/3	-	-	-	903	114	38	V	gtA/gtG	-	-	1	-	MGI	-	-	-	5	P1	-	-	-	-	-	-	-	-	-
11_49058661_A/G	11:49058661-49058661	G	3_prime_UTR_variant	MODIFIER	Btnl9	ENSMUSG00000040283	Transcript	ENSMUST00000046522.13	protein_coding	10/10	-	-	-	3024	-	-	-	-	-	-	-1	-	MGI	-	-	-	1	P1	-	-	-	-	-	-	-	-	-
11_49058661_A/G	11:49058661-49058661	G	downstream_gene_variant	MODIFIER	Btnl9	ENSMUSG00000040283	Transcript	ENSMUST00000066531.13	protein_coding	-	-	-	-	-	-	-	-	-	-	1220	-1	-	MGI	-	-	-	1	-	-	-	-	-	-	-	-	-	-
11_49058661_A/G	11:49058661-49058661	G	downstream_gene_variant	MODIFIER	Btnl9	ENSMUSG00000040283	Transcript	ENSMUST00000131363.2	retained_intron	-	-	-	-	-	-	-	-	-	-	1488	-1	-	MGI	-	-	-	3	-	-	-	-	-	-	-	-	-	-
11_49058661_A/G	11:49058661-49058661	G	downstream_gene_variant	MODIFIER	Or2o1	ENSMUSG00000048378	Transcript	ENSMUST00000216273.2	protein_coding	-	-	-	-	-	-	-	-	-	-	4980	1	-	MGI	-	-	-	5	P1	-	-	-	-	-	-	-	-	-
11_49093974_T/C	11:49093974-49093974	C	upstream_gene_variant	MODIFIER	Zfp62	ENSMUSG00000046311	Transcript	ENSMUST00000109197.8	protein_coding	-	-	-	-	-	-	-	-	-	-	351	1	-	MGI	-	-	-	1	P1	-	-	-	-	-	-	-	-	-
11_49093974_T/C	11:49093974-49093974	C	upstream_gene_variant	MODIFIER	Zfp62	ENSMUSG00000046311	Transcript	ENSMUST00000109198.8	protein_coding	-	-	-	-	-	-	-	-	-	-	145	1	-	MGI	-	-	-	1	P1	-	-	-	-	-	-	-	-	-
11_49093974_T/C	11:49093974-49093974	C	upstream_gene_variant	MODIFIER	Zfp62	ENSMUSG00000046311	Transcript	ENSMUST00000128932.8	protein_coding_CDS_not_defined	-	-	-	-	-	-	-	-	-	-	338	1	-	MGI	-	-	-	3	-	-	-	-	-	-	-	-	-	-
11_49093974_T/C	11:49093974-49093974	C	upstream_gene_variant	MODIFIER	Zfp62	ENSMUSG00000046311	Transcript	ENSMUST00000133150.8	protein_coding	-	-	-	-	-	-	-	-	-	-	587	1	cds_end_NF	MGI	-	-	-	1	-	-	-	-	-	-	-	-	-	-
11_49093974_T/C	11:49093974-49093974	C	upstream_gene_variant	MODIFIER	Zfp62	ENSMUSG00000046311	Transcript	ENSMUST00000136539.2	protein_coding	-	-	-	-	-	-	-	-	-	-	1172	1	cds_end_NF	MGI	-	-	-	1	-	-	-	-	-	-	-	-	-	-
11_49093974_T/C	11:49093974-49093974	C	upstream_gene_variant	MODIFIER	Zfp62	ENSMUSG00000046311	Transcript	ENSMUST00000137061.9	protein_coding	-	-	-	-	-	-	-	-	-	-	149	1	cds_end_NF	MGI	-	-	-	3	-	-	-	-	-	-	-	-	-	-
11_49093974_T/C	11:49093974-49093974	C	upstream_gene_variant	MODIFIER	Zfp62	ENSMUSG00000046311	Transcript	ENSMUST00000150284.8	protein_coding	-	-	-	-	-	-	-	-	-	-	338	1	cds_end_NF	MGI	-	-	-	3	-	-	-	-	-	-	-	-	-	-
11_49093974_T/C	11:49093974-49093974	C	upstream_gene_variant	MODIFIER	Zfp62	ENSMUSG00000046311	Transcript	ENSMUST00000151228.2	protein_coding	-	-	-	-	-	-	-	-	-	-	359	1	cds_end_NF	MGI	-	-	-	3	-	-	-	-	-	-	-	-	-	-
11_49093974_T/C	11:49093974-49093974	C	upstream_gene_variant	MODIFIER	Zfp62	ENSMUSG00000046311	Transcript	ENSMUST00000157023.8	retained_intron	-	-	-	-	-	-	-	-	-	-	338	1	-	MGI	-	-	-	1	-	-	-	-	-	-	-	-	-	-
11_49093974_T/C	11:49093974-49093974	C	non_coding_transcript_exon_variant	MODIFIER	Gm57410	ENSMUSG00000121252	Transcript	ENSMUST00000247607.1	lncRNA	1/1	-	-	-	36	-	-	-	-	-	-	-1	-	MGI	-	-	-	-	-	-	-	-	-	-	-	-	-	-
11_49093974_T/C	11:49093974-49093974	C	regulatory_region_variant	MODIFIER	-	-	RegulatoryFeature	ENSMUSR00000041881	promoter	-	-	-	-	-	-	-	-	-	-	-	-	-	-	-	-	-	-	-	-	-	-	-	-	-	-	-	-
11_50386071_A/G	11:50386071-50386071	G	intergenic_variant	MODIFIER	-	-	-	-	-	-	-	-	-	-	-	-	-	-	-	-	-	-	-	-	-	-	-	-	-	-	-	-	-	-	-	-	-
11_50386364_T/C	11:50386364-50386364	C	intergenic_variant	MODIFIER	-	-	-	-	-	-	-	-	-	-	-	-	-	-	-	-	-	-	-	-	-	-	-	-	-	-	-	-	-	-	-	-	-
11_51976941_A/G	11:51976941-51976941	G	downstream_gene_variant	MODIFIER	Cdkl3	ENSMUSG00000020389	Transcript	ENSMUST00000121591.8	protein_coding	-	-	-	-	-	-	-	-	-	-	1447	1	-	MGI	-	-	-	1	-	-	-	-	-	-	-	-	-	-
11_51976941_A/G	11:51976941-51976941	G	downstream_gene_variant	MODIFIER	Cdkl3	ENSMUSG00000020389	Transcript	ENSMUST00000128853.8	nonsense_mediated_decay	-	-	-	-	-	-	-	-	-	-	1005	1	cds_start_NF	MGI	-	-	-	5	-	-	-	-	-	-	-	-	-	-
11_51976941_A/G	11:51976941-51976941	G	intron_variant	MODIFIER	Cdkl3	ENSMUSG00000020389	Transcript	ENSMUST00000136021.2	protein_coding	-	3/3	-	-	-	-	-	-	-	-	-	1	cds_start_NF	MGI	-	-	-	3	-	-	-	-	-	-	-	-	-	-
11_51976941_A/G	11:51976941-51976941	G	intron_variant,NMD_transcript_variant	MODIFIER	Cdkl3	ENSMUSG00000020389	Transcript	ENSMUST00000150736.8	nonsense_mediated_decay	-	4/4	-	-	-	-	-	-	-	-	-	1	cds_start_NF	MGI	-	-	-	3	-	-	-	-	-	-	-	-	-	-
11_51976941_A/G	11:51976941-51976941	G	intron_variant,NMD_transcript_variant	MODIFIER	Cdkl3	ENSMUSG00000020389	Transcript	ENSMUST00000154701.2	nonsense_mediated_decay	-	3/3	-	-	-	-	-	-	-	-	-	1	cds_start_NF	MGI	-	-	-	2	-	-	-	-	-	-	-	-	-	-
11_51976941_A/G	11:51976941-51976941	G	intron_variant,NMD_transcript_variant	MODIFIER	Cdkl3	ENSMUSG00000020389	Transcript	ENSMUST00000207272.2	nonsense_mediated_decay	-	2/2	-	-	-	-	-	-	-	-	-	1	cds_start_NF	MGI	-	-	-	3	-	-	-	-	-	-	-	-	-	-
11_51976941_A/G	11:51976941-51976941	G	regulatory_region_variant	MODIFIER	-	-	RegulatoryFeature	ENSMUSR00000042359	enhancer	-	-	-	-	-	-	-	-	-	-	-	-	-	-	-	-	-	-	-	-	-	-	-	-	-	-	-	-
11_52246527_T/C	11:52246527-52246527	C	downstream_gene_variant	MODIFIER	Gm57370	ENSMUSG00000119956	Transcript	ENSMUST00000240808.1	lncRNA	-	-	-	-	-	-	-	-	-	-	4320	-1	-	MGI	-	-	-	-	-	-	-	-	-	-	-	-	-	-
11_53541458_A/G	11:53541458-53541458	G	synonymous_variant	LOW	Rad50	ENSMUSG00000020380	Transcript	ENSMUST00000020649.14	protein_coding	25/25	-	-	-	4041	3777	1259	H	caT/caC	-	-	-1	-	MGI	-	-	-	1	P1	-	-	-	-	-	-	-	-	-
11_53541458_A/G	11:53541458-53541458	G	downstream_gene_variant	MODIFIER	Rps2-ps4	ENSMUSG00000084373	Transcript	ENSMUST00000121977.2	processed_pseudogene	-	-	-	-	-	-	-	-	-	-	4255	1	-	MGI	-	-	-	-	-	-	-	-	-	-	-	-	-	-
11_58190413_A/G	11:58190413-58190413	G	intergenic_variant	MODIFIER	-	-	-	-	-	-	-	-	-	-	-	-	-	-	-	-	-	-	-	-	-	-	-	-	-	-	-	-	-	-	-	-	-
11_58206499_T/C	11:58206499-58206499	C	downstream_gene_variant	MODIFIER	Zfp692	ENSMUSG00000037243	Transcript	ENSMUST00000049353.9	protein_coding	-	-	-	-	-	-	-	-	-	-	1046	1	-	MGI	-	-	-	1	P1	-	-	-	-	-	-	-	-	-
11_58206499_T/C	11:58206499-58206499	C	3_prime_UTR_variant	MODIFIER	Zfp672	ENSMUSG00000049755	Transcript	ENSMUST00000057836.12	protein_coding	4/4	-	-	-	2313	-	-	-	-	-	-	-1	-	MGI	-	-	-	1	P1	-	-	-	-	-	-	-	-	-
11_58206499_T/C	11:58206499-58206499	C	3_prime_UTR_variant	MODIFIER	Zfp672	ENSMUSG00000049755	Transcript	ENSMUST00000064786.12	protein_coding	3/3	-	-	-	2206	-	-	-	-	-	-	-1	-	MGI	-	-	-	1	P1	-	-	-	-	-	-	-	-	-
11_58206499_T/C	11:58206499-58206499	C	3_prime_UTR_variant	MODIFIER	Zfp672	ENSMUSG00000049755	Transcript	ENSMUST00000108829.8	protein_coding	5/5	-	-	-	2637	-	-	-	-	-	-	-1	-	MGI	-	-	-	1	P1	-	-	-	-	-	-	-	-	-
11_58206499_T/C	11:58206499-58206499	C	downstream_gene_variant	MODIFIER	Zfp672	ENSMUSG00000049755	Transcript	ENSMUST00000130217.2	protein_coding_CDS_not_defined	-	-	-	-	-	-	-	-	-	-	4065	-1	-	MGI	-	-	-	1	-	-	-	-	-	-	-	-	-	-
11_58206499_T/C	11:58206499-58206499	C	downstream_gene_variant	MODIFIER	Zfp672	ENSMUSG00000049755	Transcript	ENSMUST00000135097.8	protein_coding_CDS_not_defined	-	-	-	-	-	-	-	-	-	-	4031	-1	-	MGI	-	-	-	2	-	-	-	-	-	-	-	-	-	-
11_58206499_T/C	11:58206499-58206499	C	downstream_gene_variant	MODIFIER	Zfp692	ENSMUSG00000037243	Transcript	ENSMUST00000153510.9	protein_coding	-	-	-	-	-	-	-	-	-	-	1060	1	-	MGI	-	-	-	5	P1	-	-	-	-	-	-	-	-	-
11_58206499_T/C	11:58206499-58206499	C	downstream_gene_variant	MODIFIER	Zfp672	ENSMUSG00000049755	Transcript	ENSMUST00000155662.2	protein_coding	-	-	-	-	-	-	-	-	-	-	1654	-1	cds_end_NF	MGI	-	-	-	2	-	-	-	-	-	-	-	-	-	-
11_58206499_T/C	11:58206499-58206499	C	downstream_gene_variant	MODIFIER	Zfp672	ENSMUSG00000049755	Transcript	ENSMUST00000186859.2	protein_coding	-	-	-	-	-	-	-	-	-	-	1552	-1	cds_end_NF	MGI	-	-	-	2	-	-	-	-	-	-	-	-	-	-
11_59760252_A/G	11:59760252-59760252	G	intron_variant	MODIFIER	Nt5m	ENSMUSG00000032615	Transcript	ENSMUST00000102695.4	protein_coding	-	3/4	-	-	-	-	-	-	-	-	-	1	-	MGI	-	-	-	1	P1	-	-	-	-	-	-	-	-	-
11_59760252_A/G	11:59760252-59760252	G	intron_variant,non_coding_transcript_variant	MODIFIER	Nt5m	ENSMUSG00000032615	Transcript	ENSMUST00000137695.2	protein_coding_CDS_not_defined	-	3/4	-	-	-	-	-	-	-	-	-	1	-	MGI	-	-	-	2	-	-	-	-	-	-	-	-	-	-
11_59760252_A/G	11:59760252-59760252	G	intron_variant,non_coding_transcript_variant	MODIFIER	Nt5m	ENSMUSG00000032615	Transcript	ENSMUST00000149076.8	protein_coding_CDS_not_defined	-	3/4	-	-	-	-	-	-	-	-	-	1	-	MGI	-	-	-	1	-	-	-	-	-	-	-	-	-	-
11_59760252_A/G	11:59760252-59760252	G	intron_variant,non_coding_transcript_variant	MODIFIER	Nt5m	ENSMUSG00000032615	Transcript	ENSMUST00000154699.8	protein_coding_CDS_not_defined	-	3/4	-	-	-	-	-	-	-	-	-	1	-	MGI	-	-	-	1	-	-	-	-	-	-	-	-	-	-
11_59760252_A/G	11:59760252-59760252	G	regulatory_region_variant	MODIFIER	-	-	RegulatoryFeature	ENSMUSR00000781916	enhancer	-	-	-	-	-	-	-	-	-	-	-	-	-	-	-	-	-	-	-	-	-	-	-	-	-	-	-	-
11_60197790_T/C	11:60197790-60197790	C	intron_variant	MODIFIER	Tom1l2	ENSMUSG00000000538	Transcript	ENSMUST00000064019.15	protein_coding	-	1/12	-	-	-	-	-	-	-	-	-	-1	-	MGI	-	-	-	1	-	-	-	-	-	-	-	-	-	-
11_60197790_T/C	11:60197790-60197790	C	intron_variant	MODIFIER	Tom1l2	ENSMUSG00000000538	Transcript	ENSMUST00000093046.13	protein_coding	-	1/13	-	-	-	-	-	-	-	-	-	-1	-	MGI	-	-	-	5	-	-	-	-	-	-	-	-	-	-
11_60197790_T/C	11:60197790-60197790	C	intron_variant	MODIFIER	Tom1l2	ENSMUSG00000000538	Transcript	ENSMUST00000093048.13	protein_coding	-	1/13	-	-	-	-	-	-	-	-	-	-1	-	MGI	-	-	-	5	-	-	-	-	-	-	-	-	-	-
11_60197790_T/C	11:60197790-60197790	C	intron_variant	MODIFIER	Tom1l2	ENSMUSG00000000538	Transcript	ENSMUST00000095254.12	protein_coding	-	1/13	-	-	-	-	-	-	-	-	-	-1	-	MGI	-	-	-	1	A1	-	-	-	-	-	-	-	-	-
11_60197790_T/C	11:60197790-60197790	C	intron_variant	MODIFIER	Tom1l2	ENSMUSG00000000538	Transcript	ENSMUST00000102682.5	protein_coding	-	1/11	-	-	-	-	-	-	-	-	-	-1	-	MGI	-	-	-	1	-	-	-	-	-	-	-	-	-	-
11_60197790_T/C	11:60197790-60197790	C	intron_variant	MODIFIER	Tom1l2	ENSMUSG00000000538	Transcript	ENSMUST00000102683.11	protein_coding	-	1/14	-	-	-	-	-	-	-	-	-	-1	-	MGI	-	-	-	1	P4	-	-	-	-	-	-	-	-	-
11_60197790_T/C	11:60197790-60197790	C	intron_variant,non_coding_transcript_variant	MODIFIER	Tom1l2	ENSMUSG00000000538	Transcript	ENSMUST00000142225.2	protein_coding_CDS_not_defined	-	1/8	-	-	-	-	-	-	-	-	-	-1	-	MGI	-	-	-	1	-	-	-	-	-	-	-	-	-	-
11_60197790_T/C	11:60197790-60197790	C	upstream_gene_variant	MODIFIER	Gm55260	ENSMUSG00002076024	Transcript	ENSMUST00020183263.1	miRNA	-	-	-	-	-	-	-	-	-	-	4140	-1	-	MGI	-	-	-	-	-	-	-	-	-	-	-	-	-	-
11_60197790_T/C	11:60197790-60197790	C	regulatory_region_variant	MODIFIER	-	-	RegulatoryFeature	ENSMUSR00000320399	CTCF_binding_site	-	-	-	-	-	-	-	-	-	-	-	-	-	-	-	-	-	-	-	-	-	-	-	-	-	-	-	-
11_70728964_A/G	11:70728964-70728964	G	intergenic_variant	MODIFIER	-	-	-	-	-	-	-	-	-	-	-	-	-	-	-	-	-	-	-	-	-	-	-	-	-	-	-	-	-	-	-	-	-
11_73736945_T/C	11:73736945-73736945	C	downstream_gene_variant	MODIFIER	Or1e33	ENSMUSG00000094488	Transcript	ENSMUST00000102523.2	protein_coding	-	-	-	-	-	-	-	-	-	-	1066	-1	-	MGI	-	-	-	-	P1	-	-	-	-	-	-	-	-	-
11_73736945_T/C	11:73736945-73736945	C	3_prime_UTR_variant	MODIFIER	Or1e33	ENSMUSG00000094488	Transcript	ENSMUST00000213365.2	protein_coding	4/4	-	-	-	2342	-	-	-	-	-	-	-1	-	MGI	-	-	-	5	P1	-	-	-	-	-	-	-	-	-
11_75066809_T/C	11:75066809-75066809	C	downstream_gene_variant	MODIFIER	Dph1	ENSMUSG00000078789	Transcript	ENSMUST00000044949.11	protein_coding	-	-	-	-	-	-	-	-	-	-	1660	-1	-	MGI	-	-	-	1	P1	-	-	-	-	-	-	-	-	-
11_75066809_T/C	11:75066809-75066809	C	3_prime_UTR_variant	MODIFIER	Ovca2	ENSMUSG00000038268	Transcript	ENSMUST00000071562.3	protein_coding	2/2	-	-	-	2629	-	-	-	-	-	-	-1	-	MGI	-	-	-	1	P1	-	-	-	-	-	-	-	-	-
11_75066809_T/C	11:75066809-75066809	C	downstream_gene_variant	MODIFIER	Mir132	ENSMUSG00000065537	Transcript	ENSMUST00000083603.4	miRNA	-	-	-	-	-	-	-	-	-	-	2236	1	-	MGI	-	-	-	-	-	-	-	-	-	-	-	-	-	-
11_75066809_T/C	11:75066809-75066809	C	downstream_gene_variant	MODIFIER	Mir212	ENSMUSG00000065590	Transcript	ENSMUST00000083656.3	miRNA	-	-	-	-	-	-	-	-	-	-	2505	1	-	MGI	-	-	-	-	-	-	-	-	-	-	-	-	-	-
11_75066809_T/C	11:75066809-75066809	C	downstream_gene_variant	MODIFIER	Ovca2	ENSMUSG00000038268	Transcript	ENSMUST00000123489.2	protein_coding_CDS_not_defined	-	-	-	-	-	-	-	-	-	-	1818	-1	-	MGI	-	-	-	3	-	-	-	-	-	-	-	-	-	-
11_75066809_T/C	11:75066809-75066809	C	intron_variant,non_coding_transcript_variant	MODIFIER	1700016P03Rik	ENSMUSG00000085609	Transcript	ENSMUST00000134252.3	lncRNA	-	2/2	-	-	-	-	-	-	-	-	-	1	-	MGI	-	-	-	1	-	-	-	-	-	-	-	-	-	-
11_75066809_T/C	11:75066809-75066809	C	downstream_gene_variant	MODIFIER	Dph1	ENSMUSG00000078789	Transcript	ENSMUST00000139958.2	protein_coding	-	-	-	-	-	-	-	-	-	-	4842	-1	cds_end_NF	MGI	-	-	-	3	-	-	-	-	-	-	-	-	-	-
11_75066809_T/C	11:75066809-75066809	C	downstream_gene_variant	MODIFIER	Dph1	ENSMUSG00000078789	Transcript	ENSMUST00000148944.2	protein_coding_CDS_not_defined	-	-	-	-	-	-	-	-	-	-	3206	-1	-	MGI	-	-	-	3	-	-	-	-	-	-	-	-	-	-
11_75066809_T/C	11:75066809-75066809	C	downstream_gene_variant	MODIFIER	Dph1	ENSMUSG00000078789	Transcript	ENSMUST00000150910.8	protein_coding_CDS_not_defined	-	-	-	-	-	-	-	-	-	-	2313	-1	-	MGI	-	-	-	5	-	-	-	-	-	-	-	-	-	-
11_75066809_T/C	11:75066809-75066809	C	downstream_gene_variant	MODIFIER	Dph1	ENSMUSG00000078789	Transcript	ENSMUST00000156489.8	retained_intron	-	-	-	-	-	-	-	-	-	-	1713	-1	-	MGI	-	-	-	1	-	-	-	-	-	-	-	-	-	-
11_75066809_T/C	11:75066809-75066809	C	intron_variant,non_coding_transcript_variant	MODIFIER	1700016P03Rik	ENSMUSG00000085609	Transcript	ENSMUST00000247426.1	lncRNA	-	1/1	-	-	-	-	-	-	-	-	-	1	-	MGI	-	-	-	-	-	-	-	-	-	-	-	-	-	-
11_75139357_A/G	11:75139357-75139357	G	intron_variant	MODIFIER	Rtn4rl1	ENSMUSG00000045287	Transcript	ENSMUST00000102514.4	protein_coding	-	1/1	-	-	-	-	-	-	-	-	-	1	-	MGI	-	-	-	1	P1	-	-	-	-	-	-	-	-	-
11_75139357_A/G	11:75139357-75139357	G	regulatory_region_variant	MODIFIER	-	-	RegulatoryFeature	ENSMUSR00000322174	enhancer	-	-	-	-	-	-	-	-	-	-	-	-	-	-	-	-	-	-	-	-	-	-	-	-	-	-	-	-
11_75490203_A/G	11:75490203-75490203	G	intron_variant,NMD_transcript_variant	MODIFIER	Pitpna	ENSMUSG00000017781	Transcript	ENSMUST00000102509.11	nonsense_mediated_decay	-	3/9	-	-	-	-	-	-	-	-	-	1	-	MGI	-	-	-	5	-	-	-	-	-	-	-	-	-	-
11_75490203_A/G	11:75490203-75490203	G	downstream_gene_variant	MODIFIER	Gm12338	ENSMUSG00000081485	Transcript	ENSMUST00000122170.2	processed_pseudogene	-	-	-	-	-	-	-	-	-	-	386	-1	-	MGI	-	-	-	-	-	-	-	-	-	-	-	-	-	-
11_75490203_A/G	11:75490203-75490203	G	downstream_gene_variant	MODIFIER	Pitpna	ENSMUSG00000017781	Transcript	ENSMUST00000140841.2	retained_intron	-	-	-	-	-	-	-	-	-	-	829	1	-	MGI	-	-	-	1	-	-	-	-	-	-	-	-	-	-
11_75490203_A/G	11:75490203-75490203	G	upstream_gene_variant	MODIFIER	4931413K12Rik	ENSMUSG00000085088	Transcript	ENSMUST00000142068.2	lncRNA	-	-	-	-	-	-	-	-	-	-	4606	-1	-	MGI	-	-	-	1	-	-	-	-	-	-	-	-	-	-
11_75490203_A/G	11:75490203-75490203	G	intron_variant	MODIFIER	Pitpna	ENSMUSG00000017781	Transcript	ENSMUST00000143219.8	protein_coding	-	3/11	-	-	-	-	-	-	-	-	-	1	-	MGI	-	-	-	1	P4	-	-	-	-	-	-	-	-	-
11_75490203_A/G	11:75490203-75490203	G	intron_variant	MODIFIER	Pitpna	ENSMUSG00000017781	Transcript	ENSMUST00000179445.8	protein_coding	-	3/11	-	-	-	-	-	-	-	-	-	1	-	MGI	-	-	-	5	A1	-	-	-	-	-	-	-	-	-
11_75490203_A/G	11:75490203-75490203	G	intron_variant	MODIFIER	Pitpna	ENSMUSG00000017781	Transcript	ENSMUST00000179521.8	protein_coding	-	3/11	-	-	-	-	-	-	-	-	-	1	-	MGI	-	-	-	5	A1	-	-	-	-	-	-	-	-	-
11_75765190_T/C	11:75765190-75765190	C	intron_variant	MODIFIER	Rph3al	ENSMUSG00000020847	Transcript	ENSMUST00000066504.11	protein_coding	-	4/7	-	-	-	-	-	-	-	-	-	-1	-	MGI	-	-	-	1	P1	-	-	-	-	-	-	-	-	-
11_75765190_T/C	11:75765190-75765190	C	intron_variant	MODIFIER	Rph3al	ENSMUSG00000020847	Transcript	ENSMUST00000121287.8	protein_coding	-	5/8	-	-	-	-	-	-	-	-	-	-1	-	MGI	-	-	-	5	P1	-	-	-	-	-	-	-	-	-
11_77500706_A/G	11:77500706-77500706	G	upstream_gene_variant	MODIFIER	Taok1	ENSMUSG00000017291	Transcript	ENSMUST00000058496.8	protein_coding	-	-	-	-	-	-	-	-	-	-	2065	-1	-	MGI	-	-	-	1	P1	-	-	-	-	-	-	-	-	-
11_78266687_T/C	11:78266687-78266687	C	intron_variant	MODIFIER	Foxn1	ENSMUSG00000002057	Transcript	ENSMUST00000108294.2	protein_coding	-	1/8	-	-	-	-	-	-	-	-	-	-1	-	MGI	-	-	-	1	P1	-	-	-	-	-	-	-	-	-
11_78266687_T/C	11:78266687-78266687	C	regulatory_region_variant	MODIFIER	-	-	RegulatoryFeature	ENSMUSR00000520749	enhancer	-	-	-	-	-	-	-	-	-	-	-	-	-	-	-	-	-	-	-	-	-	-	-	-	-	-	-	-
11_79935637_T/C	11:79935637-79935637	C	downstream_gene_variant	MODIFIER	Crlf3	ENSMUSG00000017561	Transcript	ENSMUST00000061283.15	protein_coding	-	-	-	-	-	-	-	-	-	-	1682	-1	-	MGI	-	-	-	1	P1	-	-	-	-	-	-	-	-	-
11_79935637_T/C	11:79935637-79935637	C	downstream_gene_variant	MODIFIER	Crlf3	ENSMUSG00000017561	Transcript	ENSMUST00000103233.10	protein_coding	-	-	-	-	-	-	-	-	-	-	1682	-1	-	MGI	-	-	-	1	-	-	-	-	-	-	-	-	-	-
11_79935637_T/C	11:79935637-79935637	C	downstream_gene_variant	MODIFIER	Crlf3	ENSMUSG00000017561	Transcript	ENSMUST00000177825.8	nonsense_mediated_decay	-	-	-	-	-	-	-	-	-	-	2670	-1	-	MGI	-	-	-	5	-	-	-	-	-	-	-	-	-	-
11_79935637_T/C	11:79935637-79935637	C	downstream_gene_variant	MODIFIER	Crlf3	ENSMUSG00000017561	Transcript	ENSMUST00000178893.8	nonsense_mediated_decay	-	-	-	-	-	-	-	-	-	-	2670	-1	-	MGI	-	-	-	5	-	-	-	-	-	-	-	-	-	-
11_80442328_A/G	11:80442328-80442328	G	intron_variant	MODIFIER	Myo1d	ENSMUSG00000035441	Transcript	ENSMUST00000041065.14	protein_coding	-	21/21	-	-	-	-	-	-	-	-	-	-1	-	MGI	-	-	-	5	P1	-	-	-	-	-	-	-	-	-
11_80442328_A/G	11:80442328-80442328	G	regulatory_region_variant	MODIFIER	-	-	RegulatoryFeature	ENSMUSR00000783513	enhancer	-	-	-	-	-	-	-	-	-	-	-	-	-	-	-	-	-	-	-	-	-	-	-	-	-	-	-	-
11_80472254_A/G	11:80472254-80472254	G	intron_variant	MODIFIER	Myo1d	ENSMUSG00000035441	Transcript	ENSMUST00000041065.14	protein_coding	-	20/21	-	-	-	-	-	-	-	-	-	-1	-	MGI	-	-	-	5	P1	-	-	-	-	-	-	-	-	-
11_80472254_A/G	11:80472254-80472254	G	downstream_gene_variant	MODIFIER	Myo1d	ENSMUSG00000035441	Transcript	ENSMUST00000070997.6	protein_coding	-	-	-	-	-	-	-	-	-	-	2399	-1	-	MGI	-	-	-	1	-	-	-	-	-	-	-	-	-	-
11_82047340_T/C	11:82047340-82047340	C	intergenic_variant	MODIFIER	-	-	-	-	-	-	-	-	-	-	-	-	-	-	-	-	-	-	-	-	-	-	-	-	-	-	-	-	-	-	-	-	-
11_82978828_A/G	11:82978828-82978828	G	intergenic_variant	MODIFIER	-	-	-	-	-	-	-	-	-	-	-	-	-	-	-	-	-	-	-	-	-	-	-	-	-	-	-	-	-	-	-	-	-
11_82978900_T/C	11:82978900-82978900	C	intergenic_variant	MODIFIER	-	-	-	-	-	-	-	-	-	-	-	-	-	-	-	-	-	-	-	-	-	-	-	-	-	-	-	-	-	-	-	-	-
11_82978916_T/C	11:82978916-82978916	C	intergenic_variant	MODIFIER	-	-	-	-	-	-	-	-	-	-	-	-	-	-	-	-	-	-	-	-	-	-	-	-	-	-	-	-	-	-	-	-	-
11_82979012_A/G	11:82979012-82979012	G	intergenic_variant	MODIFIER	-	-	-	-	-	-	-	-	-	-	-	-	-	-	-	-	-	-	-	-	-	-	-	-	-	-	-	-	-	-	-	-	-
11_82980828_T/C	11:82980828-82980828	C	upstream_gene_variant	MODIFIER	Gm48462	ENSMUSG00000111016	Transcript	ENSMUST00000213219.2	lncRNA	-	-	-	-	-	-	-	-	-	-	4218	1	-	MGI	-	-	-	2	-	-	-	-	-	-	-	-	-	-
11_82980836_T/C	11:82980836-82980836	C	upstream_gene_variant	MODIFIER	Gm48462	ENSMUSG00000111016	Transcript	ENSMUST00000213219.2	lncRNA	-	-	-	-	-	-	-	-	-	-	4210	1	-	MGI	-	-	-	2	-	-	-	-	-	-	-	-	-	-
11_82981224_A/G	11:82981224-82981224	G	upstream_gene_variant	MODIFIER	Gm48462	ENSMUSG00000111016	Transcript	ENSMUST00000213219.2	lncRNA	-	-	-	-	-	-	-	-	-	-	3822	1	-	MGI	-	-	-	2	-	-	-	-	-	-	-	-	-	-
11_82981335_T/C	11:82981335-82981335	C	upstream_gene_variant	MODIFIER	Gm48462	ENSMUSG00000111016	Transcript	ENSMUST00000213219.2	lncRNA	-	-	-	-	-	-	-	-	-	-	3711	1	-	MGI	-	-	-	2	-	-	-	-	-	-	-	-	-	-
11_82982506_T/C	11:82982506-82982506	C	upstream_gene_variant	MODIFIER	Gm48462	ENSMUSG00000111016	Transcript	ENSMUST00000213219.2	lncRNA	-	-	-	-	-	-	-	-	-	-	2540	1	-	MGI	-	-	-	2	-	-	-	-	-	-	-	-	-	-
11_82987557_T/C	11:82987557-82987557	C	intron_variant,non_coding_transcript_variant	MODIFIER	Gm48462	ENSMUSG00000111016	Transcript	ENSMUST00000213219.2	lncRNA	-	3/3	-	-	-	-	-	-	-	-	-	1	-	MGI	-	-	-	2	-	-	-	-	-	-	-	-	-	-
11_82999420_T/C	11:82999420-82999420	C	intergenic_variant	MODIFIER	-	-	-	-	-	-	-	-	-	-	-	-	-	-	-	-	-	-	-	-	-	-	-	-	-	-	-	-	-	-	-	-	-
11_82999557_A/G	11:82999557-82999557	G	intergenic_variant	MODIFIER	-	-	-	-	-	-	-	-	-	-	-	-	-	-	-	-	-	-	-	-	-	-	-	-	-	-	-	-	-	-	-	-	-
11_83003238_T/C	11:83003238-83003238	C	upstream_gene_variant	MODIFIER	Slfn1	ENSMUSG00000078763	Transcript	ENSMUST00000037994.8	protein_coding	-	-	-	-	-	-	-	-	-	-	4437	1	-	MGI	-	-	-	1	P1	-	-	-	-	-	-	-	-	-
11_83006056_A/G	11:83006056-83006056	G	upstream_gene_variant	MODIFIER	Slfn1	ENSMUSG00000078763	Transcript	ENSMUST00000037994.8	protein_coding	-	-	-	-	-	-	-	-	-	-	1619	1	-	MGI	-	-	-	1	P1	-	-	-	-	-	-	-	-	-
11_83006056_A/G	11:83006056-83006056	G	regulatory_region_variant	MODIFIER	-	-	RegulatoryFeature	ENSMUSR00000323171	CTCF_binding_site	-	-	-	-	-	-	-	-	-	-	-	-	-	-	-	-	-	-	-	-	-	-	-	-	-	-	-	-
11_83011915_T/C	11:83011915-83011915	C	synonymous_variant	LOW	Slfn1	ENSMUSG00000078763	Transcript	ENSMUST00000037994.8	protein_coding	2/2	-	-	-	283	30	10	V	gtT/gtC	-	-	1	-	MGI	-	-	-	1	P1	-	-	-	-	-	-	-	-	-
11_83011915_T/C	11:83011915-83011915	C	downstream_gene_variant	MODIFIER	Gm48467	ENSMUSG00000111344	Transcript	ENSMUST00000214874.2	processed_pseudogene	-	-	-	-	-	-	-	-	-	-	3731	-1	-	MGI	-	-	-	-	-	-	-	-	-	-	-	-	-	-
11_83013060_T/C	11:83013060-83013060	C	3_prime_UTR_variant	MODIFIER	Slfn1	ENSMUSG00000078763	Transcript	ENSMUST00000037994.8	protein_coding	2/2	-	-	-	1428	-	-	-	-	-	-	1	-	MGI	-	-	-	1	P1	-	-	-	-	-	-	-	-	-
11_83013060_T/C	11:83013060-83013060	C	downstream_gene_variant	MODIFIER	Gm48467	ENSMUSG00000111344	Transcript	ENSMUST00000214874.2	processed_pseudogene	-	-	-	-	-	-	-	-	-	-	2586	-1	-	MGI	-	-	-	-	-	-	-	-	-	-	-	-	-	-
11_83016811_T/C	11:83016811-83016811	C	downstream_gene_variant	MODIFIER	Slfn1	ENSMUSG00000078763	Transcript	ENSMUST00000037994.8	protein_coding	-	-	-	-	-	-	-	-	-	-	3315	1	-	MGI	-	-	-	1	P1	-	-	-	-	-	-	-	-	-
11_83016811_T/C	11:83016811-83016811	C	upstream_gene_variant	MODIFIER	Gm48467	ENSMUSG00000111344	Transcript	ENSMUST00000214874.2	processed_pseudogene	-	-	-	-	-	-	-	-	-	-	805	-1	-	MGI	-	-	-	-	-	-	-	-	-	-	-	-	-	-
11_83020032_A/G	11:83020032-83020032	G	upstream_gene_variant	MODIFIER	Gm48467	ENSMUSG00000111344	Transcript	ENSMUST00000214874.2	processed_pseudogene	-	-	-	-	-	-	-	-	-	-	4026	-1	-	MGI	-	-	-	-	-	-	-	-	-	-	-	-	-	-
11_83024678_T/C	11:83024678-83024678	C	downstream_gene_variant	MODIFIER	Gm48468	ENSMUSG00000111168	Transcript	ENSMUST00000215976.2	processed_pseudogene	-	-	-	-	-	-	-	-	-	-	2872	-1	-	MGI	-	-	-	-	-	-	-	-	-	-	-	-	-	-
11_83028343_T/C	11:83028343-83028343	C	upstream_gene_variant	MODIFIER	Gm48468	ENSMUSG00000111168	Transcript	ENSMUST00000215976.2	processed_pseudogene	-	-	-	-	-	-	-	-	-	-	700	-1	-	MGI	-	-	-	-	-	-	-	-	-	-	-	-	-	-
11_83028343_T/C	11:83028343-83028343	C	regulatory_region_variant	MODIFIER	-	-	RegulatoryFeature	ENSMUSR00000783654	enhancer	-	-	-	-	-	-	-	-	-	-	-	-	-	-	-	-	-	-	-	-	-	-	-	-	-	-	-	-
11_83028500_T/C	11:83028500-83028500	C	upstream_gene_variant	MODIFIER	Gm48468	ENSMUSG00000111168	Transcript	ENSMUST00000215976.2	processed_pseudogene	-	-	-	-	-	-	-	-	-	-	857	-1	-	MGI	-	-	-	-	-	-	-	-	-	-	-	-	-	-
11_83028500_T/C	11:83028500-83028500	C	regulatory_region_variant	MODIFIER	-	-	RegulatoryFeature	ENSMUSR00000783654	enhancer	-	-	-	-	-	-	-	-	-	-	-	-	-	-	-	-	-	-	-	-	-	-	-	-	-	-	-	-
11_83028548_T/C	11:83028548-83028548	C	upstream_gene_variant	MODIFIER	Gm48468	ENSMUSG00000111168	Transcript	ENSMUST00000215976.2	processed_pseudogene	-	-	-	-	-	-	-	-	-	-	905	-1	-	MGI	-	-	-	-	-	-	-	-	-	-	-	-	-	-
11_83028548_T/C	11:83028548-83028548	C	regulatory_region_variant	MODIFIER	-	-	RegulatoryFeature	ENSMUSR00000783654	enhancer	-	-	-	-	-	-	-	-	-	-	-	-	-	-	-	-	-	-	-	-	-	-	-	-	-	-	-	-
11_83028969_T/C	11:83028969-83028969	C	upstream_gene_variant	MODIFIER	Gm48468	ENSMUSG00000111168	Transcript	ENSMUST00000215976.2	processed_pseudogene	-	-	-	-	-	-	-	-	-	-	1326	-1	-	MGI	-	-	-	-	-	-	-	-	-	-	-	-	-	-
11_83028969_T/C	11:83028969-83028969	C	regulatory_region_variant	MODIFIER	-	-	RegulatoryFeature	ENSMUSR00000783654	enhancer	-	-	-	-	-	-	-	-	-	-	-	-	-	-	-	-	-	-	-	-	-	-	-	-	-	-	-	-
11_83035277_T/C	11:83035277-83035277	C	downstream_gene_variant	MODIFIER	Gm48469	ENSMUSG00000111480	Transcript	ENSMUST00000214610.2	processed_pseudogene	-	-	-	-	-	-	-	-	-	-	3961	-1	-	MGI	-	-	-	-	-	-	-	-	-	-	-	-	-	-
11_83403114_T/C	11:83403114-83403114	C	intron_variant	MODIFIER	Heatr9	ENSMUSG00000018925	Transcript	ENSMUST00000019069.4	protein_coding	-	14/14	-	-	-	-	-	-	-	-	-	-1	-	MGI	-	-	-	5	P1	-	-	-	-	-	-	-	-	-
11_83981425_T/C	11:83981425-83981425	C	missense_variant	MODERATE	Tada2a	ENSMUSG00000018651	Transcript	ENSMUST00000018795.13	protein_coding	11/16	-	-	-	920	773	258	E/G	gAa/gGa	-	-	-1	-	MGI	-	-	-	1	P1	tolerated(0.07)	-	-	-	-	-	-	-	-
11_83981425_T/C	11:83981425-83981425	C	upstream_gene_variant	MODIFIER	Tada2a	ENSMUSG00000018651	Transcript	ENSMUST00000125566.2	protein_coding_CDS_not_defined	-	-	-	-	-	-	-	-	-	-	3139	-1	-	MGI	-	-	-	3	-	-	-	-	-	-	-	-	-	-
11_83981425_T/C	11:83981425-83981425	C	upstream_gene_variant	MODIFIER	Tada2a	ENSMUSG00000018651	Transcript	ENSMUST00000134994.2	protein_coding_CDS_not_defined	-	-	-	-	-	-	-	-	-	-	3087	-1	-	MGI	-	-	-	3	-	-	-	-	-	-	-	-	-	-
11_83981425_T/C	11:83981425-83981425	C	missense_variant	MODERATE	Tada2a	ENSMUSG00000018651	Transcript	ENSMUST00000141852.2	protein_coding	3/8	-	-	-	376	191	64	E/G	gAa/gGa	-	-	-1	cds_end_NF	MGI	-	-	-	3	-	tolerated(0.06)	-	-	-	-	-	-	-	-
11_86186974_A/G	11:86186974-86186974	G	intron_variant	MODIFIER	Med13	ENSMUSG00000034297	Transcript	ENSMUST00000043624.9	protein_coding	-	16/29	-	-	-	-	-	-	-	-	-	-1	-	MGI	-	-	-	2	P1	-	-	-	-	-	-	-	-	-
11_86186974_A/G	11:86186974-86186974	G	intron_variant,non_coding_transcript_variant	MODIFIER	Brip1os	ENSMUSG00000085208	Transcript	ENSMUST00000143819.2	lncRNA	-	6/6	-	-	-	-	-	-	-	-	-	1	-	MGI	-	-	-	1	-	-	-	-	-	-	-	-	-	-
11_87981166_A/G	11:87981166-87981166	G	intergenic_variant	MODIFIER	-	-	-	-	-	-	-	-	-	-	-	-	-	-	-	-	-	-	-	-	-	-	-	-	-	-	-	-	-	-	-	-	-
11_87981508_A/G	11:87981508-87981508	G	intergenic_variant	MODIFIER	-	-	-	-	-	-	-	-	-	-	-	-	-	-	-	-	-	-	-	-	-	-	-	-	-	-	-	-	-	-	-	-	-
11_88210149_T/C	11:88210149-88210149	C	regulatory_region_variant	MODIFIER	-	-	RegulatoryFeature	ENSMUSR00000522490	enhancer	-	-	-	-	-	-	-	-	-	-	-	-	-	-	-	-	-	-	-	-	-	-	-	-	-	-	-	-
11_88210149_T/C	11:88210149-88210149	C	intergenic_variant	MODIFIER	-	-	-	-	-	-	-	-	-	-	-	-	-	-	-	-	-	-	-	-	-	-	-	-	-	-	-	-	-	-	-	-	-
11_88343686_T/C	11:88343686-88343686	C	intron_variant	MODIFIER	Msi2	ENSMUSG00000069769	Transcript	ENSMUST00000092794.12	protein_coding	-	7/13	-	-	-	-	-	-	-	-	-	-1	-	MGI	-	-	-	1	-	-	-	-	-	-	-	-	-	-
11_88343686_T/C	11:88343686-88343686	C	intron_variant	MODIFIER	Msi2	ENSMUSG00000069769	Transcript	ENSMUST00000107909.8	protein_coding	-	7/13	-	-	-	-	-	-	-	-	-	-1	-	MGI	-	-	-	1	P1	-	-	-	-	-	-	-	-	-
11_88343686_T/C	11:88343686-88343686	C	intron_variant,non_coding_transcript_variant	MODIFIER	Msi2	ENSMUSG00000069769	Transcript	ENSMUST00000148013.8	retained_intron	-	2/5	-	-	-	-	-	-	-	-	-	-1	-	MGI	-	-	-	3	-	-	-	-	-	-	-	-	-	-
11_88343686_T/C	11:88343686-88343686	C	regulatory_region_variant	MODIFIER	-	-	RegulatoryFeature	ENSMUSR00000522524	enhancer	-	-	-	-	-	-	-	-	-	-	-	-	-	-	-	-	-	-	-	-	-	-	-	-	-	-	-	-
11_88343735_T/C	11:88343735-88343735	C	intron_variant	MODIFIER	Msi2	ENSMUSG00000069769	Transcript	ENSMUST00000092794.12	protein_coding	-	7/13	-	-	-	-	-	-	-	-	-	-1	-	MGI	-	-	-	1	-	-	-	-	-	-	-	-	-	-
11_88343735_T/C	11:88343735-88343735	C	intron_variant	MODIFIER	Msi2	ENSMUSG00000069769	Transcript	ENSMUST00000107909.8	protein_coding	-	7/13	-	-	-	-	-	-	-	-	-	-1	-	MGI	-	-	-	1	P1	-	-	-	-	-	-	-	-	-
11_88343735_T/C	11:88343735-88343735	C	intron_variant,non_coding_transcript_variant	MODIFIER	Msi2	ENSMUSG00000069769	Transcript	ENSMUST00000148013.8	retained_intron	-	2/5	-	-	-	-	-	-	-	-	-	-1	-	MGI	-	-	-	3	-	-	-	-	-	-	-	-	-	-
11_88343735_T/C	11:88343735-88343735	C	regulatory_region_variant	MODIFIER	-	-	RegulatoryFeature	ENSMUSR00000522524	enhancer	-	-	-	-	-	-	-	-	-	-	-	-	-	-	-	-	-	-	-	-	-	-	-	-	-	-	-	-
11_88996433_T/C	11:88996433-88996433	C	intergenic_variant	MODIFIER	-	-	-	-	-	-	-	-	-	-	-	-	-	-	-	-	-	-	-	-	-	-	-	-	-	-	-	-	-	-	-	-	-
11_88999566_T/C	11:88999566-88999566	C	intergenic_variant	MODIFIER	-	-	-	-	-	-	-	-	-	-	-	-	-	-	-	-	-	-	-	-	-	-	-	-	-	-	-	-	-	-	-	-	-
11_89015567_T/C	11:89015567-89015567	C	non_coding_transcript_exon_variant	MODIFIER	Gm11497	ENSMUSG00000086919	Transcript	ENSMUST00000138295.2	lncRNA	2/2	-	-	-	1869	-	-	-	-	-	-	-1	-	MGI	-	-	-	1	-	-	-	-	-	-	-	-	-	-
11_89015567_T/C	11:89015567-89015567	C	regulatory_region_variant	MODIFIER	-	-	RegulatoryFeature	ENSMUSR00000522644	enhancer	-	-	-	-	-	-	-	-	-	-	-	-	-	-	-	-	-	-	-	-	-	-	-	-	-	-	-	-
11_89015567_T/C	11:89015567-89015567	C	regulatory_region_variant	MODIFIER	-	-	RegulatoryFeature	ENSMUSR00000522645	CTCF_binding_site	-	-	-	-	-	-	-	-	-	-	-	-	-	-	-	-	-	-	-	-	-	-	-	-	-	-	-	-
11_89016508_T/C	11:89016508-89016508	C	non_coding_transcript_exon_variant	MODIFIER	Gm11497	ENSMUSG00000086919	Transcript	ENSMUST00000138295.2	lncRNA	2/2	-	-	-	928	-	-	-	-	-	-	-1	-	MGI	-	-	-	1	-	-	-	-	-	-	-	-	-	-
11_89036399_A/G	11:89036399-89036399	G	regulatory_region_variant	MODIFIER	-	-	RegulatoryFeature	ENSMUSR00000048940	enhancer	-	-	-	-	-	-	-	-	-	-	-	-	-	-	-	-	-	-	-	-	-	-	-	-	-	-	-	-
11_89036399_A/G	11:89036399-89036399	G	intergenic_variant	MODIFIER	-	-	-	-	-	-	-	-	-	-	-	-	-	-	-	-	-	-	-	-	-	-	-	-	-	-	-	-	-	-	-	-	-
11_94217784_A/G	11:94217784-94217784	G	upstream_gene_variant	MODIFIER	Luc7l3	ENSMUSG00000020863	Transcript	ENSMUST00000021226.14	protein_coding	-	-	-	-	-	-	-	-	-	-	4970	-1	-	MGI	-	-	-	1	-	-	-	-	-	-	-	-	-	-
11_94217784_A/G	11:94217784-94217784	G	upstream_gene_variant	MODIFIER	Ankrd40	ENSMUSG00000020864	Transcript	ENSMUST00000021227.6	protein_coding	-	-	-	-	-	-	-	-	-	-	1296	1	-	MGI	-	-	-	1	-	-	-	-	-	-	-	-	-	-
11_94217784_A/G	11:94217784-94217784	G	upstream_gene_variant	MODIFIER	Ankrd40	ENSMUSG00000020864	Transcript	ENSMUST00000051221.13	protein_coding	-	-	-	-	-	-	-	-	-	-	1055	1	-	MGI	-	-	-	1	-	-	-	-	-	-	-	-	-	-
11_94217784_A/G	11:94217784-94217784	G	upstream_gene_variant	MODIFIER	Ankrd40	ENSMUSG00000020864	Transcript	ENSMUST00000107818.9	protein_coding	-	-	-	-	-	-	-	-	-	-	1043	1	-	MGI	-	-	-	5	P1	-	-	-	-	-	-	-	-	-
11_94217784_A/G	11:94217784-94217784	G	upstream_gene_variant	MODIFIER	Luc7l3	ENSMUSG00000020863	Transcript	ENSMUST00000107820.2	protein_coding	-	-	-	-	-	-	-	-	-	-	4970	-1	-	MGI	-	-	-	5	P1	-	-	-	-	-	-	-	-	-
11_94217784_A/G	11:94217784-94217784	G	upstream_gene_variant	MODIFIER	Luc7l3	ENSMUSG00000020863	Transcript	ENSMUST00000107821.9	protein_coding	-	-	-	-	-	-	-	-	-	-	4970	-1	-	MGI	-	-	-	5	P1	-	-	-	-	-	-	-	-	-
11_94217784_A/G	11:94217784-94217784	G	upstream_gene_variant	MODIFIER	Luc7l3	ENSMUSG00000020863	Transcript	ENSMUST00000166312.8	protein_coding	-	-	-	-	-	-	-	-	-	-	5000	-1	-	MGI	-	-	-	1	-	-	-	-	-	-	-	-	-	-
11_94217784_A/G	11:94217784-94217784	G	regulatory_region_variant	MODIFIER	-	-	RegulatoryFeature	ENSMUSR00000049320	promoter	-	-	-	-	-	-	-	-	-	-	-	-	-	-	-	-	-	-	-	-	-	-	-	-	-	-	-	-
11_94952593_A/G	11:94952593-94952593	G	intron_variant	MODIFIER	Itga3	ENSMUSG00000001507	Transcript	ENSMUST00000001548.14	protein_coding	-	7/25	-	-	-	-	-	-	-	-	-	-1	-	MGI	-	-	-	1	P1	-	-	-	-	-	-	-	-	-
11_94952593_A/G	11:94952593-94952593	G	intron_variant	MODIFIER	Itga3	ENSMUSG00000001507	Transcript	ENSMUST00000107739.8	protein_coding	-	6/24	-	-	-	-	-	-	-	-	-	-1	-	MGI	-	-	-	1	-	-	-	-	-	-	-	-	-	-
11_94952593_A/G	11:94952593-94952593	G	intron_variant	MODIFIER	Itga3	ENSMUSG00000001507	Transcript	ENSMUST00000120375.8	protein_coding	-	8/25	-	-	-	-	-	-	-	-	-	-1	-	MGI	-	-	-	1	-	-	-	-	-	-	-	-	-	-
11_94952593_A/G	11:94952593-94952593	G	intron_variant,non_coding_transcript_variant	MODIFIER	Itga3	ENSMUSG00000001507	Transcript	ENSMUST00000140342.2	retained_intron	-	1/4	-	-	-	-	-	-	-	-	-	-1	-	MGI	-	-	-	5	-	-	-	-	-	-	-	-	-	-
11_94952593_A/G	11:94952593-94952593	G	downstream_gene_variant	MODIFIER	Itga3	ENSMUSG00000001507	Transcript	ENSMUST00000145671.2	protein_coding	-	-	-	-	-	-	-	-	-	-	1394	-1	cds_start_NF,cds_end_NF	MGI	-	-	-	3	-	-	-	-	-	-	-	-	-	-
11_97778278_T/C	11:97778278-97778278	C	upstream_gene_variant	MODIFIER	Fbxo47	ENSMUSG00000070336	Transcript	ENSMUST00000093939.4	protein_coding	-	-	-	-	-	-	-	-	-	-	3298	-1	-	MGI	-	-	-	1	P1	-	-	-	-	-	-	-	-	-
11_97778278_T/C	11:97778278-97778278	C	intron_variant,non_coding_transcript_variant	MODIFIER	Gm11630	ENSMUSG00000086917	Transcript	ENSMUST00000152825.2	lncRNA	-	1/1	-	-	-	-	-	-	-	-	-	1	-	MGI	-	-	-	2	-	-	-	-	-	-	-	-	-	-
11_97778278_T/C	11:97778278-97778278	C	intron_variant,non_coding_transcript_variant	MODIFIER	Gm11630	ENSMUSG00000086917	Transcript	ENSMUST00000246814.1	lncRNA	-	1/1	-	-	-	-	-	-	-	-	-	1	-	MGI	-	-	-	-	-	-	-	-	-	-	-	-	-	-
11_97778278_T/C	11:97778278-97778278	C	regulatory_region_variant	MODIFIER	-	-	RegulatoryFeature	ENSMUSR00000784733	enhancer	-	-	-	-	-	-	-	-	-	-	-	-	-	-	-	-	-	-	-	-	-	-	-	-	-	-	-	-
11_97778279_T/C	11:97778279-97778279	C	upstream_gene_variant	MODIFIER	Fbxo47	ENSMUSG00000070336	Transcript	ENSMUST00000093939.4	protein_coding	-	-	-	-	-	-	-	-	-	-	3299	-1	-	MGI	-	-	-	1	P1	-	-	-	-	-	-	-	-	-
11_97778279_T/C	11:97778279-97778279	C	intron_variant,non_coding_transcript_variant	MODIFIER	Gm11630	ENSMUSG00000086917	Transcript	ENSMUST00000152825.2	lncRNA	-	1/1	-	-	-	-	-	-	-	-	-	1	-	MGI	-	-	-	2	-	-	-	-	-	-	-	-	-	-
11_97778279_T/C	11:97778279-97778279	C	intron_variant,non_coding_transcript_variant	MODIFIER	Gm11630	ENSMUSG00000086917	Transcript	ENSMUST00000246814.1	lncRNA	-	1/1	-	-	-	-	-	-	-	-	-	1	-	MGI	-	-	-	-	-	-	-	-	-	-	-	-	-	-
11_97778279_T/C	11:97778279-97778279	C	regulatory_region_variant	MODIFIER	-	-	RegulatoryFeature	ENSMUSR00000784733	enhancer	-	-	-	-	-	-	-	-	-	-	-	-	-	-	-	-	-	-	-	-	-	-	-	-	-	-	-	-
11_98831580_A/G	11:98831580-98831580	G	intron_variant	MODIFIER	Rara	ENSMUSG00000037992	Transcript	ENSMUST00000068133.10	protein_coding	-	1/9	-	-	-	-	-	-	-	-	-	1	-	MGI	-	-	-	1	P4	-	-	-	-	-	-	-	-	-
11_98831580_A/G	11:98831580-98831580	G	intron_variant	MODIFIER	Rara	ENSMUSG00000037992	Transcript	ENSMUST00000107474.8	protein_coding	-	1/8	-	-	-	-	-	-	-	-	-	1	-	MGI	-	-	-	5	P4	-	-	-	-	-	-	-	-	-
11_98831580_A/G	11:98831580-98831580	G	intron_variant	MODIFIER	Rara	ENSMUSG00000037992	Transcript	ENSMUST00000107475.9	protein_coding	-	1/8	-	-	-	-	-	-	-	-	-	1	-	MGI	-	-	-	1	P4	-	-	-	-	-	-	-	-	-
11_98831580_A/G	11:98831580-98831580	G	intron_variant,non_coding_transcript_variant	MODIFIER	Rara	ENSMUSG00000037992	Transcript	ENSMUST00000139399.2	protein_coding_CDS_not_defined	-	1/2	-	-	-	-	-	-	-	-	-	1	-	MGI	-	-	-	3	-	-	-	-	-	-	-	-	-	-
11_98831580_A/G	11:98831580-98831580	G	intron_variant,non_coding_transcript_variant	MODIFIER	Rara	ENSMUSG00000037992	Transcript	ENSMUST00000147985.2	protein_coding_CDS_not_defined	-	1/1	-	-	-	-	-	-	-	-	-	1	-	MGI	-	-	-	3	-	-	-	-	-	-	-	-	-	-
11_98831580_A/G	11:98831580-98831580	G	intron_variant	MODIFIER	Rara	ENSMUSG00000037992	Transcript	ENSMUST00000164748.8	protein_coding	-	1/8	-	-	-	-	-	-	-	-	-	1	-	MGI	-	-	-	1	P4	-	-	-	-	-	-	-	-	-
11_98831580_A/G	11:98831580-98831580	G	regulatory_region_variant	MODIFIER	-	-	RegulatoryFeature	ENSMUSR00000050397	promoter	-	-	-	-	-	-	-	-	-	-	-	-	-	-	-	-	-	-	-	-	-	-	-	-	-	-	-	-
11_100321638_A/G	11:100321638-100321638	G	intron_variant	MODIFIER	Nt5c3b	ENSMUSG00000017176	Transcript	ENSMUST00000092688.12	protein_coding	-	8/8	-	-	-	-	-	-	-	-	-	-1	-	MGI	-	-	-	1	P1	-	-	-	-	-	-	-	-	-
11_100321638_A/G	11:100321638-100321638	G	intron_variant	MODIFIER	Nt5c3b	ENSMUSG00000017176	Transcript	ENSMUST00000092689.9	protein_coding	-	7/7	-	-	-	-	-	-	-	-	-	-1	-	MGI	-	-	-	1	-	-	-	-	-	-	-	-	-	-
11_100321638_A/G	11:100321638-100321638	G	intron_variant	MODIFIER	Nt5c3b	ENSMUSG00000017176	Transcript	ENSMUST00000107397.2	protein_coding	-	7/7	-	-	-	-	-	-	-	-	-	-1	-	MGI	-	-	-	1	-	-	-	-	-	-	-	-	-	-
11_100321638_A/G	11:100321638-100321638	G	intron_variant	MODIFIER	Nt5c3b	ENSMUSG00000017176	Transcript	ENSMUST00000107398.8	protein_coding	-	9/9	-	-	-	-	-	-	-	-	-	-1	-	MGI	-	-	-	1	-	-	-	-	-	-	-	-	-	-
11_100321638_A/G	11:100321638-100321638	G	intron_variant	MODIFIER	Nt5c3b	ENSMUSG00000017176	Transcript	ENSMUST00000107399.9	protein_coding	-	8/8	-	-	-	-	-	-	-	-	-	-1	-	MGI	-	-	-	1	-	-	-	-	-	-	-	-	-	-
11_100321638_A/G	11:100321638-100321638	G	downstream_gene_variant	MODIFIER	Nt5c3b	ENSMUSG00000017176	Transcript	ENSMUST00000135557.8	protein_coding_CDS_not_defined	-	-	-	-	-	-	-	-	-	-	2172	-1	-	MGI	-	-	-	3	-	-	-	-	-	-	-	-	-	-
11_100321638_A/G	11:100321638-100321638	G	downstream_gene_variant	MODIFIER	Nt5c3b	ENSMUSG00000017176	Transcript	ENSMUST00000140034.8	protein_coding_CDS_not_defined	-	-	-	-	-	-	-	-	-	-	2922	-1	-	MGI	-	-	-	3	-	-	-	-	-	-	-	-	-	-
11_100321638_A/G	11:100321638-100321638	G	downstream_gene_variant	MODIFIER	Nt5c3b	ENSMUSG00000017176	Transcript	ENSMUST00000140381.8	protein_coding_CDS_not_defined	-	-	-	-	-	-	-	-	-	-	2135	-1	-	MGI	-	-	-	3	-	-	-	-	-	-	-	-	-	-
11_100321638_A/G	11:100321638-100321638	G	intron_variant,non_coding_transcript_variant	MODIFIER	Nt5c3b	ENSMUSG00000017176	Transcript	ENSMUST00000154692.2	protein_coding_CDS_not_defined	-	1/1	-	-	-	-	-	-	-	-	-	-1	-	MGI	-	-	-	1	-	-	-	-	-	-	-	-	-	-
11_100321638_A/G	11:100321638-100321638	G	regulatory_region_variant	MODIFIER	-	-	RegulatoryFeature	ENSMUSR00000050589	enhancer	-	-	-	-	-	-	-	-	-	-	-	-	-	-	-	-	-	-	-	-	-	-	-	-	-	-	-	-
11_105328409_T/C	11:105328409-105328409	C	intron_variant	MODIFIER	Marchf10	ENSMUSG00000078627	Transcript	ENSMUST00000049995.10	protein_coding	-	4/11	-	-	-	-	-	-	-	-	-	-1	-	MGI	-	-	-	5	P1	-	-	-	-	-	-	-	-	-
11_105328409_T/C	11:105328409-105328409	C	intron_variant	MODIFIER	Marchf10	ENSMUSG00000078627	Transcript	ENSMUST00000100332.4	protein_coding	-	4/5	-	-	-	-	-	-	-	-	-	-1	-	MGI	-	-	-	1	-	-	-	-	-	-	-	-	-	-
11_105328409_T/C	11:105328409-105328409	C	intron_variant	MODIFIER	Marchf10	ENSMUSG00000078627	Transcript	ENSMUST00000138977.8	protein_coding	-	4/11	-	-	-	-	-	-	-	-	-	-1	-	MGI	-	-	-	5	P1	-	-	-	-	-	-	-	-	-
11_105328409_T/C	11:105328409-105328409	C	downstream_gene_variant	MODIFIER	Gm11640	ENSMUSG00000086089	Transcript	ENSMUST00000155987.2	lncRNA	-	-	-	-	-	-	-	-	-	-	2171	1	-	MGI	-	-	-	3	-	-	-	-	-	-	-	-	-	-
11_106240093_T/C	11:106240093-106240093	C	synonymous_variant	LOW	Scn4a	ENSMUSG00000001027	Transcript	ENSMUST00000021056.8	protein_coding	1/24	-	-	-	123	123	41	R	cgA/cgG	-	-	-1	-	MGI	-	-	-	1	P1	-	-	-	-	-	-	-	-	-
11_106240093_T/C	11:106240093-106240093	C	downstream_gene_variant	MODIFIER	Scn4a	ENSMUSG00000001027	Transcript	ENSMUST00000174877.2	protein_coding_CDS_not_defined	-	-	-	-	-	-	-	-	-	-	188	-1	-	MGI	-	-	-	2	-	-	-	-	-	-	-	-	-	-
11_109011783_A/G	11:109011783-109011783	G	intergenic_variant	MODIFIER	-	-	-	-	-	-	-	-	-	-	-	-	-	-	-	-	-	-	-	-	-	-	-	-	-	-	-	-	-	-	-	-	-
11_109011784_T/C	11:109011784-109011784	C	intergenic_variant	MODIFIER	-	-	-	-	-	-	-	-	-	-	-	-	-	-	-	-	-	-	-	-	-	-	-	-	-	-	-	-	-	-	-	-	-
11_109011936_T/C	11:109011936-109011936	C	intergenic_variant	MODIFIER	-	-	-	-	-	-	-	-	-	-	-	-	-	-	-	-	-	-	-	-	-	-	-	-	-	-	-	-	-	-	-	-	-
11_109011942_T/C	11:109011942-109011942	C	intergenic_variant	MODIFIER	-	-	-	-	-	-	-	-	-	-	-	-	-	-	-	-	-	-	-	-	-	-	-	-	-	-	-	-	-	-	-	-	-
11_109011968_A/G	11:109011968-109011968	G	intergenic_variant	MODIFIER	-	-	-	-	-	-	-	-	-	-	-	-	-	-	-	-	-	-	-	-	-	-	-	-	-	-	-	-	-	-	-	-	-
11_109011999_A/G	11:109011999-109011999	G	intergenic_variant	MODIFIER	-	-	-	-	-	-	-	-	-	-	-	-	-	-	-	-	-	-	-	-	-	-	-	-	-	-	-	-	-	-	-	-	-
11_109012019_A/G	11:109012019-109012019	G	intergenic_variant	MODIFIER	-	-	-	-	-	-	-	-	-	-	-	-	-	-	-	-	-	-	-	-	-	-	-	-	-	-	-	-	-	-	-	-	-
11_109012035_T/C	11:109012035-109012035	C	intergenic_variant	MODIFIER	-	-	-	-	-	-	-	-	-	-	-	-	-	-	-	-	-	-	-	-	-	-	-	-	-	-	-	-	-	-	-	-	-
11_109012050_T/C	11:109012050-109012050	C	intergenic_variant	MODIFIER	-	-	-	-	-	-	-	-	-	-	-	-	-	-	-	-	-	-	-	-	-	-	-	-	-	-	-	-	-	-	-	-	-
11_112786328_A/G	11:112786328-112786328	G	intergenic_variant	MODIFIER	-	-	-	-	-	-	-	-	-	-	-	-	-	-	-	-	-	-	-	-	-	-	-	-	-	-	-	-	-	-	-	-	-
11_113727861_T/C	11:113727861-113727861	C	intron_variant	MODIFIER	Sdk2	ENSMUSG00000041592	Transcript	ENSMUST00000041627.14	protein_coding	-	24/44	-	-	-	-	-	-	-	-	-	-1	-	MGI	-	-	-	1	P1	-	-	-	-	-	-	-	-	-
11_113727868_T/C	11:113727868-113727868	C	intron_variant	MODIFIER	Sdk2	ENSMUSG00000041592	Transcript	ENSMUST00000041627.14	protein_coding	-	24/44	-	-	-	-	-	-	-	-	-	-1	-	MGI	-	-	-	1	P1	-	-	-	-	-	-	-	-	-
11_115424575_A/G	11:115424575-115424575	G	intron_variant,NMD_transcript_variant	MODIFIER	Sumo2	ENSMUSG00000020738	Transcript	ENSMUST00000021084.10	nonsense_mediated_decay	-	2/3	-	-	-	-	-	-	-	-	-	-1	-	MGI	-	-	-	3	-	-	-	-	-	-	-	-	-	-
11_115424575_A/G	11:115424575-115424575	G	downstream_gene_variant	MODIFIER	Sumo2	ENSMUSG00000020738	Transcript	ENSMUST00000050672.6	retained_intron	-	-	-	-	-	-	-	-	-	-	630	-1	-	MGI	-	-	-	1	-	-	-	-	-	-	-	-	-	-
11_115424575_A/G	11:115424575-115424575	G	intron_variant	MODIFIER	Sumo2	ENSMUSG00000020738	Transcript	ENSMUST00000117589.8	protein_coding	-	3/4	-	-	-	-	-	-	-	-	-	-1	-	MGI	-	-	-	3	-	-	-	-	-	-	-	-	-	-
11_115424575_A/G	11:115424575-115424575	G	intron_variant	MODIFIER	Sumo2	ENSMUSG00000020738	Transcript	ENSMUST00000118155.8	protein_coding	-	2/2	-	-	-	-	-	-	-	-	-	-1	-	MGI	-	-	-	2	-	-	-	-	-	-	-	-	-	-
11_115424575_A/G	11:115424575-115424575	G	intron_variant	MODIFIER	Sumo2	ENSMUSG00000020738	Transcript	ENSMUST00000121185.8	protein_coding	-	2/3	-	-	-	-	-	-	-	-	-	-1	-	MGI	-	-	-	3	-	-	-	-	-	-	-	-	-	-
11_115424575_A/G	11:115424575-115424575	G	intron_variant,non_coding_transcript_variant	MODIFIER	Sumo2	ENSMUSG00000020738	Transcript	ENSMUST00000140844.2	retained_intron	-	2/2	-	-	-	-	-	-	-	-	-	-1	-	MGI	-	-	-	2	-	-	-	-	-	-	-	-	-	-
11_115424575_A/G	11:115424575-115424575	G	intron_variant	MODIFIER	Sumo2	ENSMUSG00000020738	Transcript	ENSMUST00000153892.2	protein_coding	-	2/3	-	-	-	-	-	-	-	-	-	-1	-	MGI	-	-	-	1	P1	-	-	-	-	-	-	-	-	-
11_116245181_T/C	11:116245181-116245181	C	intron_variant	MODIFIER	Rnf157	ENSMUSG00000052949	Transcript	ENSMUST00000100202.10	protein_coding	-	11/18	-	-	-	-	-	-	-	-	-	-1	-	MGI	-	-	-	1	P1	-	-	-	-	-	-	-	-	-
11_116245181_T/C	11:116245181-116245181	C	intron_variant	MODIFIER	Rnf157	ENSMUSG00000052949	Transcript	ENSMUST00000106398.9	protein_coding	-	11/17	-	-	-	-	-	-	-	-	-	-1	-	MGI	-	-	-	5	-	-	-	-	-	-	-	-	-	-
11_116245181_T/C	11:116245181-116245181	C	downstream_gene_variant	MODIFIER	Rnf157	ENSMUSG00000052949	Transcript	ENSMUST00000129202.2	protein_coding_CDS_not_defined	-	-	-	-	-	-	-	-	-	-	4897	-1	-	MGI	-	-	-	3	-	-	-	-	-	-	-	-	-	-
11_116245181_T/C	11:116245181-116245181	C	downstream_gene_variant	MODIFIER	Rnf157	ENSMUSG00000052949	Transcript	ENSMUST00000137083.2	protein_coding_CDS_not_defined	-	-	-	-	-	-	-	-	-	-	3013	-1	-	MGI	-	-	-	3	-	-	-	-	-	-	-	-	-	-
11_116245181_T/C	11:116245181-116245181	C	non_coding_transcript_exon_variant	MODIFIER	Rnf157	ENSMUSG00000052949	Transcript	ENSMUST00000141229.2	protein_coding_CDS_not_defined	7/7	-	-	-	562	-	-	-	-	-	-	-1	-	MGI	-	-	-	1	-	-	-	-	-	-	-	-	-	-
11_116245181_T/C	11:116245181-116245181	C	non_coding_transcript_exon_variant	MODIFIER	Rnf157	ENSMUSG00000052949	Transcript	ENSMUST00000148763.2	protein_coding_CDS_not_defined	2/2	-	-	-	148	-	-	-	-	-	-	-1	-	MGI	-	-	-	5	-	-	-	-	-	-	-	-	-	-
11_116245181_T/C	11:116245181-116245181	C	intron_variant	MODIFIER	Rnf157	ENSMUSG00000052949	Transcript	ENSMUST00000149147.8	protein_coding	-	5/12	-	-	-	-	-	-	-	-	-	-1	cds_start_NF	MGI	-	-	-	1	-	-	-	-	-	-	-	-	-	-
11_116245181_T/C	11:116245181-116245181	C	regulatory_region_variant	MODIFIER	-	-	RegulatoryFeature	ENSMUSR00000786266	enhancer	-	-	-	-	-	-	-	-	-	-	-	-	-	-	-	-	-	-	-	-	-	-	-	-	-	-	-	-
11_119398964_T/C	11:119398964-119398964	C	downstream_gene_variant	MODIFIER	Endov	ENSMUSG00000039850	Transcript	ENSMUST00000064513.9	protein_coding	-	-	-	-	-	-	-	-	-	-	2176	1	-	MGI	-	-	-	5	-	-	-	-	-	-	-	-	-	-
11_119398964_T/C	11:119398964-119398964	C	3_prime_UTR_variant	MODIFIER	Endov	ENSMUSG00000039850	Transcript	ENSMUST00000106244.9	protein_coding	9/9	-	-	-	1785	-	-	-	-	-	-	1	-	MGI	-	-	-	1	P1	-	-	-	-	-	-	-	-	-
11_119398964_T/C	11:119398964-119398964	C	3_prime_UTR_variant	MODIFIER	Endov	ENSMUSG00000039850	Transcript	ENSMUST00000106245.9	protein_coding	8/8	-	-	-	1827	-	-	-	-	-	-	1	-	MGI	-	-	-	1	-	-	-	-	-	-	-	-	-	-
11_119398964_T/C	11:119398964-119398964	C	downstream_gene_variant	MODIFIER	Endov	ENSMUSG00000039850	Transcript	ENSMUST00000129327.9	protein_coding	-	-	-	-	-	-	-	-	-	-	387	1	-	MGI	-	-	-	5	-	-	-	-	-	-	-	-	-	-
11_119398964_T/C	11:119398964-119398964	C	downstream_gene_variant	MODIFIER	Endov	ENSMUSG00000039850	Transcript	ENSMUST00000132015.2	retained_intron	-	-	-	-	-	-	-	-	-	-	749	1	-	MGI	-	-	-	2	-	-	-	-	-	-	-	-	-	-
11_119398964_T/C	11:119398964-119398964	C	downstream_gene_variant	MODIFIER	Endov	ENSMUSG00000039850	Transcript	ENSMUST00000140323.9	protein_coding	-	-	-	-	-	-	-	-	-	-	759	1	cds_start_NF,cds_end_NF	MGI	-	-	-	5	-	-	-	-	-	-	-	-	-	-
11_119398964_T/C	11:119398964-119398964	C	3_prime_UTR_variant,NMD_transcript_variant	MODIFIER	Endov	ENSMUSG00000039850	Transcript	ENSMUST00000143817.8	nonsense_mediated_decay	9/9	-	-	-	1660	-	-	-	-	-	-	1	-	MGI	-	-	-	5	-	-	-	-	-	-	-	-	-	-
11_119398964_T/C	11:119398964-119398964	C	downstream_gene_variant	MODIFIER	Endov	ENSMUSG00000039850	Transcript	ENSMUST00000153204.9	nonsense_mediated_decay	-	-	-	-	-	-	-	-	-	-	447	1	-	MGI	-	-	-	5	-	-	-	-	-	-	-	-	-	-
11_119398964_T/C	11:119398964-119398964	C	downstream_gene_variant	MODIFIER	Endov	ENSMUSG00000039850	Transcript	ENSMUST00000154370.8	nonsense_mediated_decay	-	-	-	-	-	-	-	-	-	-	3017	1	-	MGI	-	-	-	3	-	-	-	-	-	-	-	-	-	-
12_3109972_A/G	12:3109972-3109972	G	upstream_gene_variant	MODIFIER	Gm48310	ENSMUSG00000112240	Transcript	ENSMUST00000219169.2	processed_pseudogene	-	-	-	-	-	-	-	-	-	-	4571	-1	-	MGI	-	-	-	-	-	-	-	-	-	-	-	-	-	-
12_3110042_A/G	12:3110042-3110042	G	upstream_gene_variant	MODIFIER	Gm48310	ENSMUSG00000112240	Transcript	ENSMUST00000219169.2	processed_pseudogene	-	-	-	-	-	-	-	-	-	-	4641	-1	-	MGI	-	-	-	-	-	-	-	-	-	-	-	-	-	-
12_4658497_A/G	12:4658497-4658497	G	intron_variant	MODIFIER	Itsn2	ENSMUSG00000020640	Transcript	ENSMUST00000062580.8	protein_coding	-	1/38	-	-	-	-	-	-	-	-	-	1	-	MGI	-	-	-	5	P2	-	-	-	-	-	-	-	-	-
12_4658497_A/G	12:4658497-4658497	G	intron_variant,non_coding_transcript_variant	MODIFIER	Gm48678	ENSMUSG00000111971	Transcript	ENSMUST00000217882.2	lncRNA	-	1/1	-	-	-	-	-	-	-	-	-	-1	-	MGI	-	-	-	1	-	-	-	-	-	-	-	-	-	-
12_4658497_A/G	12:4658497-4658497	G	upstream_gene_variant	MODIFIER	Itsn2	ENSMUSG00000020640	Transcript	ENSMUST00000217942.2	retained_intron	-	-	-	-	-	-	-	-	-	-	4715	1	-	MGI	-	-	-	3	-	-	-	-	-	-	-	-	-	-
12_4658497_A/G	12:4658497-4658497	G	intron_variant,non_coding_transcript_variant	MODIFIER	Itsn2	ENSMUSG00000020640	Transcript	ENSMUST00000217981.2	retained_intron	-	1/16	-	-	-	-	-	-	-	-	-	1	-	MGI	-	-	-	1	-	-	-	-	-	-	-	-	-	-
12_4658497_A/G	12:4658497-4658497	G	intron_variant,non_coding_transcript_variant	MODIFIER	Itsn2	ENSMUSG00000020640	Transcript	ENSMUST00000218072.2	protein_coding_CDS_not_defined	-	1/19	-	-	-	-	-	-	-	-	-	1	-	MGI	-	-	-	1	-	-	-	-	-	-	-	-	-	-
12_4658497_A/G	12:4658497-4658497	G	intron_variant	MODIFIER	Itsn2	ENSMUSG00000020640	Transcript	ENSMUST00000218402.2	protein_coding	-	1/5	-	-	-	-	-	-	-	-	-	1	cds_end_NF	MGI	-	-	-	2	-	-	-	-	-	-	-	-	-	-
12_4658497_A/G	12:4658497-4658497	G	upstream_gene_variant	MODIFIER	Itsn2	ENSMUSG00000020640	Transcript	ENSMUST00000219007.2	protein_coding	-	-	-	-	-	-	-	-	-	-	4778	1	-	MGI	-	-	-	1	P2	-	-	-	-	-	-	-	-	-
12_4658497_A/G	12:4658497-4658497	G	intron_variant	MODIFIER	Itsn2	ENSMUSG00000020640	Transcript	ENSMUST00000220311.2	protein_coding	-	1/39	-	-	-	-	-	-	-	-	-	1	-	MGI	-	-	-	1	A2	-	-	-	-	-	-	-	-	-
12_8285027_A/G	12:8285027-8285027	G	intron_variant	MODIFIER	Ldah	ENSMUSG00000037669	Transcript	ENSMUST00000037383.13	protein_coding	-	3/6	-	-	-	-	-	-	-	-	-	1	-	MGI	-	-	-	1	P1	-	-	-	-	-	-	-	-	-
12_8285027_A/G	12:8285027-8285027	G	intron_variant	MODIFIER	Ldah	ENSMUSG00000037669	Transcript	ENSMUST00000169104.3	protein_coding	-	3/5	-	-	-	-	-	-	-	-	-	1	-	MGI	-	-	-	1	-	-	-	-	-	-	-	-	-	-
12_8285027_A/G	12:8285027-8285027	G	downstream_gene_variant	MODIFIER	Ldah	ENSMUSG00000037669	Transcript	ENSMUST00000217763.2	retained_intron	-	-	-	-	-	-	-	-	-	-	4523	1	-	MGI	-	-	-	1	-	-	-	-	-	-	-	-	-	-
12_8285027_A/G	12:8285027-8285027	G	intron_variant	MODIFIER	Ldah	ENSMUSG00000037669	Transcript	ENSMUST00000217999.2	protein_coding	-	2/4	-	-	-	-	-	-	-	-	-	1	cds_end_NF	MGI	-	-	-	5	-	-	-	-	-	-	-	-	-	-
12_8285027_A/G	12:8285027-8285027	G	intron_variant	MODIFIER	Ldah	ENSMUSG00000037669	Transcript	ENSMUST00000218086.2	protein_coding	-	3/5	-	-	-	-	-	-	-	-	-	1	-	MGI	-	-	-	1	-	-	-	-	-	-	-	-	-	-
12_8285027_A/G	12:8285027-8285027	G	intron_variant,NMD_transcript_variant	MODIFIER	Ldah	ENSMUSG00000037669	Transcript	ENSMUST00000218305.2	nonsense_mediated_decay	-	2/4	-	-	-	-	-	-	-	-	-	1	-	MGI	-	-	-	1	-	-	-	-	-	-	-	-	-	-
12_8285027_A/G	12:8285027-8285027	G	intron_variant	MODIFIER	Ldah	ENSMUSG00000037669	Transcript	ENSMUST00000218883.2	protein_coding	-	2/4	-	-	-	-	-	-	-	-	-	1	cds_end_NF	MGI	-	-	-	3	-	-	-	-	-	-	-	-	-	-
12_8285027_A/G	12:8285027-8285027	G	intron_variant,NMD_transcript_variant	MODIFIER	Ldah	ENSMUSG00000037669	Transcript	ENSMUST00000219043.2	nonsense_mediated_decay	-	3/4	-	-	-	-	-	-	-	-	-	1	-	MGI	-	-	-	1	-	-	-	-	-	-	-	-	-	-
12_8285027_A/G	12:8285027-8285027	G	intron_variant,NMD_transcript_variant	MODIFIER	Ldah	ENSMUSG00000037669	Transcript	ENSMUST00000219058.2	nonsense_mediated_decay	-	2/4	-	-	-	-	-	-	-	-	-	1	-	MGI	-	-	-	1	-	-	-	-	-	-	-	-	-	-
12_8285027_A/G	12:8285027-8285027	G	intron_variant,NMD_transcript_variant	MODIFIER	Ldah	ENSMUSG00000037669	Transcript	ENSMUST00000219357.2	nonsense_mediated_decay	-	3/4	-	-	-	-	-	-	-	-	-	1	-	MGI	-	-	-	3	-	-	-	-	-	-	-	-	-	-
12_8285027_A/G	12:8285027-8285027	G	intron_variant	MODIFIER	Ldah	ENSMUSG00000037669	Transcript	ENSMUST00000220274.2	protein_coding	-	3/3	-	-	-	-	-	-	-	-	-	1	cds_end_NF	MGI	-	-	-	3	-	-	-	-	-	-	-	-	-	-
12_8285027_A/G	12:8285027-8285027	G	intron_variant,NMD_transcript_variant	MODIFIER	Ldah	ENSMUSG00000037669	Transcript	ENSMUST00000220345.2	nonsense_mediated_decay	-	2/3	-	-	-	-	-	-	-	-	-	1	-	MGI	-	-	-	5	-	-	-	-	-	-	-	-	-	-
12_8792719_A/G	12:8792719-8792719	G	intron_variant	MODIFIER	Pum2	ENSMUSG00000020594	Transcript	ENSMUST00000020915.10	protein_coding	-	12/19	-	-	-	-	-	-	-	-	-	1	-	MGI	-	-	-	1	A1	-	-	-	-	-	-	-	-	-
12_8792719_A/G	12:8792719-8792719	G	intron_variant	MODIFIER	Pum2	ENSMUSG00000020594	Transcript	ENSMUST00000111122.9	protein_coding	-	13/20	-	-	-	-	-	-	-	-	-	1	-	MGI	-	-	-	1	P4	-	-	-	-	-	-	-	-	-
12_8792719_A/G	12:8792719-8792719	G	intron_variant	MODIFIER	Pum2	ENSMUSG00000020594	Transcript	ENSMUST00000111123.9	protein_coding	-	13/20	-	-	-	-	-	-	-	-	-	1	-	MGI	-	-	-	1	P4	-	-	-	-	-	-	-	-	-
12_8792719_A/G	12:8792719-8792719	G	intron_variant	MODIFIER	Pum2	ENSMUSG00000020594	Transcript	ENSMUST00000163569.8	protein_coding	-	13/20	-	-	-	-	-	-	-	-	-	1	-	MGI	-	-	-	1	A1	-	-	-	-	-	-	-	-	-
12_8792719_A/G	12:8792719-8792719	G	intron_variant	MODIFIER	Pum2	ENSMUSG00000020594	Transcript	ENSMUST00000164818.3	protein_coding	-	1/4	-	-	-	-	-	-	-	-	-	1	cds_start_NF,cds_end_NF	MGI	-	-	-	5	-	-	-	-	-	-	-	-	-	-
12_8792719_A/G	12:8792719-8792719	G	intron_variant,NMD_transcript_variant	MODIFIER	Pum2	ENSMUSG00000020594	Transcript	ENSMUST00000165293.8	nonsense_mediated_decay	-	14/21	-	-	-	-	-	-	-	-	-	1	-	MGI	-	-	-	1	-	-	-	-	-	-	-	-	-	-
12_8792719_A/G	12:8792719-8792719	G	intron_variant	MODIFIER	Pum2	ENSMUSG00000020594	Transcript	ENSMUST00000168361.8	protein_coding	-	13/20	-	-	-	-	-	-	-	-	-	1	-	MGI	-	-	-	5	A1	-	-	-	-	-	-	-	-	-
12_8792719_A/G	12:8792719-8792719	G	intron_variant	MODIFIER	Pum2	ENSMUSG00000020594	Transcript	ENSMUST00000169089.8	protein_coding	-	12/19	-	-	-	-	-	-	-	-	-	1	-	MGI	-	-	-	5	A1	-	-	-	-	-	-	-	-	-
12_8792719_A/G	12:8792719-8792719	G	upstream_gene_variant	MODIFIER	Pum2	ENSMUSG00000020594	Transcript	ENSMUST00000171608.2	retained_intron	-	-	-	-	-	-	-	-	-	-	757	1	-	MGI	-	-	-	2	-	-	-	-	-	-	-	-	-	-
12_8792719_A/G	12:8792719-8792719	G	intron_variant	MODIFIER	Pum2	ENSMUSG00000020594	Transcript	ENSMUST00000178015.8	protein_coding	-	12/19	-	-	-	-	-	-	-	-	-	1	-	MGI	-	-	-	5	A1	-	-	-	-	-	-	-	-	-
12_8938646_T/C	12:8938646-8938646	C	intron_variant,non_coding_transcript_variant	MODIFIER	9930038B18Rik	ENSMUSG00000042976	Transcript	ENSMUST00000151816.3	lncRNA	-	1/2	-	-	-	-	-	-	-	-	-	-1	-	MGI	-	-	-	5	-	-	-	-	-	-	-	-	-	-
12_8938646_T/C	12:8938646-8938646	C	regulatory_region_variant	MODIFIER	-	-	RegulatoryFeature	ENSMUSR00000787197	enhancer	-	-	-	-	-	-	-	-	-	-	-	-	-	-	-	-	-	-	-	-	-	-	-	-	-	-	-	-
12_26446439_A/G	12:26446439-26446439	G	intron_variant	MODIFIER	Rnf144a	ENSMUSG00000020642	Transcript	ENSMUST00000020971.14	protein_coding	-	2/9	-	-	-	-	-	-	-	-	-	-1	-	MGI	-	-	-	1	P1	-	-	-	-	-	-	-	-	-
12_26446439_A/G	12:26446439-26446439	G	intron_variant	MODIFIER	Rnf144a	ENSMUSG00000020642	Transcript	ENSMUST00000062149.6	protein_coding	-	1/8	-	-	-	-	-	-	-	-	-	-1	-	MGI	-	-	-	1	P1	-	-	-	-	-	-	-	-	-
12_26446439_A/G	12:26446439-26446439	G	intron_variant	MODIFIER	Rnf144a	ENSMUSG00000020642	Transcript	ENSMUST00000222082.2	protein_coding	-	3/7	-	-	-	-	-	-	-	-	-	-1	cds_end_NF	MGI	-	-	-	3	-	-	-	-	-	-	-	-	-	-
12_26446439_A/G	12:26446439-26446439	G	intron_variant,non_coding_transcript_variant	MODIFIER	Rnf144a	ENSMUSG00000020642	Transcript	ENSMUST00000222505.2	retained_intron	-	1/1	-	-	-	-	-	-	-	-	-	-1	-	MGI	-	-	-	3	-	-	-	-	-	-	-	-	-	-
12_31287993_A/G	12:31287993-31287993	G	downstream_gene_variant	MODIFIER	Gm48117	ENSMUSG00000112518	Transcript	ENSMUST00000218421.2	processed_pseudogene	-	-	-	-	-	-	-	-	-	-	3118	1	-	MGI	-	-	-	-	-	-	-	-	-	-	-	-	-	-
12_31287993_A/G	12:31287993-31287993	G	upstream_gene_variant	MODIFIER	Gm6993	ENSMUSG00000112187	Transcript	ENSMUST00000219110.2	protein_coding	-	-	-	-	-	-	-	-	-	-	2776	1	-	MGI	-	-	-	-	P1	-	-	-	-	-	-	-	-	-
12_32976832_T/C	12:32976832-32976832	C	intron_variant,non_coding_transcript_variant	MODIFIER	4933406C10Rik	ENSMUSG00000097494	Transcript	ENSMUST00000180391.2	lncRNA	-	5/6	-	-	-	-	-	-	-	-	-	-1	-	MGI	-	-	-	1	-	-	-	-	-	-	-	-	-	-
12_32976832_T/C	12:32976832-32976832	C	intron_variant,non_coding_transcript_variant	MODIFIER	4933406C10Rik	ENSMUSG00000097494	Transcript	ENSMUST00000181670.8	lncRNA	-	2/5	-	-	-	-	-	-	-	-	-	-1	-	MGI	-	-	-	1	-	-	-	-	-	-	-	-	-	-
12_32976832_T/C	12:32976832-32976832	C	downstream_gene_variant	MODIFIER	Gm19056	ENSMUSG00000112124	Transcript	ENSMUST00000218220.2	processed_pseudogene	-	-	-	-	-	-	-	-	-	-	2318	-1	-	MGI	-	-	-	-	-	-	-	-	-	-	-	-	-	-
12_32976832_T/C	12:32976832-32976832	C	downstream_gene_variant	MODIFIER	Gm47961	ENSMUSG00000112887	Transcript	ENSMUST00000219303.2	processed_pseudogene	-	-	-	-	-	-	-	-	-	-	4647	-1	-	MGI	-	-	-	-	-	-	-	-	-	-	-	-	-	-
12_32976832_T/C	12:32976832-32976832	C	upstream_gene_variant	MODIFIER	Gm18622	ENSMUSG00000112916	Transcript	ENSMUST00000219361.2	processed_pseudogene	-	-	-	-	-	-	-	-	-	-	3291	1	-	MGI	-	-	-	-	-	-	-	-	-	-	-	-	-	-
12_32976832_T/C	12:32976832-32976832	C	intron_variant,non_coding_transcript_variant	MODIFIER	4933406C10Rik	ENSMUSG00000097494	Transcript	ENSMUST00000242182.1	lncRNA	-	3/4	-	-	-	-	-	-	-	-	-	-1	-	MGI	-	-	-	-	-	-	-	-	-	-	-	-	-	-
12_32976832_T/C	12:32976832-32976832	C	intron_variant,non_coding_transcript_variant	MODIFIER	4933406C10Rik	ENSMUSG00000097494	Transcript	ENSMUST00000243999.1	lncRNA	-	2/3	-	-	-	-	-	-	-	-	-	-1	-	MGI	-	-	-	-	-	-	-	-	-	-	-	-	-	-
12_32976832_T/C	12:32976832-32976832	C	intron_variant,non_coding_transcript_variant	MODIFIER	4933406C10Rik	ENSMUSG00000097494	Transcript	ENSMUST00000244786.1	lncRNA	-	3/4	-	-	-	-	-	-	-	-	-	-1	-	MGI	-	-	-	-	-	-	-	-	-	-	-	-	-	-
12_32976832_T/C	12:32976832-32976832	C	intron_variant,non_coding_transcript_variant	MODIFIER	4933406C10Rik	ENSMUSG00000097494	Transcript	ENSMUST00000245098.1	lncRNA	-	1/1	-	-	-	-	-	-	-	-	-	-1	-	MGI	-	-	-	-	-	-	-	-	-	-	-	-	-	-
12_32976832_T/C	12:32976832-32976832	C	intron_variant,non_coding_transcript_variant	MODIFIER	4933406C10Rik	ENSMUSG00000097494	Transcript	ENSMUST00000245778.1	lncRNA	-	1/4	-	-	-	-	-	-	-	-	-	-1	-	MGI	-	-	-	-	-	-	-	-	-	-	-	-	-	-
12_32976832_T/C	12:32976832-32976832	C	regulatory_region_variant	MODIFIER	-	-	RegulatoryFeature	ENSMUSR00000057916	enhancer	-	-	-	-	-	-	-	-	-	-	-	-	-	-	-	-	-	-	-	-	-	-	-	-	-	-	-	-
12_44311326_A/G	12:44311326-44311326	G	upstream_gene_variant	MODIFIER	Pnpla8	ENSMUSG00000036257	Transcript	ENSMUST00000043082.16	protein_coding	-	-	-	-	-	-	-	-	-	-	4605	1	-	MGI	-	-	-	1	P2	-	-	-	-	-	-	-	-	-
12_44311326_A/G	12:44311326-44311326	G	intron_variant	MODIFIER	Pnpla8	ENSMUSG00000036257	Transcript	ENSMUST00000122902.8	protein_coding	-	4/12	-	-	-	-	-	-	-	-	-	1	-	MGI	-	-	-	1	A2	-	-	-	-	-	-	-	-	-
12_44311326_A/G	12:44311326-44311326	G	upstream_gene_variant	MODIFIER	Pnpla8	ENSMUSG00000036257	Transcript	ENSMUST00000218954.2	protein_coding	-	-	-	-	-	-	-	-	-	-	4624	1	cds_end_NF	MGI	-	-	-	2	-	-	-	-	-	-	-	-	-	-
12_44311326_A/G	12:44311326-44311326	G	intron_variant,non_coding_transcript_variant	MODIFIER	Gm47096	ENSMUSG00000112547	Transcript	ENSMUST00000219127.2	lncRNA	-	1/1	-	-	-	-	-	-	-	-	-	-1	-	MGI	-	-	-	5	-	-	-	-	-	-	-	-	-	-
12_44311326_A/G	12:44311326-44311326	G	downstream_gene_variant	MODIFIER	Gm47096	ENSMUSG00000112547	Transcript	ENSMUST00000246148.1	lncRNA	-	-	-	-	-	-	-	-	-	-	3016	-1	-	MGI	-	-	-	-	-	-	-	-	-	-	-	-	-	-
12_46699185_T/C	12:46699185-46699185	C	intergenic_variant	MODIFIER	-	-	-	-	-	-	-	-	-	-	-	-	-	-	-	-	-	-	-	-	-	-	-	-	-	-	-	-	-	-	-	-	-
12_46708169_T/C	12:46708169-46708169	C	non_coding_transcript_exon_variant	MODIFIER	Gm48535	ENSMUSG00000112174	Transcript	ENSMUST00000217951.2	lncRNA	3/3	-	-	-	177	-	-	-	-	-	-	-1	-	MGI	-	-	-	5	-	-	-	-	-	-	-	-	-	-
12_51609702_T/C	12:51609702-51609702	C	intergenic_variant	MODIFIER	-	-	-	-	-	-	-	-	-	-	-	-	-	-	-	-	-	-	-	-	-	-	-	-	-	-	-	-	-	-	-	-	-
12_51748723_A/G	12:51748723-51748723	G	intron_variant	MODIFIER	Ap4s1	ENSMUSG00000020955	Transcript	ENSMUST00000021338.10	protein_coding	-	1/5	-	-	-	-	-	-	-	-	-	1	-	MGI	-	-	-	1	P1	-	-	-	-	-	-	-	-	-
12_51748723_A/G	12:51748723-51748723	G	intron_variant	MODIFIER	Ap4s1	ENSMUSG00000020955	Transcript	ENSMUST00000218820.2	protein_coding	-	1/5	-	-	-	-	-	-	-	-	-	1	cds_end_NF	MGI	-	-	-	5	-	-	-	-	-	-	-	-	-	-
12_59027746_T/C	12:59027746-59027746	C	intron_variant	MODIFIER	Sec23a	ENSMUSG00000020986	Transcript	ENSMUST00000021375.12	protein_coding	-	13/19	-	-	-	-	-	-	-	-	-	-1	-	MGI	-	-	-	1	P1	-	-	-	-	-	-	-	-	-
12_59027746_T/C	12:59027746-59027746	C	intron_variant	MODIFIER	Sec23a	ENSMUSG00000020986	Transcript	ENSMUST00000165134.2	protein_coding	-	11/17	-	-	-	-	-	-	-	-	-	-1	-	MGI	-	-	-	5	-	-	-	-	-	-	-	-	-	-
12_59027746_T/C	12:59027746-59027746	C	intron_variant,non_coding_transcript_variant	MODIFIER	Sec23a	ENSMUSG00000020986	Transcript	ENSMUST00000169976.2	retained_intron	-	1/3	-	-	-	-	-	-	-	-	-	-1	-	MGI	-	-	-	5	-	-	-	-	-	-	-	-	-	-
12_59043466_T/C	12:59043466-59043466	C	intron_variant	MODIFIER	Sec23a	ENSMUSG00000020986	Transcript	ENSMUST00000021375.12	protein_coding	-	7/19	-	-	-	-	-	-	-	-	-	-1	-	MGI	-	-	-	1	P1	-	-	-	-	-	-	-	-	-
12_59043466_T/C	12:59043466-59043466	C	intron_variant	MODIFIER	Sec23a	ENSMUSG00000020986	Transcript	ENSMUST00000165134.2	protein_coding	-	5/17	-	-	-	-	-	-	-	-	-	-1	-	MGI	-	-	-	5	-	-	-	-	-	-	-	-	-	-
12_70887824_A/G	12:70887824-70887824	G	intron_variant	MODIFIER	Frmd6	ENSMUSG00000048285	Transcript	ENSMUST00000057859.9	protein_coding	-	1/13	-	-	-	-	-	-	-	-	-	1	-	MGI	-	-	-	1	P1	-	-	-	-	-	-	-	-	-
12_70887824_A/G	12:70887824-70887824	G	intron_variant,non_coding_transcript_variant	MODIFIER	Frmd6	ENSMUSG00000048285	Transcript	ENSMUST00000222802.2	retained_intron	-	1/11	-	-	-	-	-	-	-	-	-	1	-	MGI	-	-	-	1	-	-	-	-	-	-	-	-	-	-
12_75453669_A/G	12:75453669-75453669	G	downstream_gene_variant	MODIFIER	Gphb5	ENSMUSG00000048982	Transcript	ENSMUST00000051079.4	protein_coding	-	-	-	-	-	-	-	-	-	-	4827	-1	-	MGI	-	-	-	1	P1	-	-	-	-	-	-	-	-	-
12_75716121_T/C	12:75716121-75716121	C	intron_variant	MODIFIER	Wdr89	ENSMUSG00000045690	Transcript	ENSMUST00000062370.9	protein_coding	-	1/1	-	-	-	-	-	-	-	-	-	-1	-	MGI	-	-	-	1	P1	-	-	-	-	-	-	-	-	-
12_75716121_T/C	12:75716121-75716121	C	intron_variant	MODIFIER	Wdr89	ENSMUSG00000045690	Transcript	ENSMUST00000187307.2	protein_coding	-	1/2	-	-	-	-	-	-	-	-	-	-1	-	MGI	-	-	-	1	P1	-	-	-	-	-	-	-	-	-
12_75716121_T/C	12:75716121-75716121	C	upstream_gene_variant	MODIFIER	Gm56535	ENSMUSG00000120709	Transcript	ENSMUST00000245364.1	lncRNA	-	-	-	-	-	-	-	-	-	-	458	1	-	MGI	-	-	-	-	-	-	-	-	-	-	-	-	-	-
12_75716121_T/C	12:75716121-75716121	C	regulatory_region_variant	MODIFIER	-	-	RegulatoryFeature	ENSMUSR00000061746	promoter	-	-	-	-	-	-	-	-	-	-	-	-	-	-	-	-	-	-	-	-	-	-	-	-	-	-	-	-
12_76297575_T/C	12:76297575-76297575	C	upstream_gene_variant	MODIFIER	Mthfd1	ENSMUSG00000021048	Transcript	ENSMUST00000021443.7	protein_coding	-	-	-	-	-	-	-	-	-	-	4497	1	-	MGI	-	-	-	1	P1	-	-	-	-	-	-	-	-	-
12_76297575_T/C	12:76297575-76297575	C	upstream_gene_variant	MODIFIER	Tex21	ENSMUSG00000021056	Transcript	ENSMUST00000021453.6	protein_coding	-	-	-	-	-	-	-	-	-	-	4058	-1	-	MGI	-	-	-	1	P5	-	-	-	-	-	-	-	-	-
12_76297575_T/C	12:76297575-76297575	C	upstream_gene_variant	MODIFIER	Mthfd1	ENSMUSG00000021048	Transcript	ENSMUST00000218110.2	retained_intron	-	-	-	-	-	-	-	-	-	-	4679	1	-	MGI	-	-	-	2	-	-	-	-	-	-	-	-	-	-
12_76297575_T/C	12:76297575-76297575	C	upstream_gene_variant	MODIFIER	Tex21	ENSMUSG00000021056	Transcript	ENSMUST00000218426.2	protein_coding	-	-	-	-	-	-	-	-	-	-	4055	-1	-	MGI	-	-	-	1	A2	-	-	-	-	-	-	-	-	-
12_76297575_T/C	12:76297575-76297575	C	upstream_gene_variant	MODIFIER	Tex21	ENSMUSG00000021056	Transcript	ENSMUST00000219327.2	protein_coding	-	-	-	-	-	-	-	-	-	-	4116	-1	cds_end_NF	MGI	-	-	-	3	-	-	-	-	-	-	-	-	-	-
12_76297575_T/C	12:76297575-76297575	C	upstream_gene_variant	MODIFIER	Mthfd1	ENSMUSG00000021048	Transcript	ENSMUST00000220046.2	protein_coding	-	-	-	-	-	-	-	-	-	-	4612	1	-	MGI	-	-	-	1	-	-	-	-	-	-	-	-	-	-
12_76297575_T/C	12:76297575-76297575	C	downstream_gene_variant	MODIFIER	Gm47525	ENSMUSG00000112274	Transcript	ENSMUST00000220205.3	lncRNA	-	-	-	-	-	-	-	-	-	-	3754	-1	-	MGI	-	-	-	-	-	-	-	-	-	-	-	-	-	-
12_78350929_T/C	12:78350929-78350929	C	intron_variant	MODIFIER	Gphn	ENSMUSG00000047454	Transcript	ENSMUST00000052472.6	protein_coding	-	1/23	-	-	-	-	-	-	-	-	-	1	-	MGI	-	-	-	1	-	-	-	-	-	-	-	-	-	-
12_78350929_T/C	12:78350929-78350929	C	intron_variant	MODIFIER	Gphn	ENSMUSG00000047454	Transcript	ENSMUST00000110388.10	protein_coding	-	1/22	-	-	-	-	-	-	-	-	-	1	-	MGI	-	-	-	1	P1	-	-	-	-	-	-	-	-	-
12_78351125_T/C	12:78351125-78351125	C	intron_variant	MODIFIER	Gphn	ENSMUSG00000047454	Transcript	ENSMUST00000052472.6	protein_coding	-	1/23	-	-	-	-	-	-	-	-	-	1	-	MGI	-	-	-	1	-	-	-	-	-	-	-	-	-	-
12_78351125_T/C	12:78351125-78351125	C	intron_variant	MODIFIER	Gphn	ENSMUSG00000047454	Transcript	ENSMUST00000110388.10	protein_coding	-	1/22	-	-	-	-	-	-	-	-	-	1	-	MGI	-	-	-	1	P1	-	-	-	-	-	-	-	-	-
12_80441426_A/G	12:80441426-80441426	G	intron_variant	MODIFIER	Dcaf5	ENSMUSG00000049106	Transcript	ENSMUST00000054145.8	protein_coding	-	5/8	-	-	-	-	-	-	-	-	-	-1	-	MGI	-	-	-	1	P1	-	-	-	-	-	-	-	-	-
12_80441426_A/G	12:80441426-80441426	G	upstream_gene_variant	MODIFIER	Mir1843a	ENSMUSG00000105972	Transcript	ENSMUST00000200234.3	miRNA	-	-	-	-	-	-	-	-	-	-	2975	-1	-	MGI	-	-	-	-	-	-	-	-	-	-	-	-	-	-
12_80441426_A/G	12:80441426-80441426	G	upstream_gene_variant	MODIFIER	Scarna3b	ENSMUSG00000112285	Transcript	ENSMUST00000218411.2	lncRNA	-	-	-	-	-	-	-	-	-	-	2915	-1	-	MGI	-	-	-	-	-	-	-	-	-	-	-	-	-	-
12_80441426_A/G	12:80441426-80441426	G	downstream_gene_variant	MODIFIER	Dcaf5	ENSMUSG00000049106	Transcript	ENSMUST00000218498.2	protein_coding_CDS_not_defined	-	-	-	-	-	-	-	-	-	-	4183	-1	-	MGI	-	-	-	3	-	-	-	-	-	-	-	-	-	-
12_80441426_A/G	12:80441426-80441426	G	upstream_gene_variant	MODIFIER	Scarna3b	ENSMUSG00002076250	Transcript	ENSMUST00020182423.1	scaRNA	-	-	-	-	-	-	-	-	-	-	2901	-1	-	MGI	-	-	-	-	-	-	-	-	-	-	-	-	-	-
12_82342439_T/C	12:82342439-82342439	C	intron_variant	MODIFIER	Sipa1l1	ENSMUSG00000042700	Transcript	ENSMUST00000166429.9	protein_coding	-	2/22	-	-	-	-	-	-	-	-	-	1	-	MGI	-	-	-	1	P1	-	-	-	-	-	-	-	-	-
12_82342439_T/C	12:82342439-82342439	C	intron_variant	MODIFIER	Sipa1l1	ENSMUSG00000042700	Transcript	ENSMUST00000220963.2	protein_coding	-	3/21	-	-	-	-	-	-	-	-	-	1	-	MGI	-	-	-	1	-	-	-	-	-	-	-	-	-	-
12_82342439_T/C	12:82342439-82342439	C	intron_variant	MODIFIER	Sipa1l1	ENSMUSG00000042700	Transcript	ENSMUST00000222298.2	protein_coding	-	3/23	-	-	-	-	-	-	-	-	-	1	-	MGI	-	-	-	1	-	-	-	-	-	-	-	-	-	-
12_82342439_T/C	12:82342439-82342439	C	intron_variant	MODIFIER	Sipa1l1	ENSMUSG00000042700	Transcript	ENSMUST00000222714.2	protein_coding	-	1/21	-	-	-	-	-	-	-	-	-	1	-	MGI	-	-	-	1	P1	-	-	-	-	-	-	-	-	-
12_82342439_T/C	12:82342439-82342439	C	intron_variant,non_coding_transcript_variant	MODIFIER	Sipa1l1	ENSMUSG00000042700	Transcript	ENSMUST00000222849.2	retained_intron	-	3/3	-	-	-	-	-	-	-	-	-	1	-	MGI	-	-	-	1	-	-	-	-	-	-	-	-	-	-
12_82342439_T/C	12:82342439-82342439	C	regulatory_region_variant	MODIFIER	-	-	RegulatoryFeature	ENSMUSR00000536624	enhancer	-	-	-	-	-	-	-	-	-	-	-	-	-	-	-	-	-	-	-	-	-	-	-	-	-	-	-	-
12_85341301_T/C	12:85341301-85341301	C	downstream_gene_variant	MODIFIER	Nek9	ENSMUSG00000034290	Transcript	ENSMUST00000040992.8	protein_coding	-	-	-	-	-	-	-	-	-	-	4987	-1	-	MGI	-	-	-	1	P1	-	-	-	-	-	-	-	-	-
12_85341301_T/C	12:85341301-85341301	C	intron_variant	MODIFIER	Zc2hc1c	ENSMUSG00000045064	Transcript	ENSMUST00000059341.5	protein_coding	-	2/2	-	-	-	-	-	-	-	-	-	1	-	MGI	-	-	-	1	P1	-	-	-	-	-	-	-	-	-
12_85341301_T/C	12:85341301-85341301	C	downstream_gene_variant	MODIFIER	Zc2hc1c	ENSMUSG00000045064	Transcript	ENSMUST00000239335.2	protein_coding	-	-	-	-	-	-	-	-	-	-	3622	1	-	MGI	-	-	-	-	-	-	-	-	-	-	-	-	-	-
12_85341301_T/C	12:85341301-85341301	C	intron_variant,non_coding_transcript_variant	MODIFIER	Zc2hc1c	ENSMUSG00000045064	Transcript	ENSMUST00000239352.2	protein_coding_CDS_not_defined	-	1/1	-	-	-	-	-	-	-	-	-	1	-	MGI	-	-	-	-	-	-	-	-	-	-	-	-	-	-
12_87433106_T/C	12:87433106-87433106	C	intron_variant	MODIFIER	Sptlc2	ENSMUSG00000021036	Transcript	ENSMUST00000021424.5	protein_coding	-	1/11	-	-	-	-	-	-	-	-	-	-1	-	MGI	-	-	-	1	P1	-	-	-	-	-	-	-	-	-
12_87433106_T/C	12:87433106-87433106	C	intron_variant,non_coding_transcript_variant	MODIFIER	Sptlc2	ENSMUSG00000021036	Transcript	ENSMUST00000167911.2	protein_coding_CDS_not_defined	-	1/4	-	-	-	-	-	-	-	-	-	-1	-	MGI	-	-	-	3	-	-	-	-	-	-	-	-	-	-
12_96922439_A/G	12:96922439-96922439	G	intergenic_variant	MODIFIER	-	-	-	-	-	-	-	-	-	-	-	-	-	-	-	-	-	-	-	-	-	-	-	-	-	-	-	-	-	-	-	-	-
12_98620997_T/C	12:98620997-98620997	C	intron_variant	MODIFIER	Spata7	ENSMUSG00000021007	Transcript	ENSMUST00000048402.12	protein_coding	-	5/11	-	-	-	-	-	-	-	-	-	1	-	MGI	-	-	-	1	P1	-	-	-	-	-	-	-	-	-
12_98620997_T/C	12:98620997-98620997	C	intron_variant	MODIFIER	Spata7	ENSMUSG00000021007	Transcript	ENSMUST00000101144.10	protein_coding	-	5/9	-	-	-	-	-	-	-	-	-	1	-	MGI	-	-	-	1	-	-	-	-	-	-	-	-	-	-
12_98620997_T/C	12:98620997-98620997	C	intron_variant	MODIFIER	Spata7	ENSMUSG00000021007	Transcript	ENSMUST00000101146.4	protein_coding	-	4/10	-	-	-	-	-	-	-	-	-	1	-	MGI	-	-	-	1	-	-	-	-	-	-	-	-	-	-
12_98620997_T/C	12:98620997-98620997	C	upstream_gene_variant	MODIFIER	Gm47372	ENSMUSG00000112990	Transcript	ENSMUST00000221845.2	TEC	-	-	-	-	-	-	-	-	-	-	2257	-1	-	MGI	-	-	-	-	-	-	-	-	-	-	-	-	-	-
12_99645564_A/G	12:99645564-99645564	G	intergenic_variant	MODIFIER	-	-	-	-	-	-	-	-	-	-	-	-	-	-	-	-	-	-	-	-	-	-	-	-	-	-	-	-	-	-	-	-	-
12_101053543_T/C	12:101053543-101053543	C	upstream_gene_variant	MODIFIER	Ppp4r3a	ENSMUSG00000041846	Transcript	ENSMUST00000048305.10	protein_coding	-	-	-	-	-	-	-	-	-	-	3621	-1	-	MGI	-	-	-	1	P1	-	-	-	-	-	-	-	-	-
12_101053543_T/C	12:101053543-101053543	C	upstream_gene_variant	MODIFIER	Ppp4r3a	ENSMUSG00000041846	Transcript	ENSMUST00000163095.9	protein_coding	-	-	-	-	-	-	-	-	-	-	3587	-1	-	MGI	-	-	-	5	-	-	-	-	-	-	-	-	-	-
12_101053543_T/C	12:101053543-101053543	C	intron_variant,non_coding_transcript_variant	MODIFIER	D130020L05Rik	ENSMUSG00000097121	Transcript	ENSMUST00000180800.2	lncRNA	-	1/1	-	-	-	-	-	-	-	-	-	1	-	MGI	-	-	-	1	-	-	-	-	-	-	-	-	-	-
12_101053543_T/C	12:101053543-101053543	C	intron_variant,non_coding_transcript_variant	MODIFIER	D130020L05Rik	ENSMUSG00000097121	Transcript	ENSMUST00000220889.3	lncRNA	-	1/1	-	-	-	-	-	-	-	-	-	1	-	MGI	-	-	-	3	-	-	-	-	-	-	-	-	-	-
12_101053543_T/C	12:101053543-101053543	C	intron_variant,non_coding_transcript_variant	MODIFIER	D130020L05Rik	ENSMUSG00000097121	Transcript	ENSMUST00000221044.3	lncRNA	-	3/3	-	-	-	-	-	-	-	-	-	1	-	MGI	-	-	-	2	-	-	-	-	-	-	-	-	-	-
12_101053543_T/C	12:101053543-101053543	C	intron_variant,non_coding_transcript_variant	MODIFIER	D130020L05Rik	ENSMUSG00000097121	Transcript	ENSMUST00000221614.3	lncRNA	-	2/2	-	-	-	-	-	-	-	-	-	1	-	MGI	-	-	-	2	-	-	-	-	-	-	-	-	-	-
12_101053543_T/C	12:101053543-101053543	C	upstream_gene_variant	MODIFIER	Ppp4r3a	ENSMUSG00000041846	Transcript	ENSMUST00000221912.2	protein_coding_CDS_not_defined	-	-	-	-	-	-	-	-	-	-	4367	-1	-	MGI	-	-	-	5	-	-	-	-	-	-	-	-	-	-
12_101053543_T/C	12:101053543-101053543	C	upstream_gene_variant	MODIFIER	Ppp4r3a	ENSMUSG00000041846	Transcript	ENSMUST00000222302.2	retained_intron	-	-	-	-	-	-	-	-	-	-	3621	-1	-	MGI	-	-	-	-	-	-	-	-	-	-	-	-	-	-
12_101053543_T/C	12:101053543-101053543	C	downstream_gene_variant	MODIFIER	D130020L05Rik	ENSMUSG00000097121	Transcript	ENSMUST00000222895.3	lncRNA	-	-	-	-	-	-	-	-	-	-	1296	1	-	MGI	-	-	-	-	-	-	-	-	-	-	-	-	-	-
12_101053543_T/C	12:101053543-101053543	C	upstream_gene_variant	MODIFIER	Ppp4r3a	ENSMUSG00000041846	Transcript	ENSMUST00000223161.2	retained_intron	-	-	-	-	-	-	-	-	-	-	3582	-1	-	MGI	-	-	-	1	-	-	-	-	-	-	-	-	-	-
12_101053543_T/C	12:101053543-101053543	C	regulatory_region_variant	MODIFIER	-	-	RegulatoryFeature	ENSMUSR00000790672	enhancer	-	-	-	-	-	-	-	-	-	-	-	-	-	-	-	-	-	-	-	-	-	-	-	-	-	-	-	-
12_110561404_T/C	12:110561404-110561404	C	downstream_gene_variant	MODIFIER	B930059L03Rik	ENSMUSG00000113361	Transcript	ENSMUST00000221143.2	lncRNA	-	-	-	-	-	-	-	-	-	-	2270	1	-	MGI	-	-	-	-	-	-	-	-	-	-	-	-	-	-
12_110561404_T/C	12:110561404-110561404	C	downstream_gene_variant	MODIFIER	Gm35558	ENSMUSG00000113702	Transcript	ENSMUST00000221819.2	lncRNA	-	-	-	-	-	-	-	-	-	-	1638	-1	-	MGI	-	-	-	-	-	-	-	-	-	-	-	-	-	-
12_110561404_T/C	12:110561404-110561404	C	downstream_gene_variant	MODIFIER	Gm35558	ENSMUSG00000113781	Transcript	ENSMUST00000222264.2	lncRNA	-	-	-	-	-	-	-	-	-	-	2186	-1	-	MGI	-	-	-	-	-	-	-	-	-	-	-	-	-	-
12_110561404_T/C	12:110561404-110561404	C	downstream_gene_variant	MODIFIER	Gm35558	ENSMUSG00000113662	Transcript	ENSMUST00000222675.2	TEC	-	-	-	-	-	-	-	-	-	-	4775	-1	-	MGI	-	-	-	-	-	-	-	-	-	-	-	-	-	-
12_110561404_T/C	12:110561404-110561404	C	upstream_gene_variant	MODIFIER	9430024F10Rik	ENSMUSG00000120625	Transcript	ENSMUST00000244673.1	lncRNA	-	-	-	-	-	-	-	-	-	-	3362	-1	-	MGI	-	-	-	-	-	-	-	-	-	-	-	-	-	-
12_110618524_A/G	12:110618524-110618524	G	missense_variant	MODERATE	Dync1h1	ENSMUSG00000018707	Transcript	ENSMUST00000018851.14	protein_coding	51/77	-	-	-	9926	9773	3258	N/S	aAc/aGc	-	-	1	-	MGI	-	-	-	1	P1	-	-	-	-	-	-	-	-	-
12_110618524_A/G	12:110618524-110618524	G	upstream_gene_variant	MODIFIER	Dync1h1	ENSMUSG00000018707	Transcript	ENSMUST00000166185.2	retained_intron	-	-	-	-	-	-	-	-	-	-	4315	1	-	MGI	-	-	-	2	-	-	-	-	-	-	-	-	-	-
12_110618524_A/G	12:110618524-110618524	G	upstream_gene_variant	MODIFIER	Dync1h1	ENSMUSG00000018707	Transcript	ENSMUST00000167395.2	protein_coding	-	-	-	-	-	-	-	-	-	-	2072	1	cds_start_NF,cds_end_NF	MGI	-	-	-	3	-	-	-	-	-	-	-	-	-	-
12_110652183_A/G	12:110652183-110652183	G	upstream_gene_variant	MODIFIER	1700001K19Rik	ENSMUSG00000056508	Transcript	ENSMUST00000070659.7	protein_coding	-	-	-	-	-	-	-	-	-	-	3130	-1	-	MGI	-	-	-	1	P1	-	-	-	-	-	-	-	-	-
12_110652183_A/G	12:110652183-110652183	G	downstream_gene_variant	MODIFIER	Hsp90aa1	ENSMUSG00000021270	Transcript	ENSMUST00000094361.11	protein_coding	-	-	-	-	-	-	-	-	-	-	4856	-1	-	MGI	-	-	-	1	P1	-	-	-	-	-	-	-	-	-
12_110652183_A/G	12:110652183-110652183	G	upstream_gene_variant	MODIFIER	1700001K19Rik	ENSMUSG00000056508	Transcript	ENSMUST00000222915.2	protein_coding	-	-	-	-	-	-	-	-	-	-	3137	-1	cds_end_NF	MGI	-	-	-	3	-	-	-	-	-	-	-	-	-	-
12_112641040_A/G	12:112641040-112641040	G	upstream_gene_variant	MODIFIER	Akt1	ENSMUSG00000001729	Transcript	ENSMUST00000001780.10	protein_coding	-	-	-	-	-	-	-	-	-	-	330	-1	-	MGI	-	-	-	1	P1	-	-	-	-	-	-	-	-	-
12_112641040_A/G	12:112641040-112641040	G	upstream_gene_variant	MODIFIER	Akt1	ENSMUSG00000001729	Transcript	ENSMUST00000127902.2	protein_coding_CDS_not_defined	-	-	-	-	-	-	-	-	-	-	400	-1	-	MGI	-	-	-	3	-	-	-	-	-	-	-	-	-	-
12_112641040_A/G	12:112641040-112641040	G	upstream_gene_variant	MODIFIER	Akt1	ENSMUSG00000001729	Transcript	ENSMUST00000128300.9	protein_coding	-	-	-	-	-	-	-	-	-	-	3042	-1	-	MGI	-	-	-	5	-	-	-	-	-	-	-	-	-	-
12_112641040_A/G	12:112641040-112641040	G	upstream_gene_variant	MODIFIER	Akt1	ENSMUSG00000001729	Transcript	ENSMUST00000130342.2	protein_coding	-	-	-	-	-	-	-	-	-	-	662	-1	cds_end_NF	MGI	-	-	-	3	-	-	-	-	-	-	-	-	-	-
12_112641040_A/G	12:112641040-112641040	G	intron_variant	MODIFIER	Akt1	ENSMUSG00000001729	Transcript	ENSMUST00000144550.9	protein_coding	-	1/6	-	-	-	-	-	-	-	-	-	-1	cds_end_NF	MGI	-	-	-	5	-	-	-	-	-	-	-	-	-	-
12_112641040_A/G	12:112641040-112641040	G	upstream_gene_variant	MODIFIER	Zbtb42	ENSMUSG00000037638	Transcript	ENSMUST00000169593.2	protein_coding	-	-	-	-	-	-	-	-	-	-	4234	1	-	MGI	-	-	-	2	P1	-	-	-	-	-	-	-	-	-
12_112641040_A/G	12:112641040-112641040	G	upstream_gene_variant	MODIFIER	Zbtb42	ENSMUSG00000037638	Transcript	ENSMUST00000173942.2	protein_coding	-	-	-	-	-	-	-	-	-	-	4272	1	cds_end_NF	MGI	-	-	-	3	-	-	-	-	-	-	-	-	-	-
12_112641040_A/G	12:112641040-112641040	G	upstream_gene_variant	MODIFIER	Zbtb42	ENSMUSG00000037638	Transcript	ENSMUST00000174780.2	protein_coding	-	-	-	-	-	-	-	-	-	-	4222	1	-	MGI	-	-	-	2	-	-	-	-	-	-	-	-	-	-
12_112641040_A/G	12:112641040-112641040	G	regulatory_region_variant	MODIFIER	-	-	RegulatoryFeature	ENSMUSR00000067090	promoter	-	-	-	-	-	-	-	-	-	-	-	-	-	-	-	-	-	-	-	-	-	-	-	-	-	-	-	-
12_116370840_T/C	12:116370840-116370840	C	5_prime_UTR_variant	MODIFIER	Ncapg2	ENSMUSG00000042029	Transcript	ENSMUST00000084828.5	protein_coding	3/29	-	-	-	259	-	-	-	-	-	-	1	-	MGI	-	-	-	5	P1	-	-	-	-	-	-	-	-	-
12_116370840_T/C	12:116370840-116370840	C	upstream_gene_variant	MODIFIER	D430020J02Rik	ENSMUSG00000112980	Transcript	ENSMUST00000220477.2	lncRNA	-	-	-	-	-	-	-	-	-	-	2010	-1	-	MGI	-	-	-	1	-	-	-	-	-	-	-	-	-	-
12_116370840_T/C	12:116370840-116370840	C	5_prime_UTR_variant	MODIFIER	Ncapg2	ENSMUSG00000042029	Transcript	ENSMUST00000221114.2	protein_coding	2/4	-	-	-	64	-	-	-	-	-	-	1	cds_end_NF	MGI	-	-	-	3	-	-	-	-	-	-	-	-	-	-
12_116370840_T/C	12:116370840-116370840	C	5_prime_UTR_variant	MODIFIER	Ncapg2	ENSMUSG00000042029	Transcript	ENSMUST00000221970.2	protein_coding	2/3	-	-	-	467	-	-	-	-	-	-	1	cds_end_NF	MGI	-	-	-	3	-	-	-	-	-	-	-	-	-	-
12_116370840_T/C	12:116370840-116370840	C	5_prime_UTR_variant	MODIFIER	Ncapg2	ENSMUSG00000042029	Transcript	ENSMUST00000222469.2	protein_coding	2/4	-	-	-	100	-	-	-	-	-	-	1	cds_end_NF	MGI	-	-	-	3	-	-	-	-	-	-	-	-	-	-
12_116370840_T/C	12:116370840-116370840	C	upstream_gene_variant	MODIFIER	D430020J02Rik	ENSMUSG00000112980	Transcript	ENSMUST00000246969.1	lncRNA	-	-	-	-	-	-	-	-	-	-	2043	-1	-	MGI	-	-	-	-	-	-	-	-	-	-	-	-	-	-
13_3600652_A/G	13:3600652-3600652	G	intron_variant	MODIFIER	Gdi2	ENSMUSG00000021218	Transcript	ENSMUST00000059515.8	protein_coding	-	1/9	-	-	-	-	-	-	-	-	-	1	-	MGI	-	-	-	1	-	-	-	-	-	-	-	-	-	-
13_3600652_A/G	13:3600652-3600652	G	intron_variant,non_coding_transcript_variant	MODIFIER	Gdi2	ENSMUSG00000021218	Transcript	ENSMUST00000221348.2	protein_coding_CDS_not_defined	-	3/3	-	-	-	-	-	-	-	-	-	1	-	MGI	-	-	-	3	-	-	-	-	-	-	-	-	-	-
13_3600652_A/G	13:3600652-3600652	G	intron_variant,non_coding_transcript_variant	MODIFIER	Gdi2	ENSMUSG00000021218	Transcript	ENSMUST00000221575.2	protein_coding_CDS_not_defined	-	2/2	-	-	-	-	-	-	-	-	-	1	-	MGI	-	-	-	5	-	-	-	-	-	-	-	-	-	-
13_3600652_A/G	13:3600652-3600652	G	intron_variant,non_coding_transcript_variant	MODIFIER	Gdi2	ENSMUSG00000021218	Transcript	ENSMUST00000221875.2	protein_coding_CDS_not_defined	-	2/7	-	-	-	-	-	-	-	-	-	1	-	MGI	-	-	-	1	-	-	-	-	-	-	-	-	-	-
13_3600652_A/G	13:3600652-3600652	G	intron_variant	MODIFIER	Gdi2	ENSMUSG00000021218	Transcript	ENSMUST00000222365.2	protein_coding	-	2/7	-	-	-	-	-	-	-	-	-	1	cds_end_NF	MGI	-	-	-	5	-	-	-	-	-	-	-	-	-	-
13_3600652_A/G	13:3600652-3600652	G	downstream_gene_variant	MODIFIER	Gdi2	ENSMUSG00000021218	Transcript	ENSMUST00000222906.2	protein_coding_CDS_not_defined	-	-	-	-	-	-	-	-	-	-	1700	1	-	MGI	-	-	-	3	-	-	-	-	-	-	-	-	-	-
13_3600652_A/G	13:3600652-3600652	G	intron_variant	MODIFIER	Gdi2	ENSMUSG00000021218	Transcript	ENSMUST00000223396.2	protein_coding	-	2/10	-	-	-	-	-	-	-	-	-	1	-	MGI	-	-	-	1	P1	-	-	-	-	-	-	-	-	-
13_3600652_A/G	13:3600652-3600652	G	upstream_gene_variant	MODIFIER	Gdi2	ENSMUSG00000021218	Transcript	ENSMUST00000223501.2	retained_intron	-	-	-	-	-	-	-	-	-	-	3387	1	-	MGI	-	-	-	5	-	-	-	-	-	-	-	-	-	-
13_4198618_A/G	13:4198618-4198618	G	intron_variant	MODIFIER	Akr1c18	ENSMUSG00000021214	Transcript	ENSMUST00000021635.9	protein_coding	-	1/8	-	-	-	-	-	-	-	-	-	-1	-	MGI	-	-	-	1	P1	-	-	-	-	-	-	-	-	-
13_4198618_A/G	13:4198618-4198618	G	intron_variant	MODIFIER	Akr1c18	ENSMUSG00000021214	Transcript	ENSMUST00000110704.9	protein_coding	-	1/7	-	-	-	-	-	-	-	-	-	-1	-	MGI	-	-	-	1	-	-	-	-	-	-	-	-	-	-
13_5868630_A/G	13:5868630-5868630	G	downstream_gene_variant	MODIFIER	Gm54969	ENSMUSG00002074972	Transcript	ENSMUST00020181984.1	miRNA	-	-	-	-	-	-	-	-	-	-	3137	-1	-	MGI	-	-	-	-	-	-	-	-	-	-	-	-	-	-
13_9690387_A/G	13:9690387-9690387	G	intron_variant	MODIFIER	Dip2c	ENSMUSG00000048264	Transcript	ENSMUST00000166299.2	protein_coding	-	33/38	-	-	-	-	-	-	-	-	-	1	-	MGI	-	-	-	5	-	-	-	-	-	-	-	-	-	-
13_9690387_A/G	13:9690387-9690387	G	intron_variant	MODIFIER	Dip2c	ENSMUSG00000048264	Transcript	ENSMUST00000169960.10	protein_coding	-	30/35	-	-	-	-	-	-	-	-	-	1	-	MGI	-	-	-	1	-	-	-	-	-	-	-	-	-	-
13_9690387_A/G	13:9690387-9690387	G	intron_variant	MODIFIER	Dip2c	ENSMUSG00000048264	Transcript	ENSMUST00000174552.8	protein_coding	-	31/36	-	-	-	-	-	-	-	-	-	1	-	MGI	-	-	-	1	P1	-	-	-	-	-	-	-	-	-
13_9690387_A/G	13:9690387-9690387	G	intron_variant	MODIFIER	Dip2c	ENSMUSG00000048264	Transcript	ENSMUST00000222280.2	protein_coding	-	10/15	-	-	-	-	-	-	-	-	-	1	cds_start_NF	MGI	-	-	-	1	-	-	-	-	-	-	-	-	-	-
13_9690387_A/G	13:9690387-9690387	G	upstream_gene_variant	MODIFIER	Gm48888	ENSMUSG00000113355	Transcript	ENSMUST00000223052.2	TEC	-	-	-	-	-	-	-	-	-	-	3262	-1	-	MGI	-	-	-	-	-	-	-	-	-	-	-	-	-	-
13_21882072_T/C	13:21882072-21882072	C	upstream_gene_variant	MODIFIER	Or2b2	ENSMUSG00000108674	Transcript	ENSMUST00000214006.2	protein_coding_CDS_not_defined	-	-	-	-	-	-	-	-	-	-	310	1	-	MGI	-	-	-	5	-	-	-	-	-	-	-	-	-	-
13_21882072_T/C	13:21882072-21882072	C	upstream_gene_variant	MODIFIER	Or2b2	ENSMUSG00000108674	Transcript	ENSMUST00000214435.2	protein_coding	-	-	-	-	-	-	-	-	-	-	209	1	-	MGI	-	-	-	2	P1	-	-	-	-	-	-	-	-	-
13_32883883_A/G	13:32883883-32883883	G	downstream_gene_variant	MODIFIER	Mylk4	ENSMUSG00000044951	Transcript	ENSMUST00000057428.13	protein_coding	-	-	-	-	-	-	-	-	-	-	927	-1	-	MGI	-	-	-	5	P2	-	-	-	-	-	-	-	-	-
13_32883883_A/G	13:32883883-32883883	G	downstream_gene_variant	MODIFIER	Mylk4	ENSMUSG00000044951	Transcript	ENSMUST00000238977.3	protein_coding	-	-	-	-	-	-	-	-	-	-	934	-1	-	MGI	-	-	-	-	A2	-	-	-	-	-	-	-	-	-
13_35991039_A/G	13:35991039-35991039	G	intron_variant	MODIFIER	Cdyl	ENSMUSG00000059288	Transcript	ENSMUST00000075220.14	protein_coding	-	4/9	-	-	-	-	-	-	-	-	-	1	-	MGI	-	-	-	1	-	-	-	-	-	-	-	-	-	-
13_35991039_A/G	13:35991039-35991039	G	intron_variant	MODIFIER	Cdyl	ENSMUSG00000059288	Transcript	ENSMUST00000163595.3	protein_coding	-	1/6	-	-	-	-	-	-	-	-	-	1	-	MGI	-	-	-	1	P1	-	-	-	-	-	-	-	-	-
13_35991039_A/G	13:35991039-35991039	G	downstream_gene_variant	MODIFIER	Gm48706	ENSMUSG00000114555	Transcript	ENSMUST00000224988.2	TEC	-	-	-	-	-	-	-	-	-	-	4920	1	-	MGI	-	-	-	-	-	-	-	-	-	-	-	-	-	-
13_35991039_A/G	13:35991039-35991039	G	intron_variant,NMD_transcript_variant	MODIFIER	Cdyl	ENSMUSG00000059288	Transcript	ENSMUST00000225602.2	nonsense_mediated_decay	-	5/5	-	-	-	-	-	-	-	-	-	1	-	MGI	-	-	-	-	-	-	-	-	-	-	-	-	-	-
13_35991039_A/G	13:35991039-35991039	G	intron_variant,non_coding_transcript_variant	MODIFIER	Cdyl	ENSMUSG00000059288	Transcript	ENSMUST00000226071.2	protein_coding_CDS_not_defined	-	2/2	-	-	-	-	-	-	-	-	-	1	-	MGI	-	-	-	-	-	-	-	-	-	-	-	-	-	-
13_38628064_T/C	13:38628064-38628064	C	intron_variant	MODIFIER	Bmp6	ENSMUSG00000039004	Transcript	ENSMUST00000171970.3	protein_coding	-	1/6	-	-	-	-	-	-	-	-	-	1	-	MGI	-	-	-	1	P1	-	-	-	-	-	-	-	-	-
13_38628064_T/C	13:38628064-38628064	C	intron_variant	MODIFIER	Bmp6	ENSMUSG00000039004	Transcript	ENSMUST00000223628.2	protein_coding	-	1/3	-	-	-	-	-	-	-	-	-	1	cds_end_NF	MGI	-	-	-	-	-	-	-	-	-	-	-	-	-	-
13_44869897_T/C	13:44869897-44869897	C	intergenic_variant	MODIFIER	-	-	-	-	-	-	-	-	-	-	-	-	-	-	-	-	-	-	-	-	-	-	-	-	-	-	-	-	-	-	-	-	-
13_45550190_T/C	13:45550190-45550190	C	intron_variant	MODIFIER	Mylip	ENSMUSG00000038175	Transcript	ENSMUST00000038275.11	protein_coding	-	2/6	-	-	-	-	-	-	-	-	-	1	-	MGI	-	-	-	1	P1	-	-	-	-	-	-	-	-	-
13_45550190_T/C	13:45550190-45550190	C	intron_variant	MODIFIER	Mylip	ENSMUSG00000038175	Transcript	ENSMUST00000222178.2	protein_coding	-	2/6	-	-	-	-	-	-	-	-	-	1	-	MGI	-	-	-	1	-	-	-	-	-	-	-	-	-	-
13_45550190_T/C	13:45550190-45550190	C	downstream_gene_variant	MODIFIER	Gm56579	ENSMUSG00000120800	Transcript	ENSMUST00000245867.1	lncRNA	-	-	-	-	-	-	-	-	-	-	4775	1	-	MGI	-	-	-	-	-	-	-	-	-	-	-	-	-	-
13_55701154_A/G	13:55701154-55701154	G	missense_variant	MODERATE	Fam193b	ENSMUSG00000021495	Transcript	ENSMUST00000021957.8	protein_coding	5/11	-	-	-	1961	355	119	F/L	Ttc/Ctc	-	-	-1	-	MGI	-	-	-	1	P2	deleterious(0.04)	-	-	-	-	-	-	-	-
13_55701154_A/G	13:55701154-55701154	G	intron_variant,non_coding_transcript_variant	MODIFIER	Fam193b	ENSMUSG00000021495	Transcript	ENSMUST00000224275.2	protein_coding_CDS_not_defined	-	1/1	-	-	-	-	-	-	-	-	-	-1	-	MGI	-	-	-	-	-	-	-	-	-	-	-	-	-	-
13_55701154_A/G	13:55701154-55701154	G	upstream_gene_variant	MODIFIER	Fam193b	ENSMUSG00000021495	Transcript	ENSMUST00000224486.2	retained_intron	-	-	-	-	-	-	-	-	-	-	1012	-1	-	MGI	-	-	-	-	-	-	-	-	-	-	-	-	-	-
13_55701154_A/G	13:55701154-55701154	G	missense_variant	MODERATE	Fam193b	ENSMUSG00000021495	Transcript	ENSMUST00000225240.3	protein_coding	4/9	-	-	-	810	697	233	F/L	Ttc/Ctc	-	-	-1	-	MGI	-	-	-	-	A2	deleterious(0.05)	-	-	-	-	-	-	-	-
13_55701154_A/G	13:55701154-55701154	G	downstream_gene_variant	MODIFIER	Fam193b	ENSMUSG00000021495	Transcript	ENSMUST00000225262.2	retained_intron	-	-	-	-	-	-	-	-	-	-	1623	-1	-	MGI	-	-	-	-	-	-	-	-	-	-	-	-	-	-
13_64135054_T/C	13:64135054-64135054	C	regulatory_region_variant	MODIFIER	-	-	RegulatoryFeature	ENSMUSR00000340891	enhancer	-	-	-	-	-	-	-	-	-	-	-	-	-	-	-	-	-	-	-	-	-	-	-	-	-	-	-	-
13_64135054_T/C	13:64135054-64135054	C	intergenic_variant	MODIFIER	-	-	-	-	-	-	-	-	-	-	-	-	-	-	-	-	-	-	-	-	-	-	-	-	-	-	-	-	-	-	-	-	-
13_64703226_T/C	13:64703226-64703226	C	intergenic_variant	MODIFIER	-	-	-	-	-	-	-	-	-	-	-	-	-	-	-	-	-	-	-	-	-	-	-	-	-	-	-	-	-	-	-	-	-
13_65066408_A/G	13:65066408-65066408	G	intron_variant	MODIFIER	Spata31	ENSMUSG00000056223	Transcript	ENSMUST00000070216.9	protein_coding	-	1/2	-	-	-	-	-	-	-	-	-	1	-	MGI	-	-	-	1	P1	-	-	-	-	-	-	-	-	-
13_65066408_A/G	13:65066408-65066408	G	intron_variant	MODIFIER	Spata31	ENSMUSG00000056223	Transcript	ENSMUST00000221202.2	protein_coding	-	1/1	-	-	-	-	-	-	-	-	-	1	-	MGI	-	-	-	5	-	-	-	-	-	-	-	-	-	-
13_65066408_A/G	13:65066408-65066408	G	downstream_gene_variant	MODIFIER	Eif1-ps2	ENSMUSG00000114179	Transcript	ENSMUST00000221990.2	processed_pseudogene	-	-	-	-	-	-	-	-	-	-	4284	1	-	MGI	-	-	-	-	-	-	-	-	-	-	-	-	-	-
13_65416630_T/C	13:65416630-65416630	C	upstream_gene_variant	MODIFIER	Gm47254	ENSMUSG00000112960	Transcript	ENSMUST00000222969.2	unprocessed_pseudogene	-	-	-	-	-	-	-	-	-	-	3938	-1	-	MGI	-	-	-	-	-	-	-	-	-	-	-	-	-	-
13_67621588_A/G	13:67621588-67621588	G	3_prime_UTR_variant	MODIFIER	Zfp874b	ENSMUSG00000059839	Transcript	ENSMUST00000019572.9	protein_coding	4/4	-	-	-	1788	-	-	-	-	-	-	-1	-	MGI	-	-	-	3	P1	-	-	-	-	-	-	-	-	-
13_67621588_A/G	13:67621588-67621588	G	downstream_gene_variant	MODIFIER	Zfp874b	ENSMUSG00000059839	Transcript	ENSMUST00000223711.2	protein_coding_CDS_not_defined	-	-	-	-	-	-	-	-	-	-	487	-1	-	MGI	-	-	-	-	-	-	-	-	-	-	-	-	-	-
13_67621588_A/G	13:67621588-67621588	G	downstream_gene_variant	MODIFIER	Zfp874b	ENSMUSG00000059839	Transcript	ENSMUST00000223868.2	protein_coding	-	-	-	-	-	-	-	-	-	-	1193	-1	cds_end_NF	MGI	-	-	-	-	-	-	-	-	-	-	-	-	-	-
13_67621588_A/G	13:67621588-67621588	G	non_coding_transcript_exon_variant	MODIFIER	Gm48899	ENSMUSG00000114788	Transcript	ENSMUST00000223925.2	lncRNA	2/2	-	-	-	706	-	-	-	-	-	-	1	-	MGI	-	-	-	-	-	-	-	-	-	-	-	-	-	-
13_67621588_A/G	13:67621588-67621588	G	downstream_gene_variant	MODIFIER	Zfp874b	ENSMUSG00000059839	Transcript	ENSMUST00000224308.2	protein_coding_CDS_not_defined	-	-	-	-	-	-	-	-	-	-	1175	-1	-	MGI	-	-	-	-	-	-	-	-	-	-	-	-	-	-
13_67621588_A/G	13:67621588-67621588	G	downstream_gene_variant	MODIFIER	Zfp874b	ENSMUSG00000059839	Transcript	ENSMUST00000225027.2	protein_coding_CDS_not_defined	-	-	-	-	-	-	-	-	-	-	704	-1	-	MGI	-	-	-	-	-	-	-	-	-	-	-	-	-	-
13_69506990_T/C	13:69506990-69506990	C	intergenic_variant	MODIFIER	-	-	-	-	-	-	-	-	-	-	-	-	-	-	-	-	-	-	-	-	-	-	-	-	-	-	-	-	-	-	-	-	-
13_74407181_T/C	13:74407181-74407181	C	intron_variant	MODIFIER	Ahrr	ENSMUSG00000021575	Transcript	ENSMUST00000022059.14	protein_coding	-	3/10	-	-	-	-	-	-	-	-	-	-1	-	MGI	-	-	-	1	P1	-	-	-	-	-	-	-	-	-
13_74407181_T/C	13:74407181-74407181	C	intron_variant	MODIFIER	Ahrr	ENSMUSG00000021575	Transcript	ENSMUST00000109640.8	protein_coding	-	2/9	-	-	-	-	-	-	-	-	-	-1	-	MGI	-	-	-	1	-	-	-	-	-	-	-	-	-	-
13_74407181_T/C	13:74407181-74407181	C	intron_variant,non_coding_transcript_variant	MODIFIER	Ahrr	ENSMUSG00000021575	Transcript	ENSMUST00000123058.2	protein_coding_CDS_not_defined	-	1/3	-	-	-	-	-	-	-	-	-	-1	-	MGI	-	-	-	3	-	-	-	-	-	-	-	-	-	-
13_74407181_T/C	13:74407181-74407181	C	intron_variant,non_coding_transcript_variant	MODIFIER	Ahrr	ENSMUSG00000021575	Transcript	ENSMUST00000137538.8	protein_coding_CDS_not_defined	-	1/4	-	-	-	-	-	-	-	-	-	-1	-	MGI	-	-	-	5	-	-	-	-	-	-	-	-	-	-
13_74407181_T/C	13:74407181-74407181	C	upstream_gene_variant	MODIFIER	Ahrr	ENSMUSG00000021575	Transcript	ENSMUST00000148438.8	retained_intron	-	-	-	-	-	-	-	-	-	-	1517	-1	-	MGI	-	-	-	1	-	-	-	-	-	-	-	-	-	-
13_74407181_T/C	13:74407181-74407181	C	intron_variant,non_coding_transcript_variant	MODIFIER	Ahrr	ENSMUSG00000021575	Transcript	ENSMUST00000222032.2	protein_coding_CDS_not_defined	-	1/3	-	-	-	-	-	-	-	-	-	-1	-	MGI	-	-	-	3	-	-	-	-	-	-	-	-	-	-
13_74407181_T/C	13:74407181-74407181	C	intron_variant,non_coding_transcript_variant	MODIFIER	Ahrr	ENSMUSG00000021575	Transcript	ENSMUST00000222649.2	protein_coding_CDS_not_defined	-	1/3	-	-	-	-	-	-	-	-	-	-1	-	MGI	-	-	-	3	-	-	-	-	-	-	-	-	-	-
13_75849799_T/C	13:75849799-75849799	C	intron_variant,non_coding_transcript_variant	MODIFIER	1700037F03Rik	ENSMUSG00000114125	Transcript	ENSMUST00000223032.2	lncRNA	-	1/1	-	-	-	-	-	-	-	-	-	-1	-	MGI	-	-	-	1	-	-	-	-	-	-	-	-	-	-
13_85230397_T/C	13:85230397-85230397	C	intergenic_variant	MODIFIER	-	-	-	-	-	-	-	-	-	-	-	-	-	-	-	-	-	-	-	-	-	-	-	-	-	-	-	-	-	-	-	-	-
13_98806393_T/C	13:98806393-98806393	C	intergenic_variant	MODIFIER	-	-	-	-	-	-	-	-	-	-	-	-	-	-	-	-	-	-	-	-	-	-	-	-	-	-	-	-	-	-	-	-	-
13_99424437_A/G	13:99424437-99424437	G	regulatory_region_variant	MODIFIER	-	-	RegulatoryFeature	ENSMUSR00000079273	enhancer	-	-	-	-	-	-	-	-	-	-	-	-	-	-	-	-	-	-	-	-	-	-	-	-	-	-	-	-
13_99424437_A/G	13:99424437-99424437	G	intergenic_variant	MODIFIER	-	-	-	-	-	-	-	-	-	-	-	-	-	-	-	-	-	-	-	-	-	-	-	-	-	-	-	-	-	-	-	-	-
13_112578180_T/C	13:112578180-112578180	C	intergenic_variant	MODIFIER	-	-	-	-	-	-	-	-	-	-	-	-	-	-	-	-	-	-	-	-	-	-	-	-	-	-	-	-	-	-	-	-	-
13_117166741_T/C	13:117166741-117166741	C	upstream_gene_variant	MODIFIER	Parp8	ENSMUSG00000021725	Transcript	ENSMUST00000022239.8	protein_coding	-	-	-	-	-	-	-	-	-	-	4683	-1	-	MGI	-	-	-	5	-	-	-	-	-	-	-	-	-	-
13_117166741_T/C	13:117166741-117166741	C	upstream_gene_variant	MODIFIER	Parp8	ENSMUSG00000021725	Transcript	ENSMUST00000223833.2	retained_intron	-	-	-	-	-	-	-	-	-	-	4668	-1	-	MGI	-	-	-	-	-	-	-	-	-	-	-	-	-	-
13_117166741_T/C	13:117166741-117166741	C	upstream_gene_variant	MODIFIER	Parp8	ENSMUSG00000021725	Transcript	ENSMUST00000223949.2	protein_coding	-	-	-	-	-	-	-	-	-	-	4810	-1	-	MGI	-	-	-	-	P1	-	-	-	-	-	-	-	-	-
13_117166741_T/C	13:117166741-117166741	C	upstream_gene_variant	MODIFIER	Parp8	ENSMUSG00000021725	Transcript	ENSMUST00000225344.2	nonsense_mediated_decay	-	-	-	-	-	-	-	-	-	-	4685	-1	-	MGI	-	-	-	-	-	-	-	-	-	-	-	-	-	-
13_117166741_T/C	13:117166741-117166741	C	upstream_gene_variant	MODIFIER	Parp8	ENSMUSG00000021725	Transcript	ENSMUST00000225974.2	nonsense_mediated_decay	-	-	-	-	-	-	-	-	-	-	4701	-1	-	MGI	-	-	-	-	-	-	-	-	-	-	-	-	-	-
13_117166741_T/C	13:117166741-117166741	C	upstream_gene_variant	MODIFIER	Parp8	ENSMUSG00000021725	Transcript	ENSMUST00000226107.2	nonsense_mediated_decay	-	-	-	-	-	-	-	-	-	-	4932	-1	-	MGI	-	-	-	-	-	-	-	-	-	-	-	-	-	-
13_120304582_A/G	13:120304582-120304582	G	intron_variant	MODIFIER	D13Ertd608e	ENSMUSG00000095514	Transcript	ENSMUST00000179131.2	protein_coding	-	1/1	-	-	-	-	-	-	-	-	-	1	-	MGI	-	-	-	5	-	-	-	-	-	-	-	-	-	-
13_120304582_A/G	13:120304582-120304582	G	upstream_gene_variant	MODIFIER	D13Ertd608e	ENSMUSG00000095514	Transcript	ENSMUST00000195797.2	protein_coding	-	-	-	-	-	-	-	-	-	-	2302	1	-	MGI	-	-	-	1	P1	-	-	-	-	-	-	-	-	-
14_8286670_A/G	14:8286670-8286670	G	intron_variant	MODIFIER	Or2t6	ENSMUSG00000052417	Transcript	ENSMUST00000206298.3	protein_coding	-	1/1	-	-	-	-	-	-	-	-	-	1	-	MGI	-	-	-	3	P1	-	-	-	-	-	-	-	-	-
14_8286670_A/G	14:8286670-8286670	G	intron_variant	MODIFIER	Or2t6	ENSMUSG00000052417	Transcript	ENSMUST00000216079.2	protein_coding	-	2/2	-	-	-	-	-	-	-	-	-	1	-	MGI	-	-	-	5	P1	-	-	-	-	-	-	-	-	-
14_8286670_A/G	14:8286670-8286670	G	intron_variant	MODIFIER	Or2t6	ENSMUSG00000052417	Transcript	ENSMUST00000217642.2	protein_coding	-	3/4	-	-	-	-	-	-	-	-	-	1	-	MGI	-	-	-	5	P1	-	-	-	-	-	-	-	-	-
14_8286718_A/G	14:8286718-8286718	G	intron_variant	MODIFIER	Or2t6	ENSMUSG00000052417	Transcript	ENSMUST00000206298.3	protein_coding	-	1/1	-	-	-	-	-	-	-	-	-	1	-	MGI	-	-	-	3	P1	-	-	-	-	-	-	-	-	-
14_8286718_A/G	14:8286718-8286718	G	intron_variant	MODIFIER	Or2t6	ENSMUSG00000052417	Transcript	ENSMUST00000216079.2	protein_coding	-	2/2	-	-	-	-	-	-	-	-	-	1	-	MGI	-	-	-	5	P1	-	-	-	-	-	-	-	-	-
14_8286718_A/G	14:8286718-8286718	G	intron_variant	MODIFIER	Or2t6	ENSMUSG00000052417	Transcript	ENSMUST00000217642.2	protein_coding	-	3/4	-	-	-	-	-	-	-	-	-	1	-	MGI	-	-	-	5	P1	-	-	-	-	-	-	-	-	-
14_8800224_T/C	14:8800224-8800224	C	upstream_gene_variant	MODIFIER	Sntn	ENSMUSG00000044772	Transcript	ENSMUST00000061045.3	protein_coding	-	-	-	-	-	-	-	-	-	-	1337	-1	-	MGI	-	-	-	1	P1	-	-	-	-	-	-	-	-	-
14_18269146_T/C	14:18269146-18269146	C	intron_variant	MODIFIER	Gm2974	ENSMUSG00000079391	Transcript	ENSMUST00000164512.8	protein_coding	-	6/6	-	-	-	-	-	-	-	-	-	-1	-	MGI	-	-	-	5	P1	-	-	-	-	-	-	-	-	-
14_19415720_A/G	14:19415720-19415720	G	intron_variant	MODIFIER	Gm2897	ENSMUSG00000079410	Transcript	ENSMUST00000166494.2	protein_coding	-	1/6	-	-	-	-	-	-	-	-	-	-1	-	MGI	-	-	-	1	P1	-	-	-	-	-	-	-	-	-
14_19415720_A/G	14:19415720-19415720	G	upstream_gene_variant	MODIFIER	Esd-ps	ENSMUSG00000079101	Transcript	ENSMUST00000170684.2	processed_pseudogene	-	-	-	-	-	-	-	-	-	-	1554	1	-	MGI	-	-	-	-	-	-	-	-	-	-	-	-	-	-
14_19415807_T/C	14:19415807-19415807	C	intron_variant	MODIFIER	Gm2897	ENSMUSG00000079410	Transcript	ENSMUST00000166494.2	protein_coding	-	1/6	-	-	-	-	-	-	-	-	-	-1	-	MGI	-	-	-	1	P1	-	-	-	-	-	-	-	-	-
14_19415807_T/C	14:19415807-19415807	C	upstream_gene_variant	MODIFIER	Esd-ps	ENSMUSG00000079101	Transcript	ENSMUST00000170684.2	processed_pseudogene	-	-	-	-	-	-	-	-	-	-	1467	1	-	MGI	-	-	-	-	-	-	-	-	-	-	-	-	-	-
14_19415817_A/G	14:19415817-19415817	G	intron_variant	MODIFIER	Gm2897	ENSMUSG00000079410	Transcript	ENSMUST00000166494.2	protein_coding	-	1/6	-	-	-	-	-	-	-	-	-	-1	-	MGI	-	-	-	1	P1	-	-	-	-	-	-	-	-	-
14_19415817_A/G	14:19415817-19415817	G	upstream_gene_variant	MODIFIER	Esd-ps	ENSMUSG00000079101	Transcript	ENSMUST00000170684.2	processed_pseudogene	-	-	-	-	-	-	-	-	-	-	1457	1	-	MGI	-	-	-	-	-	-	-	-	-	-	-	-	-	-
14_19415847_A/G	14:19415847-19415847	G	intron_variant	MODIFIER	Gm2897	ENSMUSG00000079410	Transcript	ENSMUST00000166494.2	protein_coding	-	1/6	-	-	-	-	-	-	-	-	-	-1	-	MGI	-	-	-	1	P1	-	-	-	-	-	-	-	-	-
14_19415847_A/G	14:19415847-19415847	G	upstream_gene_variant	MODIFIER	Esd-ps	ENSMUSG00000079101	Transcript	ENSMUST00000170684.2	processed_pseudogene	-	-	-	-	-	-	-	-	-	-	1427	1	-	MGI	-	-	-	-	-	-	-	-	-	-	-	-	-	-
14_19415933_A/G	14:19415933-19415933	G	intron_variant	MODIFIER	Gm2897	ENSMUSG00000079410	Transcript	ENSMUST00000166494.2	protein_coding	-	1/6	-	-	-	-	-	-	-	-	-	-1	-	MGI	-	-	-	1	P1	-	-	-	-	-	-	-	-	-
14_19415933_A/G	14:19415933-19415933	G	upstream_gene_variant	MODIFIER	Esd-ps	ENSMUSG00000079101	Transcript	ENSMUST00000170684.2	processed_pseudogene	-	-	-	-	-	-	-	-	-	-	1341	1	-	MGI	-	-	-	-	-	-	-	-	-	-	-	-	-	-
14_19415942_A/G	14:19415942-19415942	G	intron_variant	MODIFIER	Gm2897	ENSMUSG00000079410	Transcript	ENSMUST00000166494.2	protein_coding	-	1/6	-	-	-	-	-	-	-	-	-	-1	-	MGI	-	-	-	1	P1	-	-	-	-	-	-	-	-	-
14_19415942_A/G	14:19415942-19415942	G	upstream_gene_variant	MODIFIER	Esd-ps	ENSMUSG00000079101	Transcript	ENSMUST00000170684.2	processed_pseudogene	-	-	-	-	-	-	-	-	-	-	1332	1	-	MGI	-	-	-	-	-	-	-	-	-	-	-	-	-	-
14_19416151_A/G	14:19416151-19416151	G	intron_variant	MODIFIER	Gm2897	ENSMUSG00000079410	Transcript	ENSMUST00000166494.2	protein_coding	-	1/6	-	-	-	-	-	-	-	-	-	-1	-	MGI	-	-	-	1	P1	-	-	-	-	-	-	-	-	-
14_19416151_A/G	14:19416151-19416151	G	upstream_gene_variant	MODIFIER	Esd-ps	ENSMUSG00000079101	Transcript	ENSMUST00000170684.2	processed_pseudogene	-	-	-	-	-	-	-	-	-	-	1123	1	-	MGI	-	-	-	-	-	-	-	-	-	-	-	-	-	-
14_19416174_T/C	14:19416174-19416174	C	intron_variant	MODIFIER	Gm2897	ENSMUSG00000079410	Transcript	ENSMUST00000166494.2	protein_coding	-	1/6	-	-	-	-	-	-	-	-	-	-1	-	MGI	-	-	-	1	P1	-	-	-	-	-	-	-	-	-
14_19416174_T/C	14:19416174-19416174	C	upstream_gene_variant	MODIFIER	Esd-ps	ENSMUSG00000079101	Transcript	ENSMUST00000170684.2	processed_pseudogene	-	-	-	-	-	-	-	-	-	-	1100	1	-	MGI	-	-	-	-	-	-	-	-	-	-	-	-	-	-
14_19416209_A/G	14:19416209-19416209	G	intron_variant	MODIFIER	Gm2897	ENSMUSG00000079410	Transcript	ENSMUST00000166494.2	protein_coding	-	1/6	-	-	-	-	-	-	-	-	-	-1	-	MGI	-	-	-	1	P1	-	-	-	-	-	-	-	-	-
14_19416209_A/G	14:19416209-19416209	G	upstream_gene_variant	MODIFIER	Esd-ps	ENSMUSG00000079101	Transcript	ENSMUST00000170684.2	processed_pseudogene	-	-	-	-	-	-	-	-	-	-	1065	1	-	MGI	-	-	-	-	-	-	-	-	-	-	-	-	-	-
14_19416616_A/G	14:19416616-19416616	G	intron_variant	MODIFIER	Gm2897	ENSMUSG00000079410	Transcript	ENSMUST00000166494.2	protein_coding	-	1/6	-	-	-	-	-	-	-	-	-	-1	-	MGI	-	-	-	1	P1	-	-	-	-	-	-	-	-	-
14_19416616_A/G	14:19416616-19416616	G	upstream_gene_variant	MODIFIER	Esd-ps	ENSMUSG00000079101	Transcript	ENSMUST00000170684.2	processed_pseudogene	-	-	-	-	-	-	-	-	-	-	658	1	-	MGI	-	-	-	-	-	-	-	-	-	-	-	-	-	-
14_19417251_A/G	14:19417251-19417251	G	intron_variant	MODIFIER	Gm2897	ENSMUSG00000079410	Transcript	ENSMUST00000166494.2	protein_coding	-	1/6	-	-	-	-	-	-	-	-	-	-1	-	MGI	-	-	-	1	P1	-	-	-	-	-	-	-	-	-
14_19417251_A/G	14:19417251-19417251	G	upstream_gene_variant	MODIFIER	Esd-ps	ENSMUSG00000079101	Transcript	ENSMUST00000170684.2	processed_pseudogene	-	-	-	-	-	-	-	-	-	-	23	1	-	MGI	-	-	-	-	-	-	-	-	-	-	-	-	-	-
14_19417397_A/G	14:19417397-19417397	G	intron_variant	MODIFIER	Gm2897	ENSMUSG00000079410	Transcript	ENSMUST00000166494.2	protein_coding	-	1/6	-	-	-	-	-	-	-	rs3550800890	-	-1	-	MGI	-	-	-	1	P1	-	-	-	-	-	-	-	-	-
14_19417397_A/G	14:19417397-19417397	G	non_coding_transcript_exon_variant	MODIFIER	Esd-ps	ENSMUSG00000079101	Transcript	ENSMUST00000170684.2	processed_pseudogene	1/1	-	-	-	124	-	-	-	-	rs3550800890	-	1	-	MGI	-	-	-	-	-	-	-	-	-	-	-	-	-	-
14_19417602_A/G	14:19417602-19417602	G	intron_variant	MODIFIER	Gm2897	ENSMUSG00000079410	Transcript	ENSMUST00000166494.2	protein_coding	-	1/6	-	-	-	-	-	-	-	-	-	-1	-	MGI	-	-	-	1	P1	-	-	-	-	-	-	-	-	-
14_19417602_A/G	14:19417602-19417602	G	non_coding_transcript_exon_variant	MODIFIER	Esd-ps	ENSMUSG00000079101	Transcript	ENSMUST00000170684.2	processed_pseudogene	1/1	-	-	-	329	-	-	-	-	-	-	1	-	MGI	-	-	-	-	-	-	-	-	-	-	-	-	-	-
14_19417638_T/C	14:19417638-19417638	C	intron_variant	MODIFIER	Gm2897	ENSMUSG00000079410	Transcript	ENSMUST00000166494.2	protein_coding	-	1/6	-	-	-	-	-	-	-	-	-	-1	-	MGI	-	-	-	1	P1	-	-	-	-	-	-	-	-	-
14_19417638_T/C	14:19417638-19417638	C	non_coding_transcript_exon_variant	MODIFIER	Esd-ps	ENSMUSG00000079101	Transcript	ENSMUST00000170684.2	processed_pseudogene	1/1	-	-	-	365	-	-	-	-	-	-	1	-	MGI	-	-	-	-	-	-	-	-	-	-	-	-	-	-
14_19417862_T/C	14:19417862-19417862	C	intron_variant	MODIFIER	Gm2897	ENSMUSG00000079410	Transcript	ENSMUST00000166494.2	protein_coding	-	1/6	-	-	-	-	-	-	-	-	-	-1	-	MGI	-	-	-	1	P1	-	-	-	-	-	-	-	-	-
14_19417862_T/C	14:19417862-19417862	C	non_coding_transcript_exon_variant	MODIFIER	Esd-ps	ENSMUSG00000079101	Transcript	ENSMUST00000170684.2	processed_pseudogene	1/1	-	-	-	589	-	-	-	-	-	-	1	-	MGI	-	-	-	-	-	-	-	-	-	-	-	-	-	-
14_19418201_T/C	14:19418201-19418201	C	intron_variant	MODIFIER	Gm2897	ENSMUSG00000079410	Transcript	ENSMUST00000166494.2	protein_coding	-	1/6	-	-	-	-	-	-	-	-	-	-1	-	MGI	-	-	-	1	P1	-	-	-	-	-	-	-	-	-
14_19418201_T/C	14:19418201-19418201	C	downstream_gene_variant	MODIFIER	Esd-ps	ENSMUSG00000079101	Transcript	ENSMUST00000170684.2	processed_pseudogene	-	-	-	-	-	-	-	-	-	-	81	1	-	MGI	-	-	-	-	-	-	-	-	-	-	-	-	-	-
14_19418668_A/G	14:19418668-19418668	G	intron_variant	MODIFIER	Gm2897	ENSMUSG00000079410	Transcript	ENSMUST00000166494.2	protein_coding	-	1/6	-	-	-	-	-	-	-	-	-	-1	-	MGI	-	-	-	1	P1	-	-	-	-	-	-	-	-	-
14_19418668_A/G	14:19418668-19418668	G	downstream_gene_variant	MODIFIER	Esd-ps	ENSMUSG00000079101	Transcript	ENSMUST00000170684.2	processed_pseudogene	-	-	-	-	-	-	-	-	-	-	548	1	-	MGI	-	-	-	-	-	-	-	-	-	-	-	-	-	-
14_19418737_A/G	14:19418737-19418737	G	intron_variant	MODIFIER	Gm2897	ENSMUSG00000079410	Transcript	ENSMUST00000166494.2	protein_coding	-	1/6	-	-	-	-	-	-	-	-	-	-1	-	MGI	-	-	-	1	P1	-	-	-	-	-	-	-	-	-
14_19418737_A/G	14:19418737-19418737	G	downstream_gene_variant	MODIFIER	Esd-ps	ENSMUSG00000079101	Transcript	ENSMUST00000170684.2	processed_pseudogene	-	-	-	-	-	-	-	-	-	-	617	1	-	MGI	-	-	-	-	-	-	-	-	-	-	-	-	-	-
14_19418762_A/G	14:19418762-19418762	G	intron_variant	MODIFIER	Gm2897	ENSMUSG00000079410	Transcript	ENSMUST00000166494.2	protein_coding	-	1/6	-	-	-	-	-	-	-	-	-	-1	-	MGI	-	-	-	1	P1	-	-	-	-	-	-	-	-	-
14_19418762_A/G	14:19418762-19418762	G	downstream_gene_variant	MODIFIER	Esd-ps	ENSMUSG00000079101	Transcript	ENSMUST00000170684.2	processed_pseudogene	-	-	-	-	-	-	-	-	-	-	642	1	-	MGI	-	-	-	-	-	-	-	-	-	-	-	-	-	-
14_19418885_A/G	14:19418885-19418885	G	intron_variant	MODIFIER	Gm2897	ENSMUSG00000079410	Transcript	ENSMUST00000166494.2	protein_coding	-	1/6	-	-	-	-	-	-	-	-	-	-1	-	MGI	-	-	-	1	P1	-	-	-	-	-	-	-	-	-
14_19418885_A/G	14:19418885-19418885	G	downstream_gene_variant	MODIFIER	Esd-ps	ENSMUSG00000079101	Transcript	ENSMUST00000170684.2	processed_pseudogene	-	-	-	-	-	-	-	-	-	-	765	1	-	MGI	-	-	-	-	-	-	-	-	-	-	-	-	-	-
14_19419173_A/G	14:19419173-19419173	G	intron_variant	MODIFIER	Gm2897	ENSMUSG00000079410	Transcript	ENSMUST00000166494.2	protein_coding	-	1/6	-	-	-	-	-	-	-	-	-	-1	-	MGI	-	-	-	1	P1	-	-	-	-	-	-	-	-	-
14_19419173_A/G	14:19419173-19419173	G	downstream_gene_variant	MODIFIER	Esd-ps	ENSMUSG00000079101	Transcript	ENSMUST00000170684.2	processed_pseudogene	-	-	-	-	-	-	-	-	-	-	1053	1	-	MGI	-	-	-	-	-	-	-	-	-	-	-	-	-	-
14_19419353_A/G	14:19419353-19419353	G	intron_variant	MODIFIER	Gm2897	ENSMUSG00000079410	Transcript	ENSMUST00000166494.2	protein_coding	-	1/6	-	-	-	-	-	-	-	-	-	-1	-	MGI	-	-	-	1	P1	-	-	-	-	-	-	-	-	-
14_19419353_A/G	14:19419353-19419353	G	downstream_gene_variant	MODIFIER	Esd-ps	ENSMUSG00000079101	Transcript	ENSMUST00000170684.2	processed_pseudogene	-	-	-	-	-	-	-	-	-	-	1233	1	-	MGI	-	-	-	-	-	-	-	-	-	-	-	-	-	-
14_19419353_A/G	14:19419353-19419353	G	regulatory_region_variant	MODIFIER	-	-	RegulatoryFeature	ENSMUSR00000798305	promoter	-	-	-	-	-	-	-	-	-	-	-	-	-	-	-	-	-	-	-	-	-	-	-	-	-	-	-	-
14_30627461_A/G	14:30627461-30627461	G	downstream_gene_variant	MODIFIER	Itih3	ENSMUSG00000006522	Transcript	ENSMUST00000006697.17	protein_coding	-	-	-	-	-	-	-	-	-	-	3068	-1	-	MGI	-	-	-	5	P1	-	-	-	-	-	-	-	-	-
14_30627461_A/G	14:30627461-30627461	G	downstream_gene_variant	MODIFIER	Itih4	ENSMUSG00000021922	Transcript	ENSMUST00000006703.15	protein_coding	-	-	-	-	-	-	-	-	-	-	3556	1	-	MGI	-	-	-	1	A2	-	-	-	-	-	-	-	-	-
14_30627461_A/G	14:30627461-30627461	G	downstream_gene_variant	MODIFIER	Itih4	ENSMUSG00000021922	Transcript	ENSMUST00000078490.14	protein_coding	-	-	-	-	-	-	-	-	-	-	3660	1	-	MGI	-	-	-	1	A2	-	-	-	-	-	-	-	-	-
14_30627461_A/G	14:30627461-30627461	G	downstream_gene_variant	MODIFIER	Itih4	ENSMUSG00000021922	Transcript	ENSMUST00000120269.11	protein_coding	-	-	-	-	-	-	-	-	-	-	3151	1	-	MGI	-	-	-	1	P4	-	-	-	-	-	-	-	-	-
14_30627461_A/G	14:30627461-30627461	G	downstream_gene_variant	MODIFIER	Itih4	ENSMUSG00000021922	Transcript	ENSMUST00000168782.4	protein_coding	-	-	-	-	-	-	-	-	-	-	3658	1	-	MGI	-	-	-	1	A2	-	-	-	-	-	-	-	-	-
14_30627461_A/G	14:30627461-30627461	G	downstream_gene_variant	MODIFIER	Itih3	ENSMUSG00000006522	Transcript	ENSMUST00000226547.2	protein_coding	-	-	-	-	-	-	-	-	-	-	4336	-1	cds_start_NF,cds_end_NF	MGI	-	-	-	-	-	-	-	-	-	-	-	-	-	-
14_30627461_A/G	14:30627461-30627461	G	downstream_gene_variant	MODIFIER	Itih3	ENSMUSG00000006522	Transcript	ENSMUST00000227181.2	retained_intron	-	-	-	-	-	-	-	-	-	-	3072	-1	-	MGI	-	-	-	-	-	-	-	-	-	-	-	-	-	-
14_30627461_A/G	14:30627461-30627461	G	downstream_gene_variant	MODIFIER	Itih4	ENSMUSG00000021922	Transcript	ENSMUST00000227899.2	retained_intron	-	-	-	-	-	-	-	-	-	-	3655	1	-	MGI	-	-	-	-	-	-	-	-	-	-	-	-	-	-
14_30627461_A/G	14:30627461-30627461	G	downstream_gene_variant	MODIFIER	Itih3	ENSMUSG00000006522	Transcript	ENSMUST00000227995.2	protein_coding	-	-	-	-	-	-	-	-	-	-	3179	-1	-	MGI	-	-	-	-	-	-	-	-	-	-	-	-	-	-
14_33298784_T/C	14:33298784-33298784	C	downstream_gene_variant	MODIFIER	Frmpd2	ENSMUSG00000108841	Transcript	ENSMUST00000208380.2	protein_coding_CDS_not_defined	-	-	-	-	-	-	-	-	-	-	1573	1	-	MGI	-	-	-	1	-	-	-	-	-	-	-	-	-	-
14_33298784_T/C	14:33298784-33298784	C	downstream_gene_variant	MODIFIER	Frmpd2	ENSMUSG00000108841	Transcript	ENSMUST00000208577.2	protein_coding	-	-	-	-	-	-	-	-	-	-	1558	1	-	MGI	-	-	-	5	P1	-	-	-	-	-	-	-	-	-
14_34688983_T/C	14:34688983-34688983	C	intron_variant	MODIFIER	Grid1	ENSMUSG00000041078	Transcript	ENSMUST00000043349.7	protein_coding	-	3/15	-	-	-	-	-	-	-	-	-	1	-	MGI	-	-	-	1	P1	-	-	-	-	-	-	-	-	-
14_43120680_T/C	14:43120680-43120680	C	intron_variant	MODIFIER	Gm8126	ENSMUSG00000090634	Transcript	ENSMUST00000169587.2	protein_coding	-	4/4	-	-	-	-	-	-	-	-	-	1	-	MGI	-	-	-	2	P1	-	-	-	-	-	-	-	-	-
14_43120680_T/C	14:43120680-43120680	C	downstream_gene_variant	MODIFIER	-	ENSMUSG00000121404	Transcript	ENSMUST00000223745.2	lncRNA	-	-	-	-	-	-	-	-	-	-	4419	1	-	-	-	-	-	-	-	-	-	-	-	-	-	-	-	-
14_52074530_T/C	14:52074530-52074530	C	upstream_gene_variant	MODIFIER	Ear-ps5	ENSMUSG00000091812	Transcript	ENSMUST00000164700.2	unprocessed_pseudogene	-	-	-	-	-	-	-	-	-	-	1926	1	-	MGI	-	-	-	-	-	-	-	-	-	-	-	-	-	-
14_52074530_T/C	14:52074530-52074530	C	upstream_gene_variant	MODIFIER	Gm54865	ENSMUSG00002075148	Transcript	ENSMUST00020183127.1	miRNA	-	-	-	-	-	-	-	-	-	-	78	1	-	MGI	-	-	-	-	-	-	-	-	-	-	-	-	-	-
14_52293454_A/G	14:52293454-52293454	G	intergenic_variant	MODIFIER	-	-	-	-	-	-	-	-	-	-	-	-	-	-	-	-	-	-	-	-	-	-	-	-	-	-	-	-	-	-	-	-	-
14_52369050_T/C	14:52369050-52369050	C	intron_variant	MODIFIER	Rpgrip1	ENSMUSG00000057132	Transcript	ENSMUST00000111600.11	protein_coding	-	9/24	-	-	-	-	-	-	-	-	-	1	-	MGI	-	-	-	1	-	-	-	-	-	-	-	-	-	-
14_52369050_T/C	14:52369050-52369050	C	intron_variant	MODIFIER	Rpgrip1	ENSMUSG00000057132	Transcript	ENSMUST00000111603.10	protein_coding	-	9/24	-	-	-	-	-	-	-	-	-	1	-	MGI	-	-	-	1	A2	-	-	-	-	-	-	-	-	-
14_52369050_T/C	14:52369050-52369050	C	intron_variant,NMD_transcript_variant	MODIFIER	Rpgrip1	ENSMUSG00000057132	Transcript	ENSMUST00000180646.8	nonsense_mediated_decay	-	9/25	-	-	-	-	-	-	-	-	-	1	-	MGI	-	-	-	1	-	-	-	-	-	-	-	-	-	-
14_52369050_T/C	14:52369050-52369050	C	upstream_gene_variant	MODIFIER	Rpgrip1	ENSMUSG00000057132	Transcript	ENSMUST00000180901.8	retained_intron	-	-	-	-	-	-	-	-	-	-	4984	1	-	MGI	-	-	-	1	-	-	-	-	-	-	-	-	-	-
14_52369050_T/C	14:52369050-52369050	C	upstream_gene_variant	MODIFIER	Rpgrip1	ENSMUSG00000057132	Transcript	ENSMUST00000181297.8	retained_intron	-	-	-	-	-	-	-	-	-	-	4939	1	-	MGI	-	-	-	1	-	-	-	-	-	-	-	-	-	-
14_52369050_T/C	14:52369050-52369050	C	intron_variant	MODIFIER	Rpgrip1	ENSMUSG00000057132	Transcript	ENSMUST00000181401.8	protein_coding	-	8/23	-	-	-	-	-	-	-	-	-	1	-	MGI	-	-	-	1	P4	-	-	-	-	-	-	-	-	-
14_52369050_T/C	14:52369050-52369050	C	intron_variant,non_coding_transcript_variant	MODIFIER	Rpgrip1	ENSMUSG00000057132	Transcript	ENSMUST00000181673.3	retained_intron	-	7/7	-	-	-	-	-	-	-	-	-	1	-	MGI	-	-	-	5	-	-	-	-	-	-	-	-	-	-
14_52369050_T/C	14:52369050-52369050	C	intron_variant,NMD_transcript_variant	MODIFIER	Rpgrip1	ENSMUSG00000057132	Transcript	ENSMUST00000181709.2	nonsense_mediated_decay	-	4/7	-	-	-	-	-	-	-	-	-	1	cds_start_NF	MGI	-	-	-	5	-	-	-	-	-	-	-	-	-	-
14_52369050_T/C	14:52369050-52369050	C	intron_variant,non_coding_transcript_variant	MODIFIER	Rpgrip1	ENSMUSG00000057132	Transcript	ENSMUST00000181823.9	retained_intron	-	9/21	-	-	-	-	-	-	-	-	-	1	-	MGI	-	-	-	5	-	-	-	-	-	-	-	-	-	-
14_56694135_T/C	14:56694135-56694135	C	intron_variant	MODIFIER	Rnf17	ENSMUSG00000000365	Transcript	ENSMUST00000095793.3	protein_coding	-	11/36	-	-	-	-	-	-	-	-	-	1	-	MGI	-	-	-	1	P1	-	-	-	-	-	-	-	-	-
14_56694135_T/C	14:56694135-56694135	C	intron_variant	MODIFIER	Rnf17	ENSMUSG00000000365	Transcript	ENSMUST00000223627.2	protein_coding	-	11/13	-	-	-	-	-	-	-	-	-	1	-	MGI	-	-	-	-	-	-	-	-	-	-	-	-	-	-
14_56694135_T/C	14:56694135-56694135	C	intron_variant,non_coding_transcript_variant	MODIFIER	Rnf17	ENSMUSG00000000365	Transcript	ENSMUST00000225621.2	protein_coding_CDS_not_defined	-	1/13	-	-	-	-	-	-	-	-	-	1	-	MGI	-	-	-	-	-	-	-	-	-	-	-	-	-	-
14_57581462_T/C	14:57581462-57581462	C	intron_variant	MODIFIER	Cryl1	ENSMUSG00000021947	Transcript	ENSMUST00000022517.9	protein_coding	-	3/7	-	-	-	-	-	-	-	-	-	-1	-	MGI	-	-	-	1	P1	-	-	-	-	-	-	-	-	-
14_57581462_T/C	14:57581462-57581462	C	intron_variant,non_coding_transcript_variant	MODIFIER	Cryl1	ENSMUSG00000021947	Transcript	ENSMUST00000223986.2	protein_coding_CDS_not_defined	-	4/6	-	-	-	-	-	-	-	-	-	-1	-	MGI	-	-	-	-	-	-	-	-	-	-	-	-	-	-
14_57581462_T/C	14:57581462-57581462	C	intron_variant,non_coding_transcript_variant	MODIFIER	Cryl1	ENSMUSG00000021947	Transcript	ENSMUST00000224292.2	protein_coding_CDS_not_defined	-	2/3	-	-	-	-	-	-	-	-	-	-1	-	MGI	-	-	-	-	-	-	-	-	-	-	-	-	-	-
14_57581462_T/C	14:57581462-57581462	C	intron_variant,non_coding_transcript_variant	MODIFIER	Cryl1	ENSMUSG00000021947	Transcript	ENSMUST00000225765.2	protein_coding_CDS_not_defined	-	3/3	-	-	-	-	-	-	-	-	-	-1	-	MGI	-	-	-	-	-	-	-	-	-	-	-	-	-	-
14_59251158_T/C	14:59251158-59251158	C	intergenic_variant	MODIFIER	-	-	-	-	-	-	-	-	-	-	-	-	-	-	-	-	-	-	-	-	-	-	-	-	-	-	-	-	-	-	-	-	-
14_65551455_A/G	14:65551455-65551455	G	intron_variant,non_coding_transcript_variant	MODIFIER	Fbxo16	ENSMUSG00000034532	Transcript	ENSMUST00000223608.2	retained_intron	-	7/7	-	-	-	-	-	-	-	-	-	1	-	MGI	-	-	-	-	-	-	-	-	-	-	-	-	-	-
14_65551455_A/G	14:65551455-65551455	G	intron_variant	MODIFIER	Fbxo16	ENSMUSG00000034532	Transcript	ENSMUST00000224629.2	protein_coding	-	7/7	-	-	-	-	-	-	-	-	-	1	-	MGI	-	-	-	-	P2	-	-	-	-	-	-	-	-	-
14_65551455_A/G	14:65551455-65551455	G	intron_variant	MODIFIER	Fbxo16	ENSMUSG00000034532	Transcript	ENSMUST00000226005.2	protein_coding	-	7/8	-	-	-	-	-	-	-	-	-	1	-	MGI	-	-	-	-	A2	-	-	-	-	-	-	-	-	-
14_70305511_T/C	14:70305511-70305511	C	intergenic_variant	MODIFIER	-	-	-	-	-	-	-	-	-	-	-	-	-	-	-	-	-	-	-	-	-	-	-	-	-	-	-	-	-	-	-	-	-
14_74749750_T/C	14:74749750-74749750	C	intergenic_variant	MODIFIER	-	-	-	-	-	-	-	-	-	-	-	-	-	-	-	-	-	-	-	-	-	-	-	-	-	-	-	-	-	-	-	-	-
14_104715999_A/G	14:104715999-104715999	G	3_prime_UTR_variant	MODIFIER	Obi1	ENSMUSG00000022120	Transcript	ENSMUST00000022716.4	protein_coding	6/6	-	-	-	2393	-	-	-	-	-	-	-1	-	MGI	-	-	-	3	P1	-	-	-	-	-	-	-	-	-
14_104715999_A/G	14:104715999-104715999	G	upstream_gene_variant	MODIFIER	Gm49205	ENSMUSG00000115384	Transcript	ENSMUST00000226423.2	processed_pseudogene	-	-	-	-	-	-	-	-	-	-	2928	1	-	MGI	-	-	-	-	-	-	-	-	-	-	-	-	-	-
14_113315522_T/C	14:113315522-113315522	C	intergenic_variant	MODIFIER	-	-	-	-	-	-	-	-	-	-	-	-	-	-	-	-	-	-	-	-	-	-	-	-	-	-	-	-	-	-	-	-	-
15_8079161_T/C	15:8079161-8079161	C	intron_variant	MODIFIER	Wdr70	ENSMUSG00000039828	Transcript	ENSMUST00000045766.8	protein_coding	-	5/17	-	-	-	-	-	-	-	-	-	-1	-	MGI	-	-	-	1	P1	-	-	-	-	-	-	-	-	-
15_9084243_T/C	15:9084243-9084243	C	upstream_gene_variant	MODIFIER	Nadk2	ENSMUSG00000022253	Transcript	ENSMUST00000189211.3	protein_coding	-	-	-	-	-	-	-	-	-	-	1637	1	cds_start_NF	MGI	-	-	-	5	-	-	-	-	-	-	-	-	-	-
15_9084243_T/C	15:9084243-9084243	C	missense_variant,splice_region_variant	MODERATE	Nadk2	ENSMUSG00000022253	Transcript	ENSMUST00000189437.8	protein_coding	3/11	-	-	-	176	178	60	Y/H	Tat/Cat	-	-	1	cds_start_NF	MGI	-	-	-	2	-	deleterious(0.03)	-	-	-	-	-	-	-	-
15_9084243_T/C	15:9084243-9084243	C	missense_variant,splice_region_variant	MODERATE	Nadk2	ENSMUSG00000022253	Transcript	ENSMUST00000190591.10	protein_coding	3/13	-	-	-	597	355	119	Y/H	Tat/Cat	-	-	1	-	MGI	-	-	-	1	P1	deleterious(0.02)	-	-	-	-	-	-	-	-
15_9084243_T/C	15:9084243-9084243	C	missense_variant,splice_region_variant	MODERATE	Nadk2	ENSMUSG00000022253	Transcript	ENSMUST00000190874.8	protein_coding	3/11	-	-	-	170	172	58	Y/H	Tat/Cat	-	-	1	cds_start_NF	MGI	-	-	-	1	-	deleterious(0.03)	-	-	-	-	-	-	-	-
15_9084243_T/C	15:9084243-9084243	C	splice_region_variant,5_prime_UTR_variant	LOW	Nadk2	ENSMUSG00000022253	Transcript	ENSMUST00000227682.3	protein_coding	3/6	-	-	-	282	-	-	-	-	-	-	1	cds_end_NF	MGI	-	-	-	-	-	-	-	-	-	-	-	-	-	-
15_9084243_T/C	15:9084243-9084243	C	splice_region_variant,non_coding_transcript_exon_variant	LOW	Nadk2	ENSMUSG00000022253	Transcript	ENSMUST00000228397.3	protein_coding_CDS_not_defined	3/5	-	-	-	204	-	-	-	-	-	-	1	-	MGI	-	-	-	-	-	-	-	-	-	-	-	-	-	-
15_27969477_T/C	15:27969477-27969477	C	intron_variant	MODIFIER	Trio	ENSMUSG00000022263	Transcript	ENSMUST00000090247.7	protein_coding	-	1/56	-	-	-	-	-	-	-	-	-	-1	-	MGI	-	-	-	5	P1	-	-	-	-	-	-	-	-	-
15_27969477_T/C	15:27969477-27969477	C	intron_variant	MODIFIER	Trio	ENSMUSG00000022263	Transcript	ENSMUST00000226775.2	protein_coding	-	1/4	-	-	-	-	-	-	-	-	-	-1	cds_end_NF	MGI	-	-	-	-	-	-	-	-	-	-	-	-	-	-
15_27969477_T/C	15:27969477-27969477	C	intron_variant,non_coding_transcript_variant	MODIFIER	Trio	ENSMUSG00000022263	Transcript	ENSMUST00000228950.2	retained_intron	-	1/1	-	-	-	-	-	-	-	-	-	-1	-	MGI	-	-	-	-	-	-	-	-	-	-	-	-	-	-
15_34355671_A/G	15:34355671-34355671	G	intron_variant	MODIFIER	Matn2	ENSMUSG00000022324	Transcript	ENSMUST00000022947.7	protein_coding	-	3/18	-	-	-	-	-	-	-	-	-	1	-	MGI	-	-	-	1	P4	-	-	-	-	-	-	-	-	-
15_34355671_A/G	15:34355671-34355671	G	intron_variant	MODIFIER	Matn2	ENSMUSG00000022324	Transcript	ENSMUST00000163455.9	protein_coding	-	3/18	-	-	-	-	-	-	-	-	-	1	-	MGI	-	-	-	5	A1	-	-	-	-	-	-	-	-	-
15_34355671_A/G	15:34355671-34355671	G	intron_variant	MODIFIER	9430069I07Rik	ENSMUSG00000094447	Transcript	ENSMUST00000179647.2	protein_coding	-	2/2	-	-	-	-	-	-	-	-	-	-1	-	MGI	-	-	-	5	P1	-	-	-	-	-	-	-	-	-
15_34355671_A/G	15:34355671-34355671	G	intron_variant	MODIFIER	Matn2	ENSMUSG00000022324	Transcript	ENSMUST00000227759.2	protein_coding	-	3/18	-	-	-	-	-	-	-	-	-	1	-	MGI	-	-	-	-	A1	-	-	-	-	-	-	-	-	-
15_34355671_A/G	15:34355671-34355671	G	intron_variant	MODIFIER	9430069I07Rik	ENSMUSG00000094447	Transcript	ENSMUST00000227772.2	protein_coding	-	3/3	-	-	-	-	-	-	-	-	-	-1	-	MGI	-	-	-	-	P1	-	-	-	-	-	-	-	-	-
15_34355671_A/G	15:34355671-34355671	G	intron_variant	MODIFIER	Matn2	ENSMUSG00000022324	Transcript	ENSMUST00000228570.2	protein_coding	-	3/13	-	-	-	-	-	-	-	-	-	1	-	MGI	-	-	-	-	-	-	-	-	-	-	-	-	-	-
15_34429317_A/G	15:34429317-34429317	G	intron_variant	MODIFIER	Matn2	ENSMUSG00000022324	Transcript	ENSMUST00000022947.7	protein_coding	-	14/18	-	-	-	-	-	-	-	-	-	1	-	MGI	-	-	-	1	P4	-	-	-	-	-	-	-	-	-
15_34429317_A/G	15:34429317-34429317	G	intron_variant	MODIFIER	Matn2	ENSMUSG00000022324	Transcript	ENSMUST00000163455.9	protein_coding	-	14/18	-	-	-	-	-	-	-	-	-	1	-	MGI	-	-	-	5	A1	-	-	-	-	-	-	-	-	-
15_34429317_A/G	15:34429317-34429317	G	intron_variant	MODIFIER	Matn2	ENSMUSG00000022324	Transcript	ENSMUST00000227759.2	protein_coding	-	14/18	-	-	-	-	-	-	-	-	-	1	-	MGI	-	-	-	-	A1	-	-	-	-	-	-	-	-	-
15_34429317_A/G	15:34429317-34429317	G	downstream_gene_variant	MODIFIER	Matn2	ENSMUSG00000022324	Transcript	ENSMUST00000228570.2	protein_coding	-	-	-	-	-	-	-	-	-	-	129	1	-	MGI	-	-	-	-	-	-	-	-	-	-	-	-	-	-
15_34429317_A/G	15:34429317-34429317	G	regulatory_region_variant	MODIFIER	-	-	RegulatoryFeature	ENSMUSR00000097421	enhancer	-	-	-	-	-	-	-	-	-	-	-	-	-	-	-	-	-	-	-	-	-	-	-	-	-	-	-	-
15_34429317_A/G	15:34429317-34429317	G	regulatory_region_variant	MODIFIER	-	-	RegulatoryFeature	ENSMUSR00000353590	CTCF_binding_site	-	-	-	-	-	-	-	-	-	-	-	-	-	-	-	-	-	-	-	-	-	-	-	-	-	-	-	-
15_37000138_T/C	15:37000138-37000138	C	3_prime_UTR_variant	MODIFIER	Zfp706	ENSMUSG00000062397	Transcript	ENSMUST00000078976.9	protein_coding	4/4	-	-	-	1550	-	-	-	-	-	-	-1	-	MGI	-	-	-	1	P1	-	-	-	-	-	-	-	-	-
15_37000138_T/C	15:37000138-37000138	C	downstream_gene_variant	MODIFIER	Zfp706	ENSMUSG00000062397	Transcript	ENSMUST00000226257.2	retained_intron	-	-	-	-	-	-	-	-	-	-	734	-1	-	MGI	-	-	-	-	-	-	-	-	-	-	-	-	-	-
15_37000138_T/C	15:37000138-37000138	C	downstream_gene_variant	MODIFIER	Zfp706	ENSMUSG00000062397	Transcript	ENSMUST00000226453.2	protein_coding	-	-	-	-	-	-	-	-	-	-	905	-1	-	MGI	-	-	-	-	P1	-	-	-	-	-	-	-	-	-
15_37000138_T/C	15:37000138-37000138	C	downstream_gene_variant	MODIFIER	Zfp706	ENSMUSG00000062397	Transcript	ENSMUST00000226671.2	protein_coding	-	-	-	-	-	-	-	-	-	-	920	-1	-	MGI	-	-	-	-	P1	-	-	-	-	-	-	-	-	-
15_37000138_T/C	15:37000138-37000138	C	downstream_gene_variant	MODIFIER	Zfp706	ENSMUSG00000062397	Transcript	ENSMUST00000228275.2	protein_coding	-	-	-	-	-	-	-	-	-	-	1945	-1	-	MGI	-	-	-	-	P1	-	-	-	-	-	-	-	-	-
15_37000138_T/C	15:37000138-37000138	C	regulatory_region_variant	MODIFIER	-	-	RegulatoryFeature	ENSMUSR00000803451	enhancer	-	-	-	-	-	-	-	-	-	-	-	-	-	-	-	-	-	-	-	-	-	-	-	-	-	-	-	-
15_37975615_T/C	15:37975615-37975615	C	intron_variant	MODIFIER	Ubr5	ENSMUSG00000037487	Transcript	ENSMUST00000110336.4	protein_coding	-	54/58	-	-	-	-	-	-	-	-	-	-1	-	MGI	-	-	-	5	A1	-	-	-	-	-	-	-	-	-
15_37975615_T/C	15:37975615-37975615	C	non_coding_transcript_exon_variant	MODIFIER	Ubr5	ENSMUSG00000037487	Transcript	ENSMUST00000226369.2	retained_intron	3/7	-	-	-	537	-	-	-	-	-	-	-1	-	MGI	-	-	-	-	-	-	-	-	-	-	-	-	-	-
15_37975615_T/C	15:37975615-37975615	C	intron_variant	MODIFIER	Ubr5	ENSMUSG00000037487	Transcript	ENSMUST00000226414.2	protein_coding	-	54/58	-	-	-	-	-	-	-	-	-	-1	-	MGI	-	-	-	-	P4	-	-	-	-	-	-	-	-	-
15_37975615_T/C	15:37975615-37975615	C	upstream_gene_variant	MODIFIER	Ubr5	ENSMUSG00000037487	Transcript	ENSMUST00000226629.2	retained_intron	-	-	-	-	-	-	-	-	-	-	2013	-1	-	MGI	-	-	-	-	-	-	-	-	-	-	-	-	-	-
15_37975615_T/C	15:37975615-37975615	C	intron_variant,non_coding_transcript_variant	MODIFIER	Ubr5	ENSMUSG00000037487	Transcript	ENSMUST00000228029.2	retained_intron	-	7/11	-	-	-	-	-	-	-	-	-	-1	-	MGI	-	-	-	-	-	-	-	-	-	-	-	-	-	-
15_37975615_T/C	15:37975615-37975615	C	intron_variant,NMD_transcript_variant	MODIFIER	Ubr5	ENSMUSG00000037487	Transcript	ENSMUST00000228333.2	nonsense_mediated_decay	-	3/4	-	-	-	-	-	-	-	-	-	-1	cds_start_NF	MGI	-	-	-	-	-	-	-	-	-	-	-	-	-	-
15_37975615_T/C	15:37975615-37975615	C	intron_variant,non_coding_transcript_variant	MODIFIER	Ubr5	ENSMUSG00000037487	Transcript	ENSMUST00000228368.2	retained_intron	-	3/7	-	-	-	-	-	-	-	-	-	-1	-	MGI	-	-	-	-	-	-	-	-	-	-	-	-	-	-
15_37975615_T/C	15:37975615-37975615	C	upstream_gene_variant	MODIFIER	Ubr5	ENSMUSG00000037487	Transcript	ENSMUST00000228804.2	retained_intron	-	-	-	-	-	-	-	-	-	-	4756	-1	-	MGI	-	-	-	-	-	-	-	-	-	-	-	-	-	-
15_58439253_T/C	15:58439253-58439253	C	intron_variant	MODIFIER	Fer1l6	ENSMUSG00000037106	Transcript	ENSMUST00000161028.2	protein_coding	-	11/40	-	-	-	-	-	-	-	-	-	1	-	MGI	-	-	-	5	P1	-	-	-	-	-	-	-	-	-
15_58439253_T/C	15:58439253-58439253	C	downstream_gene_variant	MODIFIER	Gm54392	ENSMUSG00002075732	Transcript	ENSMUST00020181671.1	misc_RNA	-	-	-	-	-	-	-	-	-	-	1490	1	-	MGI	-	-	-	-	-	-	-	-	-	-	-	-	-	-
15_58439253_T/C	15:58439253-58439253	C	regulatory_region_variant	MODIFIER	-	-	RegulatoryFeature	ENSMUSR00000572433	enhancer	-	-	-	-	-	-	-	-	-	-	-	-	-	-	-	-	-	-	-	-	-	-	-	-	-	-	-	-
15_59363231_A/G	15:59363231-59363231	G	intron_variant	MODIFIER	Nsmce2	ENSMUSG00000059586	Transcript	ENSMUST00000079703.11	protein_coding	-	4/6	-	-	-	-	-	-	-	-	-	1	-	MGI	-	-	-	1	P1	-	-	-	-	-	-	-	-	-
15_59363231_A/G	15:59363231-59363231	G	intron_variant	MODIFIER	Nsmce2	ENSMUSG00000059586	Transcript	ENSMUST00000168722.3	protein_coding	-	4/4	-	-	-	-	-	-	-	-	-	1	-	MGI	-	-	-	1	-	-	-	-	-	-	-	-	-	-
15_59363231_A/G	15:59363231-59363231	G	intron_variant	MODIFIER	Nsmce2	ENSMUSG00000059586	Transcript	ENSMUST00000227173.2	protein_coding	-	4/7	-	-	-	-	-	-	-	-	-	1	-	MGI	-	-	-	-	-	-	-	-	-	-	-	-	-	-
15_59363231_A/G	15:59363231-59363231	G	regulatory_region_variant	MODIFIER	-	-	RegulatoryFeature	ENSMUSR00000804133	enhancer	-	-	-	-	-	-	-	-	-	-	-	-	-	-	-	-	-	-	-	-	-	-	-	-	-	-	-	-
15_68876834_T/C	15:68876834-68876834	C	intron_variant	MODIFIER	Khdrbs3	ENSMUSG00000022332	Transcript	ENSMUST00000022954.7	protein_coding	-	2/8	-	-	-	-	-	-	-	-	-	1	-	MGI	-	-	-	1	P1	-	-	-	-	-	-	-	-	-
15_68876834_T/C	15:68876834-68876834	C	intron_variant,NMD_transcript_variant	MODIFIER	Khdrbs3	ENSMUSG00000022332	Transcript	ENSMUST00000229234.2	nonsense_mediated_decay	-	2/9	-	-	-	-	-	-	-	-	-	1	-	MGI	-	-	-	-	-	-	-	-	-	-	-	-	-	-
15_68876834_T/C	15:68876834-68876834	C	intron_variant,NMD_transcript_variant	MODIFIER	Khdrbs3	ENSMUSG00000022332	Transcript	ENSMUST00000229683.2	nonsense_mediated_decay	-	2/10	-	-	-	-	-	-	-	-	-	1	-	MGI	-	-	-	-	-	-	-	-	-	-	-	-	-	-
15_68876834_T/C	15:68876834-68876834	C	intron_variant	MODIFIER	Khdrbs3	ENSMUSG00000022332	Transcript	ENSMUST00000230073.2	protein_coding	-	2/4	-	-	-	-	-	-	-	-	-	1	cds_end_NF	MGI	-	-	-	-	-	-	-	-	-	-	-	-	-	-
15_68876834_T/C	15:68876834-68876834	C	intron_variant	MODIFIER	Khdrbs3	ENSMUSG00000022332	Transcript	ENSMUST00000230847.2	protein_coding	-	2/6	-	-	-	-	-	-	-	-	-	1	-	MGI	-	-	-	-	-	-	-	-	-	-	-	-	-	-
15_74997540_T/C	15:74997540-74997540	C	downstream_gene_variant	MODIFIER	Ly6a2	ENSMUSG00000121499	Transcript	ENSMUST00000242462.1	lncRNA	-	-	-	-	-	-	-	-	-	-	4540	-1	-	EntrezGene	-	-	-	-	-	-	-	-	-	-	-	-	-	-
15_75009708_A/G	15:75009708-75009708	G	upstream_gene_variant	MODIFIER	Ly6a2	ENSMUSG00000121499	Transcript	ENSMUST00000187250.2	lncRNA	-	-	-	-	-	-	-	-	-	-	2731	-1	-	EntrezGene	-	-	-	5	-	-	-	-	-	-	-	-	-	-
15_75009708_A/G	15:75009708-75009708	G	upstream_gene_variant	MODIFIER	Ly6a2	ENSMUSG00000102051	Transcript	ENSMUST00000190944.2	transcribed_unprocessed_pseudogene	-	-	-	-	-	-	-	-	-	-	3035	-1	-	MGI	-	-	-	-	-	-	-	-	-	-	-	-	-	-
15_75009708_A/G	15:75009708-75009708	G	upstream_gene_variant	MODIFIER	Ly6a2	ENSMUSG00000121499	Transcript	ENSMUST00000242462.1	lncRNA	-	-	-	-	-	-	-	-	-	-	2724	-1	-	EntrezGene	-	-	-	-	-	-	-	-	-	-	-	-	-	-
15_75009708_A/G	15:75009708-75009708	G	upstream_gene_variant	MODIFIER	Ly6a2	ENSMUSG00000121499	Transcript	ENSMUST00000242842.1	lncRNA	-	-	-	-	-	-	-	-	-	-	2731	-1	-	EntrezGene	-	-	-	-	-	-	-	-	-	-	-	-	-	-
15_75009708_A/G	15:75009708-75009708	G	upstream_gene_variant	MODIFIER	Ly6a2	ENSMUSG00000121499	Transcript	ENSMUST00000243143.1	lncRNA	-	-	-	-	-	-	-	-	-	-	2731	-1	-	EntrezGene	-	-	-	-	-	-	-	-	-	-	-	-	-	-
15_75009708_A/G	15:75009708-75009708	G	upstream_gene_variant	MODIFIER	Ly6a2	ENSMUSG00000121499	Transcript	ENSMUST00000246956.1	lncRNA	-	-	-	-	-	-	-	-	-	-	2731	-1	-	EntrezGene	-	-	-	-	-	-	-	-	-	-	-	-	-	-
15_75009708_A/G	15:75009708-75009708	G	upstream_gene_variant	MODIFIER	Ly6a2	ENSMUSG00000121499	Transcript	ENSMUST00000247472.1	lncRNA	-	-	-	-	-	-	-	-	-	-	2731	-1	-	EntrezGene	-	-	-	-	-	-	-	-	-	-	-	-	-	-
15_75009708_A/G	15:75009708-75009708	G	regulatory_region_variant	MODIFIER	-	-	RegulatoryFeature	ENSMUSR00000804753	enhancer	-	-	-	-	-	-	-	-	-	-	-	-	-	-	-	-	-	-	-	-	-	-	-	-	-	-	-	-
15_75009713_T/C	15:75009713-75009713	C	upstream_gene_variant	MODIFIER	Ly6a2	ENSMUSG00000121499	Transcript	ENSMUST00000187250.2	lncRNA	-	-	-	-	-	-	-	-	-	-	2736	-1	-	EntrezGene	-	-	-	5	-	-	-	-	-	-	-	-	-	-
15_75009713_T/C	15:75009713-75009713	C	upstream_gene_variant	MODIFIER	Ly6a2	ENSMUSG00000102051	Transcript	ENSMUST00000190944.2	transcribed_unprocessed_pseudogene	-	-	-	-	-	-	-	-	-	-	3040	-1	-	MGI	-	-	-	-	-	-	-	-	-	-	-	-	-	-
15_75009713_T/C	15:75009713-75009713	C	upstream_gene_variant	MODIFIER	Ly6a2	ENSMUSG00000121499	Transcript	ENSMUST00000242462.1	lncRNA	-	-	-	-	-	-	-	-	-	-	2729	-1	-	EntrezGene	-	-	-	-	-	-	-	-	-	-	-	-	-	-
15_75009713_T/C	15:75009713-75009713	C	upstream_gene_variant	MODIFIER	Ly6a2	ENSMUSG00000121499	Transcript	ENSMUST00000242842.1	lncRNA	-	-	-	-	-	-	-	-	-	-	2736	-1	-	EntrezGene	-	-	-	-	-	-	-	-	-	-	-	-	-	-
15_75009713_T/C	15:75009713-75009713	C	upstream_gene_variant	MODIFIER	Ly6a2	ENSMUSG00000121499	Transcript	ENSMUST00000243143.1	lncRNA	-	-	-	-	-	-	-	-	-	-	2736	-1	-	EntrezGene	-	-	-	-	-	-	-	-	-	-	-	-	-	-
15_75009713_T/C	15:75009713-75009713	C	upstream_gene_variant	MODIFIER	Ly6a2	ENSMUSG00000121499	Transcript	ENSMUST00000246956.1	lncRNA	-	-	-	-	-	-	-	-	-	-	2736	-1	-	EntrezGene	-	-	-	-	-	-	-	-	-	-	-	-	-	-
15_75009713_T/C	15:75009713-75009713	C	upstream_gene_variant	MODIFIER	Ly6a2	ENSMUSG00000121499	Transcript	ENSMUST00000247472.1	lncRNA	-	-	-	-	-	-	-	-	-	-	2736	-1	-	EntrezGene	-	-	-	-	-	-	-	-	-	-	-	-	-	-
15_75009713_T/C	15:75009713-75009713	C	regulatory_region_variant	MODIFIER	-	-	RegulatoryFeature	ENSMUSR00000804753	enhancer	-	-	-	-	-	-	-	-	-	-	-	-	-	-	-	-	-	-	-	-	-	-	-	-	-	-	-	-
15_75056077_T/C	15:75056077-75056077	C	intergenic_variant	MODIFIER	-	-	-	-	-	-	-	-	-	-	-	-	-	-	-	-	-	-	-	-	-	-	-	-	-	-	-	-	-	-	-	-	-
15_75056123_A/G	15:75056123-75056123	G	intergenic_variant	MODIFIER	-	-	-	-	-	-	-	-	-	-	-	-	-	-	-	-	-	-	-	-	-	-	-	-	-	-	-	-	-	-	-	-	-
15_75086675_T/C	15:75086675-75086675	C	upstream_gene_variant	MODIFIER	Ly6g2	ENSMUSG00000047728	Transcript	ENSMUST00000055719.8	protein_coding	-	-	-	-	-	-	-	-	-	-	1770	1	-	MGI	-	-	-	1	P2	-	-	-	-	-	-	-	-	-
15_75086675_T/C	15:75086675-75086675	C	upstream_gene_variant	MODIFIER	Ly6g2	ENSMUSG00000047728	Transcript	ENSMUST00000185307.7	protein_coding	-	-	-	-	-	-	-	-	-	-	1550	1	-	MGI	-	-	-	2	A2	-	-	-	-	-	-	-	-	-
15_75086675_T/C	15:75086675-75086675	C	upstream_gene_variant	MODIFIER	Ly6g2	ENSMUSG00000047728	Transcript	ENSMUST00000229521.2	protein_coding	-	-	-	-	-	-	-	-	-	-	1552	1	-	MGI	-	-	-	-	A2	-	-	-	-	-	-	-	-	-
15_75086675_T/C	15:75086675-75086675	C	intron_variant,non_coding_transcript_variant	MODIFIER	Gm56694	ENSMUSG00000120209	Transcript	ENSMUST00000241890.1	lncRNA	-	1/1	-	-	-	-	-	-	-	-	-	-1	-	MGI	-	-	-	-	-	-	-	-	-	-	-	-	-	-
15_75086675_T/C	15:75086675-75086675	C	regulatory_region_variant	MODIFIER	-	-	RegulatoryFeature	ENSMUSR00000101644	promoter	-	-	-	-	-	-	-	-	-	-	-	-	-	-	-	-	-	-	-	-	-	-	-	-	-	-	-	-
15_75086819_A/G	15:75086819-75086819	G	upstream_gene_variant	MODIFIER	Ly6g2	ENSMUSG00000047728	Transcript	ENSMUST00000055719.8	protein_coding	-	-	-	-	-	-	-	-	-	-	1626	1	-	MGI	-	-	-	1	P2	-	-	-	-	-	-	-	-	-
15_75086819_A/G	15:75086819-75086819	G	upstream_gene_variant	MODIFIER	Ly6g2	ENSMUSG00000047728	Transcript	ENSMUST00000185307.7	protein_coding	-	-	-	-	-	-	-	-	-	-	1406	1	-	MGI	-	-	-	2	A2	-	-	-	-	-	-	-	-	-
15_75086819_A/G	15:75086819-75086819	G	upstream_gene_variant	MODIFIER	Ly6g2	ENSMUSG00000047728	Transcript	ENSMUST00000229521.2	protein_coding	-	-	-	-	-	-	-	-	-	-	1408	1	-	MGI	-	-	-	-	A2	-	-	-	-	-	-	-	-	-
15_75086819_A/G	15:75086819-75086819	G	intron_variant,non_coding_transcript_variant	MODIFIER	Gm56694	ENSMUSG00000120209	Transcript	ENSMUST00000241890.1	lncRNA	-	1/1	-	-	-	-	-	-	-	-	-	-1	-	MGI	-	-	-	-	-	-	-	-	-	-	-	-	-	-
15_75086819_A/G	15:75086819-75086819	G	regulatory_region_variant	MODIFIER	-	-	RegulatoryFeature	ENSMUSR00000101644	promoter	-	-	-	-	-	-	-	-	-	-	-	-	-	-	-	-	-	-	-	-	-	-	-	-	-	-	-	-
15_75086974_T/C	15:75086974-75086974	C	upstream_gene_variant	MODIFIER	Ly6g2	ENSMUSG00000047728	Transcript	ENSMUST00000055719.8	protein_coding	-	-	-	-	-	-	-	-	-	-	1471	1	-	MGI	-	-	-	1	P2	-	-	-	-	-	-	-	-	-
15_75086974_T/C	15:75086974-75086974	C	upstream_gene_variant	MODIFIER	Ly6g2	ENSMUSG00000047728	Transcript	ENSMUST00000185307.7	protein_coding	-	-	-	-	-	-	-	-	-	-	1251	1	-	MGI	-	-	-	2	A2	-	-	-	-	-	-	-	-	-
15_75086974_T/C	15:75086974-75086974	C	upstream_gene_variant	MODIFIER	Ly6g2	ENSMUSG00000047728	Transcript	ENSMUST00000229521.2	protein_coding	-	-	-	-	-	-	-	-	-	-	1253	1	-	MGI	-	-	-	-	A2	-	-	-	-	-	-	-	-	-
15_75086974_T/C	15:75086974-75086974	C	intron_variant,non_coding_transcript_variant	MODIFIER	Gm56694	ENSMUSG00000120209	Transcript	ENSMUST00000241890.1	lncRNA	-	1/1	-	-	-	-	-	-	-	-	-	-1	-	MGI	-	-	-	-	-	-	-	-	-	-	-	-	-	-
15_75086974_T/C	15:75086974-75086974	C	regulatory_region_variant	MODIFIER	-	-	RegulatoryFeature	ENSMUSR00000101644	promoter	-	-	-	-	-	-	-	-	-	-	-	-	-	-	-	-	-	-	-	-	-	-	-	-	-	-	-	-
15_77054619_A/G	15:77054619-77054619	G	intron_variant	MODIFIER	Rbfox2	ENSMUSG00000033565	Transcript	ENSMUST00000048145.13	protein_coding	-	2/12	-	-	-	-	-	-	-	-	-	-1	-	MGI	-	-	-	1	-	-	-	-	-	-	-	-	-	-
15_77054619_A/G	15:77054619-77054619	G	intron_variant	MODIFIER	Rbfox2	ENSMUSG00000033565	Transcript	ENSMUST00000171751.10	protein_coding	-	2/13	-	-	-	-	-	-	-	-	-	-1	-	MGI	-	-	-	1	-	-	-	-	-	-	-	-	-	-
15_77054619_A/G	15:77054619-77054619	G	intron_variant,non_coding_transcript_variant	MODIFIER	Rbfox2	ENSMUSG00000033565	Transcript	ENSMUST00000226877.2	protein_coding_CDS_not_defined	-	1/2	-	-	-	-	-	-	-	-	-	-1	-	MGI	-	-	-	-	-	-	-	-	-	-	-	-	-	-
15_77054619_A/G	15:77054619-77054619	G	intron_variant	MODIFIER	Rbfox2	ENSMUSG00000033565	Transcript	ENSMUST00000228361.2	protein_coding	-	2/9	-	-	-	-	-	-	-	-	-	-1	cds_start_NF,cds_end_NF	MGI	-	-	-	-	-	-	-	-	-	-	-	-	-	-
15_77054619_A/G	15:77054619-77054619	G	intron_variant	MODIFIER	Rbfox2	ENSMUSG00000033565	Transcript	ENSMUST00000228558.2	protein_coding	-	2/9	-	-	-	-	-	-	-	-	-	-1	cds_end_NF	MGI	-	-	-	-	-	-	-	-	-	-	-	-	-	-
15_77054619_A/G	15:77054619-77054619	G	intron_variant	MODIFIER	Rbfox2	ENSMUSG00000033565	Transcript	ENSMUST00000228582.2	protein_coding	-	1/3	-	-	-	-	-	-	-	-	-	-1	cds_end_NF	MGI	-	-	-	-	-	-	-	-	-	-	-	-	-	-
15_77056080_A/G	15:77056080-77056080	G	intron_variant	MODIFIER	Rbfox2	ENSMUSG00000033565	Transcript	ENSMUST00000048145.13	protein_coding	-	2/12	-	-	-	-	-	-	-	-	-	-1	-	MGI	-	-	-	1	-	-	-	-	-	-	-	-	-	-
15_77056080_A/G	15:77056080-77056080	G	intron_variant	MODIFIER	Rbfox2	ENSMUSG00000033565	Transcript	ENSMUST00000171751.10	protein_coding	-	2/13	-	-	-	-	-	-	-	-	-	-1	-	MGI	-	-	-	1	-	-	-	-	-	-	-	-	-	-
15_77056080_A/G	15:77056080-77056080	G	intron_variant,non_coding_transcript_variant	MODIFIER	Rbfox2	ENSMUSG00000033565	Transcript	ENSMUST00000226877.2	protein_coding_CDS_not_defined	-	1/2	-	-	-	-	-	-	-	-	-	-1	-	MGI	-	-	-	-	-	-	-	-	-	-	-	-	-	-
15_77056080_A/G	15:77056080-77056080	G	intron_variant	MODIFIER	Rbfox2	ENSMUSG00000033565	Transcript	ENSMUST00000228361.2	protein_coding	-	2/9	-	-	-	-	-	-	-	-	-	-1	cds_start_NF,cds_end_NF	MGI	-	-	-	-	-	-	-	-	-	-	-	-	-	-
15_77056080_A/G	15:77056080-77056080	G	intron_variant	MODIFIER	Rbfox2	ENSMUSG00000033565	Transcript	ENSMUST00000228558.2	protein_coding	-	2/9	-	-	-	-	-	-	-	-	-	-1	cds_end_NF	MGI	-	-	-	-	-	-	-	-	-	-	-	-	-	-
15_77056080_A/G	15:77056080-77056080	G	intron_variant	MODIFIER	Rbfox2	ENSMUSG00000033565	Transcript	ENSMUST00000228582.2	protein_coding	-	1/3	-	-	-	-	-	-	-	-	-	-1	cds_end_NF	MGI	-	-	-	-	-	-	-	-	-	-	-	-	-	-
15_77056080_A/G	15:77056080-77056080	G	downstream_gene_variant	MODIFIER	Gm49411	ENSMUSG00000116185	Transcript	ENSMUST00000230993.2	TEC	-	-	-	-	-	-	-	-	-	-	3909	-1	-	MGI	-	-	-	-	-	-	-	-	-	-	-	-	-	-
15_77056080_A/G	15:77056080-77056080	G	regulatory_region_variant	MODIFIER	-	-	RegulatoryFeature	ENSMUSR00000574514	enhancer	-	-	-	-	-	-	-	-	-	-	-	-	-	-	-	-	-	-	-	-	-	-	-	-	-	-	-	-
15_77763229_T/C	15:77763229-77763229	C	intergenic_variant	MODIFIER	-	-	-	-	-	-	-	-	-	-	-	-	-	-	-	-	-	-	-	-	-	-	-	-	-	-	-	-	-	-	-	-	-
15_77769564_T/C	15:77769564-77769564	C	intergenic_variant	MODIFIER	-	-	-	-	-	-	-	-	-	-	-	-	-	-	-	-	-	-	-	-	-	-	-	-	-	-	-	-	-	-	-	-	-
15_79787433_T/C	15:79787433-79787433	C	intron_variant	MODIFIER	Apobec3	ENSMUSG00000009585	Transcript	ENSMUST00000023054.14	protein_coding	-	4/7	-	-	-	-	-	-	-	-	-	1	-	MGI	-	-	-	1	-	-	-	-	-	-	-	-	-	-
15_79787433_T/C	15:79787433-79787433	C	intron_variant	MODIFIER	Apobec3	ENSMUSG00000009585	Transcript	ENSMUST00000109620.10	protein_coding	-	5/8	-	-	-	-	-	-	-	-	-	1	-	MGI	-	-	-	1	A2	-	-	-	-	-	-	-	-	-
15_79787433_T/C	15:79787433-79787433	C	intron_variant	MODIFIER	Apobec3	ENSMUSG00000009585	Transcript	ENSMUST00000165537.8	protein_coding	-	4/7	-	-	-	-	-	-	-	-	-	1	-	MGI	-	-	-	1	A2	-	-	-	-	-	-	-	-	-
15_79787433_T/C	15:79787433-79787433	C	intron_variant	MODIFIER	Apobec3	ENSMUSG00000009585	Transcript	ENSMUST00000175714.8	protein_coding	-	5/8	-	-	-	-	-	-	-	-	-	1	-	MGI	-	-	-	1	P2	-	-	-	-	-	-	-	-	-
15_79787433_T/C	15:79787433-79787433	C	intron_variant	MODIFIER	Apobec3	ENSMUSG00000009585	Transcript	ENSMUST00000175752.8	protein_coding	-	4/7	-	-	-	-	-	-	-	-	-	1	-	MGI	-	-	-	1	A2	-	-	-	-	-	-	-	-	-
15_79787433_T/C	15:79787433-79787433	C	intron_variant,non_coding_transcript_variant	MODIFIER	Apobec3	ENSMUSG00000009585	Transcript	ENSMUST00000175801.2	retained_intron	-	2/2	-	-	-	-	-	-	-	-	-	1	-	MGI	-	-	-	3	-	-	-	-	-	-	-	-	-	-
15_79787433_T/C	15:79787433-79787433	C	upstream_gene_variant	MODIFIER	Apobec3	ENSMUSG00000009585	Transcript	ENSMUST00000175827.2	retained_intron	-	-	-	-	-	-	-	-	-	-	2891	1	-	MGI	-	-	-	2	-	-	-	-	-	-	-	-	-	-
15_79787433_T/C	15:79787433-79787433	C	intron_variant	MODIFIER	Apobec3	ENSMUSG00000009585	Transcript	ENSMUST00000176325.8	protein_coding	-	5/7	-	-	-	-	-	-	-	-	-	1	-	MGI	-	-	-	1	A2	-	-	-	-	-	-	-	-	-
15_79787433_T/C	15:79787433-79787433	C	intron_variant,non_coding_transcript_variant	MODIFIER	Apobec3	ENSMUSG00000009585	Transcript	ENSMUST00000176644.2	retained_intron	-	1/3	-	-	-	-	-	-	-	-	-	1	-	MGI	-	-	-	2	-	-	-	-	-	-	-	-	-	-
15_79787433_T/C	15:79787433-79787433	C	intron_variant,NMD_transcript_variant	MODIFIER	Apobec3	ENSMUSG00000009585	Transcript	ENSMUST00000176868.8	nonsense_mediated_decay	-	4/4	-	-	-	-	-	-	-	-	-	1	-	MGI	-	-	-	3	-	-	-	-	-	-	-	-	-	-
15_79787433_T/C	15:79787433-79787433	C	intron_variant,NMD_transcript_variant	MODIFIER	Apobec3	ENSMUSG00000009585	Transcript	ENSMUST00000177006.8	nonsense_mediated_decay	-	4/7	-	-	-	-	-	-	-	-	-	1	-	MGI	-	-	-	1	-	-	-	-	-	-	-	-	-	-
15_79787433_T/C	15:79787433-79787433	C	intron_variant,NMD_transcript_variant	MODIFIER	Apobec3	ENSMUSG00000009585	Transcript	ENSMUST00000177098.8	nonsense_mediated_decay	-	4/8	-	-	-	-	-	-	-	-	-	1	-	MGI	-	-	-	1	-	-	-	-	-	-	-	-	-	-
15_79787433_T/C	15:79787433-79787433	C	intron_variant	MODIFIER	Apobec3	ENSMUSG00000009585	Transcript	ENSMUST00000177350.8	protein_coding	-	4/4	-	-	-	-	-	-	-	-	-	1	cds_end_NF	MGI	-	-	-	5	-	-	-	-	-	-	-	-	-	-
15_79787433_T/C	15:79787433-79787433	C	intron_variant	MODIFIER	Apobec3	ENSMUSG00000009585	Transcript	ENSMUST00000177483.8	protein_coding	-	4/4	-	-	-	-	-	-	-	-	-	1	cds_end_NF	MGI	-	-	-	5	-	-	-	-	-	-	-	-	-	-
15_79787433_T/C	15:79787433-79787433	C	intron_variant	MODIFIER	Apobec3	ENSMUSG00000009585	Transcript	ENSMUST00000230135.2	protein_coding	-	2/3	-	-	-	-	-	-	-	-	-	1	cds_end_NF	MGI	-	-	-	-	-	-	-	-	-	-	-	-	-	-
15_79787433_T/C	15:79787433-79787433	C	downstream_gene_variant	MODIFIER	Apobec3	ENSMUSG00000009585	Transcript	ENSMUST00000230410.2	retained_intron	-	-	-	-	-	-	-	-	-	-	2293	1	-	MGI	-	-	-	-	-	-	-	-	-	-	-	-	-	-
15_79787433_T/C	15:79787433-79787433	C	intron_variant	MODIFIER	Apobec3	ENSMUSG00000009585	Transcript	ENSMUST00000230741.2	protein_coding	-	1/2	-	-	-	-	-	-	-	-	-	1	cds_end_NF	MGI	-	-	-	-	-	-	-	-	-	-	-	-	-	-
15_79824895_T/C	15:79824895-79824895	C	intron_variant	MODIFIER	Cbx7	ENSMUSG00000053411	Transcript	ENSMUST00000128931.8	protein_coding	-	1/5	-	-	-	-	-	-	-	-	-	-1	cds_end_NF	MGI	-	-	-	5	-	-	-	-	-	-	-	-	-	-
15_79824895_T/C	15:79824895-79824895	C	intron_variant	MODIFIER	Cbx7	ENSMUSG00000053411	Transcript	ENSMUST00000132821.8	protein_coding	-	1/5	-	-	-	-	-	-	-	-	-	-1	cds_end_NF	MGI	-	-	-	5	-	-	-	-	-	-	-	-	-	-
15_79824895_T/C	15:79824895-79824895	C	regulatory_region_variant	MODIFIER	-	-	RegulatoryFeature	ENSMUSR00000102710	enhancer	-	-	-	-	-	-	-	-	-	-	-	-	-	-	-	-	-	-	-	-	-	-	-	-	-	-	-	-
15_80948690_A/G	15:80948690-80948690	G	intron_variant	MODIFIER	Mrtfa	ENSMUSG00000042292	Transcript	ENSMUST00000109579.9	protein_coding	-	1/12	-	-	-	-	-	-	-	-	-	-1	-	MGI	-	-	-	1	P1	-	-	-	-	-	-	-	-	-
15_80948690_A/G	15:80948690-80948690	G	intron_variant,non_coding_transcript_variant	MODIFIER	Mrtfa	ENSMUSG00000042292	Transcript	ENSMUST00000123243.8	retained_intron	-	2/3	-	-	-	-	-	-	-	-	-	-1	-	MGI	-	-	-	2	-	-	-	-	-	-	-	-	-	-
15_80948690_A/G	15:80948690-80948690	G	intron_variant	MODIFIER	Mrtfa	ENSMUSG00000042292	Transcript	ENSMUST00000131235.9	protein_coding	-	3/13	-	-	-	-	-	-	-	-	-	-1	-	MGI	-	-	-	5	-	-	-	-	-	-	-	-	-	-
15_80948690_A/G	15:80948690-80948690	G	intron_variant	MODIFIER	Mrtfa	ENSMUSG00000042292	Transcript	ENSMUST00000134469.9	protein_coding	-	3/14	-	-	-	-	-	-	-	-	-	-1	-	MGI	-	-	-	5	-	-	-	-	-	-	-	-	-	-
15_80948690_A/G	15:80948690-80948690	G	intron_variant,non_coding_transcript_variant	MODIFIER	Mrtfa	ENSMUSG00000042292	Transcript	ENSMUST00000147921.2	retained_intron	-	2/2	-	-	-	-	-	-	-	-	-	-1	-	MGI	-	-	-	3	-	-	-	-	-	-	-	-	-	-
15_80948690_A/G	15:80948690-80948690	G	intron_variant	MODIFIER	Mrtfa	ENSMUSG00000042292	Transcript	ENSMUST00000149582.8	protein_coding	-	2/13	-	-	-	-	-	-	-	-	-	-1	-	MGI	-	-	-	1	-	-	-	-	-	-	-	-	-	-
15_80948690_A/G	15:80948690-80948690	G	intron_variant	MODIFIER	Mrtfa	ENSMUSG00000042292	Transcript	ENSMUST00000239114.2	protein_coding	-	2/13	-	-	-	-	-	-	-	-	-	-1	-	MGI	-	-	-	-	-	-	-	-	-	-	-	-	-	-
15_80948690_A/G	15:80948690-80948690	G	intron_variant	MODIFIER	Mrtfa	ENSMUSG00000042292	Transcript	ENSMUST00000239267.2	protein_coding	-	1/2	-	-	-	-	-	-	-	-	-	-1	cds_end_NF	MGI	-	-	-	-	-	-	-	-	-	-	-	-	-	-
15_80948690_A/G	15:80948690-80948690	G	regulatory_region_variant	MODIFIER	-	-	RegulatoryFeature	ENSMUSR00000356879	CTCF_binding_site	-	-	-	-	-	-	-	-	-	-	-	-	-	-	-	-	-	-	-	-	-	-	-	-	-	-	-	-
15_80948690_A/G	15:80948690-80948690	G	regulatory_region_variant	MODIFIER	-	-	RegulatoryFeature	ENSMUSR00000356880	TF_binding_site	-	-	-	-	-	-	-	-	-	-	-	-	-	-	-	-	-	-	-	-	-	-	-	-	-	-	-	-
15_86194839_T/C	15:86194839-86194839	C	intron_variant	MODIFIER	Tbc1d22a	ENSMUSG00000051864	Transcript	ENSMUST00000063414.9	protein_coding	-	7/12	-	-	-	-	-	-	-	-	-	1	-	MGI	-	-	-	1	P1	-	-	-	-	-	-	-	-	-
15_89355924_T/C	15:89355924-89355924	C	downstream_gene_variant	MODIFIER	Arsa	ENSMUSG00000022620	Transcript	ENSMUST00000023292.9	retained_intron	-	-	-	-	-	-	-	-	-	-	807	-1	-	MGI	-	-	-	2	-	-	-	-	-	-	-	-	-	-
15_89355924_T/C	15:89355924-89355924	C	upstream_gene_variant	MODIFIER	C230037L18Rik	ENSMUSG00000084915	Transcript	ENSMUST00000136218.2	lncRNA	-	-	-	-	-	-	-	-	-	-	4515	1	-	MGI	-	-	-	1	-	-	-	-	-	-	-	-	-	-
15_89355924_T/C	15:89355924-89355924	C	downstream_gene_variant	MODIFIER	Arsa	ENSMUSG00000022620	Transcript	ENSMUST00000165199.8	protein_coding	-	-	-	-	-	-	-	-	-	-	755	-1	-	MGI	-	-	-	1	P1	-	-	-	-	-	-	-	-	-
15_89355924_T/C	15:89355924-89355924	C	upstream_gene_variant	MODIFIER	C230037L18Rik	ENSMUSG00000084915	Transcript	ENSMUST00000166953.2	lncRNA	-	-	-	-	-	-	-	-	-	-	4531	1	-	MGI	-	-	-	3	-	-	-	-	-	-	-	-	-	-
15_89355924_T/C	15:89355924-89355924	C	downstream_gene_variant	MODIFIER	Arsa	ENSMUSG00000022620	Transcript	ENSMUST00000168052.2	protein_coding_CDS_not_defined	-	-	-	-	-	-	-	-	-	-	4510	-1	-	MGI	-	-	-	3	-	-	-	-	-	-	-	-	-	-
15_89355924_T/C	15:89355924-89355924	C	downstream_gene_variant	MODIFIER	Arsa	ENSMUSG00000022620	Transcript	ENSMUST00000168270.2	protein_coding	-	-	-	-	-	-	-	-	-	-	1519	-1	cds_start_NF	MGI	-	-	-	3	-	-	-	-	-	-	-	-	-	-
15_96414488_T/C	15:96414488-96414488	C	intergenic_variant	MODIFIER	-	-	-	-	-	-	-	-	-	-	-	-	-	-	-	-	-	-	-	-	-	-	-	-	-	-	-	-	-	-	-	-	-
15_98647176_A/G	15:98647176-98647176	G	intron_variant	MODIFIER	Arf3	ENSMUSG00000051853	Transcript	ENSMUST00000053183.12	protein_coding	-	1/4	-	-	-	-	-	-	-	-	-	-1	-	MGI	-	-	-	1	P1	-	-	-	-	-	-	-	-	-
15_98647176_A/G	15:98647176-98647176	G	intron_variant,non_coding_transcript_variant	MODIFIER	Arf3	ENSMUSG00000051853	Transcript	ENSMUST00000129354.2	protein_coding_CDS_not_defined	-	1/2	-	-	-	-	-	-	-	-	-	-1	-	MGI	-	-	-	3	-	-	-	-	-	-	-	-	-	-
15_98647176_A/G	15:98647176-98647176	G	intron_variant	MODIFIER	Arf3	ENSMUSG00000051853	Transcript	ENSMUST00000156572.3	protein_coding	-	1/1	-	-	-	-	-	-	-	-	-	-1	cds_end_NF	MGI	-	-	-	2	-	-	-	-	-	-	-	-	-	-
15_98846049_T/C	15:98846049-98846049	C	downstream_gene_variant	MODIFIER	Tuba1a	ENSMUSG00000072235	Transcript	ENSMUST00000097014.7	protein_coding	-	-	-	-	-	-	-	-	-	-	1669	-1	-	MGI	-	-	-	1	P1	-	-	-	-	-	-	-	-	-
15_98846049_T/C	15:98846049-98846049	C	downstream_gene_variant	MODIFIER	Gm49449	ENSMUSG00000116494	Transcript	ENSMUST00000229079.2	TEC	-	-	-	-	-	-	-	-	-	-	4503	1	-	MGI	-	-	-	-	-	-	-	-	-	-	-	-	-	-
15_98846049_T/C	15:98846049-98846049	C	regulatory_region_variant	MODIFIER	-	-	RegulatoryFeature	ENSMUSR00000358516	promoter	-	-	-	-	-	-	-	-	-	-	-	-	-	-	-	-	-	-	-	-	-	-	-	-	-	-	-	-
15_98950757_A/G	15:98950757-98950757	G	upstream_gene_variant	MODIFIER	Prph	ENSMUSG00000023484	Transcript	ENSMUST00000024249.5	protein_coding	-	-	-	-	-	-	-	-	-	-	2305	1	-	MGI	-	-	-	1	P1	-	-	-	-	-	-	-	-	-
15_98950757_A/G	15:98950757-98950757	G	upstream_gene_variant	MODIFIER	Prph	ENSMUSG00000023484	Transcript	ENSMUST00000047104.15	protein_coding	-	-	-	-	-	-	-	-	-	-	2299	1	-	MGI	-	-	-	1	-	-	-	-	-	-	-	-	-	-
15_98950757_A/G	15:98950757-98950757	G	upstream_gene_variant	MODIFIER	Prph	ENSMUSG00000023484	Transcript	ENSMUST00000229268.2	protein_coding	-	-	-	-	-	-	-	-	-	-	3094	1	cds_end_NF	MGI	-	-	-	-	-	-	-	-	-	-	-	-	-	-
15_98950757_A/G	15:98950757-98950757	G	upstream_gene_variant	MODIFIER	Prph	ENSMUSG00000023484	Transcript	ENSMUST00000230021.2	protein_coding	-	-	-	-	-	-	-	-	-	-	2298	1	-	MGI	-	-	-	-	-	-	-	-	-	-	-	-	-	-
15_98951000_T/C	15:98951000-98951000	C	upstream_gene_variant	MODIFIER	Prph	ENSMUSG00000023484	Transcript	ENSMUST00000024249.5	protein_coding	-	-	-	-	-	-	-	-	-	-	2062	1	-	MGI	-	-	-	1	P1	-	-	-	-	-	-	-	-	-
15_98951000_T/C	15:98951000-98951000	C	upstream_gene_variant	MODIFIER	Prph	ENSMUSG00000023484	Transcript	ENSMUST00000047104.15	protein_coding	-	-	-	-	-	-	-	-	-	-	2056	1	-	MGI	-	-	-	1	-	-	-	-	-	-	-	-	-	-
15_98951000_T/C	15:98951000-98951000	C	upstream_gene_variant	MODIFIER	Prph	ENSMUSG00000023484	Transcript	ENSMUST00000229268.2	protein_coding	-	-	-	-	-	-	-	-	-	-	2851	1	cds_end_NF	MGI	-	-	-	-	-	-	-	-	-	-	-	-	-	-
15_98951000_T/C	15:98951000-98951000	C	upstream_gene_variant	MODIFIER	Prph	ENSMUSG00000023484	Transcript	ENSMUST00000230021.2	protein_coding	-	-	-	-	-	-	-	-	-	-	2055	1	-	MGI	-	-	-	-	-	-	-	-	-	-	-	-	-	-
15_99037508_T/C	15:99037508-99037508	C	intron_variant	MODIFIER	Spats2	ENSMUSG00000051934	Transcript	ENSMUST00000063517.6	protein_coding	-	1/12	-	-	-	-	-	-	-	-	-	1	-	MGI	-	-	-	1	P1	-	-	-	-	-	-	-	-	-
15_99037508_T/C	15:99037508-99037508	C	intron_variant	MODIFIER	Spats2	ENSMUSG00000051934	Transcript	ENSMUST00000229066.2	protein_coding	-	1/5	-	-	-	-	-	-	-	-	-	1	cds_end_NF	MGI	-	-	-	-	-	-	-	-	-	-	-	-	-	-
15_99037508_T/C	15:99037508-99037508	C	intron_variant	MODIFIER	Spats2	ENSMUSG00000051934	Transcript	ENSMUST00000229073.2	protein_coding	-	1/5	-	-	-	-	-	-	-	-	-	1	cds_end_NF	MGI	-	-	-	-	-	-	-	-	-	-	-	-	-	-
15_99037508_T/C	15:99037508-99037508	C	intron_variant	MODIFIER	Spats2	ENSMUSG00000051934	Transcript	ENSMUST00000229147.2	protein_coding	-	1/7	-	-	-	-	-	-	-	-	-	1	cds_end_NF	MGI	-	-	-	-	-	-	-	-	-	-	-	-	-	-
15_99037508_T/C	15:99037508-99037508	C	intron_variant,non_coding_transcript_variant	MODIFIER	Spats2	ENSMUSG00000051934	Transcript	ENSMUST00000229493.2	retained_intron	-	1/9	-	-	-	-	-	-	-	-	-	1	-	MGI	-	-	-	-	-	-	-	-	-	-	-	-	-	-
15_99037508_T/C	15:99037508-99037508	C	intron_variant	MODIFIER	Spats2	ENSMUSG00000051934	Transcript	ENSMUST00000229663.2	protein_coding	-	1/3	-	-	-	-	-	-	-	-	-	1	cds_end_NF	MGI	-	-	-	-	-	-	-	-	-	-	-	-	-	-
15_99037508_T/C	15:99037508-99037508	C	intron_variant	MODIFIER	Spats2	ENSMUSG00000051934	Transcript	ENSMUST00000230628.2	protein_coding	-	1/5	-	-	-	-	-	-	-	-	-	1	cds_end_NF	MGI	-	-	-	-	-	-	-	-	-	-	-	-	-	-
15_99037508_T/C	15:99037508-99037508	C	regulatory_region_variant	MODIFIER	-	-	RegulatoryFeature	ENSMUSR00000358548	CTCF_binding_site	-	-	-	-	-	-	-	-	-	-	-	-	-	-	-	-	-	-	-	-	-	-	-	-	-	-	-	-
15_99037508_T/C	15:99037508-99037508	C	regulatory_region_variant	MODIFIER	-	-	RegulatoryFeature	ENSMUSR00000358549	enhancer	-	-	-	-	-	-	-	-	-	-	-	-	-	-	-	-	-	-	-	-	-	-	-	-	-	-	-	-
15_102349985_A/G	15:102349985-102349985	G	upstream_gene_variant	MODIFIER	Amhr2	ENSMUSG00000023047	Transcript	ENSMUST00000023809.11	protein_coding	-	-	-	-	-	-	-	-	-	-	3817	1	-	MGI	-	-	-	1	P1	-	-	-	-	-	-	-	-	-
15_102349985_A/G	15:102349985-102349985	G	upstream_gene_variant	MODIFIER	Amhr2	ENSMUSG00000023047	Transcript	ENSMUST00000229278.2	protein_coding	-	-	-	-	-	-	-	-	-	-	3886	1	-	MGI	-	-	-	-	-	-	-	-	-	-	-	-	-	-
15_102349985_A/G	15:102349985-102349985	G	upstream_gene_variant	MODIFIER	Amhr2	ENSMUSG00000023047	Transcript	ENSMUST00000229566.2	protein_coding	-	-	-	-	-	-	-	-	-	-	3898	1	cds_end_NF	MGI	-	-	-	-	-	-	-	-	-	-	-	-	-	-
16_3344618_A/G	16:3344618-3344618	G	upstream_gene_variant	MODIFIER	Gm49509	ENSMUSG00000116300	Transcript	ENSMUST00000229645.2	processed_pseudogene	-	-	-	-	-	-	-	-	-	-	4258	1	-	MGI	-	-	-	-	-	-	-	-	-	-	-	-	-	-
16_3344618_A/G	16:3344618-3344618	G	downstream_gene_variant	MODIFIER	Gm49508	ENSMUSG00000116528	Transcript	ENSMUST00000229675.2	processed_pseudogene	-	-	-	-	-	-	-	-	-	-	4655	1	-	MGI	-	-	-	-	-	-	-	-	-	-	-	-	-	-
16_3344628_A/G	16:3344628-3344628	G	upstream_gene_variant	MODIFIER	Gm49509	ENSMUSG00000116300	Transcript	ENSMUST00000229645.2	processed_pseudogene	-	-	-	-	-	-	-	-	-	-	4248	1	-	MGI	-	-	-	-	-	-	-	-	-	-	-	-	-	-
16_3344628_A/G	16:3344628-3344628	G	downstream_gene_variant	MODIFIER	Gm49508	ENSMUSG00000116528	Transcript	ENSMUST00000229675.2	processed_pseudogene	-	-	-	-	-	-	-	-	-	-	4665	1	-	MGI	-	-	-	-	-	-	-	-	-	-	-	-	-	-
16_4062349_A/G	16:4062349-4062349	G	intergenic_variant	MODIFIER	-	-	-	-	-	-	-	-	-	-	-	-	-	-	-	-	-	-	-	-	-	-	-	-	-	-	-	-	-	-	-	-	-
16_4320615_T/C	16:4320615-4320615	C	intron_variant	MODIFIER	Srl	ENSMUSG00000022519	Transcript	ENSMUST00000023161.8	protein_coding	-	1/6	-	-	-	-	-	-	-	-	-	-1	-	MGI	-	-	-	1	-	-	-	-	-	-	-	-	-	-
16_4320615_T/C	16:4320615-4320615	C	intron_variant	MODIFIER	Srl	ENSMUSG00000022519	Transcript	ENSMUST00000090500.10	protein_coding	-	1/5	-	-	-	-	-	-	-	-	-	-1	-	MGI	-	-	-	1	P1	-	-	-	-	-	-	-	-	-
16_4320615_T/C	16:4320615-4320615	C	intron_variant,non_coding_transcript_variant	MODIFIER	Srl	ENSMUSG00000022519	Transcript	ENSMUST00000132284.2	retained_intron	-	1/1	-	-	-	-	-	-	-	-	-	-1	-	MGI	-	-	-	3	-	-	-	-	-	-	-	-	-	-
16_4320615_T/C	16:4320615-4320615	C	intron_variant,non_coding_transcript_variant	MODIFIER	Srl	ENSMUSG00000022519	Transcript	ENSMUST00000133440.2	protein_coding_CDS_not_defined	-	1/3	-	-	-	-	-	-	-	-	-	-1	-	MGI	-	-	-	2	-	-	-	-	-	-	-	-	-	-
16_4320615_T/C	16:4320615-4320615	C	intron_variant,non_coding_transcript_variant	MODIFIER	Srl	ENSMUSG00000022519	Transcript	ENSMUST00000230817.2	protein_coding_CDS_not_defined	-	1/1	-	-	-	-	-	-	-	-	-	-1	-	MGI	-	-	-	-	-	-	-	-	-	-	-	-	-	-
16_11144244_A/G	16:11144244-11144244	G	intron_variant	MODIFIER	Snx29	ENSMUSG00000071669	Transcript	ENSMUST00000115814.4	protein_coding	-	1/7	-	-	-	-	-	-	-	-	-	1	-	MGI	-	-	-	5	-	-	-	-	-	-	-	-	-	-
16_11144244_A/G	16:11144244-11144244	G	intron_variant	MODIFIER	Snx29	ENSMUSG00000071669	Transcript	ENSMUST00000180792.8	protein_coding	-	1/20	-	-	-	-	-	-	-	-	-	1	-	MGI	-	-	-	5	P1	-	-	-	-	-	-	-	-	-
16_13665926_T/C	16:13665926-13665926	C	intron_variant	MODIFIER	Pdxdc1	ENSMUSG00000022680	Transcript	ENSMUST00000023361.12	protein_coding	-	13/23	-	-	-	-	-	-	-	-	-	-1	-	MGI	-	-	-	1	A2	-	-	-	-	-	-	-	-	-
16_13665926_T/C	16:13665926-13665926	C	downstream_gene_variant	MODIFIER	Pdxdc1	ENSMUSG00000022680	Transcript	ENSMUST00000115802.2	protein_coding	-	-	-	-	-	-	-	-	-	-	1215	-1	-	MGI	-	-	-	1	-	-	-	-	-	-	-	-	-	-
16_13665926_T/C	16:13665926-13665926	C	intron_variant	MODIFIER	Pdxdc1	ENSMUSG00000022680	Transcript	ENSMUST00000115803.9	protein_coding	-	12/12	-	-	-	-	-	-	-	-	-	-1	cds_end_NF	MGI	-	-	-	5	-	-	-	-	-	-	-	-	-	-
16_13665926_T/C	16:13665926-13665926	C	intron_variant	MODIFIER	Pdxdc1	ENSMUSG00000022680	Transcript	ENSMUST00000115804.9	protein_coding	-	13/22	-	-	-	-	-	-	-	-	-	-1	-	MGI	-	-	-	1	P2	-	-	-	-	-	-	-	-	-
16_13665926_T/C	16:13665926-13665926	C	upstream_gene_variant	MODIFIER	Pdxdc1	ENSMUSG00000022680	Transcript	ENSMUST00000127432.8	protein_coding_CDS_not_defined	-	-	-	-	-	-	-	-	-	-	2632	-1	-	MGI	-	-	-	5	-	-	-	-	-	-	-	-	-	-
16_13665926_T/C	16:13665926-13665926	C	intron_variant,non_coding_transcript_variant	MODIFIER	Pdxdc1	ENSMUSG00000022680	Transcript	ENSMUST00000154150.8	retained_intron	-	13/22	-	-	-	-	-	-	-	-	-	-1	-	MGI	-	-	-	1	-	-	-	-	-	-	-	-	-	-
16_16312314_T/C	16:16312314-16312314	C	intron_variant	MODIFIER	Fgd4	ENSMUSG00000022788	Transcript	ENSMUST00000069284.14	protein_coding	-	2/16	-	-	-	-	-	-	-	-	-	-1	cds_end_NF	MGI	-	-	-	1	-	-	-	-	-	-	-	-	-	-
16_16312314_T/C	16:16312314-16312314	C	intron_variant,non_coding_transcript_variant	MODIFIER	Fgd4	ENSMUSG00000022788	Transcript	ENSMUST00000159058.8	retained_intron	-	2/6	-	-	-	-	-	-	-	-	-	-1	-	MGI	-	-	-	2	-	-	-	-	-	-	-	-	-	-
16_16312314_T/C	16:16312314-16312314	C	intron_variant	MODIFIER	Fgd4	ENSMUSG00000022788	Transcript	ENSMUST00000159542.8	protein_coding	-	2/8	-	-	-	-	-	-	-	-	-	-1	cds_end_NF	MGI	-	-	-	1	-	-	-	-	-	-	-	-	-	-
16_16312314_T/C	16:16312314-16312314	C	intron_variant	MODIFIER	Fgd4	ENSMUSG00000022788	Transcript	ENSMUST00000161188.9	protein_coding	-	1/12	-	-	-	-	-	-	-	-	-	-1	-	MGI	-	-	-	2	-	-	-	-	-	-	-	-	-	-
16_16312314_T/C	16:16312314-16312314	C	intron_variant,non_coding_transcript_variant	MODIFIER	Fgd4	ENSMUSG00000022788	Transcript	ENSMUST00000161624.2	retained_intron	-	2/2	-	-	-	-	-	-	-	-	-	-1	-	MGI	-	-	-	2	-	-	-	-	-	-	-	-	-	-
16_16312314_T/C	16:16312314-16312314	C	intron_variant	MODIFIER	Fgd4	ENSMUSG00000022788	Transcript	ENSMUST00000161861.8	protein_coding	-	2/16	-	-	-	-	-	-	-	-	-	-1	-	MGI	-	-	-	1	P1	-	-	-	-	-	-	-	-	-
16_16312314_T/C	16:16312314-16312314	C	intron_variant,non_coding_transcript_variant	MODIFIER	Fgd4	ENSMUSG00000022788	Transcript	ENSMUST00000162045.8	retained_intron	-	2/10	-	-	-	-	-	-	-	-	-	-1	-	MGI	-	-	-	1	-	-	-	-	-	-	-	-	-	-
16_16312314_T/C	16:16312314-16312314	C	intron_variant,non_coding_transcript_variant	MODIFIER	Fgd4	ENSMUSG00000022788	Transcript	ENSMUST00000162124.8	retained_intron	-	2/9	-	-	-	-	-	-	-	-	-	-1	-	MGI	-	-	-	1	-	-	-	-	-	-	-	-	-	-
16_16312314_T/C	16:16312314-16312314	C	intron_variant,non_coding_transcript_variant	MODIFIER	Fgd4	ENSMUSG00000022788	Transcript	ENSMUST00000162414.8	retained_intron	-	2/3	-	-	-	-	-	-	-	-	-	-1	-	MGI	-	-	-	2	-	-	-	-	-	-	-	-	-	-
16_16312314_T/C	16:16312314-16312314	C	intron_variant,non_coding_transcript_variant	MODIFIER	Fgd4	ENSMUSG00000022788	Transcript	ENSMUST00000162542.8	retained_intron	-	2/3	-	-	-	-	-	-	-	-	-	-1	-	MGI	-	-	-	2	-	-	-	-	-	-	-	-	-	-
16_16312314_T/C	16:16312314-16312314	C	intron_variant	MODIFIER	Fgd4	ENSMUSG00000022788	Transcript	ENSMUST00000162671.8	protein_coding	-	2/16	-	-	-	-	-	-	-	-	-	-1	-	MGI	-	-	-	1	P1	-	-	-	-	-	-	-	-	-
16_16312314_T/C	16:16312314-16312314	C	intron_variant,non_coding_transcript_variant	MODIFIER	Fgd4	ENSMUSG00000022788	Transcript	ENSMUST00000172181.9	retained_intron	-	2/13	-	-	-	-	-	-	-	-	-	-1	-	MGI	-	-	-	5	-	-	-	-	-	-	-	-	-	-
16_16924259_A/G	16:16924259-16924259	G	intron_variant	MODIFIER	Ppil2	ENSMUSG00000022771	Transcript	ENSMUST00000023455.14	protein_coding	-	3/20	-	-	-	-	-	-	-	-	-	-1	-	MGI	-	-	-	1	P1	-	-	-	-	-	-	-	-	-
16_16924259_A/G	16:16924259-16924259	G	intron_variant	MODIFIER	Ppil2	ENSMUSG00000022771	Transcript	ENSMUST00000164458.10	protein_coding	-	3/20	-	-	-	-	-	-	-	-	-	-1	-	MGI	-	-	-	1	P1	-	-	-	-	-	-	-	-	-
16_16924259_A/G	16:16924259-16924259	G	intron_variant	MODIFIER	Ppil2	ENSMUSG00000022771	Transcript	ENSMUST00000231245.2	protein_coding	-	3/8	-	-	-	-	-	-	-	-	-	-1	-	MGI	-	-	-	-	-	-	-	-	-	-	-	-	-	-
16_16924259_A/G	16:16924259-16924259	G	intron_variant,NMD_transcript_variant	MODIFIER	Ppil2	ENSMUSG00000022771	Transcript	ENSMUST00000231451.2	nonsense_mediated_decay	-	3/16	-	-	-	-	-	-	-	-	-	-1	-	MGI	-	-	-	-	-	-	-	-	-	-	-	-	-	-
16_16924259_A/G	16:16924259-16924259	G	downstream_gene_variant	MODIFIER	Ppil2	ENSMUSG00000022771	Transcript	ENSMUST00000231536.2	retained_intron	-	-	-	-	-	-	-	-	-	-	2455	-1	-	MGI	-	-	-	-	-	-	-	-	-	-	-	-	-	-
16_16924259_A/G	16:16924259-16924259	G	intron_variant,non_coding_transcript_variant	MODIFIER	Ppil2	ENSMUSG00000022771	Transcript	ENSMUST00000231587.2	retained_intron	-	2/5	-	-	-	-	-	-	-	-	-	-1	-	MGI	-	-	-	-	-	-	-	-	-	-	-	-	-	-
16_16924259_A/G	16:16924259-16924259	G	intron_variant,non_coding_transcript_variant	MODIFIER	Ppil2	ENSMUSG00000022771	Transcript	ENSMUST00000231635.2	protein_coding_CDS_not_defined	-	2/6	-	-	-	-	-	-	-	-	-	-1	-	MGI	-	-	-	-	-	-	-	-	-	-	-	-	-	-
16_16924259_A/G	16:16924259-16924259	G	intron_variant	MODIFIER	Ppil2	ENSMUSG00000022771	Transcript	ENSMUST00000231712.2	protein_coding	-	3/19	-	-	-	-	-	-	-	-	-	-1	-	MGI	-	-	-	-	P1	-	-	-	-	-	-	-	-	-
16_16924259_A/G	16:16924259-16924259	G	upstream_gene_variant	MODIFIER	Ppil2	ENSMUSG00000022771	Transcript	ENSMUST00000232169.2	retained_intron	-	-	-	-	-	-	-	-	-	-	2768	-1	-	MGI	-	-	-	-	-	-	-	-	-	-	-	-	-	-
16_16924259_A/G	16:16924259-16924259	G	intron_variant	MODIFIER	Ppil2	ENSMUSG00000022771	Transcript	ENSMUST00000232481.2	protein_coding	-	1/8	-	-	-	-	-	-	-	-	-	-1	cds_end_NF	MGI	-	-	-	-	-	-	-	-	-	-	-	-	-	-
16_16924259_A/G	16:16924259-16924259	G	downstream_gene_variant	MODIFIER	Ppil2	ENSMUSG00000022771	Transcript	ENSMUST00000232510.2	protein_coding_CDS_not_defined	-	-	-	-	-	-	-	-	-	-	784	-1	-	MGI	-	-	-	-	-	-	-	-	-	-	-	-	-	-
16_20507131_T/C	16:20507131-20507131	C	intron_variant	MODIFIER	Eif4g1	ENSMUSG00000045983	Transcript	ENSMUST00000044783.14	protein_coding	-	28/32	-	-	-	-	-	-	-	-	-	1	-	MGI	-	-	-	1	A2	-	-	-	-	-	-	-	-	-
16_20507131_T/C	16:20507131-20507131	C	intron_variant	MODIFIER	Eif4g1	ENSMUSG00000045983	Transcript	ENSMUST00000073840.12	protein_coding	-	27/31	-	-	-	-	-	-	-	-	-	1	-	MGI	-	-	-	5	P4	-	-	-	-	-	-	-	-	-
16_20507131_T/C	16:20507131-20507131	C	downstream_gene_variant	MODIFIER	Snord66	ENSMUSG00000077239	Transcript	ENSMUST00000104051.3	snoRNA	-	-	-	-	-	-	-	-	-	-	4068	1	-	MGI	-	-	-	-	-	-	-	-	-	-	-	-	-	-
16_20507131_T/C	16:20507131-20507131	C	intron_variant	MODIFIER	Eif4g1	ENSMUSG00000045983	Transcript	ENSMUST00000115457.8	protein_coding	-	28/32	-	-	-	-	-	-	-	-	-	1	-	MGI	-	-	-	5	A2	-	-	-	-	-	-	-	-	-
16_20507131_T/C	16:20507131-20507131	C	intron_variant	MODIFIER	Eif4g1	ENSMUSG00000045983	Transcript	ENSMUST00000115460.8	protein_coding	-	27/31	-	-	-	-	-	-	-	-	-	1	-	MGI	-	-	-	5	A2	-	-	-	-	-	-	-	-	-
16_20507131_T/C	16:20507131-20507131	C	intron_variant	MODIFIER	Eif4g1	ENSMUSG00000045983	Transcript	ENSMUST00000115461.8	protein_coding	-	27/31	-	-	-	-	-	-	-	-	-	1	-	MGI	-	-	-	5	A2	-	-	-	-	-	-	-	-	-
16_20507131_T/C	16:20507131-20507131	C	intron_variant	MODIFIER	Eif4g1	ENSMUSG00000045983	Transcript	ENSMUST00000115463.8	protein_coding	-	27/31	-	-	-	-	-	-	-	-	-	1	-	MGI	-	-	-	1	A2	-	-	-	-	-	-	-	-	-
16_20507131_T/C	16:20507131-20507131	C	upstream_gene_variant	MODIFIER	Fam131a	ENSMUSG00000050821	Transcript	ENSMUST00000118919.9	protein_coding	-	-	-	-	-	-	-	-	-	-	4899	1	-	MGI	-	-	-	5	P4	-	-	-	-	-	-	-	-	-
16_20507131_T/C	16:20507131-20507131	C	downstream_gene_variant	MODIFIER	Eif4g1	ENSMUSG00000045983	Transcript	ENSMUST00000128594.8	protein_coding	-	-	-	-	-	-	-	-	-	-	4539	1	cds_end_NF	MGI	-	-	-	5	-	-	-	-	-	-	-	-	-	-
16_20507131_T/C	16:20507131-20507131	C	upstream_gene_variant	MODIFIER	Eif4g1	ENSMUSG00000045983	Transcript	ENSMUST00000129958.2	retained_intron	-	-	-	-	-	-	-	-	-	-	597	1	-	MGI	-	-	-	3	-	-	-	-	-	-	-	-	-	-
16_20507131_T/C	16:20507131-20507131	C	intron_variant,non_coding_transcript_variant	MODIFIER	Eif4g1	ENSMUSG00000045983	Transcript	ENSMUST00000132320.8	retained_intron	-	21/25	-	-	-	-	-	-	-	-	-	1	-	MGI	-	-	-	5	-	-	-	-	-	-	-	-	-	-
16_20507131_T/C	16:20507131-20507131	C	downstream_gene_variant	MODIFIER	Eif4g1	ENSMUSG00000045983	Transcript	ENSMUST00000142344.8	protein_coding	-	-	-	-	-	-	-	-	-	-	4545	1	cds_end_NF	MGI	-	-	-	1	-	-	-	-	-	-	-	-	-	-
16_20507131_T/C	16:20507131-20507131	C	intron_variant	MODIFIER	Eif4g1	ENSMUSG00000045983	Transcript	ENSMUST00000143939.8	protein_coding	-	24/28	-	-	-	-	-	-	-	-	-	1	-	MGI	-	-	-	5	-	-	-	-	-	-	-	-	-	-
16_20507131_T/C	16:20507131-20507131	C	upstream_gene_variant	MODIFIER	Fam131a	ENSMUSG00000050821	Transcript	ENSMUST00000149543.9	protein_coding	-	-	-	-	-	-	-	-	-	-	4860	1	cds_end_NF	MGI	-	-	-	2	-	-	-	-	-	-	-	-	-	-
16_20507131_T/C	16:20507131-20507131	C	downstream_gene_variant	MODIFIER	Eif4g1	ENSMUSG00000045983	Transcript	ENSMUST00000150333.8	protein_coding	-	-	-	-	-	-	-	-	-	-	4539	1	cds_end_NF	MGI	-	-	-	5	-	-	-	-	-	-	-	-	-	-
16_20507131_T/C	16:20507131-20507131	C	intron_variant,NMD_transcript_variant	MODIFIER	Eif4g1	ENSMUSG00000045983	Transcript	ENSMUST00000156226.8	nonsense_mediated_decay	-	8/12	-	-	-	-	-	-	-	-	-	1	-	MGI	-	-	-	5	-	-	-	-	-	-	-	-	-	-
16_20507131_T/C	16:20507131-20507131	C	downstream_gene_variant	MODIFIER	Eif4g1	ENSMUSG00000045983	Transcript	ENSMUST00000231477.2	retained_intron	-	-	-	-	-	-	-	-	-	-	4142	1	-	MGI	-	-	-	-	-	-	-	-	-	-	-	-	-	-
16_20507131_T/C	16:20507131-20507131	C	intron_variant,NMD_transcript_variant	MODIFIER	Eif4g1	ENSMUSG00000045983	Transcript	ENSMUST00000231598.2	nonsense_mediated_decay	-	2/5	-	-	-	-	-	-	-	-	-	1	cds_start_NF	MGI	-	-	-	-	-	-	-	-	-	-	-	-	-	-
16_20507131_T/C	16:20507131-20507131	C	upstream_gene_variant	MODIFIER	Fam131a	ENSMUSG00000050821	Transcript	ENSMUST00000232207.2	protein_coding	-	-	-	-	-	-	-	-	-	-	4870	1	cds_end_NF	MGI	-	-	-	-	-	-	-	-	-	-	-	-	-	-
16_31991384_A/G	16:31991384-31991384	G	regulatory_region_variant	MODIFIER	-	-	RegulatoryFeature	ENSMUSR00000583254	enhancer	-	-	-	-	-	-	-	-	-	-	-	-	-	-	-	-	-	-	-	-	-	-	-	-	-	-	-	-
16_31991384_A/G	16:31991384-31991384	G	intergenic_variant	MODIFIER	-	-	-	-	-	-	-	-	-	-	-	-	-	-	-	-	-	-	-	-	-	-	-	-	-	-	-	-	-	-	-	-	-
16_35928517_T/C	16:35928517-35928517	C	intergenic_variant	MODIFIER	-	-	-	-	-	-	-	-	-	-	-	-	-	-	-	-	-	-	-	-	-	-	-	-	-	-	-	-	-	-	-	-	-
16_35981687_T/C	16:35981687-35981687	C	intron_variant	MODIFIER	Stfa2l1	ENSMUSG00000059657	Transcript	ENSMUST00000079184.6	protein_coding	-	2/2	-	-	-	-	-	-	-	-	-	1	-	MGI	-	-	-	1	P1	-	-	-	-	-	-	-	-	-
16_35981687_T/C	16:35981687-35981687	C	downstream_gene_variant	MODIFIER	Gm22885	ENSMUSG00002076436	Transcript	ENSMUST00020183567.1	snRNA	-	-	-	-	-	-	-	-	-	-	698	-1	-	MGI	-	-	-	-	-	-	-	-	-	-	-	-	-	-
16_35981809_A/G	16:35981809-35981809	G	intron_variant	MODIFIER	Stfa2l1	ENSMUSG00000059657	Transcript	ENSMUST00000079184.6	protein_coding	-	2/2	-	-	-	-	-	-	-	-	-	1	-	MGI	-	-	-	1	P1	-	-	-	-	-	-	-	-	-
16_35981809_A/G	16:35981809-35981809	G	downstream_gene_variant	MODIFIER	Gm22885	ENSMUSG00002076436	Transcript	ENSMUST00020183567.1	snRNA	-	-	-	-	-	-	-	-	-	-	576	-1	-	MGI	-	-	-	-	-	-	-	-	-	-	-	-	-	-
16_38240669_A/G	16:38240669-38240669	G	intron_variant	MODIFIER	Pla1a	ENSMUSG00000002847	Transcript	ENSMUST00000002926.8	protein_coding	-	1/10	-	-	-	-	-	-	-	-	-	-1	-	MGI	-	-	-	1	P1	-	-	-	-	-	-	-	-	-
16_38240669_A/G	16:38240669-38240669	G	upstream_gene_variant	MODIFIER	Pla1a	ENSMUSG00000002847	Transcript	ENSMUST00000232224.2	protein_coding_CDS_not_defined	-	-	-	-	-	-	-	-	-	-	2513	-1	-	MGI	-	-	-	-	-	-	-	-	-	-	-	-	-	-
16_43636992_A/G	16:43636992-43636992	G	intron_variant	MODIFIER	Drd3	ENSMUSG00000022705	Transcript	ENSMUST00000023390.5	protein_coding	-	3/6	-	-	-	-	-	-	-	-	-	1	-	MGI	-	-	-	1	P2	-	-	-	-	-	-	-	-	-
16_43636992_A/G	16:43636992-43636992	G	intron_variant	MODIFIER	Drd3	ENSMUSG00000022705	Transcript	ENSMUST00000229953.2	protein_coding	-	4/7	-	-	-	-	-	-	-	-	-	1	-	MGI	-	-	-	-	A2	-	-	-	-	-	-	-	-	-
16_44101772_T/C	16:44101772-44101772	C	intron_variant	MODIFIER	Sidt1	ENSMUSG00000022696	Transcript	ENSMUST00000047446.13	protein_coding	-	9/25	-	-	-	-	-	-	-	-	-	-1	-	MGI	-	-	-	1	A1	-	-	-	-	-	-	-	-	-
16_44101772_T/C	16:44101772-44101772	C	downstream_gene_variant	MODIFIER	Sidt1	ENSMUSG00000022696	Transcript	ENSMUST00000124651.2	protein_coding_CDS_not_defined	-	-	-	-	-	-	-	-	-	-	2841	-1	-	MGI	-	-	-	3	-	-	-	-	-	-	-	-	-	-
16_44101772_T/C	16:44101772-44101772	C	intron_variant,non_coding_transcript_variant	MODIFIER	Sidt1	ENSMUSG00000022696	Transcript	ENSMUST00000127124.2	retained_intron	-	1/1	-	-	-	-	-	-	-	-	-	-1	-	MGI	-	-	-	3	-	-	-	-	-	-	-	-	-	-
16_44101772_T/C	16:44101772-44101772	C	intron_variant	MODIFIER	Sidt1	ENSMUSG00000022696	Transcript	ENSMUST00000136381.8	protein_coding	-	9/24	-	-	-	-	-	-	-	-	-	-1	-	MGI	-	-	-	1	P4	-	-	-	-	-	-	-	-	-
16_44101772_T/C	16:44101772-44101772	C	3_prime_UTR_variant	MODIFIER	Sidt1	ENSMUSG00000022696	Transcript	ENSMUST00000147032.2	protein_coding	3/3	-	-	-	394	-	-	-	-	-	-	-1	cds_start_NF	MGI	-	-	-	2	-	-	-	-	-	-	-	-	-	-
16_44219181_T/C	16:44219181-44219181	C	intron_variant	MODIFIER	Cfap44	ENSMUSG00000071550	Transcript	ENSMUST00000099742.9	protein_coding	-	1/34	-	-	-	-	-	-	-	-	-	1	-	MGI	-	-	-	5	P1	-	-	-	-	-	-	-	-	-
16_44219181_T/C	16:44219181-44219181	C	upstream_gene_variant	MODIFIER	Cfap44	ENSMUSG00000071550	Transcript	ENSMUST00000120049.8	protein_coding	-	-	-	-	-	-	-	-	-	-	2603	1	-	MGI	-	-	-	5	P1	-	-	-	-	-	-	-	-	-
16_44219181_T/C	16:44219181-44219181	C	intron_variant,non_coding_transcript_variant	MODIFIER	Cfap44	ENSMUSG00000071550	Transcript	ENSMUST00000136514.2	retained_intron	-	1/1	-	-	-	-	-	-	-	-	-	1	-	MGI	-	-	-	3	-	-	-	-	-	-	-	-	-	-
16_44219181_T/C	16:44219181-44219181	C	intron_variant	MODIFIER	Cfap44	ENSMUSG00000071550	Transcript	ENSMUST00000147988.2	non_stop_decay	-	1/3	-	-	-	-	-	-	-	-	-	1	cds_end_NF	MGI	-	-	-	1	-	-	-	-	-	-	-	-	-	-
16_44221352_A/G	16:44221352-44221352	G	intron_variant	MODIFIER	Cfap44	ENSMUSG00000071550	Transcript	ENSMUST00000099742.9	protein_coding	-	1/34	-	-	-	-	-	-	-	-	-	1	-	MGI	-	-	-	5	P1	-	-	-	-	-	-	-	-	-
16_44221352_A/G	16:44221352-44221352	G	upstream_gene_variant	MODIFIER	Cfap44	ENSMUSG00000071550	Transcript	ENSMUST00000120049.8	protein_coding	-	-	-	-	-	-	-	-	-	-	432	1	-	MGI	-	-	-	5	P1	-	-	-	-	-	-	-	-	-
16_44221352_A/G	16:44221352-44221352	G	intron_variant,non_coding_transcript_variant	MODIFIER	Cfap44	ENSMUSG00000071550	Transcript	ENSMUST00000136514.2	retained_intron	-	1/1	-	-	-	-	-	-	-	-	-	1	-	MGI	-	-	-	3	-	-	-	-	-	-	-	-	-	-
16_44221352_A/G	16:44221352-44221352	G	intron_variant	MODIFIER	Cfap44	ENSMUSG00000071550	Transcript	ENSMUST00000147988.2	non_stop_decay	-	1/3	-	-	-	-	-	-	-	-	-	1	cds_end_NF	MGI	-	-	-	1	-	-	-	-	-	-	-	-	-	-
16_47406193_T/C	16:47406193-47406193	C	intergenic_variant	MODIFIER	-	-	-	-	-	-	-	-	-	-	-	-	-	-	-	-	-	-	-	-	-	-	-	-	-	-	-	-	-	-	-	-	-
16_47523238_A/G	16:47523238-47523238	G	intergenic_variant	MODIFIER	-	-	-	-	-	-	-	-	-	-	-	-	-	-	-	-	-	-	-	-	-	-	-	-	-	-	-	-	-	-	-	-	-
16_47528852_A/G	16:47528852-47528852	G	intergenic_variant	MODIFIER	-	-	-	-	-	-	-	-	-	-	-	-	-	-	-	-	-	-	-	-	-	-	-	-	-	-	-	-	-	-	-	-	-
16_47617902_A/G	16:47617902-47617902	G	intergenic_variant	MODIFIER	-	-	-	-	-	-	-	-	-	-	-	-	-	-	-	-	-	-	-	-	-	-	-	-	-	-	-	-	-	-	-	-	-
16_49001931_T/C	16:49001931-49001931	C	intron_variant	MODIFIER	Myh15	ENSMUSG00000092009	Transcript	ENSMUST00000168680.2	protein_coding	-	36/40	-	-	-	-	-	-	-	-	-	1	-	MGI	-	-	-	5	P1	-	-	-	-	-	-	-	-	-
16_51363433_A/G	16:51363433-51363433	G	intergenic_variant	MODIFIER	-	-	-	-	-	-	-	-	-	-	-	-	-	-	rs585626422	-	-	-	-	-	-	-	-	-	-	-	-	-	-	-	-	-	-
16_51363799_A/G	16:51363799-51363799	G	intergenic_variant	MODIFIER	-	-	-	-	-	-	-	-	-	-	-	-	-	-	-	-	-	-	-	-	-	-	-	-	-	-	-	-	-	-	-	-	-
16_57391454_T/C	16:57391454-57391454	C	intron_variant	MODIFIER	Cmss1	ENSMUSG00000022748	Transcript	ENSMUST00000114371.5	protein_coding	-	1/9	-	-	-	-	-	-	-	-	-	-1	-	MGI	-	-	-	1	P1	-	-	-	-	-	-	-	-	-
16_57391454_T/C	16:57391454-57391454	C	stop_lost	HIGH	Filip1l	ENSMUSG00000043336	Transcript	ENSMUST00000159414.2	protein_coding	2/2	-	-	-	1540	1327	443	*/Q	Tag/Cag	-	-	1	-	MGI	-	-	-	1	-	-	-	-	-	-	-	-	-	-
16_57391454_T/C	16:57391454-57391454	C	stop_lost	HIGH	Filip1l	ENSMUSG00000043336	Transcript	ENSMUST00000159816.8	protein_coding	5/5	-	-	-	2417	2041	681	*/Q	Tag/Cag	-	-	1	-	MGI	-	-	-	1	P2	-	-	-	-	-	-	-	-	-
16_57391454_T/C	16:57391454-57391454	C	intron_variant,non_coding_transcript_variant	MODIFIER	Cmss1	ENSMUSG00000022748	Transcript	ENSMUST00000231282.2	protein_coding_CDS_not_defined	-	1/1	-	-	-	-	-	-	-	-	-	-1	-	MGI	-	-	-	-	-	-	-	-	-	-	-	-	-	-
16_57391454_T/C	16:57391454-57391454	C	intron_variant	MODIFIER	Cmss1	ENSMUSG00000022748	Transcript	ENSMUST00000232413.2	protein_coding	-	1/1	-	-	-	-	-	-	-	-	-	-1	-	MGI	-	-	-	-	-	-	-	-	-	-	-	-	-	-
16_57625368_T/C	16:57625368-57625368	C	intergenic_variant	MODIFIER	-	-	-	-	-	-	-	-	-	-	-	-	-	-	-	-	-	-	-	-	-	-	-	-	-	-	-	-	-	-	-	-	-
16_65861606_A/G	16:65861606-65861606	G	intergenic_variant	MODIFIER	-	-	-	-	-	-	-	-	-	-	-	-	-	-	-	-	-	-	-	-	-	-	-	-	-	-	-	-	-	-	-	-	-
16_70527267_T/C	16:70527267-70527267	C	intergenic_variant	MODIFIER	-	-	-	-	-	-	-	-	-	-	-	-	-	-	-	-	-	-	-	-	-	-	-	-	-	-	-	-	-	-	-	-	-
16_77115721_A/G	16:77115721-77115721	G	intron_variant,non_coding_transcript_variant	MODIFIER	Mir99ahg	ENSMUSG00000090386	Transcript	ENSMUST00000182398.9	lncRNA	-	3/6	-	-	-	-	-	-	-	-	-	1	-	MGI	-	-	-	5	-	-	-	-	-	-	-	-	-	-
16_77115721_A/G	16:77115721-77115721	G	intron_variant,non_coding_transcript_variant	MODIFIER	Mir99ahg	ENSMUSG00000090386	Transcript	ENSMUST00000182656.8	lncRNA	-	3/7	-	-	-	-	-	-	-	-	-	1	-	MGI	-	-	-	1	-	-	-	-	-	-	-	-	-	-
16_77115721_A/G	16:77115721-77115721	G	intron_variant,non_coding_transcript_variant	MODIFIER	Mir99ahg	ENSMUSG00000090386	Transcript	ENSMUST00000183333.8	retained_intron	-	3/3	-	-	-	-	-	-	-	-	-	1	-	MGI	-	-	-	1	-	-	-	-	-	-	-	-	-	-
16_77115721_A/G	16:77115721-77115721	G	intron_variant,non_coding_transcript_variant	MODIFIER	Mir99ahg	ENSMUSG00000090386	Transcript	ENSMUST00000241740.1	lncRNA	-	3/4	-	-	-	-	-	-	-	-	-	1	-	MGI	-	-	-	-	-	-	-	-	-	-	-	-	-	-
16_77115721_A/G	16:77115721-77115721	G	intron_variant,non_coding_transcript_variant	MODIFIER	Mir99ahg	ENSMUSG00000090386	Transcript	ENSMUST00000242205.1	lncRNA	-	3/5	-	-	-	-	-	-	-	-	-	1	-	MGI	-	-	-	-	-	-	-	-	-	-	-	-	-	-
16_77115721_A/G	16:77115721-77115721	G	intron_variant,non_coding_transcript_variant	MODIFIER	Mir99ahg	ENSMUSG00000090386	Transcript	ENSMUST00000243055.1	lncRNA	-	3/7	-	-	-	-	-	-	-	-	-	1	-	MGI	-	-	-	-	-	-	-	-	-	-	-	-	-	-
16_77115721_A/G	16:77115721-77115721	G	intron_variant,non_coding_transcript_variant	MODIFIER	Mir99ahg	ENSMUSG00000090386	Transcript	ENSMUST00000244279.1	lncRNA	-	3/4	-	-	-	-	-	-	-	-	-	1	-	MGI	-	-	-	-	-	-	-	-	-	-	-	-	-	-
16_77115721_A/G	16:77115721-77115721	G	intron_variant,non_coding_transcript_variant	MODIFIER	Mir99ahg	ENSMUSG00000090386	Transcript	ENSMUST00000246804.1	lncRNA	-	3/8	-	-	-	-	-	-	-	-	-	1	-	MGI	-	-	-	-	-	-	-	-	-	-	-	-	-	-
16_85861294_A/G	16:85861294-85861294	G	intergenic_variant	MODIFIER	-	-	-	-	-	-	-	-	-	-	-	-	-	-	-	-	-	-	-	-	-	-	-	-	-	-	-	-	-	-	-	-	-
16_91695268_A/G	16:91695268-91695268	G	intron_variant	MODIFIER	Itsn1	ENSMUSG00000022957	Transcript	ENSMUST00000064797.12	protein_coding	-	33/39	-	-	-	-	-	-	-	-	-	1	-	MGI	-	-	-	5	A1	-	-	-	-	-	-	-	-	-
16_91695268_A/G	16:91695268-91695268	G	intron_variant	MODIFIER	Itsn1	ENSMUSG00000022957	Transcript	ENSMUST00000114002.9	protein_coding	-	32/38	-	-	-	-	-	-	-	-	-	1	-	MGI	-	-	-	5	P4	-	-	-	-	-	-	-	-	-
16_91695268_A/G	16:91695268-91695268	G	intron_variant	MODIFIER	Itsn1	ENSMUSG00000022957	Transcript	ENSMUST00000125052.8	protein_coding	-	4/8	-	-	-	-	-	-	-	-	-	1	cds_start_NF,cds_end_NF	MGI	-	-	-	5	-	-	-	-	-	-	-	-	-	-
16_91695268_A/G	16:91695268-91695268	G	upstream_gene_variant	MODIFIER	Itsn1	ENSMUSG00000022957	Transcript	ENSMUST00000131739.2	nonsense_mediated_decay	-	-	-	-	-	-	-	-	-	-	1129	1	cds_start_NF	MGI	-	-	-	1	-	-	-	-	-	-	-	-	-	-
16_91695268_A/G	16:91695268-91695268	G	downstream_gene_variant	MODIFIER	Itsn1	ENSMUSG00000022957	Transcript	ENSMUST00000141073.2	protein_coding_CDS_not_defined	-	-	-	-	-	-	-	-	-	-	4441	1	-	MGI	-	-	-	3	-	-	-	-	-	-	-	-	-	-
16_91695268_A/G	16:91695268-91695268	G	upstream_gene_variant	MODIFIER	Itsn1	ENSMUSG00000022957	Transcript	ENSMUST00000141625.2	protein_coding	-	-	-	-	-	-	-	-	-	-	1131	1	cds_start_NF,cds_end_NF	MGI	-	-	-	5	-	-	-	-	-	-	-	-	-	-
16_91695268_A/G	16:91695268-91695268	G	regulatory_region_variant	MODIFIER	-	-	RegulatoryFeature	ENSMUSR00000810631	enhancer	-	-	-	-	-	-	-	-	-	-	-	-	-	-	-	-	-	-	-	-	-	-	-	-	-	-	-	-
16_93885481_T/C	16:93885481-93885481	C	upstream_gene_variant	MODIFIER	Sim2	ENSMUSG00000062713	Transcript	ENSMUST00000072182.9	protein_coding	-	-	-	-	-	-	-	-	-	-	309	1	-	MGI	-	-	-	1	P1	-	-	-	-	-	-	-	-	-
16_93885481_T/C	16:93885481-93885481	C	upstream_gene_variant	MODIFIER	Sim2	ENSMUSG00000062713	Transcript	ENSMUST00000231688.2	nonsense_mediated_decay	-	-	-	-	-	-	-	-	-	-	309	1	-	MGI	-	-	-	-	-	-	-	-	-	-	-	-	-	-
16_93885481_T/C	16:93885481-93885481	C	upstream_gene_variant	MODIFIER	Gm49620	ENSMUSG00000116569	Transcript	ENSMUST00000231710.2	lncRNA	-	-	-	-	-	-	-	-	-	-	756	-1	-	MGI	-	-	-	-	-	-	-	-	-	-	-	-	-	-
16_93885481_T/C	16:93885481-93885481	C	regulatory_region_variant	MODIFIER	-	-	RegulatoryFeature	ENSMUSR00000810828	promoter	-	-	-	-	-	-	-	-	-	-	-	-	-	-	-	-	-	-	-	-	-	-	-	-	-	-	-	-
16_94241743_T/C	16:94241743-94241743	C	intron_variant	MODIFIER	Ttc3	ENSMUSG00000040785	Transcript	ENSMUST00000117648.9	protein_coding	-	32/45	-	-	-	-	-	-	-	-	-	1	-	MGI	-	-	-	5	P1	-	-	-	-	-	-	-	-	-
16_94241743_T/C	16:94241743-94241743	C	intron_variant	MODIFIER	Ttc3	ENSMUSG00000040785	Transcript	ENSMUST00000122895.8	protein_coding	-	31/31	-	-	-	-	-	-	-	-	-	1	cds_end_NF	MGI	-	-	-	1	-	-	-	-	-	-	-	-	-	-
16_94241743_T/C	16:94241743-94241743	C	non_coding_transcript_exon_variant	MODIFIER	Ttc3	ENSMUSG00000040785	Transcript	ENSMUST00000139607.2	retained_intron	1/3	-	-	-	792	-	-	-	-	-	-	1	-	MGI	-	-	-	1	-	-	-	-	-	-	-	-	-	-
16_94241743_T/C	16:94241743-94241743	C	intron_variant,NMD_transcript_variant	MODIFIER	Ttc3	ENSMUSG00000040785	Transcript	ENSMUST00000143145.8	nonsense_mediated_decay	-	31/31	-	-	-	-	-	-	-	-	-	1	-	MGI	-	-	-	1	-	-	-	-	-	-	-	-	-	-
16_94241743_T/C	16:94241743-94241743	C	intron_variant	MODIFIER	Ttc3	ENSMUSG00000040785	Transcript	ENSMUST00000147352.8	protein_coding	-	31/31	-	-	-	-	-	-	-	-	-	1	cds_end_NF	MGI	-	-	-	1	-	-	-	-	-	-	-	-	-	-
16_94241743_T/C	16:94241743-94241743	C	intron_variant	MODIFIER	Ttc3	ENSMUSG00000040785	Transcript	ENSMUST00000151770.8	protein_coding	-	32/32	-	-	-	-	-	-	-	-	-	1	cds_end_NF	MGI	-	-	-	1	-	-	-	-	-	-	-	-	-	-
16_94241743_T/C	16:94241743-94241743	C	intron_variant	MODIFIER	Ttc3	ENSMUSG00000040785	Transcript	ENSMUST00000152117.8	protein_coding	-	21/21	-	-	-	-	-	-	-	-	-	1	cds_end_NF	MGI	-	-	-	1	-	-	-	-	-	-	-	-	-	-
16_94241743_T/C	16:94241743-94241743	C	intron_variant	MODIFIER	Ttc3	ENSMUSG00000040785	Transcript	ENSMUST00000155692.8	protein_coding	-	32/32	-	-	-	-	-	-	-	-	-	1	cds_end_NF	MGI	-	-	-	1	-	-	-	-	-	-	-	-	-	-
16_94241743_T/C	16:94241743-94241743	C	intron_variant	MODIFIER	Ttc3	ENSMUSG00000040785	Transcript	ENSMUST00000231569.2	protein_coding	-	22/35	-	-	-	-	-	-	-	-	-	1	-	MGI	-	-	-	-	-	-	-	-	-	-	-	-	-	-
16_94241743_T/C	16:94241743-94241743	C	intron_variant,NMD_transcript_variant	MODIFIER	Ttc3	ENSMUSG00000040785	Transcript	ENSMUST00000231915.2	nonsense_mediated_decay	-	27/40	-	-	-	-	-	-	-	-	-	1	-	MGI	-	-	-	-	-	-	-	-	-	-	-	-	-	-
16_94241743_T/C	16:94241743-94241743	C	upstream_gene_variant	MODIFIER	Ttc3	ENSMUSG00000040785	Transcript	ENSMUST00000232368.2	nonsense_mediated_decay	-	-	-	-	-	-	-	-	-	-	2382	1	cds_start_NF	MGI	-	-	-	-	-	-	-	-	-	-	-	-	-	-
16_94241743_T/C	16:94241743-94241743	C	intron_variant	MODIFIER	Ttc3	ENSMUSG00000040785	Transcript	ENSMUST00000232395.2	protein_coding	-	32/45	-	-	-	-	-	-	-	-	-	1	-	MGI	-	-	-	-	P1	-	-	-	-	-	-	-	-	-
16_94241743_T/C	16:94241743-94241743	C	intron_variant	MODIFIER	Ttc3	ENSMUSG00000040785	Transcript	ENSMUST00000232660.2	protein_coding	-	31/44	-	-	-	-	-	-	-	-	-	1	-	MGI	-	-	-	-	P1	-	-	-	-	-	-	-	-	-
16_94241750_T/C	16:94241750-94241750	C	intron_variant	MODIFIER	Ttc3	ENSMUSG00000040785	Transcript	ENSMUST00000117648.9	protein_coding	-	32/45	-	-	-	-	-	-	-	-	-	1	-	MGI	-	-	-	5	P1	-	-	-	-	-	-	-	-	-
16_94241750_T/C	16:94241750-94241750	C	intron_variant	MODIFIER	Ttc3	ENSMUSG00000040785	Transcript	ENSMUST00000122895.8	protein_coding	-	31/31	-	-	-	-	-	-	-	-	-	1	cds_end_NF	MGI	-	-	-	1	-	-	-	-	-	-	-	-	-	-
16_94241750_T/C	16:94241750-94241750	C	non_coding_transcript_exon_variant	MODIFIER	Ttc3	ENSMUSG00000040785	Transcript	ENSMUST00000139607.2	retained_intron	1/3	-	-	-	799	-	-	-	-	-	-	1	-	MGI	-	-	-	1	-	-	-	-	-	-	-	-	-	-
16_94241750_T/C	16:94241750-94241750	C	intron_variant,NMD_transcript_variant	MODIFIER	Ttc3	ENSMUSG00000040785	Transcript	ENSMUST00000143145.8	nonsense_mediated_decay	-	31/31	-	-	-	-	-	-	-	-	-	1	-	MGI	-	-	-	1	-	-	-	-	-	-	-	-	-	-
16_94241750_T/C	16:94241750-94241750	C	intron_variant	MODIFIER	Ttc3	ENSMUSG00000040785	Transcript	ENSMUST00000147352.8	protein_coding	-	31/31	-	-	-	-	-	-	-	-	-	1	cds_end_NF	MGI	-	-	-	1	-	-	-	-	-	-	-	-	-	-
16_94241750_T/C	16:94241750-94241750	C	intron_variant	MODIFIER	Ttc3	ENSMUSG00000040785	Transcript	ENSMUST00000151770.8	protein_coding	-	32/32	-	-	-	-	-	-	-	-	-	1	cds_end_NF	MGI	-	-	-	1	-	-	-	-	-	-	-	-	-	-
16_94241750_T/C	16:94241750-94241750	C	intron_variant	MODIFIER	Ttc3	ENSMUSG00000040785	Transcript	ENSMUST00000152117.8	protein_coding	-	21/21	-	-	-	-	-	-	-	-	-	1	cds_end_NF	MGI	-	-	-	1	-	-	-	-	-	-	-	-	-	-
16_94241750_T/C	16:94241750-94241750	C	intron_variant	MODIFIER	Ttc3	ENSMUSG00000040785	Transcript	ENSMUST00000155692.8	protein_coding	-	32/32	-	-	-	-	-	-	-	-	-	1	cds_end_NF	MGI	-	-	-	1	-	-	-	-	-	-	-	-	-	-
16_94241750_T/C	16:94241750-94241750	C	intron_variant	MODIFIER	Ttc3	ENSMUSG00000040785	Transcript	ENSMUST00000231569.2	protein_coding	-	22/35	-	-	-	-	-	-	-	-	-	1	-	MGI	-	-	-	-	-	-	-	-	-	-	-	-	-	-
16_94241750_T/C	16:94241750-94241750	C	intron_variant,NMD_transcript_variant	MODIFIER	Ttc3	ENSMUSG00000040785	Transcript	ENSMUST00000231915.2	nonsense_mediated_decay	-	27/40	-	-	-	-	-	-	-	-	-	1	-	MGI	-	-	-	-	-	-	-	-	-	-	-	-	-	-
16_94241750_T/C	16:94241750-94241750	C	upstream_gene_variant	MODIFIER	Ttc3	ENSMUSG00000040785	Transcript	ENSMUST00000232368.2	nonsense_mediated_decay	-	-	-	-	-	-	-	-	-	-	2375	1	cds_start_NF	MGI	-	-	-	-	-	-	-	-	-	-	-	-	-	-
16_94241750_T/C	16:94241750-94241750	C	intron_variant	MODIFIER	Ttc3	ENSMUSG00000040785	Transcript	ENSMUST00000232395.2	protein_coding	-	32/45	-	-	-	-	-	-	-	-	-	1	-	MGI	-	-	-	-	P1	-	-	-	-	-	-	-	-	-
16_94241750_T/C	16:94241750-94241750	C	intron_variant	MODIFIER	Ttc3	ENSMUSG00000040785	Transcript	ENSMUST00000232660.2	protein_coding	-	31/44	-	-	-	-	-	-	-	-	-	1	-	MGI	-	-	-	-	P1	-	-	-	-	-	-	-	-	-
16_94416283_T/C	16:94416283-94416283	C	intron_variant	MODIFIER	Dyrk1a	ENSMUSG00000022897	Transcript	ENSMUST00000023614.5	protein_coding	-	2/11	-	-	-	-	-	-	-	-	-	1	-	MGI	-	-	-	5	P1	-	-	-	-	-	-	-	-	-
16_94416283_T/C	16:94416283-94416283	C	upstream_gene_variant	MODIFIER	Gm15971	ENSMUSG00000081692	Transcript	ENSMUST00000119372.2	processed_pseudogene	-	-	-	-	-	-	-	-	-	-	4953	1	-	MGI	-	-	-	-	-	-	-	-	-	-	-	-	-	-
16_94416283_T/C	16:94416283-94416283	C	intron_variant	MODIFIER	Dyrk1a	ENSMUSG00000022897	Transcript	ENSMUST00000119878.8	protein_coding	-	2/11	-	-	-	-	-	-	-	-	-	1	-	MGI	-	-	-	5	P1	-	-	-	-	-	-	-	-	-
16_94416283_T/C	16:94416283-94416283	C	intron_variant	MODIFIER	Dyrk1a	ENSMUSG00000022897	Transcript	ENSMUST00000122284.9	protein_coding	-	1/10	-	-	-	-	-	-	-	-	-	1	-	MGI	-	-	-	5	-	-	-	-	-	-	-	-	-	-
16_94416283_T/C	16:94416283-94416283	C	intron_variant	MODIFIER	Dyrk1a	ENSMUSG00000022897	Transcript	ENSMUST00000139250.8	protein_coding	-	2/4	-	-	-	-	-	-	-	-	-	1	cds_end_NF	MGI	-	-	-	3	-	-	-	-	-	-	-	-	-	-
16_94416283_T/C	16:94416283-94416283	C	intron_variant	MODIFIER	Dyrk1a	ENSMUSG00000022897	Transcript	ENSMUST00000155791.8	protein_coding	-	2/5	-	-	-	-	-	-	-	-	-	1	cds_end_NF	MGI	-	-	-	5	-	-	-	-	-	-	-	-	-	-
16_94416283_T/C	16:94416283-94416283	C	regulatory_region_variant	MODIFIER	-	-	RegulatoryFeature	ENSMUSR00000589211	enhancer	-	-	-	-	-	-	-	-	-	-	-	-	-	-	-	-	-	-	-	-	-	-	-	-	-	-	-	-
16_96121795_A/G	16:96121795-96121795	G	downstream_gene_variant	MODIFIER	B3galt5	ENSMUSG00000074892	Transcript	ENSMUST00000099497.4	protein_coding	-	-	-	-	-	-	-	-	-	-	738	1	-	MGI	-	-	-	1	P1	-	-	-	-	-	-	-	-	-
16_96121795_A/G	16:96121795-96121795	G	downstream_gene_variant	MODIFIER	B3galt5	ENSMUSG00000074892	Transcript	ENSMUST00000113800.9	protein_coding	-	-	-	-	-	-	-	-	-	-	736	1	-	MGI	-	-	-	1	P1	-	-	-	-	-	-	-	-	-
16_98010701_T/C	16:98010701-98010701	C	intergenic_variant	MODIFIER	-	-	-	-	-	-	-	-	-	-	-	-	-	-	-	-	-	-	-	-	-	-	-	-	-	-	-	-	-	-	-	-	-
16_98065863_A/G	16:98065863-98065863	G	intergenic_variant	MODIFIER	-	-	-	-	-	-	-	-	-	-	-	-	-	-	-	-	-	-	-	-	-	-	-	-	-	-	-	-	-	-	-	-	-
16_98065898_T/C	16:98065898-98065898	C	intergenic_variant	MODIFIER	-	-	-	-	-	-	-	-	-	-	-	-	-	-	-	-	-	-	-	-	-	-	-	-	-	-	-	-	-	-	-	-	-
17_6307775_A/G	17:6307775-6307775	G	downstream_gene_variant	MODIFIER	Ppp1r2-ps6	ENSMUSG00000095869	Transcript	ENSMUST00000179333.2	processed_pseudogene	-	-	-	-	-	-	-	-	-	-	2977	1	-	MGI	-	-	-	-	-	-	-	-	-	-	-	-	-	-
17_6307775_A/G	17:6307775-6307775	G	intron_variant,non_coding_transcript_variant	MODIFIER	Tmem181a	ENSMUSG00000038141	Transcript	ENSMUST00000228334.2	protein_coding_CDS_not_defined	-	1/13	-	-	-	-	-	-	-	-	-	1	-	MGI	-	-	-	-	-	-	-	-	-	-	-	-	-	-
17_6307775_A/G	17:6307775-6307775	G	intron_variant	MODIFIER	Tmem181a	ENSMUSG00000038141	Transcript	ENSMUST00000232383.2	protein_coding	-	1/16	-	-	-	-	-	-	-	-	-	1	-	MGI	-	-	-	-	A1	-	-	-	-	-	-	-	-	-
17_6307775_A/G	17:6307775-6307775	G	regulatory_region_variant	MODIFIER	-	-	RegulatoryFeature	ENSMUSR00000590303	promoter	-	-	-	-	-	-	-	-	-	-	-	-	-	-	-	-	-	-	-	-	-	-	-	-	-	-	-	-
17_6310771_A/G	17:6310771-6310771	G	intron_variant,non_coding_transcript_variant	MODIFIER	Tmem181a	ENSMUSG00000038141	Transcript	ENSMUST00000228334.2	protein_coding_CDS_not_defined	-	1/13	-	-	-	-	-	-	-	-	-	1	-	MGI	-	-	-	-	-	-	-	-	-	-	-	-	-	-
17_6310771_A/G	17:6310771-6310771	G	intron_variant	MODIFIER	Tmem181a	ENSMUSG00000038141	Transcript	ENSMUST00000232383.2	protein_coding	-	1/16	-	-	-	-	-	-	-	-	-	1	-	MGI	-	-	-	-	A1	-	-	-	-	-	-	-	-	-
17_6436069_T/C	17:6436069-6436069	C	intron_variant,non_coding_transcript_variant	MODIFIER	Gm29719	ENSMUSG00000116992	Transcript	ENSMUST00000231438.2	unprocessed_pseudogene	-	3/7	-	-	-	-	-	-	-	-	-	-1	-	MGI	-	-	-	-	-	-	-	-	-	-	-	-	-	-
17_6436114_T/C	17:6436114-6436114	C	intron_variant,non_coding_transcript_variant	MODIFIER	Gm29719	ENSMUSG00000116992	Transcript	ENSMUST00000231438.2	unprocessed_pseudogene	-	3/7	-	-	-	-	-	-	-	-	-	-1	-	MGI	-	-	-	-	-	-	-	-	-	-	-	-	-	-
17_6439068_T/C	17:6439068-6439068	C	intron_variant,non_coding_transcript_variant	MODIFIER	Gm29719	ENSMUSG00000116992	Transcript	ENSMUST00000231438.2	unprocessed_pseudogene	-	3/7	-	-	-	-	-	-	-	-	-	-1	-	MGI	-	-	-	-	-	-	-	-	-	-	-	-	-	-
17_6439068_T/C	17:6439068-6439068	C	regulatory_region_variant	MODIFIER	-	-	RegulatoryFeature	ENSMUSR00000811347	open_chromatin_region	-	-	-	-	-	-	-	-	-	-	-	-	-	-	-	-	-	-	-	-	-	-	-	-	-	-	-	-
17_6607673_T/C	17:6607673-6607673	C	intergenic_variant	MODIFIER	-	-	-	-	-	-	-	-	-	-	-	-	-	-	-	-	-	-	-	-	-	-	-	-	-	-	-	-	-	-	-	-	-
17_6649120_A/G	17:6649120-6649120	G	regulatory_region_variant	MODIFIER	-	-	RegulatoryFeature	ENSMUSR00000811356	enhancer	-	-	-	-	-	-	-	-	-	-	-	-	-	-	-	-	-	-	-	-	-	-	-	-	-	-	-	-
17_6649120_A/G	17:6649120-6649120	G	intergenic_variant	MODIFIER	-	-	-	-	-	-	-	-	-	-	-	-	-	-	-	-	-	-	-	-	-	-	-	-	-	-	-	-	-	-	-	-	-
17_8384459_A/G	17:8384459-8384459	G	missense_variant	MODERATE	Cep43	ENSMUSG00000069135	Transcript	ENSMUST00000024636.15	protein_coding	1/12	-	-	-	88	31	11	K/E	Aag/Gag	-	-	1	-	MGI	-	-	-	1	A1	-	-	-	-	-	-	-	-	-
17_8384459_A/G	17:8384459-8384459	G	missense_variant	MODERATE	Cep43	ENSMUSG00000069135	Transcript	ENSMUST00000097419.10	protein_coding	1/13	-	-	-	127	31	11	K/E	Aag/Gag	-	-	1	-	MGI	-	-	-	1	P4	-	-	-	-	-	-	-	-	-
17_8384459_A/G	17:8384459-8384459	G	non_coding_transcript_exon_variant	MODIFIER	Cep43	ENSMUSG00000069135	Transcript	ENSMUST00000162586.2	retained_intron	1/7	-	-	-	108	-	-	-	-	-	-	1	-	MGI	-	-	-	1	-	-	-	-	-	-	-	-	-	-
17_8384459_A/G	17:8384459-8384459	G	regulatory_region_variant	MODIFIER	-	-	RegulatoryFeature	ENSMUSR00000118555	promoter	-	-	-	-	-	-	-	-	-	-	-	-	-	-	-	-	-	-	-	-	-	-	-	-	-	-	-	-
17_10207029_A/G	17:10207029-10207029	G	intergenic_variant	MODIFIER	-	-	-	-	-	-	-	-	-	-	-	-	-	-	-	-	-	-	-	-	-	-	-	-	-	-	-	-	-	-	-	-	-
17_13905263_A/G	17:13905263-13905263	G	upstream_gene_variant	MODIFIER	Gm16046	ENSMUSG00000085705	Transcript	ENSMUST00000128138.2	lncRNA	-	-	-	-	-	-	-	-	-	-	1485	-1	-	MGI	-	-	-	3	-	-	-	-	-	-	-	-	-	-
17_13905263_A/G	17:13905263-13905263	G	upstream_gene_variant	MODIFIER	Gm16046	ENSMUSG00000085705	Transcript	ENSMUST00000145030.2	lncRNA	-	-	-	-	-	-	-	-	-	-	1504	-1	-	MGI	-	-	-	1	-	-	-	-	-	-	-	-	-	-
17_13905263_A/G	17:13905263-13905263	G	upstream_gene_variant	MODIFIER	Gm16046	ENSMUSG00000085705	Transcript	ENSMUST00000150889.3	lncRNA	-	-	-	-	-	-	-	-	-	-	1501	-1	-	MGI	-	-	-	1	-	-	-	-	-	-	-	-	-	-
17_21967755_A/G	17:21967755-21967755	G	3_prime_UTR_variant	MODIFIER	Zfp229	ENSMUSG00000061544	Transcript	ENSMUST00000065871.14	protein_coding	6/6	-	-	-	4331	-	-	-	-	-	-	1	-	MGI	-	-	-	3	P1	-	-	-	-	-	-	-	-	-
17_21967755_A/G	17:21967755-21967755	G	3_prime_UTR_variant	MODIFIER	Zfp229	ENSMUSG00000061544	Transcript	ENSMUST00000182603.2	protein_coding	6/6	-	-	-	4120	-	-	-	-	-	-	1	-	MGI	-	-	-	1	P1	-	-	-	-	-	-	-	-	-
17_21967755_A/G	17:21967755-21967755	G	downstream_gene_variant	MODIFIER	Zfp229	ENSMUSG00000061544	Transcript	ENSMUST00000182827.8	protein_coding	-	-	-	-	-	-	-	-	-	-	3713	1	cds_end_NF	MGI	-	-	-	5	-	-	-	-	-	-	-	-	-	-
17_21967755_A/G	17:21967755-21967755	G	intron_variant	MODIFIER	Zfp229	ENSMUSG00000061544	Transcript	ENSMUST00000183192.8	protein_coding	-	5/5	-	-	-	-	-	-	-	-	-	1	-	MGI	-	-	-	1	-	-	-	-	-	-	-	-	-	-
17_28614919_T/C	17:28614919-28614919	C	downstream_gene_variant	MODIFIER	Fkbp5	ENSMUSG00000024222	Transcript	ENSMUST00000079413.11	protein_coding	-	-	-	-	-	-	-	-	-	-	3149	-1	-	MGI	-	-	-	1	P1	-	-	-	-	-	-	-	-	-
17_28614919_T/C	17:28614919-28614919	C	downstream_gene_variant	MODIFIER	Fkbp5	ENSMUSG00000024222	Transcript	ENSMUST00000114792.8	protein_coding	-	-	-	-	-	-	-	-	-	-	3152	-1	-	MGI	-	-	-	2	P1	-	-	-	-	-	-	-	-	-
17_28614919_T/C	17:28614919-28614919	C	downstream_gene_variant	MODIFIER	Fkbp5	ENSMUSG00000024222	Transcript	ENSMUST00000177939.8	protein_coding	-	-	-	-	-	-	-	-	-	-	3160	-1	-	MGI	-	-	-	5	P1	-	-	-	-	-	-	-	-	-
17_28614919_T/C	17:28614919-28614919	C	downstream_gene_variant	MODIFIER	Fkbp5	ENSMUSG00000024222	Transcript	ENSMUST00000233102.2	protein_coding	-	-	-	-	-	-	-	-	-	-	3281	-1	-	MGI	-	-	-	-	P1	-	-	-	-	-	-	-	-	-
17_28614919_T/C	17:28614919-28614919	C	downstream_gene_variant	MODIFIER	Fkbp5	ENSMUSG00000024222	Transcript	ENSMUST00000233870.2	protein_coding	-	-	-	-	-	-	-	-	-	-	4693	-1	-	MGI	-	-	-	-	-	-	-	-	-	-	-	-	-	-
17_32275374_T/C	17:32275374-32275374	C	intron_variant	MODIFIER	Rrp1b	ENSMUSG00000058392	Transcript	ENSMUST00000081339.13	protein_coding	-	12/15	-	-	-	-	-	-	-	-	-	1	-	MGI	-	-	-	1	P1	-	-	-	-	-	-	-	-	-
17_32275374_T/C	17:32275374-32275374	C	upstream_gene_variant	MODIFIER	Rrp1b	ENSMUSG00000058392	Transcript	ENSMUST00000126602.2	retained_intron	-	-	-	-	-	-	-	-	-	-	2768	1	-	MGI	-	-	-	2	-	-	-	-	-	-	-	-	-	-
17_32275374_T/C	17:32275374-32275374	C	intron_variant,non_coding_transcript_variant	MODIFIER	Rrp1b	ENSMUSG00000058392	Transcript	ENSMUST00000136094.2	retained_intron	-	4/4	-	-	-	-	-	-	-	-	-	1	-	MGI	-	-	-	2	-	-	-	-	-	-	-	-	-	-
17_32275374_T/C	17:32275374-32275374	C	intron_variant,non_coding_transcript_variant	MODIFIER	Rrp1b	ENSMUSG00000058392	Transcript	ENSMUST00000137917.2	protein_coding_CDS_not_defined	-	1/1	-	-	-	-	-	-	-	-	-	1	-	MGI	-	-	-	2	-	-	-	-	-	-	-	-	-	-
17_32275374_T/C	17:32275374-32275374	C	intron_variant,non_coding_transcript_variant	MODIFIER	Rrp1b	ENSMUSG00000058392	Transcript	ENSMUST00000147076.8	retained_intron	-	9/12	-	-	-	-	-	-	-	-	-	1	-	MGI	-	-	-	1	-	-	-	-	-	-	-	-	-	-
17_32275374_T/C	17:32275374-32275374	C	downstream_gene_variant	MODIFIER	Rrp1b	ENSMUSG00000058392	Transcript	ENSMUST00000149746.2	retained_intron	-	-	-	-	-	-	-	-	-	-	4600	1	-	MGI	-	-	-	2	-	-	-	-	-	-	-	-	-	-
17_32275374_T/C	17:32275374-32275374	C	downstream_gene_variant	MODIFIER	Rrp1b	ENSMUSG00000058392	Transcript	ENSMUST00000150151.2	retained_intron	-	-	-	-	-	-	-	-	-	-	4721	1	-	MGI	-	-	-	3	-	-	-	-	-	-	-	-	-	-
17_32275374_T/C	17:32275374-32275374	C	upstream_gene_variant	MODIFIER	Rrp1b	ENSMUSG00000058392	Transcript	ENSMUST00000150187.2	retained_intron	-	-	-	-	-	-	-	-	-	-	1889	1	-	MGI	-	-	-	2	-	-	-	-	-	-	-	-	-	-
17_32275374_T/C	17:32275374-32275374	C	intron_variant,non_coding_transcript_variant	MODIFIER	Rrp1b	ENSMUSG00000058392	Transcript	ENSMUST00000150469.2	protein_coding_CDS_not_defined	-	5/5	-	-	-	-	-	-	-	-	-	1	-	MGI	-	-	-	3	-	-	-	-	-	-	-	-	-	-
17_32275374_T/C	17:32275374-32275374	C	intron_variant,NMD_transcript_variant	MODIFIER	Rrp1b	ENSMUSG00000058392	Transcript	ENSMUST00000236329.2	nonsense_mediated_decay	-	10/10	-	-	-	-	-	-	-	-	-	1	-	MGI	-	-	-	-	-	-	-	-	-	-	-	-	-	-
17_32275374_T/C	17:32275374-32275374	C	downstream_gene_variant	MODIFIER	Rrp1b	ENSMUSG00000058392	Transcript	ENSMUST00000236425.2	nonsense_mediated_decay	-	-	-	-	-	-	-	-	-	-	2449	1	cds_start_NF	MGI	-	-	-	-	-	-	-	-	-	-	-	-	-	-
17_32275374_T/C	17:32275374-32275374	C	intron_variant,NMD_transcript_variant	MODIFIER	Rrp1b	ENSMUSG00000058392	Transcript	ENSMUST00000238133.2	nonsense_mediated_decay	-	11/11	-	-	-	-	-	-	-	-	-	1	-	MGI	-	-	-	-	-	-	-	-	-	-	-	-	-	-
17_32768099_A/G	17:32768099-32768099	G	intron_variant	MODIFIER	Cyp4f16	ENSMUSG00000048440	Transcript	ENSMUST00000003416.15	protein_coding	-	9/12	-	-	-	-	-	-	-	-	-	1	-	MGI	-	-	-	1	P1	-	-	-	-	-	-	-	-	-
17_32768099_A/G	17:32768099-32768099	G	downstream_gene_variant	MODIFIER	Cyp4f16	ENSMUSG00000048440	Transcript	ENSMUST00000163736.2	retained_intron	-	-	-	-	-	-	-	-	-	-	4904	1	-	MGI	-	-	-	5	-	-	-	-	-	-	-	-	-	-
17_32768099_A/G	17:32768099-32768099	G	intron_variant,NMD_transcript_variant	MODIFIER	Cyp4f16	ENSMUSG00000048440	Transcript	ENSMUST00000165515.8	nonsense_mediated_decay	-	8/11	-	-	-	-	-	-	-	-	-	1	-	MGI	-	-	-	1	-	-	-	-	-	-	-	-	-	-
17_32768099_A/G	17:32768099-32768099	G	intron_variant,non_coding_transcript_variant	MODIFIER	Cyp4f16	ENSMUSG00000048440	Transcript	ENSMUST00000168285.2	retained_intron	-	1/4	-	-	-	-	-	-	-	-	-	1	-	MGI	-	-	-	2	-	-	-	-	-	-	-	-	-	-
17_32768099_A/G	17:32768099-32768099	G	intron_variant,non_coding_transcript_variant	MODIFIER	Cyp4f16	ENSMUSG00000048440	Transcript	ENSMUST00000168346.2	retained_intron	-	5/5	-	-	-	-	-	-	-	-	-	1	-	MGI	-	-	-	1	-	-	-	-	-	-	-	-	-	-
17_32768099_A/G	17:32768099-32768099	G	downstream_gene_variant	MODIFIER	Cyp4f16	ENSMUSG00000048440	Transcript	ENSMUST00000169252.8	nonsense_mediated_decay	-	-	-	-	-	-	-	-	-	-	2414	1	-	MGI	-	-	-	3	-	-	-	-	-	-	-	-	-	-
17_32768099_A/G	17:32768099-32768099	G	intron_variant	MODIFIER	Cyp4f16	ENSMUSG00000048440	Transcript	ENSMUST00000169591.8	protein_coding	-	9/12	-	-	-	-	-	-	-	-	-	1	-	MGI	-	-	-	1	P1	-	-	-	-	-	-	-	-	-
17_32768099_A/G	17:32768099-32768099	G	downstream_gene_variant	MODIFIER	Cyp4f16	ENSMUSG00000048440	Transcript	ENSMUST00000170956.8	protein_coding_CDS_not_defined	-	-	-	-	-	-	-	-	-	-	4700	1	-	MGI	-	-	-	5	-	-	-	-	-	-	-	-	-	-
17_32768099_A/G	17:32768099-32768099	G	intron_variant,NMD_transcript_variant	MODIFIER	Cyp4f16	ENSMUSG00000048440	Transcript	ENSMUST00000237245.2	nonsense_mediated_decay	-	8/11	-	-	-	-	-	-	-	-	-	1	-	MGI	-	-	-	-	-	-	-	-	-	-	-	-	-	-
17_33255030_T/C	17:33255030-33255030	C	upstream_gene_variant	MODIFIER	Zfp763	ENSMUSG00000067430	Transcript	ENSMUST00000087654.5	protein_coding	-	-	-	-	-	-	-	-	-	-	2654	-1	-	MGI	-	-	-	1	P1	-	-	-	-	-	-	-	-	-
17_33255030_T/C	17:33255030-33255030	C	upstream_gene_variant	MODIFIER	Zfp763	ENSMUSG00000067430	Transcript	ENSMUST00000124465.2	protein_coding_CDS_not_defined	-	-	-	-	-	-	-	-	-	-	2888	-1	-	MGI	-	-	-	5	-	-	-	-	-	-	-	-	-	-
17_33300999_T/C	17:33300999-33300999	C	intergenic_variant	MODIFIER	-	-	-	-	-	-	-	-	-	-	-	-	-	-	-	-	-	-	-	-	-	-	-	-	-	-	-	-	-	-	-	-	-
17_33302072_A/G	17:33302072-33302072	G	intergenic_variant	MODIFIER	-	-	-	-	-	-	-	-	-	-	-	-	-	-	-	-	-	-	-	-	-	-	-	-	-	-	-	-	-	-	-	-	-
17_33883156_T/C	17:33883156-33883156	C	intron_variant	MODIFIER	Hnrnpm	ENSMUSG00000059208	Transcript	ENSMUST00000087582.13	protein_coding	-	9/16	-	-	-	-	-	-	-	-	-	-1	-	MGI	-	-	-	1	A2	-	-	-	-	-	-	-	-	-
17_33883156_T/C	17:33883156-33883156	C	intron_variant	MODIFIER	Hnrnpm	ENSMUSG00000059208	Transcript	ENSMUST00000114385.9	protein_coding	-	8/15	-	-	-	-	-	-	-	-	-	-1	-	MGI	-	-	-	2	-	-	-	-	-	-	-	-	-	-
17_33883156_T/C	17:33883156-33883156	C	upstream_gene_variant	MODIFIER	Hnrnpm	ENSMUSG00000059208	Transcript	ENSMUST00000130946.8	protein_coding	-	-	-	-	-	-	-	-	-	-	3932	-1	cds_start_NF	MGI	-	-	-	3	-	-	-	-	-	-	-	-	-	-
17_33883156_T/C	17:33883156-33883156	C	intron_variant	MODIFIER	Hnrnpm	ENSMUSG00000059208	Transcript	ENSMUST00000139302.8	protein_coding	-	9/16	-	-	-	-	-	-	-	-	-	-1	-	MGI	-	-	-	1	-	-	-	-	-	-	-	-	-	-
17_33883156_T/C	17:33883156-33883156	C	intron_variant	MODIFIER	Hnrnpm	ENSMUSG00000059208	Transcript	ENSMUST00000148178.8	protein_coding	-	8/15	-	-	-	-	-	-	-	-	-	-1	-	MGI	-	-	-	1	P2	-	-	-	-	-	-	-	-	-
17_33883156_T/C	17:33883156-33883156	C	intron_variant	MODIFIER	Hnrnpm	ENSMUSG00000059208	Transcript	ENSMUST00000148258.2	protein_coding	-	3/8	-	-	-	-	-	-	-	-	-	-1	cds_start_NF,cds_end_NF	MGI	-	-	-	3	-	-	-	-	-	-	-	-	-	-
17_33883156_T/C	17:33883156-33883156	C	downstream_gene_variant	MODIFIER	Hnrnpm	ENSMUSG00000059208	Transcript	ENSMUST00000153608.2	retained_intron	-	-	-	-	-	-	-	-	-	-	4456	-1	-	MGI	-	-	-	2	-	-	-	-	-	-	-	-	-	-
17_33883156_T/C	17:33883156-33883156	C	downstream_gene_variant	MODIFIER	Hnrnpm	ENSMUSG00000059208	Transcript	ENSMUST00000234043.2	protein_coding_CDS_not_defined	-	-	-	-	-	-	-	-	-	-	4818	-1	-	MGI	-	-	-	-	-	-	-	-	-	-	-	-	-	-
17_33883156_T/C	17:33883156-33883156	C	intron_variant	MODIFIER	Hnrnpm	ENSMUSG00000059208	Transcript	ENSMUST00000234474.2	protein_coding	-	8/8	-	-	-	-	-	-	-	-	-	-1	cds_start_NF,cds_end_NF	MGI	-	-	-	-	-	-	-	-	-	-	-	-	-	-
17_33883156_T/C	17:33883156-33883156	C	downstream_gene_variant	MODIFIER	Hnrnpm	ENSMUSG00000059208	Transcript	ENSMUST00000235089.2	protein_coding_CDS_not_defined	-	-	-	-	-	-	-	-	-	-	2405	-1	-	MGI	-	-	-	-	-	-	-	-	-	-	-	-	-	-
17_33911548_A/G	17:33911548-33911548	G	intron_variant	MODIFIER	Marchf2	ENSMUSG00000079557	Transcript	ENSMUST00000066121.13	protein_coding	-	4/5	-	-	-	-	-	-	-	-	-	-1	-	MGI	-	-	-	1	-	-	-	-	-	-	-	-	-	-
17_33911548_A/G	17:33911548-33911548	G	intron_variant,NMD_transcript_variant	MODIFIER	Marchf2	ENSMUSG00000079557	Transcript	ENSMUST00000167611.8	nonsense_mediated_decay	-	4/6	-	-	-	-	-	-	-	-	-	-1	-	MGI	-	-	-	1	-	-	-	-	-	-	-	-	-	-
17_33911548_A/G	17:33911548-33911548	G	intron_variant	MODIFIER	Marchf2	ENSMUSG00000079557	Transcript	ENSMUST00000172767.9	protein_coding	-	4/4	-	-	-	-	-	-	-	-	-	-1	-	MGI	-	-	-	1	P1	-	-	-	-	-	-	-	-	-
17_33911548_A/G	17:33911548-33911548	G	intron_variant,NMD_transcript_variant	MODIFIER	Marchf2	ENSMUSG00000079557	Transcript	ENSMUST00000172934.8	nonsense_mediated_decay	-	4/5	-	-	-	-	-	-	-	-	-	-1	-	MGI	-	-	-	1	-	-	-	-	-	-	-	-	-	-
17_33911548_A/G	17:33911548-33911548	G	intron_variant	MODIFIER	Marchf2	ENSMUSG00000079557	Transcript	ENSMUST00000173015.8	protein_coding	-	4/4	-	-	-	-	-	-	-	-	-	-1	-	MGI	-	-	-	3	-	-	-	-	-	-	-	-	-	-
17_33911548_A/G	17:33911548-33911548	G	downstream_gene_variant	MODIFIER	Marchf2	ENSMUSG00000079557	Transcript	ENSMUST00000173329.8	protein_coding	-	-	-	-	-	-	-	-	-	-	1643	-1	-	MGI	-	-	-	2	-	-	-	-	-	-	-	-	-	-
17_33911548_A/G	17:33911548-33911548	G	intron_variant	MODIFIER	Marchf2	ENSMUSG00000079557	Transcript	ENSMUST00000173454.2	protein_coding	-	2/2	-	-	-	-	-	-	-	-	-	-1	cds_start_NF	MGI	-	-	-	3	-	-	-	-	-	-	-	-	-	-
17_33911548_A/G	17:33911548-33911548	G	downstream_gene_variant	MODIFIER	Marchf2	ENSMUSG00000079557	Transcript	ENSMUST00000174040.2	protein_coding	-	-	-	-	-	-	-	-	-	-	3452	-1	cds_end_NF	MGI	-	-	-	2	-	-	-	-	-	-	-	-	-	-
17_33911548_A/G	17:33911548-33911548	G	intron_variant	MODIFIER	Marchf2	ENSMUSG00000079557	Transcript	ENSMUST00000186022.7	protein_coding	-	4/6	-	-	-	-	-	-	-	-	-	-1	-	MGI	-	-	-	1	-	-	-	-	-	-	-	-	-	-
17_33912665_T/C	17:33912665-33912665	C	intron_variant	MODIFIER	Marchf2	ENSMUSG00000079557	Transcript	ENSMUST00000066121.13	protein_coding	-	4/5	-	-	-	-	-	-	-	-	-	-1	-	MGI	-	-	-	1	-	-	-	-	-	-	-	-	-	-
17_33912665_T/C	17:33912665-33912665	C	intron_variant,NMD_transcript_variant	MODIFIER	Marchf2	ENSMUSG00000079557	Transcript	ENSMUST00000167611.8	nonsense_mediated_decay	-	4/6	-	-	-	-	-	-	-	-	-	-1	-	MGI	-	-	-	1	-	-	-	-	-	-	-	-	-	-
17_33912665_T/C	17:33912665-33912665	C	intron_variant	MODIFIER	Marchf2	ENSMUSG00000079557	Transcript	ENSMUST00000172767.9	protein_coding	-	4/4	-	-	-	-	-	-	-	-	-	-1	-	MGI	-	-	-	1	P1	-	-	-	-	-	-	-	-	-
17_33912665_T/C	17:33912665-33912665	C	intron_variant,NMD_transcript_variant	MODIFIER	Marchf2	ENSMUSG00000079557	Transcript	ENSMUST00000172934.8	nonsense_mediated_decay	-	4/5	-	-	-	-	-	-	-	-	-	-1	-	MGI	-	-	-	1	-	-	-	-	-	-	-	-	-	-
17_33912665_T/C	17:33912665-33912665	C	intron_variant	MODIFIER	Marchf2	ENSMUSG00000079557	Transcript	ENSMUST00000173015.8	protein_coding	-	4/4	-	-	-	-	-	-	-	-	-	-1	-	MGI	-	-	-	3	-	-	-	-	-	-	-	-	-	-
17_33912665_T/C	17:33912665-33912665	C	downstream_gene_variant	MODIFIER	Marchf2	ENSMUSG00000079557	Transcript	ENSMUST00000173329.8	protein_coding	-	-	-	-	-	-	-	-	-	-	526	-1	-	MGI	-	-	-	2	-	-	-	-	-	-	-	-	-	-
17_33912665_T/C	17:33912665-33912665	C	intron_variant	MODIFIER	Marchf2	ENSMUSG00000079557	Transcript	ENSMUST00000173454.2	protein_coding	-	2/2	-	-	-	-	-	-	-	-	-	-1	cds_start_NF	MGI	-	-	-	3	-	-	-	-	-	-	-	-	-	-
17_33912665_T/C	17:33912665-33912665	C	downstream_gene_variant	MODIFIER	Marchf2	ENSMUSG00000079557	Transcript	ENSMUST00000174040.2	protein_coding	-	-	-	-	-	-	-	-	-	-	2335	-1	cds_end_NF	MGI	-	-	-	2	-	-	-	-	-	-	-	-	-	-
17_33912665_T/C	17:33912665-33912665	C	intron_variant	MODIFIER	Marchf2	ENSMUSG00000079557	Transcript	ENSMUST00000186022.7	protein_coding	-	4/6	-	-	-	-	-	-	-	-	-	-1	-	MGI	-	-	-	1	-	-	-	-	-	-	-	-	-	-
17_33912665_T/C	17:33912665-33912665	C	regulatory_region_variant	MODIFIER	-	-	RegulatoryFeature	ENSMUSR00000813248	open_chromatin_region	-	-	-	-	-	-	-	-	-	-	-	-	-	-	-	-	-	-	-	-	-	-	-	-	-	-	-	-
17_33924843_A/G	17:33924843-33924843	G	intron_variant	MODIFIER	Marchf2	ENSMUSG00000079557	Transcript	ENSMUST00000066121.13	protein_coding	-	2/5	-	-	-	-	-	-	-	-	-	-1	-	MGI	-	-	-	1	-	-	-	-	-	-	-	-	-	-
17_33924843_A/G	17:33924843-33924843	G	intron_variant,NMD_transcript_variant	MODIFIER	Marchf2	ENSMUSG00000079557	Transcript	ENSMUST00000167611.8	nonsense_mediated_decay	-	2/6	-	-	-	-	-	-	-	-	-	-1	-	MGI	-	-	-	1	-	-	-	-	-	-	-	-	-	-
17_33924843_A/G	17:33924843-33924843	G	intron_variant	MODIFIER	Marchf2	ENSMUSG00000079557	Transcript	ENSMUST00000172767.9	protein_coding	-	2/4	-	-	-	-	-	-	-	-	-	-1	-	MGI	-	-	-	1	P1	-	-	-	-	-	-	-	-	-
17_33924843_A/G	17:33924843-33924843	G	intron_variant,NMD_transcript_variant	MODIFIER	Marchf2	ENSMUSG00000079557	Transcript	ENSMUST00000172934.8	nonsense_mediated_decay	-	2/5	-	-	-	-	-	-	-	-	-	-1	-	MGI	-	-	-	1	-	-	-	-	-	-	-	-	-	-
17_33924843_A/G	17:33924843-33924843	G	intron_variant	MODIFIER	Marchf2	ENSMUSG00000079557	Transcript	ENSMUST00000173015.8	protein_coding	-	2/4	-	-	-	-	-	-	-	-	-	-1	-	MGI	-	-	-	3	-	-	-	-	-	-	-	-	-	-
17_33924843_A/G	17:33924843-33924843	G	intron_variant	MODIFIER	Marchf2	ENSMUSG00000079557	Transcript	ENSMUST00000173329.8	protein_coding	-	2/3	-	-	-	-	-	-	-	-	-	-1	-	MGI	-	-	-	2	-	-	-	-	-	-	-	-	-	-
17_33924843_A/G	17:33924843-33924843	G	intron_variant	MODIFIER	Marchf2	ENSMUSG00000079557	Transcript	ENSMUST00000173392.2	protein_coding	-	2/2	-	-	-	-	-	-	-	-	-	-1	cds_end_NF	MGI	-	-	-	3	-	-	-	-	-	-	-	-	-	-
17_33924843_A/G	17:33924843-33924843	G	upstream_gene_variant	MODIFIER	Marchf2	ENSMUSG00000079557	Transcript	ENSMUST00000173454.2	protein_coding	-	-	-	-	-	-	-	-	-	-	2668	-1	cds_start_NF	MGI	-	-	-	3	-	-	-	-	-	-	-	-	-	-
17_33924843_A/G	17:33924843-33924843	G	intron_variant	MODIFIER	Marchf2	ENSMUSG00000079557	Transcript	ENSMUST00000174040.2	protein_coding	-	3/4	-	-	-	-	-	-	-	-	-	-1	cds_end_NF	MGI	-	-	-	2	-	-	-	-	-	-	-	-	-	-
17_33924843_A/G	17:33924843-33924843	G	intron_variant	MODIFIER	Marchf2	ENSMUSG00000079557	Transcript	ENSMUST00000186022.7	protein_coding	-	2/6	-	-	-	-	-	-	-	-	-	-1	-	MGI	-	-	-	1	-	-	-	-	-	-	-	-	-	-
17_33996438_T/C	17:33996438-33996438	C	intron_variant	MODIFIER	Angptl4	ENSMUSG00000002289	Transcript	ENSMUST00000002360.17	protein_coding	-	4/6	-	-	-	-	-	-	-	-	-	-1	-	MGI	-	-	-	1	P1	-	-	-	-	-	-	-	-	-
17_33996438_T/C	17:33996438-33996438	C	intron_variant,NMD_transcript_variant	MODIFIER	Angptl4	ENSMUSG00000002289	Transcript	ENSMUST00000173869.8	nonsense_mediated_decay	-	4/6	-	-	-	-	-	-	-	-	-	-1	-	MGI	-	-	-	1	-	-	-	-	-	-	-	-	-	-
17_33996438_T/C	17:33996438-33996438	C	intron_variant,non_coding_transcript_variant	MODIFIER	Angptl4	ENSMUSG00000002289	Transcript	ENSMUST00000174858.2	retained_intron	-	1/1	-	-	-	-	-	-	-	-	-	-1	-	MGI	-	-	-	3	-	-	-	-	-	-	-	-	-	-
17_33996438_T/C	17:33996438-33996438	C	intron_variant,non_coding_transcript_variant	MODIFIER	Angptl4	ENSMUSG00000002289	Transcript	ENSMUST00000174872.2	protein_coding_CDS_not_defined	-	2/3	-	-	-	-	-	-	-	-	-	-1	-	MGI	-	-	-	3	-	-	-	-	-	-	-	-	-	-
17_33997434_A/G	17:33997434-33997434	G	synonymous_variant	LOW	Angptl4	ENSMUSG00000002289	Transcript	ENSMUST00000002360.17	protein_coding	4/7	-	-	-	1023	585	195	L	ctT/ctC	-	-	-1	-	MGI	-	-	-	1	P1	-	-	-	-	-	-	-	-	-
17_33997434_A/G	17:33997434-33997434	G	downstream_gene_variant	MODIFIER	4931413I07Rik	ENSMUSG00000092602	Transcript	ENSMUST00000173637.2	lncRNA	-	-	-	-	-	-	-	-	-	-	4880	-1	-	MGI	-	-	-	1	-	-	-	-	-	-	-	-	-	-
17_33997434_A/G	17:33997434-33997434	G	3_prime_UTR_variant,NMD_transcript_variant	MODIFIER	Angptl4	ENSMUSG00000002289	Transcript	ENSMUST00000173869.8	nonsense_mediated_decay	4/7	-	-	-	732	-	-	-	-	-	-	-1	-	MGI	-	-	-	1	-	-	-	-	-	-	-	-	-	-
17_33997434_A/G	17:33997434-33997434	G	non_coding_transcript_exon_variant	MODIFIER	Angptl4	ENSMUSG00000002289	Transcript	ENSMUST00000174858.2	retained_intron	1/2	-	-	-	6	-	-	-	-	-	-	-1	-	MGI	-	-	-	3	-	-	-	-	-	-	-	-	-	-
17_33997434_A/G	17:33997434-33997434	G	non_coding_transcript_exon_variant	MODIFIER	Angptl4	ENSMUSG00000002289	Transcript	ENSMUST00000174872.2	protein_coding_CDS_not_defined	2/4	-	-	-	171	-	-	-	-	-	-	-1	-	MGI	-	-	-	3	-	-	-	-	-	-	-	-	-	-
17_33997434_A/G	17:33997434-33997434	G	regulatory_region_variant	MODIFIER	-	-	RegulatoryFeature	ENSMUSR00000122360	promoter	-	-	-	-	-	-	-	-	-	-	-	-	-	-	-	-	-	-	-	-	-	-	-	-	-	-	-	-
17_34183629_A/G	17:34183629-34183629	G	intron_variant	MODIFIER	Vps52	ENSMUSG00000024319	Transcript	ENSMUST00000025178.17	protein_coding	-	17/19	-	-	-	-	-	-	-	-	-	1	-	MGI	-	-	-	1	P1	-	-	-	-	-	-	-	-	-
17_34183629_A/G	17:34183629-34183629	G	downstream_gene_variant	MODIFIER	Gm23111	ENSMUSG00000084601	Transcript	ENSMUST00000122652.4	snRNA	-	-	-	-	-	-	-	-	-	-	4888	1	-	MGI	-	-	-	-	-	-	-	-	-	-	-	-	-	-
17_34183629_A/G	17:34183629-34183629	G	intron_variant,non_coding_transcript_variant	MODIFIER	Vps52	ENSMUSG00000024319	Transcript	ENSMUST00000172558.9	retained_intron	-	6/7	-	-	-	-	-	-	-	-	-	1	-	MGI	-	-	-	3	-	-	-	-	-	-	-	-	-	-
17_34183629_A/G	17:34183629-34183629	G	intron_variant	MODIFIER	Vps52	ENSMUSG00000024319	Transcript	ENSMUST00000173196.3	protein_coding	-	16/18	-	-	-	-	-	-	-	-	-	1	cds_end_NF	MGI	-	-	-	5	-	-	-	-	-	-	-	-	-	-
17_34183629_A/G	17:34183629-34183629	G	downstream_gene_variant	MODIFIER	Vps52	ENSMUSG00000024319	Transcript	ENSMUST00000173318.2	retained_intron	-	-	-	-	-	-	-	-	-	-	4180	1	-	MGI	-	-	-	3	-	-	-	-	-	-	-	-	-	-
17_34183629_A/G	17:34183629-34183629	G	downstream_gene_variant	MODIFIER	Vps52	ENSMUSG00000024319	Transcript	ENSMUST00000173445.2	retained_intron	-	-	-	-	-	-	-	-	-	-	4151	1	-	MGI	-	-	-	5	-	-	-	-	-	-	-	-	-	-
17_34183629_A/G	17:34183629-34183629	G	downstream_gene_variant	MODIFIER	Vps52	ENSMUSG00000024319	Transcript	ENSMUST00000234673.2	protein_coding_CDS_not_defined	-	-	-	-	-	-	-	-	-	-	2515	1	-	MGI	-	-	-	-	-	-	-	-	-	-	-	-	-	-
17_34183629_A/G	17:34183629-34183629	G	regulatory_region_variant	MODIFIER	-	-	RegulatoryFeature	ENSMUSR00000813273	CTCF_binding_site	-	-	-	-	-	-	-	-	-	-	-	-	-	-	-	-	-	-	-	-	-	-	-	-	-	-	-	-
17_34184363_T/C	17:34184363-34184363	C	stop_lost	HIGH	Vps52	ENSMUSG00000024319	Transcript	ENSMUST00000025178.17	protein_coding	18/20	-	-	-	2184	1903	635	*/Q	Taa/Caa	-	-	1	-	MGI	-	-	-	1	P1	-	-	-	-	-	-	-	-	-
17_34184363_T/C	17:34184363-34184363	C	non_coding_transcript_exon_variant	MODIFIER	Vps52	ENSMUSG00000024319	Transcript	ENSMUST00000172558.9	retained_intron	7/8	-	-	-	1149	-	-	-	-	-	-	1	-	MGI	-	-	-	3	-	-	-	-	-	-	-	-	-	-
17_34184363_T/C	17:34184363-34184363	C	stop_lost	HIGH	Vps52	ENSMUSG00000024319	Transcript	ENSMUST00000173196.3	protein_coding	17/19	-	-	-	1877	1699	567	*/Q	Taa/Caa	-	-	1	cds_end_NF	MGI	-	-	-	5	-	-	-	-	-	-	-	-	-	-
17_34184363_T/C	17:34184363-34184363	C	downstream_gene_variant	MODIFIER	Vps52	ENSMUSG00000024319	Transcript	ENSMUST00000173318.2	retained_intron	-	-	-	-	-	-	-	-	-	-	4914	1	-	MGI	-	-	-	3	-	-	-	-	-	-	-	-	-	-
17_34184363_T/C	17:34184363-34184363	C	downstream_gene_variant	MODIFIER	Vps52	ENSMUSG00000024319	Transcript	ENSMUST00000173445.2	retained_intron	-	-	-	-	-	-	-	-	-	-	4885	1	-	MGI	-	-	-	5	-	-	-	-	-	-	-	-	-	-
17_34184363_T/C	17:34184363-34184363	C	downstream_gene_variant	MODIFIER	Vps52	ENSMUSG00000024319	Transcript	ENSMUST00000234673.2	protein_coding_CDS_not_defined	-	-	-	-	-	-	-	-	-	-	3249	1	-	MGI	-	-	-	-	-	-	-	-	-	-	-	-	-	-
17_34205464_A/G	17:34205464-34205464	G	downstream_gene_variant	MODIFIER	AA388235	ENSMUSG00000118084	Transcript	ENSMUST00000235802.2	lncRNA	-	-	-	-	-	-	-	-	-	-	3713	1	-	MGI	-	-	-	-	-	-	-	-	-	-	-	-	-	-
17_34205474_A/G	17:34205474-34205474	G	downstream_gene_variant	MODIFIER	AA388235	ENSMUSG00000118084	Transcript	ENSMUST00000235802.2	lncRNA	-	-	-	-	-	-	-	-	-	-	3723	1	-	MGI	-	-	-	-	-	-	-	-	-	-	-	-	-	-
17_34864755_A/G	17:34864755-34864755	G	upstream_gene_variant	MODIFIER	Atf6b	ENSMUSG00000015461	Transcript	ENSMUST00000015605.15	protein_coding	-	-	-	-	-	-	-	-	-	-	1365	1	-	MGI	-	-	-	1	P4	-	-	-	-	-	-	-	-	-
17_34864755_A/G	17:34864755-34864755	G	synonymous_variant	LOW	Fkbpl	ENSMUSG00000033739	Transcript	ENSMUST00000036720.9	protein_coding	2/2	-	-	-	727	522	174	Q	caA/caG	-	-	1	-	MGI	-	-	-	1	P1	-	-	-	-	-	-	-	-	-
17_34864755_A/G	17:34864755-34864755	G	upstream_gene_variant	MODIFIER	Atf6b	ENSMUSG00000015461	Transcript	ENSMUST00000173984.2	protein_coding	-	-	-	-	-	-	-	-	-	-	1430	1	-	MGI	-	-	-	5	A2	-	-	-	-	-	-	-	-	-
17_34864755_A/G	17:34864755-34864755	G	upstream_gene_variant	MODIFIER	Atf6b	ENSMUSG00000015461	Transcript	ENSMUST00000174519.2	nonsense_mediated_decay	-	-	-	-	-	-	-	-	-	-	1420	1	-	MGI	-	-	-	3	-	-	-	-	-	-	-	-	-	-
17_34864755_A/G	17:34864755-34864755	G	upstream_gene_variant	MODIFIER	Gm20461	ENSMUSG00000092525	Transcript	ENSMUST00000174600.2	lncRNA	-	-	-	-	-	-	-	-	-	-	1804	-1	-	MGI	-	-	-	3	-	-	-	-	-	-	-	-	-	-
17_34864755_A/G	17:34864755-34864755	G	upstream_gene_variant	MODIFIER	Atf6b	ENSMUSG00000015461	Transcript	ENSMUST00000174614.8	nonsense_mediated_decay	-	-	-	-	-	-	-	-	-	-	1420	1	-	MGI	-	-	-	3	-	-	-	-	-	-	-	-	-	-
17_34864755_A/G	17:34864755-34864755	G	downstream_gene_variant	MODIFIER	Fkbpl	ENSMUSG00000033739	Transcript	ENSMUST00000174796.2	protein_coding	-	-	-	-	-	-	-	-	-	-	459	1	cds_end_NF	MGI	-	-	-	3	-	-	-	-	-	-	-	-	-	-
17_34864755_A/G	17:34864755-34864755	G	regulatory_region_variant	MODIFIER	-	-	RegulatoryFeature	ENSMUSR00000594707	promoter	-	-	-	-	-	-	-	-	-	-	-	-	-	-	-	-	-	-	-	-	-	-	-	-	-	-	-	-
17_35091620_A/G	17:35091620-35091620	G	intron_variant	MODIFIER	C2	ENSMUSG00000024371	Transcript	ENSMUST00000025230.15	protein_coding	-	7/17	-	-	-	-	-	-	-	-	-	-1	-	MGI	-	-	-	1	P1	-	-	-	-	-	-	-	-	-
17_35091620_A/G	17:35091620-35091620	G	downstream_gene_variant	MODIFIER	C2	ENSMUSG00000024371	Transcript	ENSMUST00000130728.2	protein_coding_CDS_not_defined	-	-	-	-	-	-	-	-	-	-	4410	-1	-	MGI	-	-	-	5	-	-	-	-	-	-	-	-	-	-
17_35091620_A/G	17:35091620-35091620	G	intron_variant	MODIFIER	C2	ENSMUSG00000024371	Transcript	ENSMUST00000148431.10	protein_coding	-	3/13	-	-	-	-	-	-	-	-	-	-1	-	MGI	-	-	-	5	-	-	-	-	-	-	-	-	-	-
17_35091620_A/G	17:35091620-35091620	G	intron_variant	MODIFIER	C2	ENSMUSG00000024371	Transcript	ENSMUST00000152417.8	protein_coding	-	5/15	-	-	-	-	-	-	-	-	-	-1	-	MGI	-	-	-	5	-	-	-	-	-	-	-	-	-	-
17_35154169_T/C	17:35154169-35154169	C	downstream_gene_variant	MODIFIER	Slc44a4	ENSMUSG00000007034	Transcript	ENSMUST00000007249.15	protein_coding	-	-	-	-	-	-	-	-	-	-	4837	1	-	MGI	-	-	-	1	P1	-	-	-	-	-	-	-	-	-
17_35154169_T/C	17:35154169-35154169	C	3_prime_UTR_variant	MODIFIER	Neu1	ENSMUSG00000007038	Transcript	ENSMUST00000007253.6	protein_coding	6/6	-	-	-	1746	-	-	-	-	-	-	1	-	MGI	-	-	-	1	P1	-	-	-	-	-	-	-	-	-
17_35154169_T/C	17:35154169-35154169	C	downstream_gene_variant	MODIFIER	Slc44a4	ENSMUSG00000007034	Transcript	ENSMUST00000169230.2	protein_coding	-	-	-	-	-	-	-	-	-	-	4757	1	-	MGI	-	-	-	1	-	-	-	-	-	-	-	-	-	-
17_35154169_T/C	17:35154169-35154169	C	non_coding_transcript_exon_variant	MODIFIER	Neu1	ENSMUSG00000007038	Transcript	ENSMUST00000173269.2	retained_intron	5/5	-	-	-	2859	-	-	-	-	-	-	1	-	MGI	-	-	-	1	-	-	-	-	-	-	-	-	-	-
17_35154169_T/C	17:35154169-35154169	C	downstream_gene_variant	MODIFIER	Slc44a4	ENSMUSG00000007034	Transcript	ENSMUST00000173664.2	retained_intron	-	-	-	-	-	-	-	-	-	-	4814	1	-	MGI	-	-	-	1	-	-	-	-	-	-	-	-	-	-
17_35154169_T/C	17:35154169-35154169	C	downstream_gene_variant	MODIFIER	Neu1	ENSMUSG00000007038	Transcript	ENSMUST00000174715.2	retained_intron	-	-	-	-	-	-	-	-	-	-	2428	1	-	MGI	-	-	-	2	-	-	-	-	-	-	-	-	-	-
17_35265751_T/C	17:35265751-35265751	C	upstream_gene_variant	MODIFIER	Msh5	ENSMUSG00000007035	Transcript	ENSMUST00000007250.14	protein_coding	-	-	-	-	-	-	-	-	-	-	153	-1	-	MGI	-	-	-	1	P1	-	-	-	-	-	-	-	-	-
17_35265751_T/C	17:35265751-35265751	C	upstream_gene_variant	MODIFIER	Clic1	ENSMUSG00000007041	Transcript	ENSMUST00000007257.10	protein_coding	-	-	-	-	-	-	-	-	-	-	3191	1	-	MGI	-	-	-	1	P1	-	-	-	-	-	-	-	-	-
17_35265751_T/C	17:35265751-35265751	C	upstream_gene_variant	MODIFIER	Msh5	ENSMUSG00000007035	Transcript	ENSMUST00000097338.11	protein_coding	-	-	-	-	-	-	-	-	-	-	49	-1	-	MGI	-	-	-	1	P1	-	-	-	-	-	-	-	-	-
17_35265751_T/C	17:35265751-35265751	C	upstream_gene_variant	MODIFIER	Gm23421	ENSMUSG00000118881	Transcript	ENSMUST00000158934.4	snRNA	-	-	-	-	-	-	-	-	-	-	2443	1	-	MGI	-	-	-	-	-	-	-	-	-	-	-	-	-	-
17_35265751_T/C	17:35265751-35265751	C	upstream_gene_variant	MODIFIER	Msh5	ENSMUSG00000007035	Transcript	ENSMUST00000165329.9	retained_intron	-	-	-	-	-	-	-	-	-	-	250	-1	-	MGI	-	-	-	2	-	-	-	-	-	-	-	-	-	-
17_35265751_T/C	17:35265751-35265751	C	upstream_gene_variant	MODIFIER	Msh5	ENSMUSG00000007035	Transcript	ENSMUST00000172491.2	nonsense_mediated_decay	-	-	-	-	-	-	-	-	-	-	255	-1	-	MGI	-	-	-	3	-	-	-	-	-	-	-	-	-	-
17_35265751_T/C	17:35265751-35265751	C	upstream_gene_variant	MODIFIER	Msh5	ENSMUSG00000007035	Transcript	ENSMUST00000172536.2	nonsense_mediated_decay	-	-	-	-	-	-	-	-	-	-	233	-1	-	MGI	-	-	-	1	-	-	-	-	-	-	-	-	-	-
17_35265751_T/C	17:35265751-35265751	C	upstream_gene_variant	MODIFIER	Msh5	ENSMUSG00000007035	Transcript	ENSMUST00000173685.8	retained_intron	-	-	-	-	-	-	-	-	-	-	3008	-1	-	MGI	-	-	-	3	-	-	-	-	-	-	-	-	-	-
17_35265751_T/C	17:35265751-35265751	C	upstream_gene_variant	MODIFIER	Msh5	ENSMUSG00000007035	Transcript	ENSMUST00000173928.2	retained_intron	-	-	-	-	-	-	-	-	-	-	1764	-1	-	MGI	-	-	-	2	-	-	-	-	-	-	-	-	-	-
17_35265751_T/C	17:35265751-35265751	C	upstream_gene_variant	MODIFIER	Msh5	ENSMUSG00000007035	Transcript	ENSMUST00000174556.8	nonsense_mediated_decay	-	-	-	-	-	-	-	-	-	-	30	-1	-	MGI	-	-	-	2	-	-	-	-	-	-	-	-	-	-
17_35265751_T/C	17:35265751-35265751	C	upstream_gene_variant	MODIFIER	Msh5	ENSMUSG00000007035	Transcript	ENSMUST00000174603.8	nonsense_mediated_decay	-	-	-	-	-	-	-	-	-	-	233	-1	-	MGI	-	-	-	1	-	-	-	-	-	-	-	-	-	-
17_35265751_T/C	17:35265751-35265751	C	upstream_gene_variant	MODIFIER	Msh5	ENSMUSG00000007035	Transcript	ENSMUST00000174741.8	retained_intron	-	-	-	-	-	-	-	-	-	-	659	-1	-	MGI	-	-	-	3	-	-	-	-	-	-	-	-	-	-
17_35265751_T/C	17:35265751-35265751	C	downstream_gene_variant	MODIFIER	Gm56899	ENSMUSG00000120973	Transcript	ENSMUST00000246721.1	lncRNA	-	-	-	-	-	-	-	-	-	-	343	-1	-	MGI	-	-	-	-	-	-	-	-	-	-	-	-	-	-
17_35265751_T/C	17:35265751-35265751	C	regulatory_region_variant	MODIFIER	-	-	RegulatoryFeature	ENSMUSR00000122661	promoter	-	-	-	-	-	-	-	-	-	-	-	-	-	-	-	-	-	-	-	-	-	-	-	-	-	-	-	-
17_35379980_T/C	17:35379980-35379980	C	intron_variant	MODIFIER	Prrc2a	ENSMUSG00000024393	Transcript	ENSMUST00000025253.12	protein_coding	-	7/30	-	-	-	-	-	-	-	-	-	-1	-	MGI	-	-	-	1	P1	-	-	-	-	-	-	-	-	-
17_35379980_T/C	17:35379980-35379980	C	downstream_gene_variant	MODIFIER	Gm23442	ENSMUSG00000064853	Transcript	ENSMUST00000082919.3	snoRNA	-	-	-	-	-	-	-	-	-	-	1559	-1	-	MGI	-	-	-	-	-	-	-	-	-	-	-	-	-	-
17_35379980_T/C	17:35379980-35379980	C	upstream_gene_variant	MODIFIER	Gm17705	ENSMUSG00000090936	Transcript	ENSMUST00000172285.3	lncRNA	-	-	-	-	-	-	-	-	-	-	4115	1	-	MGI	-	-	-	1	-	-	-	-	-	-	-	-	-	-
17_35379980_T/C	17:35379980-35379980	C	intron_variant,non_coding_transcript_variant	MODIFIER	Prrc2a	ENSMUSG00000024393	Transcript	ENSMUST00000172929.2	protein_coding_CDS_not_defined	-	1/3	-	-	-	-	-	-	-	-	-	-1	-	MGI	-	-	-	5	-	-	-	-	-	-	-	-	-	-
17_35379980_T/C	17:35379980-35379980	C	intron_variant	MODIFIER	Prrc2a	ENSMUSG00000024393	Transcript	ENSMUST00000174805.2	protein_coding	-	6/28	-	-	-	-	-	-	-	-	-	-1	-	MGI	-	-	-	1	-	-	-	-	-	-	-	-	-	-
17_35834428_T/C	17:35834428-35834428	C	intron_variant	MODIFIER	Cchcr1	ENSMUSG00000040312	Transcript	ENSMUST00000045956.14	protein_coding	-	5/18	-	-	-	-	-	-	-	-	-	1	-	MGI	-	-	-	1	-	-	-	-	-	-	-	-	-	-
17_35834428_T/C	17:35834428-35834428	C	intron_variant	MODIFIER	Cchcr1	ENSMUSG00000040312	Transcript	ENSMUST00000164242.9	protein_coding	-	4/17	-	-	-	-	-	-	-	-	-	1	-	MGI	-	-	-	1	-	-	-	-	-	-	-	-	-	-
17_35834428_T/C	17:35834428-35834428	C	upstream_gene_variant	MODIFIER	Cchcr1	ENSMUSG00000040312	Transcript	ENSMUST00000173582.2	retained_intron	-	-	-	-	-	-	-	-	-	-	1073	1	-	MGI	-	-	-	3	-	-	-	-	-	-	-	-	-	-
17_35834428_T/C	17:35834428-35834428	C	intron_variant	MODIFIER	Cchcr1	ENSMUSG00000040312	Transcript	ENSMUST00000173903.2	protein_coding	-	4/17	-	-	-	-	-	-	-	-	-	1	-	MGI	-	-	-	5	P1	-	-	-	-	-	-	-	-	-
17_35834428_T/C	17:35834428-35834428	C	downstream_gene_variant	MODIFIER	Cchcr1	ENSMUSG00000040312	Transcript	ENSMUST00000173986.2	protein_coding_CDS_not_defined	-	-	-	-	-	-	-	-	-	-	2370	1	-	MGI	-	-	-	3	-	-	-	-	-	-	-	-	-	-
17_35834428_T/C	17:35834428-35834428	C	downstream_gene_variant	MODIFIER	Cchcr1	ENSMUSG00000040312	Transcript	ENSMUST00000174827.3	retained_intron	-	-	-	-	-	-	-	-	-	-	3001	1	-	MGI	-	-	-	1	-	-	-	-	-	-	-	-	-	-
17_36121215_T/C	17:36121215-36121215	C	intergenic_variant	MODIFIER	-	-	-	-	-	-	-	-	-	-	-	-	-	-	-	-	-	-	-	-	-	-	-	-	-	-	-	-	-	-	-	-	-
17_36854293_A/G	17:36854293-36854293	G	upstream_gene_variant	MODIFIER	H2-M11	ENSMUSG00000037537	Transcript	ENSMUST00000041964.7	protein_coding	-	-	-	-	-	-	-	-	-	-	3674	1	cds_end_NF	MGI	-	-	-	1	P1	-	-	-	-	-	-	-	-	-
17_36854293_A/G	17:36854293-36854293	G	downstream_gene_variant	MODIFIER	Gm20453	ENSMUSG00000092414	Transcript	ENSMUST00000173968.2	unprocessed_pseudogene	-	-	-	-	-	-	-	-	-	-	2487	-1	-	MGI	-	-	-	-	-	-	-	-	-	-	-	-	-	-
17_36857644_A/G	17:36857644-36857644	G	upstream_gene_variant	MODIFIER	H2-M11	ENSMUSG00000037537	Transcript	ENSMUST00000041964.7	protein_coding	-	-	-	-	-	-	-	-	-	-	323	1	cds_end_NF	MGI	-	-	-	1	P1	-	-	-	-	-	-	-	-	-
17_36857644_A/G	17:36857644-36857644	G	upstream_gene_variant	MODIFIER	Gm20453	ENSMUSG00000092414	Transcript	ENSMUST00000173968.2	unprocessed_pseudogene	-	-	-	-	-	-	-	-	-	-	639	-1	-	MGI	-	-	-	-	-	-	-	-	-	-	-	-	-	-
17_37272336_T/C	17:37272336-37272336	C	intron_variant	MODIFIER	Polr1has	ENSMUSG00000036214	Transcript	ENSMUST00000040177.8	protein_coding	-	1/2	-	-	-	-	-	-	-	-	-	1	-	MGI	-	-	-	1	A2	-	-	-	-	-	-	-	-	-
17_37272336_T/C	17:37272336-37272336	C	upstream_gene_variant	MODIFIER	Polr1h	ENSMUSG00000036315	Transcript	ENSMUST00000113669.9	protein_coding	-	-	-	-	-	-	-	-	-	-	2962	-1	-	MGI	-	-	-	1	P1	-	-	-	-	-	-	-	-	-
17_37272336_T/C	17:37272336-37272336	C	upstream_gene_variant	MODIFIER	Polr1h	ENSMUSG00000036315	Transcript	ENSMUST00000172518.8	protein_coding	-	-	-	-	-	-	-	-	-	-	2911	-1	-	MGI	-	-	-	1	P1	-	-	-	-	-	-	-	-	-
17_37272336_T/C	17:37272336-37272336	C	intron_variant,non_coding_transcript_variant	MODIFIER	Polr1has	ENSMUSG00000036214	Transcript	ENSMUST00000172672.8	protein_coding_CDS_not_defined	-	1/2	-	-	-	-	-	-	-	-	-	1	-	MGI	-	-	-	3	-	-	-	-	-	-	-	-	-	-
17_37272336_T/C	17:37272336-37272336	C	upstream_gene_variant	MODIFIER	Polr1h	ENSMUSG00000036315	Transcript	ENSMUST00000172823.2	protein_coding	-	-	-	-	-	-	-	-	-	-	3126	-1	-	MGI	-	-	-	5	-	-	-	-	-	-	-	-	-	-
17_37272336_T/C	17:37272336-37272336	C	intron_variant	MODIFIER	Polr1has	ENSMUSG00000036214	Transcript	ENSMUST00000173814.2	protein_coding	-	1/2	-	-	-	-	-	-	-	-	-	1	-	MGI	-	-	-	1	A2	-	-	-	-	-	-	-	-	-
17_37272336_T/C	17:37272336-37272336	C	upstream_gene_variant	MODIFIER	Polr1h	ENSMUSG00000036315	Transcript	ENSMUST00000174466.2	protein_coding_CDS_not_defined	-	-	-	-	-	-	-	-	-	-	2885	-1	-	MGI	-	-	-	3	-	-	-	-	-	-	-	-	-	-
17_37272336_T/C	17:37272336-37272336	C	upstream_gene_variant	MODIFIER	Polr1has	ENSMUSG00000036214	Transcript	ENSMUST00000209623.2	protein_coding	-	-	-	-	-	-	-	-	-	-	2378	1	-	MGI	-	-	-	5	P5	-	-	-	-	-	-	-	-	-
17_37272336_T/C	17:37272336-37272336	C	downstream_gene_variant	MODIFIER	Gm55934	ENSMUSG00002076029	Transcript	ENSMUST00020182006.1	misc_RNA	-	-	-	-	-	-	-	-	-	-	2913	-1	-	MGI	-	-	-	-	-	-	-	-	-	-	-	-	-	-
17_37326763_T/C	17:37326763-37326763	C	intron_variant	MODIFIER	Mog	ENSMUSG00000076439	Transcript	ENSMUST00000102665.11	protein_coding	-	3/7	-	-	-	-	-	-	-	-	-	-1	-	MGI	-	-	-	1	P2	-	-	-	-	-	-	-	-	-
17_37326763_T/C	17:37326763-37326763	C	intron_variant	MODIFIER	Mog	ENSMUSG00000076439	Transcript	ENSMUST00000167275.3	protein_coding	-	3/6	-	-	-	-	-	-	-	-	-	-1	-	MGI	-	-	-	1	A2	-	-	-	-	-	-	-	-	-
17_37326763_T/C	17:37326763-37326763	C	downstream_gene_variant	MODIFIER	Gm55937	ENSMUSG00002076600	Transcript	ENSMUST00020182768.1	misc_RNA	-	-	-	-	-	-	-	-	-	-	281	1	-	MGI	-	-	-	-	-	-	-	-	-	-	-	-	-	-
17_37713546_T/C	17:37713546-37713546	C	upstream_gene_variant	MODIFIER	Or1o1	ENSMUSG00000063188	Transcript	ENSMUST00000077008.4	protein_coding	-	-	-	-	-	-	-	-	-	-	2822	1	-	MGI	-	-	-	-	P1	-	-	-	-	-	-	-	-	-
17_37713546_T/C	17:37713546-37713546	C	intron_variant	MODIFIER	Or1o1	ENSMUSG00000063188	Transcript	ENSMUST00000215894.2	protein_coding	-	2/2	-	-	-	-	-	-	-	-	-	1	-	MGI	-	-	-	5	P1	-	-	-	-	-	-	-	-	-
17_37713546_T/C	17:37713546-37713546	C	intron_variant	MODIFIER	Or1o1	ENSMUSG00000063188	Transcript	ENSMUST00000215947.2	protein_coding	-	2/2	-	-	-	-	-	-	-	-	-	1	-	MGI	-	-	-	5	P1	-	-	-	-	-	-	-	-	-
17_37713546_T/C	17:37713546-37713546	C	intron_variant	MODIFIER	Or1o1	ENSMUSG00000063188	Transcript	ENSMUST00000215974.2	protein_coding	-	2/2	-	-	-	-	-	-	-	-	-	1	-	MGI	-	-	-	5	P1	-	-	-	-	-	-	-	-	-
17_37713546_T/C	17:37713546-37713546	C	intron_variant	MODIFIER	Or1o1	ENSMUSG00000063188	Transcript	ENSMUST00000216844.2	protein_coding	-	2/2	-	-	-	-	-	-	-	-	-	1	-	MGI	-	-	-	5	P1	-	-	-	-	-	-	-	-	-
17_39654702_A/G	17:39654702-39654702	G	intergenic_variant	MODIFIER	-	-	-	-	-	-	-	-	-	-	-	-	-	-	-	-	-	-	-	-	-	-	-	-	-	-	-	-	-	-	-	-	-
17_39843435_T/C	17:39843435-39843435	C	upstream_gene_variant	MODIFIER	Esp16	ENSMUSG00000096345	Transcript	ENSMUST00000178037.2	protein_coding	-	-	-	-	-	-	-	-	-	-	3598	1	-	MGI	-	-	-	1	P1	-	-	-	-	-	-	-	-	-
17_39843842_T/C	17:39843842-39843842	C	upstream_gene_variant	MODIFIER	Esp16	ENSMUSG00000096345	Transcript	ENSMUST00000178037.2	protein_coding	-	-	-	-	-	-	-	-	-	-	3191	1	-	MGI	-	-	-	1	P1	-	-	-	-	-	-	-	-	-
17_39844592_T/C	17:39844592-39844592	C	upstream_gene_variant	MODIFIER	Esp16	ENSMUSG00000096345	Transcript	ENSMUST00000178037.2	protein_coding	-	-	-	-	-	-	-	-	-	-	2441	1	-	MGI	-	-	-	1	P1	-	-	-	-	-	-	-	-	-
17_39847607_T/C	17:39847607-39847607	C	intron_variant	MODIFIER	Esp16	ENSMUSG00000096345	Transcript	ENSMUST00000178037.2	protein_coding	-	1/2	-	-	-	-	-	-	-	-	-	1	-	MGI	-	-	-	1	P1	-	-	-	-	-	-	-	-	-
17_39848110_T/C	17:39848110-39848110	C	intron_variant	MODIFIER	Esp16	ENSMUSG00000096345	Transcript	ENSMUST00000178037.2	protein_coding	-	1/2	-	-	-	-	-	-	-	-	-	1	-	MGI	-	-	-	1	P1	-	-	-	-	-	-	-	-	-
17_39848233_T/C	17:39848233-39848233	C	intron_variant	MODIFIER	Esp16	ENSMUSG00000096345	Transcript	ENSMUST00000178037.2	protein_coding	-	1/2	-	-	-	-	-	-	-	-	-	1	-	MGI	-	-	-	1	P1	-	-	-	-	-	-	-	-	-
17_39848555_T/C	17:39848555-39848555	C	intron_variant	MODIFIER	Esp16	ENSMUSG00000096345	Transcript	ENSMUST00000178037.2	protein_coding	-	1/2	-	-	-	-	-	-	-	-	-	1	-	MGI	-	-	-	1	P1	-	-	-	-	-	-	-	-	-
17_39848652_T/C	17:39848652-39848652	C	5_prime_UTR_variant	MODIFIER	Esp16	ENSMUSG00000096345	Transcript	ENSMUST00000178037.2	protein_coding	2/3	-	-	-	72	-	-	-	-	-	-	1	-	MGI	-	-	-	1	P1	-	-	-	-	-	-	-	-	-
17_40924535_A/G	17:40924535-40924535	G	intergenic_variant	MODIFIER	-	-	-	-	-	-	-	-	-	-	-	-	-	-	-	-	-	-	-	-	-	-	-	-	-	-	-	-	-	-	-	-	-
17_46174263_T/C	17:46174263-46174263	C	regulatory_region_variant	MODIFIER	-	-	RegulatoryFeature	ENSMUSR00000595893	enhancer	-	-	-	-	-	-	-	-	-	-	-	-	-	-	-	-	-	-	-	-	-	-	-	-	-	-	-	-
17_46174263_T/C	17:46174263-46174263	C	intergenic_variant	MODIFIER	-	-	-	-	-	-	-	-	-	-	-	-	-	-	-	-	-	-	-	-	-	-	-	-	-	-	-	-	-	-	-	-	-
17_46499528_A/G	17:46499528-46499528	G	intron_variant	MODIFIER	Polh	ENSMUSG00000023953	Transcript	ENSMUST00000024749.9	protein_coding	-	5/10	-	-	-	-	-	-	-	-	-	-1	-	MGI	-	-	-	1	P1	-	-	-	-	-	-	-	-	-
17_46499528_A/G	17:46499528-46499528	G	intron_variant,NMD_transcript_variant	MODIFIER	Polh	ENSMUSG00000023953	Transcript	ENSMUST00000233438.2	nonsense_mediated_decay	-	4/9	-	-	-	-	-	-	-	-	-	-1	-	MGI	-	-	-	-	-	-	-	-	-	-	-	-	-	-
17_46499528_A/G	17:46499528-46499528	G	downstream_gene_variant	MODIFIER	Polh	ENSMUSG00000023953	Transcript	ENSMUST00000233924.2	retained_intron	-	-	-	-	-	-	-	-	-	-	3961	-1	-	MGI	-	-	-	-	-	-	-	-	-	-	-	-	-	-
17_46775237_T/C	17:46775237-46775237	C	intron_variant	MODIFIER	Ttbk1	ENSMUSG00000015599	Transcript	ENSMUST00000047034.9	protein_coding	-	13/14	-	-	-	-	-	-	-	-	-	-1	-	MGI	-	-	-	5	A2	-	-	-	-	-	-	-	-	-
17_46775237_T/C	17:46775237-46775237	C	intron_variant	MODIFIER	Ttbk1	ENSMUSG00000015599	Transcript	ENSMUST00000225808.2	protein_coding	-	12/12	-	-	-	-	-	-	-	-	-	-1	-	MGI	-	-	-	-	P4	-	-	-	-	-	-	-	-	-
17_46775237_T/C	17:46775237-46775237	C	regulatory_region_variant	MODIFIER	-	-	RegulatoryFeature	ENSMUSR00000813855	enhancer	-	-	-	-	-	-	-	-	-	-	-	-	-	-	-	-	-	-	-	-	-	-	-	-	-	-	-	-
17_47016814_T/C	17:47016814-47016814	C	upstream_gene_variant	MODIFIER	Ppp2r5d	ENSMUSG00000059409	Transcript	ENSMUST00000002839.9	protein_coding	-	-	-	-	-	-	-	-	-	-	886	-1	-	MGI	-	-	-	1	P2	-	-	-	-	-	-	-	-	-
17_47016814_T/C	17:47016814-47016814	C	upstream_gene_variant	MODIFIER	Ppp2r5d	ENSMUSG00000059409	Transcript	ENSMUST00000233988.2	protein_coding	-	-	-	-	-	-	-	-	-	-	777	-1	-	MGI	-	-	-	-	A2	-	-	-	-	-	-	-	-	-
17_47016814_T/C	17:47016814-47016814	C	regulatory_region_variant	MODIFIER	-	-	RegulatoryFeature	ENSMUSR00000123979	promoter	-	-	-	-	-	-	-	-	-	-	-	-	-	-	-	-	-	-	-	-	-	-	-	-	-	-	-	-
17_55556518_A/G	17:55556518-55556518	G	downstream_gene_variant	MODIFIER	Gm4471	ENSMUSG00000117283	Transcript	ENSMUST00000233154.2	processed_pseudogene	-	-	-	-	-	-	-	-	-	-	881	1	-	MGI	-	-	-	-	-	-	-	-	-	-	-	-	-	-
17_55915801_T/C	17:55915801-55915801	C	intron_variant	MODIFIER	Vmn2r118	ENSMUSG00000091504	Transcript	ENSMUST00000168440.3	protein_coding	-	3/5	-	-	-	-	-	-	-	-	-	-1	-	MGI	-	-	-	5	P4	-	-	-	-	-	-	-	-	-
17_55915801_T/C	17:55915801-55915801	C	intron_variant,NMD_transcript_variant	MODIFIER	Vmn2r118	ENSMUSG00000091504	Transcript	ENSMUST00000234082.2	nonsense_mediated_decay	-	4/6	-	-	-	-	-	-	-	-	-	-1	-	MGI	-	-	-	-	-	-	-	-	-	-	-	-	-	-
17_55915801_T/C	17:55915801-55915801	C	intron_variant,NMD_transcript_variant	MODIFIER	Vmn2r118	ENSMUSG00000091504	Transcript	ENSMUST00000234172.2	nonsense_mediated_decay	-	3/5	-	-	-	-	-	-	-	-	-	-1	-	MGI	-	-	-	-	-	-	-	-	-	-	-	-	-	-
17_55915801_T/C	17:55915801-55915801	C	intron_variant,NMD_transcript_variant	MODIFIER	Vmn2r118	ENSMUSG00000091504	Transcript	ENSMUST00000234385.2	nonsense_mediated_decay	-	2/4	-	-	-	-	-	-	-	-	-	-1	-	MGI	-	-	-	-	-	-	-	-	-	-	-	-	-	-
17_55915801_T/C	17:55915801-55915801	C	intron_variant	MODIFIER	Vmn2r118	ENSMUSG00000091504	Transcript	ENSMUST00000240715.1	protein_coding	-	3/5	-	-	-	-	-	-	-	-	-	-1	-	MGI	-	-	-	-	A2	-	-	-	-	-	-	-	-	-
17_70963798_T/C	17:70963798-70963798	C	intron_variant	MODIFIER	Dlgap1	ENSMUSG00000003279	Transcript	ENSMUST00000060072.12	protein_coding	-	7/14	-	-	-	-	-	-	-	-	-	1	-	MGI	-	-	-	1	P4	-	-	-	-	-	-	-	-	-
17_70963798_T/C	17:70963798-70963798	C	intron_variant	MODIFIER	Dlgap1	ENSMUSG00000003279	Transcript	ENSMUST00000097288.4	protein_coding	-	2/9	-	-	-	-	-	-	-	-	-	1	-	MGI	-	-	-	1	-	-	-	-	-	-	-	-	-	-
17_70963798_T/C	17:70963798-70963798	C	intron_variant,non_coding_transcript_variant	MODIFIER	Dlgap1	ENSMUSG00000003279	Transcript	ENSMUST00000126801.8	retained_intron	-	2/6	-	-	-	-	-	-	-	-	-	1	-	MGI	-	-	-	1	-	-	-	-	-	-	-	-	-	-
17_70963798_T/C	17:70963798-70963798	C	intron_variant	MODIFIER	Dlgap1	ENSMUSG00000003279	Transcript	ENSMUST00000133717.9	protein_coding	-	2/10	-	-	-	-	-	-	-	-	-	1	-	MGI	-	-	-	5	-	-	-	-	-	-	-	-	-	-
17_70963798_T/C	17:70963798-70963798	C	intron_variant	MODIFIER	Dlgap1	ENSMUSG00000003279	Transcript	ENSMUST00000133983.8	protein_coding	-	6/13	-	-	-	-	-	-	-	-	-	1	-	MGI	-	-	-	1	P4	-	-	-	-	-	-	-	-	-
17_70963798_T/C	17:70963798-70963798	C	intron_variant	MODIFIER	Dlgap1	ENSMUSG00000003279	Transcript	ENSMUST00000135938.8	protein_coding	-	2/10	-	-	-	-	-	-	-	-	-	1	-	MGI	-	-	-	1	-	-	-	-	-	-	-	-	-	-
17_70963798_T/C	17:70963798-70963798	C	intron_variant	MODIFIER	Dlgap1	ENSMUSG00000003279	Transcript	ENSMUST00000140728.8	protein_coding	-	2/10	-	-	-	-	-	-	-	-	-	1	-	MGI	-	-	-	5	A1	-	-	-	-	-	-	-	-	-
17_70963798_T/C	17:70963798-70963798	C	intron_variant	MODIFIER	Dlgap1	ENSMUSG00000003279	Transcript	ENSMUST00000146730.9	protein_coding	-	6/13	-	-	-	-	-	-	-	-	-	1	-	MGI	-	-	-	1	-	-	-	-	-	-	-	-	-	-
17_70963798_T/C	17:70963798-70963798	C	intron_variant	MODIFIER	Dlgap1	ENSMUSG00000003279	Transcript	ENSMUST00000148486.8	protein_coding	-	2/9	-	-	-	-	-	-	-	-	-	1	-	MGI	-	-	-	1	A1	-	-	-	-	-	-	-	-	-
17_70963798_T/C	17:70963798-70963798	C	intron_variant,non_coding_transcript_variant	MODIFIER	Dlgap1	ENSMUSG00000003279	Transcript	ENSMUST00000150260.2	retained_intron	-	2/4	-	-	-	-	-	-	-	-	-	1	-	MGI	-	-	-	1	-	-	-	-	-	-	-	-	-	-
17_70963798_T/C	17:70963798-70963798	C	intron_variant,non_coding_transcript_variant	MODIFIER	Dlgap1	ENSMUSG00000003279	Transcript	ENSMUST00000150798.8	retained_intron	-	7/8	-	-	-	-	-	-	-	-	-	1	-	MGI	-	-	-	1	-	-	-	-	-	-	-	-	-	-
17_70963798_T/C	17:70963798-70963798	C	intron_variant	MODIFIER	Dlgap1	ENSMUSG00000003279	Transcript	ENSMUST00000155016.8	protein_coding	-	3/11	-	-	-	-	-	-	-	-	-	1	-	MGI	-	-	-	1	-	-	-	-	-	-	-	-	-	-
17_70963798_T/C	17:70963798-70963798	C	intron_variant,non_coding_transcript_variant	MODIFIER	Dlgap1	ENSMUSG00000003279	Transcript	ENSMUST00000232998.2	protein_coding_CDS_not_defined	-	1/2	-	-	-	-	-	-	-	-	-	1	-	MGI	-	-	-	-	-	-	-	-	-	-	-	-	-	-
17_70963798_T/C	17:70963798-70963798	C	intron_variant	MODIFIER	Dlgap1	ENSMUSG00000003279	Transcript	ENSMUST00000233173.2	protein_coding	-	2/8	-	-	-	-	-	-	-	-	-	1	cds_start_NF	MGI	-	-	-	-	-	-	-	-	-	-	-	-	-	-
17_70963798_T/C	17:70963798-70963798	C	intron_variant	MODIFIER	Dlgap1	ENSMUSG00000003279	Transcript	ENSMUST00000233283.2	protein_coding	-	2/9	-	-	-	-	-	-	-	-	-	1	-	MGI	-	-	-	-	-	-	-	-	-	-	-	-	-	-
17_70963839_T/C	17:70963839-70963839	C	intron_variant	MODIFIER	Dlgap1	ENSMUSG00000003279	Transcript	ENSMUST00000060072.12	protein_coding	-	7/14	-	-	-	-	-	-	-	-	-	1	-	MGI	-	-	-	1	P4	-	-	-	-	-	-	-	-	-
17_70963839_T/C	17:70963839-70963839	C	intron_variant	MODIFIER	Dlgap1	ENSMUSG00000003279	Transcript	ENSMUST00000097288.4	protein_coding	-	2/9	-	-	-	-	-	-	-	-	-	1	-	MGI	-	-	-	1	-	-	-	-	-	-	-	-	-	-
17_70963839_T/C	17:70963839-70963839	C	intron_variant,non_coding_transcript_variant	MODIFIER	Dlgap1	ENSMUSG00000003279	Transcript	ENSMUST00000126801.8	retained_intron	-	2/6	-	-	-	-	-	-	-	-	-	1	-	MGI	-	-	-	1	-	-	-	-	-	-	-	-	-	-
17_70963839_T/C	17:70963839-70963839	C	intron_variant	MODIFIER	Dlgap1	ENSMUSG00000003279	Transcript	ENSMUST00000133717.9	protein_coding	-	2/10	-	-	-	-	-	-	-	-	-	1	-	MGI	-	-	-	5	-	-	-	-	-	-	-	-	-	-
17_70963839_T/C	17:70963839-70963839	C	intron_variant	MODIFIER	Dlgap1	ENSMUSG00000003279	Transcript	ENSMUST00000133983.8	protein_coding	-	6/13	-	-	-	-	-	-	-	-	-	1	-	MGI	-	-	-	1	P4	-	-	-	-	-	-	-	-	-
17_70963839_T/C	17:70963839-70963839	C	intron_variant	MODIFIER	Dlgap1	ENSMUSG00000003279	Transcript	ENSMUST00000135938.8	protein_coding	-	2/10	-	-	-	-	-	-	-	-	-	1	-	MGI	-	-	-	1	-	-	-	-	-	-	-	-	-	-
17_70963839_T/C	17:70963839-70963839	C	intron_variant	MODIFIER	Dlgap1	ENSMUSG00000003279	Transcript	ENSMUST00000140728.8	protein_coding	-	2/10	-	-	-	-	-	-	-	-	-	1	-	MGI	-	-	-	5	A1	-	-	-	-	-	-	-	-	-
17_70963839_T/C	17:70963839-70963839	C	intron_variant	MODIFIER	Dlgap1	ENSMUSG00000003279	Transcript	ENSMUST00000146730.9	protein_coding	-	6/13	-	-	-	-	-	-	-	-	-	1	-	MGI	-	-	-	1	-	-	-	-	-	-	-	-	-	-
17_70963839_T/C	17:70963839-70963839	C	intron_variant	MODIFIER	Dlgap1	ENSMUSG00000003279	Transcript	ENSMUST00000148486.8	protein_coding	-	2/9	-	-	-	-	-	-	-	-	-	1	-	MGI	-	-	-	1	A1	-	-	-	-	-	-	-	-	-
17_70963839_T/C	17:70963839-70963839	C	intron_variant,non_coding_transcript_variant	MODIFIER	Dlgap1	ENSMUSG00000003279	Transcript	ENSMUST00000150260.2	retained_intron	-	2/4	-	-	-	-	-	-	-	-	-	1	-	MGI	-	-	-	1	-	-	-	-	-	-	-	-	-	-
17_70963839_T/C	17:70963839-70963839	C	intron_variant,non_coding_transcript_variant	MODIFIER	Dlgap1	ENSMUSG00000003279	Transcript	ENSMUST00000150798.8	retained_intron	-	7/8	-	-	-	-	-	-	-	-	-	1	-	MGI	-	-	-	1	-	-	-	-	-	-	-	-	-	-
17_70963839_T/C	17:70963839-70963839	C	intron_variant	MODIFIER	Dlgap1	ENSMUSG00000003279	Transcript	ENSMUST00000155016.8	protein_coding	-	3/11	-	-	-	-	-	-	-	-	-	1	-	MGI	-	-	-	1	-	-	-	-	-	-	-	-	-	-
17_70963839_T/C	17:70963839-70963839	C	intron_variant,non_coding_transcript_variant	MODIFIER	Dlgap1	ENSMUSG00000003279	Transcript	ENSMUST00000232998.2	protein_coding_CDS_not_defined	-	1/2	-	-	-	-	-	-	-	-	-	1	-	MGI	-	-	-	-	-	-	-	-	-	-	-	-	-	-
17_70963839_T/C	17:70963839-70963839	C	intron_variant	MODIFIER	Dlgap1	ENSMUSG00000003279	Transcript	ENSMUST00000233173.2	protein_coding	-	2/8	-	-	-	-	-	-	-	-	-	1	cds_start_NF	MGI	-	-	-	-	-	-	-	-	-	-	-	-	-	-
17_70963839_T/C	17:70963839-70963839	C	intron_variant	MODIFIER	Dlgap1	ENSMUSG00000003279	Transcript	ENSMUST00000233283.2	protein_coding	-	2/9	-	-	-	-	-	-	-	-	-	1	-	MGI	-	-	-	-	-	-	-	-	-	-	-	-	-	-
17_82539314_T/C	17:82539314-82539314	C	downstream_gene_variant	MODIFIER	Gm22386	ENSMUSG00000088817	Transcript	ENSMUST00000158192.3	snoRNA	-	-	-	-	-	-	-	-	-	-	259	-1	-	MGI	-	-	-	-	-	-	-	-	-	-	-	-	-	-
17_82539314_T/C	17:82539314-82539314	C	upstream_gene_variant	MODIFIER	Gm55675	ENSMUSG00002076240	Transcript	ENSMUST00020183181.1	miRNA	-	-	-	-	-	-	-	-	-	-	3992	1	-	MGI	-	-	-	-	-	-	-	-	-	-	-	-	-	-
17_86981855_A/G	17:86981855-86981855	G	intergenic_variant	MODIFIER	-	-	-	-	-	-	-	-	-	-	-	-	-	-	-	-	-	-	-	-	-	-	-	-	-	-	-	-	-	-	-	-	-
18_3005867_A/G	18:3005867-3005867	G	intergenic_variant	MODIFIER	-	-	-	-	-	-	-	-	-	-	-	-	-	-	rs3408080800	-	-	-	-	-	-	-	-	-	-	-	-	-	-	-	-	-	-
18_3005895_T/C	18:3005895-3005895	C	intergenic_variant	MODIFIER	-	-	-	-	-	-	-	-	-	-	-	-	-	-	rs1132197975	-	-	-	-	-	-	-	-	-	-	-	-	-	-	-	-	-	-
18_3005905_A/G	18:3005905-3005905	G	intergenic_variant	MODIFIER	-	-	-	-	-	-	-	-	-	-	-	-	-	-	rs227720412	-	-	-	-	-	-	-	-	-	-	-	-	-	-	-	-	-	-
18_4196425_A/G	18:4196425-4196425	G	downstream_gene_variant	MODIFIER	Gm10557	ENSMUSG00000073647	Transcript	ENSMUST00000097690.5	processed_pseudogene	-	-	-	-	-	-	-	-	-	-	1895	-1	-	MGI	-	-	-	-	-	-	-	-	-	-	-	-	-	-
18_4199192_A/G	18:4199192-4199192	G	upstream_gene_variant	MODIFIER	Gm10557	ENSMUSG00000073647	Transcript	ENSMUST00000097690.5	processed_pseudogene	-	-	-	-	-	-	-	-	-	-	254	-1	-	MGI	-	-	-	-	-	-	-	-	-	-	-	-	-	-
18_4199192_A/G	18:4199192-4199192	G	regulatory_region_variant	MODIFIER	-	-	RegulatoryFeature	ENSMUSR00000373395	promoter	-	-	-	-	-	-	-	-	-	-	-	-	-	-	-	-	-	-	-	-	-	-	-	-	-	-	-	-
18_6225417_A/G	18:6225417-6225417	G	synonymous_variant	LOW	Kif5b	ENSMUSG00000006740	Transcript	ENSMUST00000025083.14	protein_coding	8/26	-	-	-	1028	612	204	S	agT/agC	rs13459180	-	-1	-	MGI	-	-	-	1	P1	-	-	-	-	-	-	-	-	-
18_6225417_A/G	18:6225417-6225417	G	synonymous_variant	LOW	Kif5b	ENSMUSG00000006740	Transcript	ENSMUST00000163210.2	protein_coding	9/17	-	-	-	761	612	204	S	agT/agC	rs13459180	-	-1	cds_end_NF	MGI	-	-	-	5	-	-	-	-	-	-	-	-	-	-
18_6225417_A/G	18:6225417-6225417	G	upstream_gene_variant	MODIFIER	Kif5b	ENSMUSG00000006740	Transcript	ENSMUST00000164426.2	retained_intron	-	-	-	-	-	-	-	-	-	rs13459180	1388	-1	-	MGI	-	-	-	2	-	-	-	-	-	-	-	-	-	-
18_6225417_A/G	18:6225417-6225417	G	upstream_gene_variant	MODIFIER	Kif5b	ENSMUSG00000006740	Transcript	ENSMUST00000166249.2	retained_intron	-	-	-	-	-	-	-	-	-	rs13459180	2379	-1	-	MGI	-	-	-	3	-	-	-	-	-	-	-	-	-	-
18_6225417_A/G	18:6225417-6225417	G	intron_variant,non_coding_transcript_variant	MODIFIER	Gm17036	ENSMUSG00000091165	Transcript	ENSMUST00000168187.2	lncRNA	-	1/1	-	-	-	-	-	-	-	rs13459180	-	1	-	MGI	-	-	-	3	-	-	-	-	-	-	-	-	-	-
18_12149521_T/C	18:12149521-12149521	C	intron_variant,NMD_transcript_variant	MODIFIER	Tmem241	ENSMUSG00000049411	Transcript	ENSMUST00000050228.15	nonsense_mediated_decay	-	11/12	-	-	-	-	-	-	-	-	-	-1	-	MGI	-	-	-	1	-	-	-	-	-	-	-	-	-	-
18_12149521_T/C	18:12149521-12149521	C	intron_variant	MODIFIER	Tmem241	ENSMUSG00000049411	Transcript	ENSMUST00000055447.14	protein_coding	-	13/14	-	-	-	-	-	-	-	-	-	-1	-	MGI	-	-	-	1	-	-	-	-	-	-	-	-	-	-
18_12149521_T/C	18:12149521-12149521	C	intron_variant	MODIFIER	Tmem241	ENSMUSG00000049411	Transcript	ENSMUST00000209628.2	protein_coding	-	8/9	-	-	-	-	-	-	-	-	-	-1	cds_start_NF	MGI	-	-	-	1	-	-	-	-	-	-	-	-	-	-
18_12149521_T/C	18:12149521-12149521	C	intron_variant	MODIFIER	Tmem241	ENSMUSG00000049411	Transcript	ENSMUST00000209859.2	protein_coding	-	13/14	-	-	-	-	-	-	-	-	-	-1	-	MGI	-	-	-	1	P1	-	-	-	-	-	-	-	-	-
18_12149521_T/C	18:12149521-12149521	C	intron_variant,NMD_transcript_variant	MODIFIER	Tmem241	ENSMUSG00000049411	Transcript	ENSMUST00000211298.2	nonsense_mediated_decay	-	14/15	-	-	-	-	-	-	-	-	-	-1	-	MGI	-	-	-	1	-	-	-	-	-	-	-	-	-	-
18_30293081_T/C	18:30293081-30293081	C	intergenic_variant	MODIFIER	-	-	-	-	-	-	-	-	-	-	-	-	-	-	-	-	-	-	-	-	-	-	-	-	-	-	-	-	-	-	-	-	-
18_34816848_A/G	18:34816848-34816848	G	intergenic_variant	MODIFIER	-	-	-	-	-	-	-	-	-	-	-	-	-	-	-	-	-	-	-	-	-	-	-	-	-	-	-	-	-	-	-	-	-
18_34864261_T/C	18:34864261-34864261	C	downstream_gene_variant	MODIFIER	Cdc25c	ENSMUSG00000044201	Transcript	ENSMUST00000060710.9	protein_coding	-	-	-	-	-	-	-	-	-	-	1785	-1	-	MGI	-	-	-	1	P1	-	-	-	-	-	-	-	-	-
18_34864261_T/C	18:34864261-34864261	C	downstream_gene_variant	MODIFIER	Cdc25c	ENSMUSG00000044201	Transcript	ENSMUST00000236366.2	retained_intron	-	-	-	-	-	-	-	-	-	-	3769	-1	-	MGI	-	-	-	-	-	-	-	-	-	-	-	-	-	-
18_34864261_T/C	18:34864261-34864261	C	downstream_gene_variant	MODIFIER	Cdc25c	ENSMUSG00000044201	Transcript	ENSMUST00000237620.2	nonsense_mediated_decay	-	-	-	-	-	-	-	-	-	-	1789	-1	-	MGI	-	-	-	-	-	-	-	-	-	-	-	-	-	-
18_34864261_T/C	18:34864261-34864261	C	downstream_gene_variant	MODIFIER	Cdc25c	ENSMUSG00000044201	Transcript	ENSMUST00000237822.2	retained_intron	-	-	-	-	-	-	-	-	-	-	3140	-1	-	MGI	-	-	-	-	-	-	-	-	-	-	-	-	-	-
18_34970381_T/C	18:34970381-34970381	C	upstream_gene_variant	MODIFIER	Reep2	ENSMUSG00000038555	Transcript	ENSMUST00000043484.8	protein_coding	-	-	-	-	-	-	-	-	-	-	3261	1	-	MGI	-	-	-	1	P1	-	-	-	-	-	-	-	-	-
18_34970381_T/C	18:34970381-34970381	C	intron_variant	MODIFIER	Kdm3b	ENSMUSG00000038773	Transcript	ENSMUST00000043775.9	protein_coding	-	23/23	-	-	-	-	-	-	-	-	-	1	-	MGI	-	-	-	1	P1	-	-	-	-	-	-	-	-	-
18_34970381_T/C	18:34970381-34970381	C	intron_variant,non_coding_transcript_variant	MODIFIER	Kdm3b	ENSMUSG00000038773	Transcript	ENSMUST00000223567.2	protein_coding_CDS_not_defined	-	4/4	-	-	-	-	-	-	-	-	-	1	-	MGI	-	-	-	-	-	-	-	-	-	-	-	-	-	-
18_34970381_T/C	18:34970381-34970381	C	intron_variant,NMD_transcript_variant	MODIFIER	Kdm3b	ENSMUSG00000038773	Transcript	ENSMUST00000225195.2	nonsense_mediated_decay	-	22/22	-	-	-	-	-	-	-	-	-	1	-	MGI	-	-	-	-	-	-	-	-	-	-	-	-	-	-
18_34970623_A/G	18:34970623-34970623	G	upstream_gene_variant	MODIFIER	Reep2	ENSMUSG00000038555	Transcript	ENSMUST00000043484.8	protein_coding	-	-	-	-	-	-	-	-	-	-	3019	1	-	MGI	-	-	-	1	P1	-	-	-	-	-	-	-	-	-
18_34970623_A/G	18:34970623-34970623	G	intron_variant	MODIFIER	Kdm3b	ENSMUSG00000038773	Transcript	ENSMUST00000043775.9	protein_coding	-	23/23	-	-	-	-	-	-	-	-	-	1	-	MGI	-	-	-	1	P1	-	-	-	-	-	-	-	-	-
18_34970623_A/G	18:34970623-34970623	G	intron_variant,non_coding_transcript_variant	MODIFIER	Kdm3b	ENSMUSG00000038773	Transcript	ENSMUST00000223567.2	protein_coding_CDS_not_defined	-	4/4	-	-	-	-	-	-	-	-	-	1	-	MGI	-	-	-	-	-	-	-	-	-	-	-	-	-	-
18_34970623_A/G	18:34970623-34970623	G	intron_variant,NMD_transcript_variant	MODIFIER	Kdm3b	ENSMUSG00000038773	Transcript	ENSMUST00000225195.2	nonsense_mediated_decay	-	22/22	-	-	-	-	-	-	-	-	-	1	-	MGI	-	-	-	-	-	-	-	-	-	-	-	-	-	-
18_34970639_A/G	18:34970639-34970639	G	upstream_gene_variant	MODIFIER	Reep2	ENSMUSG00000038555	Transcript	ENSMUST00000043484.8	protein_coding	-	-	-	-	-	-	-	-	-	-	3003	1	-	MGI	-	-	-	1	P1	-	-	-	-	-	-	-	-	-
18_34970639_A/G	18:34970639-34970639	G	splice_region_variant,splice_polypyrimidine_tract_variant,intron_variant	LOW	Kdm3b	ENSMUSG00000038773	Transcript	ENSMUST00000043775.9	protein_coding	-	23/23	-	-	-	-	-	-	-	-	-	1	-	MGI	-	-	-	1	P1	-	-	-	-	-	-	-	-	-
18_34970639_A/G	18:34970639-34970639	G	splice_region_variant,splice_polypyrimidine_tract_variant,intron_variant,non_coding_transcript_variant	LOW	Kdm3b	ENSMUSG00000038773	Transcript	ENSMUST00000223567.2	protein_coding_CDS_not_defined	-	4/4	-	-	-	-	-	-	-	-	-	1	-	MGI	-	-	-	-	-	-	-	-	-	-	-	-	-	-
18_34970639_A/G	18:34970639-34970639	G	splice_region_variant,splice_polypyrimidine_tract_variant,intron_variant,NMD_transcript_variant	LOW	Kdm3b	ENSMUSG00000038773	Transcript	ENSMUST00000225195.2	nonsense_mediated_decay	-	22/22	-	-	-	-	-	-	-	-	-	1	-	MGI	-	-	-	-	-	-	-	-	-	-	-	-	-	-
18_34970650_A/G	18:34970650-34970650	G	upstream_gene_variant	MODIFIER	Reep2	ENSMUSG00000038555	Transcript	ENSMUST00000043484.8	protein_coding	-	-	-	-	-	-	-	-	-	-	2992	1	-	MGI	-	-	-	1	P1	-	-	-	-	-	-	-	-	-
18_34970650_A/G	18:34970650-34970650	G	missense_variant	MODERATE	Kdm3b	ENSMUSG00000038773	Transcript	ENSMUST00000043775.9	protein_coding	24/24	-	-	-	5300	5216	1739	N/S	aAc/aGc	-	-	1	-	MGI	-	-	-	1	P1	deleterious(0)	-	-	-	-	-	-	-	-
18_34970650_A/G	18:34970650-34970650	G	non_coding_transcript_exon_variant	MODIFIER	Kdm3b	ENSMUSG00000038773	Transcript	ENSMUST00000223567.2	protein_coding_CDS_not_defined	5/5	-	-	-	2336	-	-	-	-	-	-	1	-	MGI	-	-	-	-	-	-	-	-	-	-	-	-	-	-
18_34970650_A/G	18:34970650-34970650	G	3_prime_UTR_variant,NMD_transcript_variant	MODIFIER	Kdm3b	ENSMUSG00000038773	Transcript	ENSMUST00000225195.2	nonsense_mediated_decay	23/23	-	-	-	4660	-	-	-	-	-	-	1	-	MGI	-	-	-	-	-	-	-	-	-	-	-	-	-	-
18_37840383_A/G	18:37840383-37840383	G	intron_variant	MODIFIER	Pcdhga3	ENSMUSG00000104346	Transcript	ENSMUST00000073447.8	protein_coding	-	1/3	-	-	-	-	-	-	-	-	-	1	-	MGI	-	-	-	1	P1	-	-	-	-	-	-	-	-	-
18_37840383_A/G	18:37840383-37840383	G	downstream_gene_variant	MODIFIER	Gm24401	ENSMUSG00000088493	Transcript	ENSMUST00000157868.3	snoRNA	-	-	-	-	-	-	-	-	-	-	1261	1	-	MGI	-	-	-	-	-	-	-	-	-	-	-	-	-	-
18_37840383_A/G	18:37840383-37840383	G	intron_variant	MODIFIER	Pcdhgb1	ENSMUSG00000103037	Transcript	ENSMUST00000192931.2	protein_coding	-	1/3	-	-	-	-	-	-	-	-	-	1	-	MGI	-	-	-	1	P1	-	-	-	-	-	-	-	-	-
18_37840383_A/G	18:37840383-37840383	G	intron_variant	MODIFIER	Pcdhga5	ENSMUSG00000103567	Transcript	ENSMUST00000193414.2	protein_coding	-	1/3	-	-	-	-	-	-	-	-	-	1	-	MGI	-	-	-	1	P1	-	-	-	-	-	-	-	-	-
18_37840383_A/G	18:37840383-37840383	G	intron_variant	MODIFIER	Pcdhga2	ENSMUSG00000103332	Transcript	ENSMUST00000193869.2	protein_coding	-	1/3	-	-	-	-	-	-	-	-	-	1	-	MGI	-	-	-	1	P1	-	-	-	-	-	-	-	-	-
18_37840383_A/G	18:37840383-37840383	G	intron_variant	MODIFIER	Pcdhga1	ENSMUSG00000103144	Transcript	ENSMUST00000194190.2	protein_coding	-	1/3	-	-	-	-	-	-	-	-	-	1	-	MGI	-	-	-	1	P1	-	-	-	-	-	-	-	-	-
18_37840383_A/G	18:37840383-37840383	G	intron_variant	MODIFIER	Pcdhga4	ENSMUSG00000103677	Transcript	ENSMUST00000194418.2	protein_coding	-	1/3	-	-	-	-	-	-	-	-	-	1	-	MGI	-	-	-	1	P1	-	-	-	-	-	-	-	-	-
18_37840383_A/G	18:37840383-37840383	G	intron_variant	MODIFIER	Pcdhgb2	ENSMUSG00000102748	Transcript	ENSMUST00000195112.2	protein_coding	-	1/3	-	-	-	-	-	-	-	-	-	1	-	MGI	-	-	-	1	P1	-	-	-	-	-	-	-	-	-
18_37840383_A/G	18:37840383-37840383	G	synonymous_variant	LOW	Pcdhga6	ENSMUSG00000103793	Transcript	ENSMUST00000195823.2	protein_coding	1/4	-	-	-	292	102	34	S	tcA/tcG	-	-	1	-	MGI	-	-	-	1	P1	-	-	-	-	-	-	-	-	-
18_37840383_A/G	18:37840383-37840383	G	downstream_gene_variant	MODIFIER	Gm53048	ENSMUSG00000118501	Transcript	ENSMUST00000239033.2	unprocessed_pseudogene	-	-	-	-	-	-	-	-	-	-	2276	1	-	MGI	-	-	-	-	-	-	-	-	-	-	-	-	-	-
18_37840383_A/G	18:37840383-37840383	G	regulatory_region_variant	MODIFIER	-	-	RegulatoryFeature	ENSMUSR00000133195	promoter	-	-	-	-	-	-	-	-	-	-	-	-	-	-	-	-	-	-	-	-	-	-	-	-	-	-	-	-
18_38245264_T/C	18:38245264-38245264	C	intergenic_variant	MODIFIER	-	-	-	-	-	-	-	-	-	-	-	-	-	-	-	-	-	-	-	-	-	-	-	-	-	-	-	-	-	-	-	-	-
18_39410975_T/C	18:39410975-39410975	C	intron_variant	MODIFIER	Arhgap26	ENSMUSG00000036452	Transcript	ENSMUST00000097593.9	protein_coding	-	17/22	-	-	-	-	-	-	-	-	-	1	-	MGI	-	-	-	5	-	-	-	-	-	-	-	-	-	-
18_39410975_T/C	18:39410975-39410975	C	intron_variant,non_coding_transcript_variant	MODIFIER	Gm15336	ENSMUSG00000086312	Transcript	ENSMUST00000128894.2	lncRNA	-	2/2	-	-	-	-	-	-	-	-	-	-1	-	MGI	-	-	-	1	-	-	-	-	-	-	-	-	-	-
18_39410975_T/C	18:39410975-39410975	C	intron_variant	MODIFIER	Arhgap26	ENSMUSG00000036452	Transcript	ENSMUST00000137497.9	protein_coding	-	17/21	-	-	-	-	-	-	-	-	-	1	-	MGI	-	-	-	1	A1	-	-	-	-	-	-	-	-	-
18_39410975_T/C	18:39410975-39410975	C	intron_variant	MODIFIER	Arhgap26	ENSMUSG00000036452	Transcript	ENSMUST00000154551.8	protein_coding	-	5/11	-	-	-	-	-	-	-	-	-	1	cds_start_NF	MGI	-	-	-	1	-	-	-	-	-	-	-	-	-	-
18_39410975_T/C	18:39410975-39410975	C	intron_variant	MODIFIER	Arhgap26	ENSMUSG00000036452	Transcript	ENSMUST00000155576.8	protein_coding	-	17/22	-	-	-	-	-	-	-	-	-	1	-	MGI	-	-	-	5	P4	-	-	-	-	-	-	-	-	-
18_46607729_A/G	18:46607729-46607729	G	upstream_gene_variant	MODIFIER	Gm54753	ENSMUSG00002076599	Transcript	ENSMUST00020183244.1	snRNA	-	-	-	-	-	-	-	-	-	-	638	-1	-	MGI	-	-	-	-	-	-	-	-	-	-	-	-	-	-
18_52488432_A/G	18:52488432-52488432	G	intergenic_variant	MODIFIER	-	-	-	-	-	-	-	-	-	-	-	-	-	-	-	-	-	-	-	-	-	-	-	-	-	-	-	-	-	-	-	-	-
18_53327436_A/G	18:53327436-53327436	G	intron_variant	MODIFIER	Snx2	ENSMUSG00000034484	Transcript	ENSMUST00000037850.7	protein_coding	-	2/14	-	-	-	-	-	-	-	-	-	1	-	MGI	-	-	-	1	P1	-	-	-	-	-	-	-	-	-
18_53327436_A/G	18:53327436-53327436	G	intron_variant,non_coding_transcript_variant	MODIFIER	Snx2	ENSMUSG00000034484	Transcript	ENSMUST00000235943.2	retained_intron	-	2/2	-	-	-	-	-	-	-	-	-	1	-	MGI	-	-	-	-	-	-	-	-	-	-	-	-	-	-
18_53327436_A/G	18:53327436-53327436	G	intron_variant,NMD_transcript_variant	MODIFIER	Snx2	ENSMUSG00000034484	Transcript	ENSMUST00000236911.2	nonsense_mediated_decay	-	2/5	-	-	-	-	-	-	-	-	-	1	-	MGI	-	-	-	-	-	-	-	-	-	-	-	-	-	-
18_53327436_A/G	18:53327436-53327436	G	intron_variant,non_coding_transcript_variant	MODIFIER	Snx2	ENSMUSG00000034484	Transcript	ENSMUST00000237238.2	protein_coding_CDS_not_defined	-	3/6	-	-	-	-	-	-	-	-	-	1	-	MGI	-	-	-	-	-	-	-	-	-	-	-	-	-	-
18_53327446_A/G	18:53327446-53327446	G	intron_variant	MODIFIER	Snx2	ENSMUSG00000034484	Transcript	ENSMUST00000037850.7	protein_coding	-	2/14	-	-	-	-	-	-	-	-	-	1	-	MGI	-	-	-	1	P1	-	-	-	-	-	-	-	-	-
18_53327446_A/G	18:53327446-53327446	G	intron_variant,non_coding_transcript_variant	MODIFIER	Snx2	ENSMUSG00000034484	Transcript	ENSMUST00000235943.2	retained_intron	-	2/2	-	-	-	-	-	-	-	-	-	1	-	MGI	-	-	-	-	-	-	-	-	-	-	-	-	-	-
18_53327446_A/G	18:53327446-53327446	G	intron_variant,NMD_transcript_variant	MODIFIER	Snx2	ENSMUSG00000034484	Transcript	ENSMUST00000236911.2	nonsense_mediated_decay	-	2/5	-	-	-	-	-	-	-	-	-	1	-	MGI	-	-	-	-	-	-	-	-	-	-	-	-	-	-
18_53327446_A/G	18:53327446-53327446	G	intron_variant,non_coding_transcript_variant	MODIFIER	Snx2	ENSMUSG00000034484	Transcript	ENSMUST00000237238.2	protein_coding_CDS_not_defined	-	3/6	-	-	-	-	-	-	-	-	-	1	-	MGI	-	-	-	-	-	-	-	-	-	-	-	-	-	-
18_54699138_T/C	18:54699138-54699138	C	intergenic_variant	MODIFIER	-	-	-	-	-	-	-	-	-	-	-	-	-	-	-	-	-	-	-	-	-	-	-	-	-	-	-	-	-	-	-	-	-
18_54699171_A/G	18:54699171-54699171	G	intergenic_variant	MODIFIER	-	-	-	-	-	-	-	-	-	-	-	-	-	-	-	-	-	-	-	-	-	-	-	-	-	-	-	-	-	-	-	-	-
18_58678729_T/C	18:58678729-58678729	C	intergenic_variant	MODIFIER	-	-	-	-	-	-	-	-	-	-	-	-	-	-	-	-	-	-	-	-	-	-	-	-	-	-	-	-	-	-	-	-	-
18_60216381_A/G	18:60216381-60216381	G	intergenic_variant	MODIFIER	-	-	-	-	-	-	-	-	-	-	-	-	-	-	-	-	-	-	-	-	-	-	-	-	-	-	-	-	-	-	-	-	-
18_64500438_T/C	18:64500438-64500438	C	intron_variant	MODIFIER	Onecut2	ENSMUSG00000045991	Transcript	ENSMUST00000175965.10	protein_coding	-	1/1	-	-	-	-	-	-	-	-	-	1	-	MGI	-	-	-	1	P1	-	-	-	-	-	-	-	-	-
18_65208074_A/G	18:65208074-65208074	G	intron_variant	MODIFIER	Nedd4l	ENSMUSG00000024589	Transcript	ENSMUST00000080418.7	protein_coding	-	2/29	-	-	-	-	-	-	-	-	-	1	-	MGI	-	-	-	1	-	-	-	-	-	-	-	-	-	-
18_65208074_A/G	18:65208074-65208074	G	intron_variant	MODIFIER	Nedd4l	ENSMUSG00000024589	Transcript	ENSMUST00000163516.9	protein_coding	-	3/29	-	-	-	-	-	-	-	-	-	1	-	MGI	-	-	-	5	-	-	-	-	-	-	-	-	-	-
18_65208074_A/G	18:65208074-65208074	G	intron_variant,non_coding_transcript_variant	MODIFIER	Nedd4l	ENSMUSG00000024589	Transcript	ENSMUST00000223959.2	protein_coding_CDS_not_defined	-	3/5	-	-	-	-	-	-	-	-	-	1	-	MGI	-	-	-	-	-	-	-	-	-	-	-	-	-	-
18_65208074_A/G	18:65208074-65208074	G	intron_variant	MODIFIER	Nedd4l	ENSMUSG00000024589	Transcript	ENSMUST00000224347.3	protein_coding	-	2/29	-	-	-	-	-	-	-	-	-	1	-	MGI	-	-	-	-	-	-	-	-	-	-	-	-	-	-
18_65208074_A/G	18:65208074-65208074	G	intron_variant	MODIFIER	Nedd4l	ENSMUSG00000024589	Transcript	ENSMUST00000224385.3	protein_coding	-	3/9	-	-	-	-	-	-	-	-	-	1	cds_end_NF	MGI	-	-	-	-	-	-	-	-	-	-	-	-	-	-
18_65208074_A/G	18:65208074-65208074	G	intron_variant,non_coding_transcript_variant	MODIFIER	Nedd4l	ENSMUSG00000024589	Transcript	ENSMUST00000224516.2	retained_intron	-	3/4	-	-	-	-	-	-	-	-	-	1	-	MGI	-	-	-	-	-	-	-	-	-	-	-	-	-	-
18_65208074_A/G	18:65208074-65208074	G	upstream_gene_variant	MODIFIER	Nedd4l	ENSMUSG00000024589	Transcript	ENSMUST00000224663.3	protein_coding_CDS_not_defined	-	-	-	-	-	-	-	-	-	-	2428	1	-	MGI	-	-	-	-	-	-	-	-	-	-	-	-	-	-
18_65208074_A/G	18:65208074-65208074	G	intron_variant,non_coding_transcript_variant	MODIFIER	Nedd4l	ENSMUSG00000024589	Transcript	ENSMUST00000224890.2	retained_intron	-	2/10	-	-	-	-	-	-	-	-	-	1	-	MGI	-	-	-	-	-	-	-	-	-	-	-	-	-	-
18_65208074_A/G	18:65208074-65208074	G	intron_variant	MODIFIER	Nedd4l	ENSMUSG00000024589	Transcript	ENSMUST00000225261.3	protein_coding	-	3/9	-	-	-	-	-	-	-	-	-	1	cds_end_NF	MGI	-	-	-	-	-	-	-	-	-	-	-	-	-	-
18_65208074_A/G	18:65208074-65208074	G	intron_variant	MODIFIER	Nedd4l	ENSMUSG00000024589	Transcript	ENSMUST00000226058.2	protein_coding	-	2/29	-	-	-	-	-	-	-	-	-	1	-	MGI	-	-	-	-	-	-	-	-	-	-	-	-	-	-
18_65208074_A/G	18:65208074-65208074	G	intron_variant	MODIFIER	Nedd4l	ENSMUSG00000024589	Transcript	ENSMUST00000235343.2	protein_coding	-	3/30	-	-	-	-	-	-	-	-	-	1	-	MGI	-	-	-	-	P4	-	-	-	-	-	-	-	-	-
18_65208074_A/G	18:65208074-65208074	G	intron_variant	MODIFIER	Nedd4l	ENSMUSG00000024589	Transcript	ENSMUST00000235743.2	protein_coding	-	3/27	-	-	-	-	-	-	-	-	-	1	-	MGI	-	-	-	-	-	-	-	-	-	-	-	-	-	-
18_65208074_A/G	18:65208074-65208074	G	intron_variant	MODIFIER	Nedd4l	ENSMUSG00000024589	Transcript	ENSMUST00000236103.2	protein_coding	-	2/26	-	-	-	-	-	-	-	-	-	1	-	MGI	-	-	-	-	-	-	-	-	-	-	-	-	-	-
18_65208074_A/G	18:65208074-65208074	G	intron_variant	MODIFIER	Nedd4l	ENSMUSG00000024589	Transcript	ENSMUST00000236209.2	protein_coding	-	3/28	-	-	-	-	-	-	-	-	-	1	-	MGI	-	-	-	-	-	-	-	-	-	-	-	-	-	-
18_65208074_A/G	18:65208074-65208074	G	upstream_gene_variant	MODIFIER	Nedd4l	ENSMUSG00000024589	Transcript	ENSMUST00000236595.2	protein_coding_CDS_not_defined	-	-	-	-	-	-	-	-	-	-	2631	1	-	MGI	-	-	-	-	-	-	-	-	-	-	-	-	-	-
18_65208074_A/G	18:65208074-65208074	G	intron_variant	MODIFIER	Nedd4l	ENSMUSG00000024589	Transcript	ENSMUST00000236736.2	protein_coding	-	3/29	-	-	-	-	-	-	-	-	-	1	-	MGI	-	-	-	-	A1	-	-	-	-	-	-	-	-	-
18_65208074_A/G	18:65208074-65208074	G	upstream_gene_variant	MODIFIER	Nedd4l	ENSMUSG00000024589	Transcript	ENSMUST00000236764.2	protein_coding	-	-	-	-	-	-	-	-	-	-	1029	1	cds_end_NF	MGI	-	-	-	-	-	-	-	-	-	-	-	-	-	-
18_65208074_A/G	18:65208074-65208074	G	intron_variant	MODIFIER	Nedd4l	ENSMUSG00000024589	Transcript	ENSMUST00000236898.2	protein_coding	-	3/30	-	-	-	-	-	-	-	-	-	1	-	MGI	-	-	-	-	-	-	-	-	-	-	-	-	-	-
18_65208074_A/G	18:65208074-65208074	G	downstream_gene_variant	MODIFIER	Nedd4l	ENSMUSG00000024589	Transcript	ENSMUST00000236929.2	protein_coding_CDS_not_defined	-	-	-	-	-	-	-	-	-	-	234	1	-	MGI	-	-	-	-	-	-	-	-	-	-	-	-	-	-
18_65208074_A/G	18:65208074-65208074	G	intron_variant	MODIFIER	Nedd4l	ENSMUSG00000024589	Transcript	ENSMUST00000237384.2	protein_coding	-	3/30	-	-	-	-	-	-	-	-	-	1	-	MGI	-	-	-	-	-	-	-	-	-	-	-	-	-	-
18_65208074_A/G	18:65208074-65208074	G	intron_variant	MODIFIER	Nedd4l	ENSMUSG00000024589	Transcript	ENSMUST00000237410.2	protein_coding	-	3/29	-	-	-	-	-	-	-	-	-	1	-	MGI	-	-	-	-	-	-	-	-	-	-	-	-	-	-
18_65208074_A/G	18:65208074-65208074	G	intron_variant	MODIFIER	Nedd4l	ENSMUSG00000024589	Transcript	ENSMUST00000237854.2	protein_coding	-	2/28	-	-	-	-	-	-	-	-	-	1	-	MGI	-	-	-	-	-	-	-	-	-	-	-	-	-	-
[truncated: 1,800 more rows]
