# Supplementary material for: Reovirus infection induces transcriptome-wide unique A-to-I editing changes in the murine fibroblasts
Source: Virus Res. 2024 Jun 13;346:199413. doi: 10.1016/j.virusres.2024.199413 (PMC11225029; doi:10.1016/j.virusres.2024.199413)
Supplement: Supplementary file 16 [file mmc16.xlsx]

## Sheet: 9 Infection_only_shared
Supp_Table_9: Known edited sites from REDIportal common in wild Type ReoV and mutant ReoV infected samples
	Table represents the edited sites that are present only in infected samples and were not found in control samples, .x and .y represent columns dedicated to Wild type ReoV and mutant ReoV infected samples respectively
	POS	Mean_Editing_ReoV	CHROM.x	REF.x	TOTAL.x	A.x	C.x	G.x	T.x	Run.x	Condition.x	Editing.rate.x	Strand.x	repeat..x	Func.wgEncodeGencodeBasicVM16.x	Gene	Mean_Editing_muReoV	CHROM.y	REF.y	TOTAL.y	A.y	C.y	G.y	T.y	Run.y	Condition.y	Editing.rate.y	Strand.y	repeat..y	Func.wgEncodeGencodeBasicVM16.y	Gene.y	Delta	P_Value
1	3461113	0.097561	2	A	123	111	0	12	0	SRR3471111	ReoV.Infected	0.097561	+	-/-	UTR3	Dclre1c	0.137536	2	A	160_137_116	141_118_98	0	19_18	0	SRR3471114_SRR3471115_SRR3471116	muReoV.Infected	0.11875_0.138686131386861_0.155172413793103	+	-/-	UTR3	Dclre1c	-0.0399752	0.000430634
2	5274427	0.281488	19	T	162_107_119	1_0	46_33_30	0	115_74_89	SRR3471111_SRR3471112_SRR3471113	ReoV.Infected	0.283950617283951_0.308411214953271_0.252100840336134	-	-/-	UTR3	Sf3b2	0.305226	19	T	156_135_128	0	48_42_38	0	108_93_90	SRR3471114_SRR3471115_SRR3471116	muReoV.Infected	0.307692307692308_0.311111111111111_0.296875	-	-/-	UTR3	Sf3b2	-0.0237386	0.000430634
3	5868626	0.139615	13	A	2820_2857_2469	2407_2464_2130	0	409_390_339	3_2_0	SRR3471111_SRR3471112_SRR3471113	ReoV.Infected	0.145035460992908_0.136506825341267_0.13730255164034	+	-/-	UTR3	Klf6	0.196551	13	A	3780_3892_3247	3037_3145_2593	0	743_746_654	0_1	SRR3471114_SRR3471115_SRR3471116	muReoV.Infected	0.196560846560847_0.191675231243577_0.201416692331383	+	-/-	UTR3	Klf6	-0.056936	0.000430634
4	6123130	0.1125	17	A	160	142	0	18	0	SRR3471111	ReoV.Infected	0.1125	+	SINE/B1_Mur2	intronic	Tulp4	0.178273	17	A	300_321_236	239_269_196	0	61_52_40	0	SRR3471114_SRR3471115_SRR3471116	muReoV.Infected	0.203333333333333_0.161993769470405_0.169491525423729	+	SINE/B1_Mur2	intronic	Tulp4	-0.0657729	0.000430634
5	7172369	0.104651	1	A	172	154	0	18	0	SRR3471112	ReoV.Infected	0.104651	+	-/-	UTR3	Pcmtd1	0.111936	1	A	183_192	163_170	0	20_22	0	SRR3471114_SRR3471115	muReoV.Infected	0.109289617486339_0.114583333333333	+	-/-	UTR3	Pcmtd1	-0.00728531	0.000430634
6	7172370	0.116883	1	A	154	136	0	18	0	SRR3471111	ReoV.Infected	0.116883	+	-/-	UTR3	Pcmtd1	0.115789	1	A	190	167	0	22	1	SRR3471115	muReoV.Infected	0.115789	+	-/-	UTR3	Pcmtd1	0.00109364	0.000430634
7	7535532	0.166667	19	A	114	97_93	0	17_21	0	SRR3471111_SRR3471112	ReoV.Infected	0.149122807017544_0.184210526315789	+	SINE/B1_Mur4	UTR3	Atl3	0.242991	19	A	107	81	0	26	0	SRR3471115	muReoV.Infected	0.242991	+	SINE/B1_Mur4	UTR3	Atl3	-0.076324	0.000430634
8	7538115	0.176166	19	A	198_216_166	167_175_135	0	31_40	0_1	SRR3471111_SRR3471112_SRR3471113	ReoV.Infected	0.156565656565657_0.185185185185185_0.186746987951807	+	SINE/B1_Mur2	UTR3	Atl3	0.267921	19	A	318_293_228	243_216_157	0	73_77_71	2_0	SRR3471114_SRR3471115_SRR3471116	muReoV.Infected	0.229559748427673_0.262798634812287_0.31140350877193	+	SINE/B1_Mur2	UTR3	Atl3	-0.0917547	0.000430634
9	8158190	0.187797	15	A	121_126_115	95_103	0	26_22_20	0_1	SRR3471111_SRR3471112_SRR3471113	ReoV.Infected	0.214876033057851_0.174603174603175_0.173913043478261	+	SINE/PB1D9	UTR3	Nup155	0.392183	15	A	232_211_145	140_125_91	0	92_86_54	0	SRR3471114_SRR3471115_SRR3471116	muReoV.Infected	0.396551724137931_0.407582938388626_0.372413793103448	+	SINE/PB1D9	UTR3	Nup155	-0.204385	0.000430634
10	8750269	0.613967	12	A	446_424_347	190_164_119	0	256_259_228	0_1	SRR3471111_SRR3471112_SRR3471113	ReoV.Infected	0.573991031390135_0.610849056603774_0.657060518731988	+	-/-	UTR3	Pum2	0.618938	12	A	525_509_449	208_182_174	0	316_327_275	1_0	SRR3471114_SRR3471115_SRR3471116	muReoV.Infected	0.601904761904762_0.642436149312377_0.612472160356347	+	-/-	UTR3	Pum2	-0.00497082	0.000430634
11	8750270	0.213725	12	A	446_424_347	348_335_272	0	97_88_75	1_0	SRR3471111_SRR3471112_SRR3471113	ReoV.Infected	0.217488789237668_0.207547169811321_0.216138328530259	+	-/-	UTR3	Pum2	0.285214	12	A	524_510_449	372_358_328	0	152_151_121	0_1	SRR3471114_SRR3471115_SRR3471116	muReoV.Infected	0.290076335877863_0.296078431372549_0.269487750556793	+	-/-	UTR3	Pum2	-0.0714894	0.000430634
12	8750276	0.132309	12	A	448_426_349	395_372_296	0	53_54	0	SRR3471111_SRR3471112_SRR3471113	ReoV.Infected	0.118303571428571_0.126760563380282_0.151862464183381	+	-/-	UTR3	Pum2	0.172688	12	A	523_517_451	426_423_383	0	97_94_68	0	SRR3471114_SRR3471115_SRR3471116	muReoV.Infected	0.18546845124283_0.181818181818182_0.150776053215078	+	-/-	UTR3	Pum2	-0.0403787	0.000430634
13	8975207	0.186712	19	A	329_321_301	272_248_253	0	57_73_48	0	SRR3471111_SRR3471112_SRR3471113	ReoV.Infected	0.173252279635258_0.227414330218069_0.159468438538206	+	LTR/MT2B	intronic	Eef1g	0.215929	19	A	459_382_320	348_288_268	0_1	111_93_52	0	SRR3471114_SRR3471115_SRR3471116	muReoV.Infected	0.241830065359477_0.243455497382199_0.1625	+	LTR/MT2B	intronic	Eef1g	-0.0292168	0.000430634
14	10213732	0.12	17	T	150	2	18	0	130	SRR3471113	ReoV.Infected	0.12	-	-/-	UTR3	Qk	0.196488	17	T	236_268_231	0	39_58_48	0	197_210_183	SRR3471114_SRR3471115_SRR3471116	muReoV.Infected	0.165254237288136_0.216417910447761_0.207792207792208	-	-/-	UTR3	Qk	-0.0764881	0.000430634
15	13805848	0.192537	9	A	394_404_343	311_317_291	0	83_87_52	0	SRR3471111_SRR3471112_SRR3471113	ReoV.Infected	0.210659898477157_0.215346534653465_0.151603498542274	+	-/-	UTR3	Mtmr2	0.319083	9	A	514_538_481	348_369_327	0	166_169_154	0	SRR3471114_SRR3471115_SRR3471116	muReoV.Infected	0.32295719844358_0.314126394052045_0.32016632016632	+	-/-	UTR3	Mtmr2	-0.126547	0.000430634
16	23397761	0.161598	5	T	194_248_178	0	38_41_22	0	156_207	SRR3471111_SRR3471112_SRR3471113	ReoV.Infected	0.195876288659794_0.165322580645161_0.123595505617978	-	SINE/B3	ncRNA_intronic	5031425E22Rik	0.150983	5	T	330_293_276	0	58_43_36	0	272_250_240	SRR3471114_SRR3471115_SRR3471116	muReoV.Infected	0.175757575757576_0.146757679180887_0.130434782608696	-	SINE/B3	ncRNA_intronic	5031425E22Rik	0.0106148	0.000430634
17	33885048	0.090566	16	A	265	241	0	24	0	SRR3471113	ReoV.Infected	0.090566	+	0	exonic	Itgb5	0.101103	16	A	544	489	0	55	0	SRR3471116	muReoV.Infected	0.101103	+	-/-	exonic	Itgb5	-0.0105369	0.000430634
18	33928557	0.127893	17	A	783_744_659	686_637_578	1_0	95_106_79	1	SRR3471111_SRR3471112_SRR3471113	ReoV.Infected	0.121328224776501_0.14247311827957_0.119878603945372	+	SINE/B1_Mus1	UTR3	Tapbp	0.232646	17	A	925_914_748	685_693_591	2_0_3	237_218_152	1_3_2	SRR3471114_SRR3471115_SRR3471116	muReoV.Infected	0.256216216216216_0.238512035010941_0.203208556149733	+	SINE/B1_Mus1	UTR3	Tapbp	-0.104752	0.000430634
19	33928733	0.0949388	17	A	2694_2668_2235	2424_2429_2013	0	263_238_219	7_1_3	SRR3471111_SRR3471112_SRR3471113	ReoV.Infected	0.0976243504083148_0.0892053973013493_0.0979865771812081	+	SINE/B1_Mur1	UTR3	Tapbp	0.232951	17	A	3657_3682_3175	2798_2828_2432	0_1	856_852_741	3_1_2	SRR3471114_SRR3471115_SRR3471116	muReoV.Infected	0.234071643423571_0.23139598044541_0.233385826771654	+	SINE/B1_Mur1	UTR3	Tapbp	-0.138012	0.000430634
20	34197078	0.0948795	17	A	1328	1202	0	126	0	SRR3471112	ReoV.Infected	0.0948795	+	-/-	UTR3	Tap1	0.0977063	17	A	1754_1510	1582_1363	0	172_147	0	SRR3471115_SRR3471116	muReoV.Infected	0.0980615735461802_0.0973509933774834	+	-/-	UTR3	Tap1	-0.00282677	0.000430634
21	38240668	0.124183	16	A	153	134	0	19	0	SRR3471112	ReoV.Infected	0.124183	+	Simple_repeat/(CAAAAA)n	UTR3	Gsk3b	0.133736	16	A	222_190	193_164	0	29_26	0	SRR3471114_SRR3471116	muReoV.Infected	0.130630630630631_0.136842105263158	+	Simple_repeat/(CAAAAA)n	UTR3	Gsk3b	-0.00955336	0.000430634
22	38491612	0.185701	15	T	462_484_364	1_0	75_94_73	0	386_390_291	SRR3471111_SRR3471112_SRR3471113	ReoV.Infected	0.162337662337662_0.194214876033058_0.200549450549451	-	-/-	exonic	Azin1	0.238845	15	T	749_746_608	0_1	161_184_155	0	588_561_452	SRR3471114_SRR3471115_SRR3471116	muReoV.Infected	0.214953271028037_0.246648793565684_0.254934210526316	-	-/-	exonic	Azin1	-0.0531448	0.000430634
23	43735491	0.249451	19	T	120_134_122	0	26_35_33	0	94_99_89	SRR3471111_SRR3471112_SRR3471113	ReoV.Infected	0.216666666666667_0.261194029850746_0.270491803278689	-	-/-	UTR3	Cox15	0.337815	19	T	197_186_161	0	60_66_57	0	137_120_104	SRR3471114_SRR3471115_SRR3471116	muReoV.Infected	0.304568527918782_0.354838709677419_0.354037267080745	-	-/-	UTR3	Cox15	-0.088364	0.000430634
24	44742485	0.141104	9	T	163	0	23	0	140	SRR3471111	ReoV.Infected	0.141104	-	-/-	UTR3	Arcn1	0.125523	9	T	239	0	30	0	209	SRR3471114	muReoV.Infected	0.125523	-	-/-	UTR3	Arcn1	0.0155813	0.000430634
25	45967265	0.202016	9	T	340_326_317	1_0	74_68_57	0_2	265_256_258	SRR3471111_SRR3471112_SRR3471113	ReoV.Infected	0.217647058823529_0.208588957055215_0.17981072555205	-	SINE$LTR/B1_Mur1$MT2B	UTR3	Pafah1b2	0.233748	9	T	503_546_454	0_1	112_123_115	0_3	391_422_336	SRR3471114_SRR3471115_SRR3471116	muReoV.Infected	0.222664015904573_0.225274725274725_0.253303964757709	-	SINE$LTR/B1_Mur1$MT2B	UTR3	Pafah1b2	-0.031732	0.000430634
26	46775081	0.208614	17	T	686_698_613	0	159_135_123	0	527_563_490	SRR3471111_SRR3471112_SRR3471113	ReoV.Infected	0.231778425655977_0.193409742120344_0.200652528548124	-	SINE/B1_Mus2	ncRNA_intronic	Gm26904	0.386166	17	T	877_859_742	0_1	354_337_269	0	523_521_473	SRR3471114_SRR3471115_SRR3471116	muReoV.Infected	0.403648802736602_0.392316647264261_0.362533692722372	-	SINE/B1_Mus2	ncRNA_intronic	Gm26904	-0.177553	0.000430634
27	47644133	0.159157	19	A	102_141	84_121	0	18_20	0	SRR3471111_SRR3471112	ReoV.Infected	0.176470588235294_0.141843971631206	+	-/-	UTR3	Slk	0.138158	19	A	152	130	0	21	1	SRR3471114	muReoV.Infected	0.138158	+	-/-	UTR3	Slk	0.0209994	0.000430634
28	49259846	0.12826	6	T	109_102	0	13_14	0	96_88	SRR3471111_SRR3471112	ReoV.Infected	0.119266055045872_0.137254901960784	-	SINE/PB1D9	intronic	Tra2a	0.138211	6	T	123	0	17	0	106	SRR3471115	muReoV.Infected	0.138211	-	SINE/PB1D9	intronic	Tra2a	-0.0099509	0.000430634
29	49259855	0.21	6	T	100	0	21	0	79	SRR3471111	ReoV.Infected	0.21	-	SINE/PB1D9	intronic	Tra2a	0.295652	6	T	115	0	34	0	81	SRR3471115	muReoV.Infected	0.295652	-	SINE/PB1D9	intronic	Tra2a	-0.0856522	0.000430634
30	49385820	0.264515	13	A	145_173_162	103_120_130	0	42_53_32	0	SRR3471111_SRR3471112_SRR3471113	ReoV.Infected	0.289655172413793_0.30635838150289_0.197530864197531	+	-/-	UTR3	Bicd2	0.387729	13	A	210_221_187	122_144_113	0	88_77_74	0	SRR3471114_SRR3471115_SRR3471116	muReoV.Infected	0.419047619047619_0.34841628959276_0.39572192513369	+	-/-	UTR3	Bicd2	-0.123214	0.000430634
31	49386157	0.171438	13	A	618_650_517	512_533_431	0	105_117_85	1_0	SRR3471111_SRR3471112_SRR3471113	ReoV.Infected	0.169902912621359_0.18_0.164410058027079	+	-/-	UTR3	Bicd2	0.223983	13	A	962_1079_853	735_834_674	0_1	227_244_179	0	SRR3471114_SRR3471115_SRR3471116	muReoV.Infected	0.235966735966736_0.22613531047266_0.209847596717468	+	-/-	UTR3	Bicd2	-0.0525456	0.000430634
32	49386158	0.0904685	13	A	619	562	1	56	0	SRR3471111	ReoV.Infected	0.0904685	+	-/-	UTR3	Bicd2	0.108952	13	A	963_1077_852	872_971_737	1_0	90_106_115	0	SRR3471114_SRR3471115_SRR3471116	muReoV.Infected	0.0934579439252336_0.0984215413184772_0.134976525821596	+	-/-	UTR3	Bicd2	-0.0184835	0.000430634
33	58590823	0.282344	3	A	188_178_176	135_130_124	0	53_48_52	0	SRR3471111_SRR3471112_SRR3471113	ReoV.Infected	0.281914893617021_0.269662921348315_0.295454545454545	+	-/-	UTR3	Selenot	0.370861	3	A	228_213_182	138_135_118	0	90_78_64	0	SRR3471114_SRR3471115_SRR3471116	muReoV.Infected	0.394736842105263_0.366197183098592_0.351648351648352	+	-/-	UTR3	Selenot	-0.0885167	0.000430634
34	59819826	0.0952381	13	T	105	0	10	0	95	SRR3471112	ReoV.Infected	0.0952381	-	SINE/B1_Mur1	intronic	Zcchc6	0.157073	13	T	105_136	0	16_22	0	89_114	SRR3471114_SRR3471115	muReoV.Infected	0.152380952380952_0.161764705882353	-	SINE/B1_Mur1	intronic	Zcchc6	-0.0618347	0.000430634
35	65873649	0.11	15	A	100	89	0	11	0	SRR3471111	ReoV.Infected	0.11	+	-/-	UTR3	Efr3a	0.109866	15	A	130_115	115_102	0_1	15_12	0	SRR3471115_SRR3471116	muReoV.Infected	0.115384615384615_0.104347826086957	+	-/-	UTR3	Efr3a	0.000133779	0.000430634
36	65902623	0.207595	9	A	120_153_133	99_119_103	0	21_34_30	0	SRR3471111_SRR3471112_SRR3471113	ReoV.Infected	0.175_0.222222222222222_0.225563909774436	+	-/-	UTR3	Pclaf	0.29407	9	A	130_129_102	97_96_64	0	33_38	0	SRR3471114_SRR3471115_SRR3471116	muReoV.Infected	0.253846153846154_0.255813953488372_0.372549019607843	+	-/-	UTR3	Pclaf	-0.0864743	0.000430634
37	65981919	0.112676	18	T	142	0	16	0	126	SRR3471113	ReoV.Infected	0.112676	-	-/-	UTR3	Lman1	0.125807	18	T	221_183	0	23_27	0	198_156	SRR3471114_SRR3471116	muReoV.Infected	0.104072398190045_0.147540983606557	-	-/-	UTR3	Lman1	-0.0131306	0.000430634
38	73681529	0.177801	X	A	471_499_391	395_418_309	0	76_81_82	0	SRR3471111_SRR3471112_SRR3471113	ReoV.Infected	0.16135881104034_0.162324649298597_0.209718670076726	+	-/-	UTR3	Slc6a8	0.265688	X	A	613_645_560	461_466_405	1_0	151_179_153	0_2	SRR3471114_SRR3471115_SRR3471116	muReoV.Infected	0.246329526916803_0.277519379844961_0.273214285714286	+	-/-	UTR3	Slc6a8	-0.087887	0.000430634
39	76781837	0.195667	11	T	231_270_194	0	44_50_41	0	187_220_153	SRR3471111_SRR3471112_SRR3471113	ReoV.Infected	0.19047619047619_0.185185185185185_0.211340206185567	-	-/-	UTR3	Cpd	0.223306	11	T	298_304_241	1_0	68_75_47	0	229_194	SRR3471114_SRR3471115_SRR3471116	muReoV.Infected	0.228187919463087_0.246710526315789_0.195020746887967	-	-/-	UTR3	Cpd	-0.0276392	0.000430634
40	87939418	0.104788	3	A	258_273_212	230_249_187	0	28_24_25	0	SRR3471111_SRR3471112_SRR3471113	ReoV.Infected	0.108527131782946_0.0879120879120879_0.117924528301887	+	-/-	UTR3	Isg20l2	0.147364	3	A	313_326_274	267_274_236	0	46_51_38	0_1	SRR3471114_SRR3471115_SRR3471116	muReoV.Infected	0.146964856230032_0.156441717791411_0.138686131386861	+	-/-	UTR3	Isg20l2	-0.0425763	0.000430634
41	87980593	0.109941	11	T	214_232_202	0	25_23	0	189_209_179	SRR3471111_SRR3471112_SRR3471113	ReoV.Infected	0.116822429906542_0.0991379310344828_0.113861386138614	-	-/-	UTR3	Dynll2	0.115278	11	T	256_266	0	34_26	1_0	221_240	SRR3471114_SRR3471115	muReoV.Infected	0.1328125_0.0977443609022556	-	-/-	UTR3	Dynll2	-0.00533785	0.000430634
42	88171868	0.171531	8	A	193_185	156_157	0	37_28	0	SRR3471111_SRR3471112	ReoV.Infected	0.191709844559585_0.151351351351351	+	SINE/B1_Mur3	UTR3	Heatr3	0.196934	8	A	277_325_245	222_264_194	0	54_61_51	1_0	SRR3471114_SRR3471115_SRR3471116	muReoV.Infected	0.194945848375451_0.187692307692308_0.208163265306122	+	SINE/B1_Mur3	UTR3	Heatr3	-0.0254032	0.000430634
43	91097742	0.148931	10	A	142_108	126_88	0	16_20	0	SRR3471111_SRR3471113	ReoV.Infected	0.112676056338028_0.185185185185185	+	SINE/PB1D9	UTR3	Ikbip	0.250151	10	A	187_156_174	139_114_134	0	47_42_40	1_0	SRR3471114_SRR3471115_SRR3471116	muReoV.Infected	0.251336898395722_0.269230769230769_0.229885057471264	+	SINE/PB1D9	UTR3	Ikbip	-0.10122	0.000430634
44	91758167	0.162143	6	A	296_276_217	245_230_185	0	51_46_32	0	SRR3471111_SRR3471112_SRR3471113	ReoV.Infected	0.172297297297297_0.166666666666667_0.147465437788018	+	-/-	UTR3	Slc6a6	0.213367	6	A	466_491_458	362_401_351	0	104_90_107	0	SRR3471114_SRR3471115_SRR3471116	muReoV.Infected	0.223175965665236_0.183299389002037_0.233624454148472	+	-/-	UTR3	Slc6a6	-0.0512235	0.000430634
45	93508882	0.14415	1	A	218_236_246	185_208_205	0	33_27_41	0_1	SRR3471111_SRR3471112_SRR3471113	ReoV.Infected	0.151376146788991_0.114406779661017_0.166666666666667	+	-/-	UTR3	2024-09-02	0.168538	1	A	252_276_250	206_230_208	0	45_41	1	SRR3471114_SRR3471115_SRR3471116	muReoV.Infected	0.178571428571429_0.16304347826087_0.164	+	-/-	UTR3	2024-09-02	-0.0243884	0.000430634
46	93509088	0.290163	1	A	523_521_439	391_358_305	0	132_163_134	0	SRR3471111_SRR3471112_SRR3471113	ReoV.Infected	0.252390057361377_0.312859884836852_0.305239179954442	+	-/-	UTR3	2024-09-02	0.345013	1	A	529_492_410	358_317_264	0	171_175_146	0	SRR3471114_SRR3471115_SRR3471116	muReoV.Infected	0.323251417769376_0.355691056910569_0.35609756097561	+	-/-	UTR3	2024-09-02	-0.0548503	0.000430634
47	100207186	0.106557	12	A	122	109	0	13	0	SRR3471111	ReoV.Infected	0.106557	+	-/-	UTR3	Calm1	0.170817	12	A	176_202_146	151_159_123	0	25_43_23	0	SRR3471114_SRR3471115_SRR3471116	muReoV.Infected	0.142045454545455_0.212871287128713_0.157534246575342	+	-/-	UTR3	Calm1	-0.0642596	0.000430634
48	102163662	0.200103	11	T	428_436_352	0	91_63	0	337_345_289	SRR3471111_SRR3471112_SRR3471113	ReoV.Infected	0.212616822429907_0.208715596330275_0.178977272727273	-	-/-	UTR3	Lsm12	0.22326	11	T	442_458_450	0	109_90_102	0	333_368_348	SRR3471114_SRR3471115_SRR3471116	muReoV.Infected	0.246606334841629_0.196506550218341_0.226666666666667	-	-/-	UTR3	Lsm12	-0.0231566	0.000430634
49	103066090	0.177887	3	A	453_430_419	365_360_345	0	88_70_74	0	SRR3471111_SRR3471112_SRR3471113	ReoV.Infected	0.194260485651214_0.162790697674419_0.176610978520286	+	SINE$SINE/PB1D10$B4A	UTR3	Nras	0.240889	3	A	417_446_384	314_350_284	0	103_96_100	0	SRR3471114_SRR3471115_SRR3471116	muReoV.Infected	0.247002398081535_0.2152466367713_0.260416666666667	+	SINE$SINE/PB1D10$B4A	UTR3	Nras	-0.0630012	0.000430634
50	104504977	0.19372	5	A	115_117	96_90	0	19_26	0_1	SRR3471112_SRR3471113	ReoV.Infected	0.165217391304348_0.222222222222222	+	SINE/B1_Mur1	UTR3	Pkd2	0.25945	5	A	151_189_141	105_137_113	0	46_52_28	0	SRR3471114_SRR3471115_SRR3471116	muReoV.Infected	0.304635761589404_0.275132275132275_0.198581560283688	+	SINE/B1_Mur1	UTR3	Pkd2	-0.0657301	0.000430634
51	104504979	0.19469	5	A	113	91	0	22	0	SRR3471112_SRR3471113	ReoV.Infected	0.19469	+	SINE/B1_Mur1	UTR3	Pkd2	0.279675	5	A	149_186_136	105_130_103	0	44_56_33	0	SRR3471114_SRR3471115_SRR3471116	muReoV.Infected	0.295302013422819_0.301075268817204_0.242647058823529	+	SINE/B1_Mur1	UTR3	Pkd2	-0.0849845	0.000430634
52	106126485	0.19802	X	A	101	81	0	20	0	SRR3471111	ReoV.Infected	0.19802	+	-/-	intergenic	Atp7a	0.270289	X	A	151_152_121	108_116_86	0	43_36_35	0	SRR3471114_SRR3471115_SRR3471116	muReoV.Infected	0.28476821192053_0.236842105263158_0.289256198347107	+	-/-	intergenic	Atp7a	-0.072269	0.000430634
53	106126662	0.215394	X	A	101_104	73_87	0	27_17	0	SRR3471111_SRR3471112	ReoV.Infected	0.267326732673267_0.163461538461538	+	LTR/RLTR17B_Mm	intergenic	Atp7a	0.236237	X	A	149_102	117_107_78	0_1	31_41_23	0_1	SRR3471114_SRR3471115_SRR3471116	muReoV.Infected	0.208053691275168_0.275167785234899_0.225490196078431	+	LTR/RLTR17B_Mm	intergenic	Atp7a	-0.0208431	0.000430634
54	107371341	0.254615	8	A	121_107	82_87	0	39_20	0	SRR3471111_SRR3471112	ReoV.Infected	0.322314049586777_0.186915887850467	+	-/-	UTR3	Nfat5	0.281553	8	A	103	74	0	29	0	SRR3471115	muReoV.Infected	0.281553	+	-/-	UTR3	Nfat5	-0.0269384	0.000430634
55	109454050	0.151394	4	T	194_231_172	0	28_38_25	0	166_193_147	SRR3471111_SRR3471112_SRR3471113	ReoV.Infected	0.144329896907216_0.164502164502165_0.145348837209302	-	-/-	UTR3	Rnf11	0.224523	4	T	154_139_113	0	40_28_24	0	114_111_89	SRR3471114_SRR3471115_SRR3471116	muReoV.Infected	0.25974025974026_0.201438848920863_0.212389380530973	-	-/-	UTR3	Rnf11	-0.0731292	0.000430634
56	113391641	0.104762	6	A	105	94	0	11	0	SRR3471111	ReoV.Infected	0.104762	+	SINE/B1_Mus2	intronic	Ttll3	0.152648	6	A	201_178_147	170_153_123	0	31_25_24	0	SRR3471114_SRR3471115_SRR3471116	muReoV.Infected	0.154228855721393_0.140449438202247_0.163265306122449	+	SINE/B1_Mus2	intronic	Ttll3	-0.047886	0.000430634
57	120579091	0.161776	11	T	353_347_332	0	50_67	0	303_280_282	SRR3471111_SRR3471112_SRR3471113	ReoV.Infected	0.141643059490085_0.193083573487032_0.150602409638554	-	-/-	UTR3	Arhgdia	0.18324	11	T	318_307_241	0	53_59_46	0	265_248_195	SRR3471114_SRR3471115_SRR3471116	muReoV.Infected	0.166666666666667_0.192182410423453_0.190871369294606	-	-/-	UTR3	Arhgdia	-0.0214638	0.000430634
58	122578496	0.134337	6	T	180_206_136	0_1	26_18	0	154_179_118	SRR3471111_SRR3471112_SRR3471113	ReoV.Infected	0.144444444444444_0.12621359223301_0.132352941176471	-	SINE/B1F2	UTR3	Apobec1	0.151477	6	T	252_275_198	0_1	38_46_27	0	214_228_171	SRR3471114_SRR3471115_SRR3471116	muReoV.Infected	0.150793650793651_0.167272727272727_0.136363636363636	-	SINE/B1F2	UTR3	Apobec1	-0.0171397	0.000430634
59	127047352	0.137931	10	A	116	99	1	16	0	SRR3471112	ReoV.Infected	0.137931	+	SINE/B2_Mm2	upstream	Cyp27b1	0.217787	10	A	138_110	106_86	1_0	30_24	1_0	SRR3471114_SRR3471116	muReoV.Infected	0.217391304347826_0.218181818181818	+	SINE/B2_Mm2	upstream	Cyp27b1	-0.0798555	0.000430634
60	135909342	0.383567	5	T	179_218_173	0	73_75_69	0	106_143_104	SRR3471111_SRR3471112_SRR3471113	ReoV.Infected	0.407821229050279_0.344036697247706_0.398843930635838	-	-/-	UTR3	Ywhag	0.415425	5	T	264_288_250	1_0	118_115_100	0	145_173_150	SRR3471114_SRR3471115_SRR3471116	muReoV.Infected	0.446969696969697_0.399305555555556_0.4	-	-/-	UTR3	Ywhag	-0.0318578	0.000430634
61	138486875	0.111111	1	T	117	0	13	1	103	SRR3471113	ReoV.Infected	0.111111	-	-/-	UTR3	Nek7	0.176511	1	T	156_134_117	0	24_23	0	132_110_94	SRR3471114_SRR3471115_SRR3471116	muReoV.Infected	0.153846153846154_0.17910447761194_0.196581196581197	-	-/-	UTR3	Nek7	-0.0653995	0.000430634
62	142669235	0.117297	5	A	127_121	114_105	0	13_16	0	SRR3471111_SRR3471112	ReoV.Infected	0.102362204724409_0.132231404958678	+	SINE/B1F1	UTR3	Wipi2	0.209372	5	A	219_224_169	175_133	1_0	43_49_36	0	SRR3471114_SRR3471115_SRR3471116	muReoV.Infected	0.19634703196347_0.21875_0.21301775147929	+	SINE/B1F1	UTR3	Wipi2	-0.0920748	0.000430634
63	144540438	0.175084	2	A	172_131_126	138_112_103	0	34_19_23	0	SRR3471111_SRR3471112_SRR3471113	ReoV.Infected	0.197674418604651_0.145038167938931_0.182539682539683	+	SINE/PB1D9	UTR3	Polr3f	0.230576	2	A	163_195_171	118_155_135	0	45_40_36	0	SRR3471114_SRR3471115_SRR3471116	muReoV.Infected	0.276073619631902_0.205128205128205_0.210526315789474	+	SINE/PB1D9	UTR3	Polr3f	-0.055492	0.000430634
64	163468444	0.118056	2	T	144_112	0	16_14	0	128_98	SRR3471111_SRR3471113	ReoV.Infected	0.111111111111111_0.125	-	SINE/PB1D9	UTR3	Fitm2	0.231422	2	T	206_219_195	0	38_51_54	0	168_141	SRR3471114_SRR3471115_SRR3471116	muReoV.Infected	0.184466019417476_0.232876712328767_0.276923076923077	-	SINE/PB1D9	UTR3	Fitm2	-0.113366	0.000430634
65	181515406	0.207133	2	A	146_149_138	116_113	0	29_36_25	1_0	SRR3471111_SRR3471112_SRR3471113	ReoV.Infected	0.198630136986301_0.241610738255034_0.181159420289855	+	-/-	UTR3	Tpd52l2	0.304886	2	A	194_154_131	127_111_93	0	67_43_38	0	SRR3471114_SRR3471115_SRR3471116	muReoV.Infected	0.345360824742268_0.279220779220779_0.290076335877863	+	-/-	UTR3	Tpd52l2	-0.0977525	0.000430634
66	181515648	0.172907	2	A	109_111	88_94	0	21_17	0	SRR3471111_SRR3471112	ReoV.Infected	0.192660550458716_0.153153153153153	+	-/-	UTR3	Tpd52l2	0.207293	2	A	128_114_105	103_86	0	25_28_19	0	SRR3471114_SRR3471115_SRR3471116	muReoV.Infected	0.1953125_0.245614035087719_0.180952380952381	+	-/-	UTR3	Tpd52l2	-0.0343861	0.000430634
