# Supplementary material for: Reovirus infection induces transcriptome-wide unique A-to-I editing changes in the murine fibroblasts
Source: Virus Res. 2024 Jun 13;346:199413. doi: 10.1016/j.virusres.2024.199413 (PMC11225029; doi:10.1016/j.virusres.2024.199413)
Supplement: Supplementary file 17 [file mmc17.xlsx]

## Sheet: 10
Supp_Table_10: Known edited sites from REDIportal that are edited only in samples infected with mutant ReoV
	POS	Mean_Editing	CHROM	REF	TOTAL	A	C	G	T	Run	Condition	Editing.rate	Strand	repeat.	Func.wgEncodeGencodeBasicVM16	Gene
2	3679970	0.267171	8	A	126_107	94_77	0	32_30	0	SRR3471114_SRR3471115	muReoV.Infected	0.253968253968254_0.280373831775701	+	SINE/ID_B1	UTR3	Trappc5
3	6123112	0.152048	17	A	201_212_167	170_181_141	0	31_26	0	SRR3471114_SRR3471115_SRR3471116	muReoV.Infected	0.154228855721393_0.14622641509434_0.155688622754491	+	SINE/B1_Mur2	intronic	Tulp4
4	7535531	0.149533	19	A	107	91	0	16	0	SRR3471115	muReoV.Infected	0.149533	+	SINE/B1_Mur4	UTR3	Atl3
5	8158212	0.187053	15	A	165_157_107	137_121_89	1_0	27_36_18	0	SRR3471114_SRR3471115_SRR3471116	muReoV.Infected	0.163636363636364_0.229299363057325_0.168224299065421	+	SINE/PB1D9	UTR3	Nup155
6	10058596	0.145028	19	A	129_139	112_117	0	17_22	0	SRR3471114_SRR3471115	muReoV.Infected	0.131782945736434_0.158273381294964	+	-/-	UTR3	Fads3
7	14051043	0.157823	13	T	130_118	0	19_20	0	111_98	SRR3471114_SRR3471116	muReoV.Infected	0.146153846153846_0.169491525423729	-	SINE/B1_Mur2	UTR3	Ggps1
8	14897468	0.160377	8	A	106	89	0	17	0	SRR3471115	muReoV.Infected	0.160377	+	-/-	UTR3	Cln8
9	16215609	0.153974	3	A	107_101	91_85	0	16	0	SRR3471114_SRR3471116	muReoV.Infected	0.149532710280374_0.158415841584158	+	-/-	UTR3	Ythdf3
10	16216089	0.10841	3	A	121_102	109_90	0	12	0	SRR3471114_SRR3471115	muReoV.Infected	0.0991735537190083_0.117647058823529	+	-/-	UTR3	Ythdf3
11	20340927	0.114132	10	A	258_272_204	230_246_175	0	27_26_29	1_0	SRR3471114_SRR3471115_SRR3471116	muReoV.Infected	0.104651162790698_0.0955882352941176_0.142156862745098	+	-/-	UTR3	Bclaf1
12	26396066	0.0932642	2	A	193	175	0	18	0	SRR3471115	muReoV.Infected	0.0932642	+	SINE/B1F2	UTR3	Pmpca
13	31173480	0.158433	5	T	104_109_103	0	17_16	0	87_93_86	SRR3471114_SRR3471115_SRR3471116	muReoV.Infected	0.163461538461538_0.146788990825688_0.16504854368932	-	SINE/PB1D10	exonic	Gtf3c2
14	31700626	0.208937	14	T	280_283_260	0	71_61_41	0_1	209_221_219	SRR3471114_SRR3471115_SRR3471116	muReoV.Infected	0.253571428571429_0.215547703180212_0.157692307692308	-	-/-	UTR3	Ankrd28
15	31700629	0.145358	14	T	280_284_260	0	43_42_35	0	237_242_225	SRR3471114_SRR3471115_SRR3471116	muReoV.Infected	0.153571428571429_0.147887323943662_0.134615384615385	-	-/-	UTR3	Ankrd28
16	31700663	0.128111	14	T	216_221	0	27_29	0	189_192	SRR3471114_SRR3471115	muReoV.Infected	0.125_0.131221719457014	-	-/-	UTR3	Ankrd28
17	31701507	0.268468	14	T	156_144_126	0	43_42_30	0	113_102_96	SRR3471114_SRR3471115_SRR3471116	muReoV.Infected	0.275641025641026_0.291666666666667_0.238095238095238	-	-/-	UTR3	Ankrd28
18	31701508	0.11465	14	T	157	0	18	0	139	SRR3471114	muReoV.Infected	0.11465	-	-/-	UTR3	Ankrd28
19	32528847	0.106796	18	T	103	0	11	0	92	SRR3471116	muReoV.Infected	0.106796	-	-/-	UTR3	Gypc
20	33438725	0.0997067	12	A	341	307	0	34	0	SRR3471114	muReoV.Infected	0.0997067	+	-/-	UTR3	Twistnb
21	33928729	0.171078	17	A	3557_3576_3096	2934_2961_2579	0_1	622_614_516	1_0	SRR3471114_SRR3471115_SRR3471116	muReoV.Infected	0.174866460500422_0.171700223713647_0.166666666666667	+	SINE/B1_Mur1	UTR3	Tapbp
22	35124415	0.11	17	A	100	89	0	11	0	SRR3471115	muReoV.Infected	0.11	+	-/-	exonic	Gpank1
23	35601574	0.315315	18	A	111	75	0	35	1	SRR3471115	muReoV.Infected	0.315315	+	SINE/B3	intronic	Paip2
24	35858957	0.135135	17	A	222	192	0	30	0	SRR3471115	muReoV.Infected	0.135135	+	SINE/B1_Mm	UTR3	Mdc1
25	36003860	0.162524	17	T	103_100	0	17_16	0	86_84	SRR3471114_SRR3471115	muReoV.Infected	0.16504854368932_0.16	-	SINE/B1_Mus2	ncRNA_intronic	A930015D03Rik
26	36004475	0.131034	17	T	145	0	19	0	126	SRR3471115	muReoV.Infected	0.131034	-	SINE/B2_Mm2	ncRNA_intronic	A930015D03Rik
27	36004476	0.135922	17	T	103	0	14	0	89	SRR3471116	muReoV.Infected	0.135922	-	SINE/B2_Mm2	ncRNA_intronic	A930015D03Rik
28	36006441	0.281999	17	T	117_133_120	0	32_44_29	0	85_89_91	SRR3471114_SRR3471115_SRR3471116	muReoV.Infected	0.273504273504274_0.330827067669173_0.241666666666667	-	SINE/B2_Mm1a	ncRNA_intronic	A930015D03Rik
29	38491613	0.105988	15	T	750_749_609	0	73_89_62	0	677_660_547	SRR3471114_SRR3471115_SRR3471116	muReoV.Infected	0.0973333333333333_0.118825100133511_0.101806239737274	-	-/-	exonic	Azin1
30	41389472	0.0972973	4	A	185	167	0	18	0	SRR3471116	muReoV.Infected	0.0972973	+	-/-	UTR3	Ubap1
31	44396424	0.105747	19	T	124_142	0	14	0	110_128	SRR3471114_SRR3471115	muReoV.Infected	0.112903225806452_0.0985915492957746	-	-/-	UTR3	Scd1
32	46774930	0.30774	17	T	101_104	0	34_29	0	67_75	SRR3471114_SRR3471115	muReoV.Infected	0.336633663366337_0.278846153846154	-	SINE/B1_Mus1	ncRNA_intronic	Gm26904
33	47322513	0.124853	14	A	169_153	149_150_129	0	20_19_22	0_2	SRR3471114_SRR3471115_SRR3471116	muReoV.Infected	0.118343195266272_0.112426035502959_0.143790849673203	+	SINE/B1_Mur3	UTR3	Mapk1ip1l
34	49386156	0.10972	13	A	968_1086	865_961	0	101_125	2_0	SRR3471114_SRR3471115	muReoV.Infected	0.104338842975207_0.115101289134438	+	-/-	UTR3	Bicd2
35	49386166	0.0936953	13	A	1142	1035	0	107	0	SRR3471115	muReoV.Infected	0.0936953	+	-/-	UTR3	Bicd2
36	54521449	0.101986	8	T	467_381	0	45_41	0	422_340	SRR3471115_SRR3471116	muReoV.Infected	0.0963597430406852_0.10761154855643	-	-/-	UTR3	Spcs3
37	54671755	0.125955	12	T	157_160	0	16_24	0	141_136	SRR3471114_SRR3471115	muReoV.Infected	0.101910828025478_0.15	-	SINE/B2_Mm2	UTR3	Eapp
38	56915680	0.115385	9	T	182	0	21	0	161	SRR3471114	muReoV.Infected	0.115385	-	LTR$SINE/MT2B$B1_Mur2	intergenic	AC126257.1
39	58407765	0.167765	10	A	116_102	93_88	0	23_14	0	SRR3471114_SRR3471115	muReoV.Infected	0.198275862068966_0.137254901960784	+	SINE/B1_Mur2	intronic	Lims1
40	65543773	0.144059	5	A	103_105	90_87	0	13_17	0_1	SRR3471114_SRR3471115	muReoV.Infected	0.12621359223301_0.161904761904762	+	SINE/B1_Mur4	intronic	Ube2k
41	67286971	0.172066	5	A	124_119	98_103	0	26_16	0	SRR3471114_SRR3471115	muReoV.Infected	0.209677419354839_0.134453781512605	+	-/-	UTR3	Tmem33
42	67546540	0.154541	10	T	158_131_132	0	18_21_25	0	140_110_107	SRR3471114_SRR3471115_SRR3471116	muReoV.Infected	0.113924050632911_0.16030534351145_0.189393939393939	-	LTR/RMER12	UTR3	Ado
43	67546542	0.262617	10	T	166_135_137	0	44_42_29	0	122_93_108	SRR3471114_SRR3471115_SRR3471116	muReoV.Infected	0.265060240963855_0.311111111111111_0.211678832116788	-	LTR/RMER12	UTR3	Ado
44	72665661	0.106195	9	A	113	101	0	12	0	SRR3471115	muReoV.Infected	0.106195	+	SINE/ID_B1	intronic	Nedd4
45	75300618	0.104348	11	T	115	0	12	0	103	SRR3471115	muReoV.Infected	0.104348	-	-/-	UTR3	Rpa1
46	75300622	0.115044	11	T	113	0	13	0	100	SRR3471116	muReoV.Infected	0.115044	-	-/-	UTR3	Rpa1
47	75300985	0.147825	11	T	180_163_128	0	26_22_21	0	154_141_107	SRR3471114_SRR3471115_SRR3471116	muReoV.Infected	0.144444444444444_0.134969325153374_0.1640625	-	-/-	UTR3	Rpa1
48	75301000	0.126184	11	T	171_138_120	0	20_14	0	151_118_106	SRR3471114_SRR3471115_SRR3471116	muReoV.Infected	0.116959064327485_0.144927536231884_0.116666666666667	-	-/-	UTR3	Rpa1
49	77536054	0.126866	11	T	134	0	17	0	117	SRR3471114	muReoV.Infected	0.126866	-	LTR$SINE/MT2B2$B1F2	UTR3	Taok1
50	77645099	0.0918367	10	A	196	178	0	18	0	SRR3471116	muReoV.Infected	0.0918367	+	-/-	UTR3	Ube2g2
51	79907814	0.173293	15	A	564_616_470	464_519_383	0	100_97_87	0	SRR3471114_SRR3471115_SRR3471116	muReoV.Infected	0.177304964539007_0.157467532467532_0.185106382978723	+	SINE/B1_Mur2	UTR3	Apobec3
52	81456501	0.152381	15	A	105	89	0	16	0	SRR3471116	muReoV.Infected	0.152381	+	SINE/PB1D7	UTR3	Xpnpep3
53	82962566	0.121429	11	A	140	123	0	17	0	SRR3471114	muReoV.Infected	0.121429	+	SINE/B1_Mus2	UTR3	Slfn5
54	82962655	0.103403	11	A	1626_1534_1352	1459_1370_1215	0_1	167_164_136	0	SRR3471114_SRR3471115_SRR3471116	muReoV.Infected	0.102706027060271_0.106910039113429_0.100591715976331	+	SINE/B1_Mus2	UTR3	Slfn5
55	82963456	0.0996377	11	A	552	496	1	55	0	SRR3471114	muReoV.Infected	0.0996377	+	SINE/B1_Mur4	UTR3	Slfn5
56	82963686	0.114965	11	A	930_949_769	832_847_665	0_1	96_101_104	2_0	SRR3471114_SRR3471115_SRR3471116	muReoV.Infected	0.103225806451613_0.106427818756586_0.135240572171652	+	SINE/B1_Mur1	UTR3	Slfn5
57	83637742	0.158879	12	A	107	90	0	17	0	SRR3471115	muReoV.Infected	0.158879	+	SINE/B1_Mur2	intronic	Rbm25
58	83637743	0.11215	12	A	107	95	0	12	0	SRR3471115	muReoV.Infected	0.11215	+	SINE/B1_Mur2	intronic	Rbm25
59	86350105	0.116129	1	T	155	0	18	0	137	SRR3471115	muReoV.Infected	0.116129	-	SINE/B1_Mus1	UTR3	Ncl
60	87921451	0.41232	3	A	118_113_105	67_61_66	0_1	50_51_38	1_0	SRR3471114_SRR3471115_SRR3471116	muReoV.Infected	0.423728813559322_0.451327433628319_0.361904761904762	+	SINE/B1F2	intronic	Mrpl24
61	87931707	0.572816	10	A	103	44	0	59	0	SRR3471115	muReoV.Infected	0.572816	+	-/-	UTR3	Igf1
62	87940376	0.184799	3	A	658_709_533	528_600_424	0_1	130_108_109	0	SRR3471114_SRR3471115_SRR3471116	muReoV.Infected	0.197568389057751_0.152327221438646_0.204502814258912	+	SINE/PB1D10	UTR3	Isg20l2
63	89318292	0.123665	6	T	213_255_188	0	22_33_26	0	191_222_162	SRR3471114_SRR3471115_SRR3471116	muReoV.Infected	0.103286384976526_0.129411764705882_0.138297872340426	-	Simple_repeat/(TA)n	ncRNA_intronic	Gm26811
64	91098466	0.258929	10	A	112	83	0	29	0	SRR3471115	muReoV.Infected	0.258929	+	SINE/PB1D10	UTR3	Ikbip
65	95976261	0.108911	10	A	101	90	0	11	0	SRR3471115	muReoV.Infected	0.108911	+	LTR/ORR1C1	intronic	Eea1
66	96057240	0.148132	9	A	116_120	100_101	0	16_19	0	SRR3471114_SRR3471115	muReoV.Infected	0.137931034482759_0.158333333333333	+	SINE/B1_Mur4	UTR3	Xrn1
67	100639568	0.196078	7	A	102	82	0	20	0	SRR3471115	muReoV.Infected	0.196078	+	-/-	UTR3	Rab6a
68	103164739	0.11669	4	A	115_124	103_108	0	12_16	0	SRR3471114_SRR3471115	muReoV.Infected	0.104347826086957_0.129032258064516	+	SINE/PB1D7	UTR3	Mier1
69	104339306	0.0970444	7	T	295_242	0	28_24	0	267_218	SRR3471115_SRR3471116	muReoV.Infected	0.0949152542372881_0.0991735537190083	-	-/-	UTR3	Trim12c
70	105594484	0.108187	14	A	190_162	170_144	0	20_18	0	SRR3471114_SRR3471115	muReoV.Infected	0.105263157894737_0.111111111111111	+	LINE/Lx	ncRNA_exonic	AC112142.1
71	105970057	0.166252	X	T	143_146	0	26_22	0	117_124	SRR3471115_SRR3471116	muReoV.Infected	0.181818181818182_0.150684931506849	-	SINE/B1F1	UTR3	Magt1
72	107018209	0.118419	8	A	206_242_195	184_208_169	0_3	21_34_22	1_0	SRR3471114_SRR3471115_SRR3471116	muReoV.Infected	0.101941747572816_0.140495867768595_0.112820512820513	+	SINE/B2_Mm2	UTR3	Sntb2
73	107018216	0.30619	8	A	165_185_156	119_126_104	0	45_59_51	1_0	SRR3471114_SRR3471115_SRR3471116	muReoV.Infected	0.272727272727273_0.318918918918919_0.326923076923077	+	SINE/B2_Mm2	UTR3	Sntb2
74	107746891	0.100917	5	T	109	0	11	0	98	SRR3471114	muReoV.Infected	0.100917	-	-/-	UTR3	Evi5
75	111717718	0.161522	13	A	104_114	85_98	0	19_16	0	SRR3471114_SRR3471115	muReoV.Infected	0.182692307692308_0.140350877192982	+	-/-	UTR3	Mier3
76	118062623	0.0975143	9	A	523	472	0	51	0	SRR3471115	muReoV.Infected	0.0975143	+	-/-	UTR3	Azi2
77	119104455	0.130603	2	A	129_138	114_118	0	15_20	0	SRR3471114_SRR3471115	muReoV.Infected	0.116279069767442_0.144927536231884	+	SINE/B1_Mus1	UTR3	Knl1
78	119104953	0.15127	2	A	151_159_116	129_135_97	0	21_24_19	0	SRR3471114_SRR3471115_SRR3471116	muReoV.Infected	0.139072847682119_0.150943396226415_0.163793103448276	+	SINE/B1_Mus1	UTR3	Knl1
79	119104959	0.115994	2	A	189_136	166_121	0	23_15	0	SRR3471114_SRR3471116	muReoV.Infected	0.121693121693122_0.110294117647059	+	SINE/B1_Mus1	UTR3	Knl1
80	127797571	0.106796	3	A	103	92	0	11	0	SRR3471115	muReoV.Infected	0.106796	+	-/-	UTR3	Tifa
81	134538732	0.196061	4	T	111_104	0	29_22_12	0	82_92	SRR3471114_SRR3471115_SRR3471116	muReoV.Infected	0.261261261261261_0.211538461538462_0.115384615384615	-	-/-	UTR3	Selenon
82	134589292	0.24881	X	T	105_140	0	29_31	0	76_109	SRR3471114_SRR3471115	muReoV.Infected	0.276190476190476_0.221428571428571	-	SINE/B1_Mus1	UTR3	Gla
83	142669236	0.128037	5	A	232_237	200_209	0	32_28	0	SRR3471114_SRR3471115	muReoV.Infected	0.137931034482759_0.118143459915612	+	SINE/B1F1	UTR3	Wipi2
84	143609432	0.159859	7	T	142_160	0	17_32	0	125_128	SRR3471114_SRR3471115	muReoV.Infected	0.119718309859155_0.2	-	-/-	UTR3	Tnfrsf26
85	145238550	0.128713	5	A	101	88	0	13	0	SRR3471115	muReoV.Infected	0.128713	+	SINE/B1_Mur4	intronic	Zfp655
86	155621968	0.0975683	4	A	260_248_188	235_223_170	0	25_18	0	SRR3471114_SRR3471115_SRR3471116	muReoV.Infected	0.0961538461538462_0.100806451612903_0.0957446808510638	+	SINE/B1_Mur3	ncRNA_intronic	Gm16023
87	163468445	0.118655	2	T	194_211_188	1_0	22_26	0	171_189_162	SRR3471114_SRR3471115_SRR3471116	muReoV.Infected	0.11340206185567_0.104265402843602_0.138297872340426	-	SINE/PB1D9	UTR3	Fitm2
