# Supplementary material for: Reovirus infection induces transcriptome-wide unique A-to-I editing changes in the murine fibroblasts
Source: Virus Res. 2024 Jun 13;346:199413. doi: 10.1016/j.virusres.2024.199413 (PMC11225029; doi:10.1016/j.virusres.2024.199413)
Supplement: Supplementary file 18 [file mmc18.xlsx]

## Sheet: 11
Supp_Table_11: Known edited sites from REDIportal that are edited only in samples infected with wild type ReoV
	POS	Mean_Editing	CHROM	REF	TOTAL	A	C	G	T	Run	Condition	Editing.rate	Strand	repeat.	Func.wgEncodeGencodeBasicVM16	Gene
1	35787877	0.111871	11	A	161_134	143_119	0	18_15	0	SRR3471112_SRR3471113	ReoV.Infected	0.111801242236025_0.111940298507463	+	SINE/B1_Mur1	UTR3	Pank3
2	44424703	0.250633	18	A	133_125_108	98_94_82	0	35_31_26	0	SRR3471111_SRR3471112_SRR3471113	ReoV.Infected	0.263157894736842_0.248_0.240740740740741	+	-/-	UTR3	Dcp2
3	63931616	0.186275	15	T	102	0	19	0	83	SRR3471112	ReoV.Infected	0.186275	-	-/-	exonic	Fam49b
4	93440783	0.0769231	1	T	494	0	38	0	456	SRR3471112	ReoV.Infected	0.0769231	-	-/-	UTR5	Hdlbp
5	128752175	0.415664	4	A	106_116	59_71	0	47_45	0	SRR3471111_SRR3471112	ReoV.Infected	0.443396226415094_0.387931034482759	+	-/-	UTR3	Phc2
