# Supplementary material for: Reovirus infection induces transcriptome-wide unique A-to-I editing changes in the murine fibroblasts
Source: Virus Res. 2024 Jun 13;346:199413. doi: 10.1016/j.virusres.2024.199413 (PMC11225029; doi:10.1016/j.virusres.2024.199413)
Supplement: Supplementary file 19 [file mmc19.xlsx]

## Sheet: 12A
Supp_Table_12 A: Distinct pathway categories from InnateDB for genes edited in infection only
InnateDB ID	Query Xref	Species	Source Database	Pathway Name
19267	Gsk3b	Mus musculus	REACTOME	AKT phosphorylates targets in the cytosol
17172	Calm1	Mus musculus	REACTOME	eNOS activation
17294	Calm1	Mus musculus	REACTOME	DARPP-32 events
18944	Calm1	Mus musculus	REACTOME	Glycogen storage diseases
8121	Arhgdia	Mus musculus	KEGG	Vasopressin-regulated water reabsorption
18703	Calm1	Mus musculus	REACTOME	Fc epsilon receptor (FCERI) signaling
18704	Calm1	Mus musculus	REACTOME	Ca2+ pathway
16641	Calm1	Mus musculus	REACTOME	Platelet degranulation
19028	Gsk3b	Mus musculus	REACTOME	Signalling by NGF
17885	Gsk3b	Mus musculus	REACTOME	T41 mutants of beta-catenin aren't phosphorylated
18700	Calm1	Mus musculus	REACTOME	Cam-PDE 1 activation
18857	Nup155	Mus musculus	REACTOME	Transmembrane transport of small molecules
18706	Calm1	Mus musculus	REACTOME	FCERI mediated Ca+2 mobilization
18120	Slc6a8	Mus musculus	REACTOME	Metabolism of amino acids and derivatives
19722	Polr3f	Mus musculus	REACTOME	RNA Polymerase III Transcription
10391	Lman1	Mus musculus	KEGG	Protein processing in endoplasmic reticulum
18167	Gsk3b	Mus musculus	REACTOME	RNF mutants show enhanced WNT signaling and proliferation
704	Nras	Mus musculus	KEGG	Thyroid cancer
717	Ywhag	Mus musculus	KEGG	Cell cycle
17183	Calm1	Mus musculus	REACTOME	Ca-dependent events
700	Nras	Mus musculus	KEGG	Gap junction
17198	Gsk3b	Mus musculus	REACTOME	Cellular responses to stress
17635	Gsk3b	Mus musculus	REACTOME	Cell Cycle
16776	Calm1	Mus musculus	REACTOME	Organelle biogenesis and maintenance
17745	Calm1	Mus musculus	REACTOME	EGFR interacts with phospholipase C-gamma
17132	Ywhag	Mus musculus	REACTOME	Membrane Trafficking
19383	Nup155	Mus musculus	REACTOME	Mitotic Prophase
16166	Ywhag	Mus musculus	INOH	Wnt signaling pathway
4351	Nras	Mus musculus	KEGG	Chemokine signaling pathway
17635	Nup155	Mus musculus	REACTOME	Cell Cycle
16959	Slc6a8	Mus musculus	REACTOME	Creatine metabolism
19291	Arcn1	Mus musculus	REACTOME	Golgi to ER Retrograde Transport
18791	Tapbp	Mus musculus	REACTOME	Antigen processing-Cross presentation
19038	Apobec1	Mus musculus	REACTOME	Gene Expression
19819	Nup155	Mus musculus	REACTOME	Metabolism of carbohydrates
8114	Calm1	Mus musculus	KEGG	Oocyte meiosis
18741	Apobec1	Mus musculus	REACTOME	mRNA Editing: C to U Conversion
17519	Nup155	Mus musculus	REACTOME	Regulation of Glucokinase by Glucokinase Regulatory Protein
17442	Cyp27b1	Mus musculus	REACTOME	Vitamin D (calciferol) metabolism
19620	Cyp27b1	Mus musculus	REACTOME	Metabolism of steroid hormones and vitamin D
19059	Dynll2	Mus musculus	REACTOME	Activation of BH3-only proteins
8114	Slk	Mus musculus	KEGG	Oocyte meiosis
19284	Gsk3b	Mus musculus	REACTOME	NGF signalling via TRKA from the plasma membrane
18820	Arhgdia	Mus musculus	REACTOME	Axonal growth stimulation
2817	Dclre1c	Mus musculus	KEGG	Primary immunodeficiency
19300	Cox15	Mus musculus	REACTOME	Metabolism of porphyrins
694	Gsk3b	Mus musculus	KEGG	Melanogenesis
19848	Gsk3b	Mus musculus	REACTOME	Downstream signaling events of B Cell Receptor (BCR)
692	Gsk3b	Mus musculus	KEGG	T cell receptor signaling pathway
698	Gsk3b	Mus musculus	KEGG	Wnt signaling pathway
17101	Ywhag	Mus musculus	REACTOME	Loss of Nlp from mitotic centrosomes
19724	Gsk3b	Mus musculus	REACTOME	Signaling by EGFR in Cancer
18723	Calm1	Mus musculus	REACTOME	Transcriptional activation of mitochondrial biogenesis
19062	Tap1	Mus musculus	REACTOME	Adaptive Immune System
19759	Ywhag	Mus musculus	REACTOME	Translocation of GLUT4 to the plasma membrane
19721	Nup155	Mus musculus	REACTOME	Myoclonic epilepsy of Lafora
5708	Itgb5	Mus musculus	KEGG	Dilated cardiomyopathy
10354	Nup155	Mus musculus	KEGG	RNA transport
18853	Polr3f	Mus musculus	REACTOME	Cytosolic sensors of pathogen-associated DNA
19819	Calm1	Mus musculus	REACTOME	Metabolism of carbohydrates
19381	Calm1	Mus musculus	REACTOME	Calmodulin induced events
19484	Arhgdia	Mus musculus	REACTOME	p75 NTR receptor-mediated signalling
2809	Dclre1c	Mus musculus	KEGG	Non-homologous end-joining
19038	Eef1g	Mus musculus	REACTOME	Gene Expression
17892	Gsk3b	Mus musculus	REACTOME	Downstream signal transduction
19153	Gsk3b	Mus musculus	REACTOME	Ubiquitin-dependent degradation of Cyclin D
10382	Tap1	Mus musculus	KEGG	Phagosome
17099	Gsk3b	Mus musculus	REACTOME	Beta-catenin phosphorylation cascade
18066	Gsk3b	Mus musculus	REACTOME	APC truncation mutants have impaired AXIN binding
19840	Polr3f	Mus musculus	REACTOME	RNA Polymerase III Transcription Initiation From Type 3 Promoter
18625	Gsk3b	Mus musculus	REACTOME	Role of LAT2/NTAL/LAB on calcium mobilization
16816	Cyp27b1	Mus musculus	REACTOME	Phase 1 - Functionalization of compounds
19062	Dynll2	Mus musculus	REACTOME	Adaptive Immune System
19703	Calm1	Mus musculus	REACTOME	G-protein mediated events
16674	Calm1	Mus musculus	REACTOME	Tetrahydrobiopterin (BH4) synthesis, recycling, salvage and regulation
17895	Gsk3b	Mus musculus	REACTOME	Downstream signaling of activated FGFR
18203	Ywhag	Mus musculus	REACTOME	Mitotic G2-G2/M phases
19028	Calm1	Mus musculus	REACTOME	Signalling by NGF
18743	Eef1g	Mus musculus	REACTOME	Eukaryotic Translation Elongation
17537	Gsk3b	Mus musculus	REACTOME	AMER1 mutants destabilize the destruction complex
18503	Gsk3b	Mus musculus	REACTOME	S37 mutants of beta-catenin aren't phosphorylated
624	Calm1	Mus musculus	KEGG	Olfactory transduction
740	Calm1	Mus musculus	KEGG	Glioma
17340	Mtmr2	Mus musculus	REACTOME	PI Metabolism
10396	Nras	Mus musculus	KEGG	Hepatitis C
19038	Nup155	Mus musculus	REACTOME	Gene Expression
18180	Calm1	Mus musculus	REACTOME	Muscle contraction
19038	Polr3f	Mus musculus	REACTOME	Gene Expression
19281	Gsk3b	Mus musculus	REACTOME	Semaphorin interactions
16819	Ywhag	Mus musculus	REACTOME	Cell Cycle, Mitotic
18142	Arhgdia	Mus musculus	REACTOME	Signaling by Rho GTPases
18771	Gsk3b	Mus musculus	REACTOME	APC truncation mutants are not K63 polyubiquitinated
17892	Calm1	Mus musculus	REACTOME	Downstream signal transduction
616	Nras	Mus musculus	KEGG	Bladder cancer
17651	Calm1	Mus musculus	REACTOME	Glucose metabolism
612	Nras	Mus musculus	KEGG	Axon guidance
19066	Gsk3b	Mus musculus	REACTOME	Signaling by PDGF
788	Itgb5	Mus musculus	KEGG	Focal adhesion
17774	Calm1	Mus musculus	REACTOME	Post NMDA receptor activation events
17895	Calm1	Mus musculus	REACTOME	Downstream signaling of activated FGFR
16911	Gsk3b	Mus musculus	REACTOME	deletions in the AMER1 gene destabilize the destruction complex
18857	Atp7a	Mus musculus	REACTOME	Transmembrane transport of small molecules
16232	Ywhag	Mus musculus	INOH	Fas signaling pathway
18535	Gsk3b	Mus musculus	REACTOME	AXIN missense mutants destabilize the destruction complex
19013	Cpd	Mus musculus	REACTOME	Clathrin derived vesicle budding
717	Gsk3b	Mus musculus	KEGG	Cell cycle
17812	Cyp27b1	Mus musculus	REACTOME	Metabolism of lipids and lipoproteins
746	Cox15	Mus musculus	KEGG	Porphyrin and chlorophyll metabolism
609	Nras	Mus musculus	KEGG	Endometrial cancer
627	Nras	Mus musculus	KEGG	ErbB signaling pathway
729	Calm1	Mus musculus	KEGG	Long-term potentiation
19284	Calm1	Mus musculus	REACTOME	NGF signalling via TRKA from the plasma membrane
620	Nras	Mus musculus	KEGG	Renal cell carcinoma
740	Nras	Mus musculus	KEGG	Glioma
17428	Calm1	Mus musculus	REACTOME	VEGFR2 mediated cell proliferation
18632	Calm1	Mus musculus	REACTOME	Phospholipase C-mediated cascade
16844	Tapbp	Mus musculus	REACTOME	Class I MHC mediated antigen processing & presentation
18120	Azin1	Mus musculus	REACTOME	Metabolism of amino acids and derivatives
19854	Gsk3b	Mus musculus	REACTOME	S Phase
721	Calm1	Mus musculus	KEGG	Phosphatidylinositol signaling system
19721	Calm1	Mus musculus	REACTOME	Myoclonic epilepsy of Lafora
16107	Gsk3b	Mus musculus	INOH	IL-7 signaling
19724	Calm1	Mus musculus	REACTOME	Signaling by EGFR in Cancer
723	Calm1	Mus musculus	KEGG	GnRH signaling pathway
4393	Nras	Mus musculus	KEGG	Pathways in cancer
702	Gsk3b	Mus musculus	KEGG	Colorectal cancer
16787	Polr3f	Mus musculus	REACTOME	RNA Polymerase I, RNA Polymerase III, and Mitochondrial Transcription
18415	Ywhag	Mus musculus	REACTOME	Loss of proteins required for interphase microtubule organization√?¬†from the centrosome
17674	Nup155	Mus musculus	REACTOME	Metabolism
17996	Polr3f	Mus musculus	REACTOME	RNA Polymerase III Abortive And Retractive Initiation
19062	Gsk3b	Mus musculus	REACTOME	Adaptive Immune System
716	Nras	Mus musculus	KEGG	Natural killer cell mediated cytotoxicity
17674	Calm1	Mus musculus	REACTOME	Metabolism
19110	Polr3f	Mus musculus	REACTOME	RNA Polymerase III Transcription Termination
16842	Arhgdia	Mus musculus	REACTOME	p75NTR regulates axonogenesis
19192	Apobec1	Mus musculus	REACTOME	mRNA Editing
10382	Itgb5	Mus musculus	KEGG	Phagosome
18550	Gsk3b	Mus musculus	REACTOME	TCF dependent signaling in response to WNT
19176	Calm1	Mus musculus	REACTOME	DAG and IP3 signaling
713	Nras	Mus musculus	KEGG	Melanoma
18194	Ywhag	Mus musculus	REACTOME	Activation of BAD and translocation to mitochondria
18318	Gsk3b	Mus musculus	REACTOME	Degradation of GLI2 by the proteasome
10396	Gsk3b	Mus musculus	KEGG	Hepatitis C
10365	Calm1	Mus musculus	KEGG	Phototransduction
17702	Tapbp	Mus musculus	REACTOME	Immune System
19889	Gsk3b	Mus musculus	REACTOME	XAV939 inhibits tankyrase, stabilizing AXIN
19213	Mtmr2	Mus musculus	REACTOME	Phospholipid metabolism
16861	Mtmr2	Mus musculus	REACTOME	Synthesis of PIPs at the late endosome membrane
17963	Polr3f	Mus musculus	REACTOME	RNA Polymerase III Transcription Initiation From Type 2 Promoter
16860	Mtmr2	Mus musculus	REACTOME	Synthesis of PIPs at the early endosome membrane
16819	Gsk3b	Mus musculus	REACTOME	Cell Cycle, Mitotic
17674	Cox15	Mus musculus	REACTOME	Metabolism
16819	Nup155	Mus musculus	REACTOME	Cell Cycle, Mitotic
19062	Calm1	Mus musculus	REACTOME	Adaptive Immune System
708	Nras	Mus musculus	KEGG	Fc epsilon RI signaling pathway
605	Cox15	Mus musculus	KEGG	Oxidative phosphorylation
19928	Dynll2	Mus musculus	REACTOME	Intrinsic Pathway for Apoptosis
18650	Calm1	Mus musculus	REACTOME	VEGFR2 mediated vascular permeability
19510	Gsk3b	Mus musculus	REACTOME	truncated APC mutants destabilize the destruction complex
17684	Calm1	Mus musculus	REACTOME	Ras activation uopn Ca2+ infux through NMDA receptor
729	Nras	Mus musculus	KEGG	Long-term potentiation
18602	Atp7a	Mus musculus	REACTOME	Ion channel transport
607	Nras	Mus musculus	KEGG	Tight junction
728	Nras	Mus musculus	KEGG	MAPK signaling pathway
19426	Arhgdia	Mus musculus	REACTOME	Signal Transduction
723	Nras	Mus musculus	KEGG	GnRH signaling pathway
17332	Gsk3b	Mus musculus	REACTOME	Degradation of beta-catenin by the destruction complex
19066	Calm1	Mus musculus	REACTOME	Signaling by PDGF
724	Nras	Mus musculus	KEGG	Regulation of actin cytoskeleton
16126	Gsk3b	Mus musculus	INOH	JAK STAT pathway and regulation
10371	Calm1	Mus musculus	KEGG	Gastric acid secretion
4369	Nras	Mus musculus	KEGG	Neurotrophin signaling pathway
17812	Mtmr2	Mus musculus	REACTOME	Metabolism of lipids and lipoproteins
16245	Gsk3b	Mus musculus	INOH	Hedgehog signaling pathway
18880	Ywhag	Mus musculus	REACTOME	Regulation of PLK1 Activity at G2/M Transition
17686	Calm1	Mus musculus	REACTOME	CREB phosphorylation through the activation of Ras
17063	Polr3f	Mus musculus	REACTOME	RNA Polymerase III Transcription Initiation
17688	Calm1	Mus musculus	REACTOME	CREB phosphorylation through the activation of CaMKII
19059	Ywhag	Mus musculus	REACTOME	Activation of BH3-only proteins
16805	Gsk3b	Mus musculus	REACTOME	Signaling by the B Cell Receptor (BCR)
8114	Ywhag	Mus musculus	KEGG	Oocyte meiosis
16809	Gsk3b	Mus musculus	REACTOME	Signaling by ERBB2
17493	Arhgdia	Mus musculus	REACTOME	Axonal growth inhibition (RHOA activation)
17432	Apobec1	Mus musculus	REACTOME	Formation of the Editosome
16152	Gsk3b	Mus musculus	INOH	EPO signaling pathway
18662	Calm1	Mus musculus	REACTOME	VEGFA-VEGFR2 Pathway
19422	Gsk3b	Mus musculus	REACTOME	PI3K events in ERBB2 signaling
17123	Gsk3b	Mus musculus	REACTOME	Signaling by WNT in cancer
777	Nras	Mus musculus	KEGG	Chronic myeloid leukemia
18330	Gsk3b	Mus musculus	REACTOME	disassembly of the destruction complex and recruitment of AXIN to the membrane
18548	Calm1	Mus musculus	REACTOME	Glycogen breakdown (glycogenolysis)
19759	Calm1	Mus musculus	REACTOME	Translocation of GLUT4 to the plasma membrane
773	Nras	Mus musculus	KEGG	Prostate cancer
18461	Nup155	Mus musculus	REACTOME	Transcriptional regulation by small RNAs
775	Nras	Mus musculus	KEGG	Long-term depression
18336	Gsk3b	Mus musculus	REACTOME	Signaling by EGFR
10386	Calm1	Mus musculus	KEGG	Salivary secretion
19633	Calm1	Mus musculus	REACTOME	Activation of NMDA receptor upon glutamate binding and postsynaptic events
18337	Gsk3b	Mus musculus	REACTOME	deletions in the AXIN genes in hepatocellular carcinoma result in elevated WNT signaling
19426	Gsk3b	Mus musculus	REACTOME	Signal Transduction
19905	Tapbp	Mus musculus	REACTOME	Antigen Presentation: Folding, assembly and peptide loading of class I MHC
16953	Gsk3b	Mus musculus	REACTOME	Signaling by Wnt
17216	Calm1	Mus musculus	REACTOME	Signaling by VEGF
17848	Tapbp	Mus musculus	REACTOME	ER-Phagosome pathway
17702	Tap1	Mus musculus	REACTOME	Immune System
17635	Ywhag	Mus musculus	REACTOME	Cell Cycle
17702	Polr3f	Mus musculus	REACTOME	Immune System
16954	Nup155	Mus musculus	REACTOME	Nuclear Pore Complex (NPC) Disassembly
16809	Calm1	Mus musculus	REACTOME	Signaling by ERBB2
16733	Polr3f	Mus musculus	REACTOME	Innate Immune System
16805	Calm1	Mus musculus	REACTOME	Signaling by the B Cell Receptor (BCR)
18697	Nup155	Mus musculus	REACTOME	Glucose transport
16648	Cyp27b1	Mus musculus	REACTOME	Cytochrome P450 - arranged by substrate type
18801	Cpd	Mus musculus	REACTOME	trans-Golgi Network Vesicle Budding
19307	Dynll2	Mus musculus	REACTOME	Activation of BMF and translocation to mitochondria
17674	Slc6a8	Mus musculus	REACTOME	Metabolism
18562	Gsk3b	Mus musculus	REACTOME	GLI3 is processed to GLI3R by the proteasome
19893	Gsk3b	Mus musculus	REACTOME	DAP12 interactions
17584	Calm1	Mus musculus	REACTOME	PLC-gamma1 signalling
18794	Calm1	Mus musculus	REACTOME	Activation of CaMK IV
19896	Gsk3b	Mus musculus	REACTOME	DAP12 signaling
18680	Gsk3b	Mus musculus	REACTOME	Axon guidance
17460	Calm1	Mus musculus	REACTOME	Smooth Muscle Contraction
8116	Polr3f	Mus musculus	KEGG	Cytosolic DNA-sensing pathway
16810	Calm1	Mus musculus	REACTOME	PLCG1 events in ERBB2 signaling
664	Nras	Mus musculus	KEGG	Insulin signaling pathway
18209	Gsk3b	Mus musculus	REACTOME	phosphorylation site mutants of CTNNB1 are not targeted to the proteasome by the destruction complex
787	Nras	Mus musculus	KEGG	Non-small cell lung cancer
674	Pafah1b2	Mus musculus	KEGG	Ether lipid metabolism
16813	Calm1	Mus musculus	REACTOME	Antigen activates B Cell Receptor (BCR) leading to generation of second messengers
16945	Gsk3b	Mus musculus	REACTOME	Ubiquitin-dependent degradation of Cyclin D1
19645	Calm1	Mus musculus	REACTOME	PLC beta mediated events
16822	Gsk3b	Mus musculus	REACTOME	PI3K/AKT activation
16992	Slc6a6	Mus musculus	REACTOME	Transport of glucose and other sugars, bile salts and organic acids, metal ions and amine compounds
16797	Ywhag	Mus musculus	REACTOME	G2/M Transition
19823	Ywhag	Mus musculus	REACTOME	Centrosome maturation
639	Itgb5	Mus musculus	KEGG	ECM-receptor interaction
17916	Gsk3b	Mus musculus	REACTOME	Constitutive PI3K/AKT Signaling in Cancer
627	Gsk3b	Mus musculus	KEGG	ErbB signaling pathway
19094	Calm1	Mus musculus	REACTOME	Neuronal System
19881	Atp7a	Mus musculus	REACTOME	Ion transport by P-type ATPases
19893	Calm1	Mus musculus	REACTOME	DAP12 interactions
19896	Calm1	Mus musculus	REACTOME	DAP12 signaling
17848	Tap1	Mus musculus	REACTOME	ER-Phagosome pathway
19905	Tap1	Mus musculus	REACTOME	Antigen Presentation: Folding, assembly and peptide loading of class I MHC
17267	Gsk3b	Mus musculus	REACTOME	Signaling by FGFR in disease
4393	Gsk3b	Mus musculus	KEGG	Pathways in cancer
17032	Nup155	Mus musculus	REACTOME	SLC-mediated transmembrane transport
17702	Gsk3b	Mus musculus	REACTOME	Immune System
8121	Dynll2	Mus musculus	KEGG	Vasopressin-regulated water reabsorption
730	Gsk3b	Mus musculus	KEGG	Hedgehog signaling pathway
19034	Lman1	Mus musculus	REACTOME	Asparagine N-linked glycosylation
16733	Gsk3b	Mus musculus	REACTOME	Innate Immune System
16941	Calm1	Mus musculus	REACTOME	Hemostasis
17132	Cpd	Mus musculus	REACTOME	Membrane Trafficking
17285	Slc6a6	Mus musculus	REACTOME	Transport of inorganic cations/anions and amino acids/oligopeptides
612	Gsk3b	Mus musculus	KEGG	Axon guidance
17702	Dynll2	Mus musculus	REACTOME	Immune System
17813	Cpd	Mus musculus	REACTOME	Golgi Associated Vesicle Biogenesis
19257	Cyp27b1	Mus musculus	REACTOME	Biological oxidations
17765	Lman1	Mus musculus	REACTOME	Post-translational protein modification
16750	Dynll2	Mus musculus	REACTOME	Apoptosis
16166	Gsk3b	Mus musculus	INOH	Wnt signaling pathway
645	Nras	Mus musculus	KEGG	VEGF signaling pathway
16953	Calm1	Mus musculus	REACTOME	Signaling by Wnt
17944	Slc6a6	Mus musculus	REACTOME	Na+/Cl- dependent neurotransmitter transporters
19677	Gsk3b	Mus musculus	REACTOME	S33 mutants of beta-catenin aren't phosphorylated
18336	Calm1	Mus musculus	REACTOME	Signaling by EGFR
19426	Calm1	Mus musculus	REACTOME	Signal Transduction
19547	Calm1	Mus musculus	REACTOME	Transmission across Chemical Synapses
17032	Slc6a6	Mus musculus	REACTOME	SLC-mediated transmembrane transport
17925	Calm1	Mus musculus	REACTOME	CREB phosphorylation through the activation of CaMKK
19928	Ywhag	Mus musculus	REACTOME	Intrinsic Pathway for Apoptosis
17926	Calm1	Mus musculus	REACTOME	CaM pathway
609	Gsk3b	Mus musculus	KEGG	Endometrial cancer
19101	Gsk3b	Mus musculus	REACTOME	Developmental Biology
17132	Calm1	Mus musculus	REACTOME	Membrane Trafficking
17041	Gsk3b	Mus musculus	REACTOME	Hedgehog 'off' state
19313	Calm1	Mus musculus	REACTOME	Opioid Signalling
19104	Gsk3b	Mus musculus	REACTOME	truncations of AMER1 destabilize the destruction complex
4369	Arhgdia	Mus musculus	KEGG	Neurotrophin signaling pathway
19462	Gsk3b	Mus musculus	REACTOME	Regulation of HSF1-mediated heat shock response
4398	Itgb5	Mus musculus	KEGG	Hypertrophic cardiomyopathy (HCM)
790	Gsk3b	Mus musculus	KEGG	B cell receptor signaling pathway
18935	Gsk3b	Mus musculus	REACTOME	misspliced GSK3beta mutants stabilize beta-catenin
675	Gsk3b	Mus musculus	KEGG	Alzheimer's disease
19315	Calm1	Mus musculus	REACTOME	Response to elevated platelet cytosolic Ca2+
16750	Ywhag	Mus musculus	REACTOME	Apoptosis
692	Nras	Mus musculus	KEGG	T cell receptor signaling pathway
16877	Gsk3b	Mus musculus	REACTOME	Disease
687	Tap1	Mus musculus	KEGG	Antigen processing and presentation
694	Nras	Mus musculus	KEGG	Melanogenesis
16877	Nup155	Mus musculus	REACTOME	Disease
4369	Gsk3b	Mus musculus	KEGG	Neurotrophin signaling pathway
19108	Nup155	Mus musculus	REACTOME	Regulatory RNA pathways
18791	Tap1	Mus musculus	REACTOME	Antigen processing-Cross presentation
17674	Azin1	Mus musculus	REACTOME	Metabolism
694	Calm1	Mus musculus	KEGG	Melanogenesis
18381	Gsk3b	Mus musculus	REACTOME	Cellular response to heat stress
19591	Gsk3b	Mus musculus	REACTOME	CRMPs in Sema3A signaling
17380	Calm1	Mus musculus	REACTOME	beta-catenin independent WNT signaling
17726	Nup155	Mus musculus	REACTOME	M Phase
4369	Calm1	Mus musculus	KEGG	Neurotrophin signaling pathway
19443	Calm1	Mus musculus	REACTOME	Inositol phosphate metabolism
642	Polr3f	Mus musculus	KEGG	Pyrimidine metabolism
17023	Calm1	Mus musculus	REACTOME	Signaling by GPCR
19576	Gsk3b	Mus musculus	REACTOME	Signaling by FGFR
19445	Calm1	Mus musculus	REACTOME	Synthesis of IP3 and IP4 in the cytosol
17267	Calm1	Mus musculus	REACTOME	Signaling by FGFR in disease
17388	Calm1	Mus musculus	REACTOME	Activation of Ca-permeable Kainate Receptor
17261	Calm1	Mus musculus	REACTOME	Neurotransmitter Receptor Binding And Downstream Transmission In The Postsynaptic Cell
16974	Lman1	Mus musculus	REACTOME	Transport to the Golgi and subsequent modification
16187	Gsk3b	Mus musculus	INOH	Insulin receptor signaling
17702	Calm1	Mus musculus	REACTOME	Immune System
18857	Slc6a6	Mus musculus	REACTOME	Transmembrane transport of small molecules
769	Polr3f	Mus musculus	KEGG	RNA polymerase
17279	Gsk3b	Mus musculus	REACTOME	Signaling by ERBB4
17836	Gsk3b	Mus musculus	REACTOME	AXIN mutants destabilize the destruction complex, activating WNT signaling
664	Gsk3b	Mus musculus	KEGG	Insulin signaling pathway
18718	Arhgdia	Mus musculus	REACTOME	Rho GTPase cycle
18006	Gsk3b	Mus musculus	REACTOME	PI3K events in ERBB4 signaling
797	Tap1	Mus musculus	KEGG	ABC transporters
8119	Tra2a	Mus musculus	KEGG	Spliceosome
663	Gsk3b	Mus musculus	KEGG	Basal cell carcinoma
18800	Gsk3b	Mus musculus	REACTOME	S45 mutants of beta-catenin aren't phosphorylated
16733	Calm1	Mus musculus	REACTOME	Innate Immune System
18809	Gsk3b	Mus musculus	REACTOME	PI3K/AKT Signaling in Cancer
16745	Nup155	Mus musculus	REACTOME	Nuclear Envelope Breakdown
4355	Calm1	Mus musculus	KEGG	Vascular smooth muscle contraction
18921	Nup155	Mus musculus	REACTOME	Hexose transport
788	Gsk3b	Mus musculus	KEGG	Focal adhesion
8119	Sf3b2	Mus musculus	KEGG	Spliceosome
4351	Gsk3b	Mus musculus	KEGG	Chemokine signaling pathway
16191	Gsk3b	Mus musculus	INOH	VEGF signaling pathway
17280	Gsk3b	Mus musculus	REACTOME	Signaling by SCF-KIT
673	Cyp27b1	Mus musculus	KEGG	Steroid biosynthesis
19410	Arcn1	Mus musculus	REACTOME	COPI Mediated Transport
18155	Gsk3b	Mus musculus	REACTOME	misspliced LRP5 mutants have enhanced beta-catenin-dependent signaling
2817	Tap1	Mus musculus	KEGG	Primary immunodeficiency
19576	Calm1	Mus musculus	REACTOME	Signaling by FGFR
687	Tapbp	Mus musculus	KEGG	Antigen processing and presentation
771	Polr3f	Mus musculus	KEGG	Purine metabolism
17150	Calm1	Mus musculus	REACTOME	Ionotropic activity of Kainate Receptors
17151	Calm1	Mus musculus	REACTOME	Activation of Kainate Receptors upon glutamate binding
17734	Lman1	Mus musculus	REACTOME	Metabolism of proteins
17506	Eef1g	Mus musculus	REACTOME	Translation
724	Itgb5	Mus musculus	KEGG	Regulation of actin cytoskeleton
671	Nras	Mus musculus	KEGG	Acute myeloid leukemia
16730	Ywhag	Mus musculus	REACTOME	Recruitment of mitotic centrosome proteins and complexes
773	Gsk3b	Mus musculus	KEGG	Prostate cancer
790	Nras	Mus musculus	KEGG	B cell receptor signaling pathway
675	Calm1	Mus musculus	KEGG	Alzheimer's disease
19386	Slc6a6	Mus musculus	REACTOME	Amino acid transport across the plasma membrane
17716	Calm1	Mus musculus	REACTOME	Platelet activation, signaling and aggregation
18007	Cox15	Mus musculus	REACTOME	Heme biosynthesis
17674	Mtmr2	Mus musculus	REACTOME	Metabolism
17323	Polr3f	Mus musculus	REACTOME	RNA Polymerase III Transcription Initiation From Type 1 Promoter
17674	Cyp27b1	Mus musculus	REACTOME	Metabolism
19465	Calm1	Mus musculus	REACTOME	Mitochondrial biogenesis
16844	Tap1	Mus musculus	REACTOME	Class I MHC mediated antigen processing & presentation
16991	Calm1	Mus musculus	REACTOME	eNOS activation and regulation
19115	Gsk3b	Mus musculus	REACTOME	GAB1 signalosome
18215	Dynll2	Mus musculus	REACTOME	MHC class II antigen presentation
19882	Polr3f	Mus musculus	REACTOME	RNA Polymerase III Chain Elongation
19028	Arhgdia	Mus musculus	REACTOME	Signalling by NGF
19220	Calm1	Mus musculus	REACTOME	Metabolism of nitric oxide
17613	Gsk3b	Mus musculus	REACTOME	PIP3 activates AKT signaling
18703	Gsk3b	Mus musculus	REACTOME	Fc epsilon receptor (FCERI) signaling
16877	Calm1	Mus musculus	REACTOME	Disease
18946	Gsk3b	Mus musculus	REACTOME	TCF7L2 mutants don't bind CTBP
16187	Ywhag	Mus musculus	INOH	Insulin receptor signaling
4368	Itgb5	Mus musculus	KEGG	Arrhythmogenic right ventricular cardiomyopathy (ARVC)
667	Calm1	Mus musculus	KEGG	Calcium signaling pathway
17734	Eef1g	Mus musculus	REACTOME	Metabolism of proteins
18028	Gsk3b	Mus musculus	REACTOME	PI-3K cascade
19238	Gsk3b	Mus musculus	REACTOME	Signaling by Hedgehog
18944	Nup155	Mus musculus	REACTOME	Glycogen storage diseases
18779	Azin1	Mus musculus	REACTOME	Regulation of ornithine decarboxylase (ODC)
664	Calm1	Mus musculus	KEGG	Insulin signaling pathway
17849	Calm1	Mus musculus	REACTOME	CaMK IV-mediated phosphorylation of CREB
17132	Arcn1	Mus musculus	REACTOME	Membrane Trafficking
19062	Tapbp	Mus musculus	REACTOME	Adaptive Immune System
17422	Cyp27b1	Mus musculus	REACTOME	Vitamins

## Sheet: 12B
Supp_Table_12B : Pathway over-representation (OR) analysis results
Pathway Name	Pathway Id	Source Name	Organism	Pathway uploaded gene count	Genes in InnateDB for this entity	p-value	adjp-value	Gene Symbols	Genes (Symbol|IDBG-ID|Ensembl|Entrez|Fold Change|P-Value)
Membrane Trafficking	17132	REACTOME	10090	4	173	0.00179127	0.0304517	Arcn1; Calm1; Cpd; Ywhag;	Arcn1|IDBG-158210|ENSMUSG00000032096|213827|; Calm1|IDBG-163852|ENSMUSG00000001175|12313,12314,12315|; Cpd|IDBG-201171|ENSMUSG00000020841|12874|; Ywhag|IDBG-204179|ENSMUSG00000051391|22628|;
Neurotrophin signaling pathway	4369	KEGG	10090	4	123	0.000501136	0.0340773	Arhgdia; Calm1; Gsk3b; Nras;	Arhgdia|IDBG-214842|ENSMUSG00000025132|192662|; Calm1|IDBG-163852|ENSMUSG00000001175|12313,12314,12315|; Gsk3b|IDBG-159859|ENSMUSG00000022812|56637|; Nras|IDBG-180975|ENSMUSG00000027852|18176|;
Activation of BH3-only proteins	19059	REACTOME	10090	2	19	0.00150725	0.0341643	Dynll2; Ywhag;	Dynll2|IDBG-207851|ENSMUSG00000020483|68097|; Ywhag|IDBG-204179|ENSMUSG00000051391|22628|;
Antigen Presentation: Folding, assembly and peptide loading of class I MHC	19905	REACTOME	10090	2	19	0.00150725	0.0341643	Tap1; Tapbp;	Tap1|IDBG-170616|ENSMUSG00000037321|21354|; Tapbp|IDBG-168250|ENSMUSG00000024308|21356|;
Melanogenesis	694	KEGG	10090	3	100	0.00343635	0.0467344	Calm1; Gsk3b; Nras;	Calm1|IDBG-163852|ENSMUSG00000001175|12313,12314,12315|; Gsk3b|IDBG-159859|ENSMUSG00000022812|56637|; Nras|IDBG-180975|ENSMUSG00000027852|18176|;
Intrinsic Pathway for Apoptosis	19928	REACTOME	10090	2	37	0.00567373	0.0482267	Dynll2; Ywhag;	Dynll2|IDBG-207851|ENSMUSG00000020483|68097|; Ywhag|IDBG-204179|ENSMUSG00000051391|22628|;
Primary immunodeficiency	2817	KEGG	10090	2	35	0.00508807	0.0494269	Dclre1c; Tap1;	Dclre1c|IDBG-133199|ENSMUSG00000026648|227525|; Tap1|IDBG-170616|ENSMUSG00000037321|21354|;
Oocyte meiosis	8114	KEGG	10090	3	112	0.0047264	0.0535658	Calm1; Slk; Ywhag;	Calm1|IDBG-163852|ENSMUSG00000001175|12313,12314,12315|; Slk|IDBG-174800|ENSMUSG00000025060|20874|; Ywhag|IDBG-204179|ENSMUSG00000051391|22628|;
Vasopressin-regulated water reabsorption	8121	KEGG	10090	2	44	0.00795322	0.060091	Arhgdia; Dynll2;	Arhgdia|IDBG-214842|ENSMUSG00000025132|192662|; Dynll2|IDBG-207851|ENSMUSG00000020483|68097|;
Insulin signaling pathway	664	KEGG	10090	3	142	0.00911308	0.0619689	Calm1; Gsk3b; Nras;	Calm1|IDBG-163852|ENSMUSG00000001175|12313,12314,12315|; Gsk3b|IDBG-159859|ENSMUSG00000022812|56637|; Nras|IDBG-180975|ENSMUSG00000027852|18176|;
Endometrial cancer	609	KEGG	10090	2	52	0.010981	0.0678824	Gsk3b; Nras;	Gsk3b|IDBG-159859|ENSMUSG00000022812|56637|; Nras|IDBG-180975|ENSMUSG00000027852|18176|;
Antigen processing-Cross presentation	18791	REACTOME	10090	2	76	0.0225595	0.0730499	Tap1; Tapbp;	Tap1|IDBG-170616|ENSMUSG00000037321|21354|; Tapbp|IDBG-168250|ENSMUSG00000024308|21356|;
Wnt signaling pathway	16166	INOH	10090	2	76	0.0225595	0.0730499	Gsk3b; Ywhag;	Gsk3b|IDBG-159859|ENSMUSG00000022812|56637|; Ywhag|IDBG-204179|ENSMUSG00000051391|22628|;
Insulin receptor signaling	16187	INOH	10090	2	69	0.0188159	0.0752637	Gsk3b; Ywhag;	Gsk3b|IDBG-159859|ENSMUSG00000022812|56637|; Ywhag|IDBG-204179|ENSMUSG00000051391|22628|;
B cell receptor signaling pathway	790	KEGG	10090	2	72	0.0203849	0.0770098	Gsk3b; Nras;	Gsk3b|IDBG-159859|ENSMUSG00000022812|56637|; Nras|IDBG-180975|ENSMUSG00000027852|18176|;
Translocation of GLUT4 to the plasma membrane	19759	REACTOME	10090	2	68	0.0183049	0.0777959	Calm1; Ywhag;	Calm1|IDBG-163852|ENSMUSG00000001175|12313,12314,12315|; Ywhag|IDBG-204179|ENSMUSG00000051391|22628|;
Long-term potentiation	729	KEGG	10090	2	66	0.0173012	0.0784319	Calm1; Nras;	Calm1|IDBG-163852|ENSMUSG00000001175|12313,12314,12315|; Nras|IDBG-180975|ENSMUSG00000027852|18176|;
Antigen processing and presentation	687	KEGG	10090	2	75	0.0220072	0.0787624	Tap1; Tapbp;	Tap1|IDBG-170616|ENSMUSG00000037321|21354|; Tapbp|IDBG-168250|ENSMUSG00000024308|21356|;
ER-Phagosome pathway	17848	REACTOME	10090	2	65	0.0168085	0.0816411	Tap1; Tapbp;	Tap1|IDBG-170616|ENSMUSG00000037321|21354|; Tapbp|IDBG-168250|ENSMUSG00000024308|21356|;
Glioma	740	KEGG	10090	2	65	0.0168085	0.0816411	Calm1; Nras;	Calm1|IDBG-163852|ENSMUSG00000001175|12313,12314,12315|; Nras|IDBG-180975|ENSMUSG00000027852|18176|;
Adaptive Immune System	19062	REACTOME	10090	5	484	0.0146744	0.0831548	Calm1; Dynll2; Gsk3b; Tap1; Tapbp;	Calm1|IDBG-163852|ENSMUSG00000001175|12313,12314,12315|; Dynll2|IDBG-207851|ENSMUSG00000020483|68097|; Gsk3b|IDBG-159859|ENSMUSG00000022812|56637|; Tap1|IDBG-170616|ENSMUSG00000037321|21354|; Tapbp|IDBG-168250|ENSMUSG00000024308|21356|;
GnRH signaling pathway	723	KEGG	10090	2	89	0.0302508	0.0857107	Calm1; Nras;	Calm1|IDBG-163852|ENSMUSG00000001175|12313,12314,12315|; Nras|IDBG-180975|ENSMUSG00000027852|18176|;
Prostate cancer	773	KEGG	10090	2	89	0.0302508	0.0857107	Gsk3b; Nras;	Gsk3b|IDBG-159859|ENSMUSG00000022812|56637|; Nras|IDBG-180975|ENSMUSG00000027852|18176|;
ErbB signaling pathway	627	KEGG	10090	2	87	0.0290075	0.0896595	Gsk3b; Nras;	Gsk3b|IDBG-159859|ENSMUSG00000022812|56637|; Nras|IDBG-180975|ENSMUSG00000027852|18176|;
T cell receptor signaling pathway	692	KEGG	10090	2	105	0.040934	0.107058	Gsk3b; Nras;	Gsk3b|IDBG-159859|ENSMUSG00000022812|56637|; Nras|IDBG-180975|ENSMUSG00000027852|18176|;
Signalling by NGF	19028	REACTOME	10090	3	251	0.0407148	0.110744	Arhgdia; Calm1; Gsk3b;	Arhgdia|IDBG-214842|ENSMUSG00000025132|192662|; Calm1|IDBG-163852|ENSMUSG00000001175|12313,12314,12315|; Gsk3b|IDBG-159859|ENSMUSG00000022812|56637|;
Signaling by EGFR in Cancer	19724	REACTOME	10090	2	149	0.0761623	0.120443	Calm1; Gsk3b;	Calm1|IDBG-163852|ENSMUSG00000001175|12313,12314,12315|; Gsk3b|IDBG-159859|ENSMUSG00000022812|56637|;
Apoptosis	16750	REACTOME	10090	2	147	0.0744	0.120457	Dynll2; Ywhag;	Dynll2|IDBG-207851|ENSMUSG00000020483|68097|; Ywhag|IDBG-204179|ENSMUSG00000051391|22628|;
Signaling by EGFR	18336	REACTOME	10090	2	147	0.0744	0.120457	Calm1; Gsk3b;	Calm1|IDBG-163852|ENSMUSG00000001175|12313,12314,12315|; Gsk3b|IDBG-159859|ENSMUSG00000022812|56637|;
Downstream signaling of activated FGFR	17895	REACTOME	10090	2	117	0.0497482	0.120817	Calm1; Gsk3b;	Calm1|IDBG-163852|ENSMUSG00000001175|12313,12314,12315|; Gsk3b|IDBG-159859|ENSMUSG00000022812|56637|;
Immune System	17702	REACTOME	10090	6	884	0.0480831	0.121098	Calm1; Dynll2; Gsk3b; Polr3f; Tap1; Tapbp;	Calm1|IDBG-163852|ENSMUSG00000001175|12313,12314,12315|; Dynll2|IDBG-207851|ENSMUSG00000020483|68097|; Gsk3b|IDBG-159859|ENSMUSG00000022812|56637|; Polr3f|IDBG-208527|ENSMUSG00000027427|70408|; Tap1|IDBG-170616|ENSMUSG00000037321|21354|; Tapbp|IDBG-168250|ENSMUSG00000024308|21356|;
Hepatitis C	10396	KEGG	10090	2	135	0.0641237	0.121122	Gsk3b; Nras;	Gsk3b|IDBG-159859|ENSMUSG00000022812|56637|; Nras|IDBG-180975|ENSMUSG00000027852|18176|;
DAP12 signaling	19896	REACTOME	10090	2	131	0.0608169	0.121634	Calm1; Gsk3b;	Calm1|IDBG-163852|ENSMUSG00000001175|12313,12314,12315|; Gsk3b|IDBG-159859|ENSMUSG00000022812|56637|;
Signaling by ERBB2	16809	REACTOME	10090	2	131	0.0608169	0.121634	Calm1; Gsk3b;	Calm1|IDBG-163852|ENSMUSG00000001175|12313,12314,12315|; Gsk3b|IDBG-159859|ENSMUSG00000022812|56637|;
Signaling by FGFR	19576	REACTOME	10090	2	131	0.0608169	0.121634	Calm1; Gsk3b;	Calm1|IDBG-163852|ENSMUSG00000001175|12313,12314,12315|; Gsk3b|IDBG-159859|ENSMUSG00000022812|56637|;
Signaling by FGFR in disease	17267	REACTOME	10090	2	140	0.0683421	0.122296	Calm1; Gsk3b;	Calm1|IDBG-163852|ENSMUSG00000001175|12313,12314,12315|; Gsk3b|IDBG-159859|ENSMUSG00000022812|56637|;
DAP12 interactions	19893	REACTOME	10090	2	138	0.0666436	0.12248	Calm1; Gsk3b;	Calm1|IDBG-163852|ENSMUSG00000001175|12313,12314,12315|; Gsk3b|IDBG-159859|ENSMUSG00000022812|56637|;
Spliceosome	8119	KEGG	10090	2	134	0.0632912	0.122966	Sf3b2; Tra2a;	Sf3b2|IDBG-131130|ENSMUSG00000024853|319322|; Tra2a|IDBG-146277|ENSMUSG00000029817|101214|;
Fc epsilon receptor (FCERI) signaling	18703	REACTOME	10090	2	146	0.073524	0.124991	Calm1; Gsk3b;	Calm1|IDBG-163852|ENSMUSG00000001175|12313,12314,12315|; Gsk3b|IDBG-159859|ENSMUSG00000022812|56637|;
Signaling by PDGF	19066	REACTOME	10090	2	145	0.0726515	0.126674	Calm1; Gsk3b;	Calm1|IDBG-163852|ENSMUSG00000001175|12313,12314,12315|; Gsk3b|IDBG-159859|ENSMUSG00000022812|56637|;
Cell cycle	717	KEGG	10090	2	123	0.0543929	0.127542	Gsk3b; Ywhag;	Gsk3b|IDBG-159859|ENSMUSG00000022812|56637|; Ywhag|IDBG-204179|ENSMUSG00000051391|22628|;
Downstream signal transduction	17892	REACTOME	10090	2	126	0.0567716	0.128682	Calm1; Gsk3b;	Calm1|IDBG-163852|ENSMUSG00000001175|12313,12314,12315|; Gsk3b|IDBG-159859|ENSMUSG00000022812|56637|;
Axon guidance	612	KEGG	10090	2	130	0.0599999	0.131613	Gsk3b; Nras;	Gsk3b|IDBG-159859|ENSMUSG00000022812|56637|; Nras|IDBG-180975|ENSMUSG00000027852|18176|;
Phagosome	10382	KEGG	10090	2	165	0.0907309	0.14022	Itgb5; Tap1;	Itgb5|IDBG-155751|ENSMUSG00000022817|16419|; Tap1|IDBG-170616|ENSMUSG00000037321|21354|;
Alzheimer's disease	675	KEGG	10090	2	172	0.0973499	0.140847	Calm1; Gsk3b;	Calm1|IDBG-163852|ENSMUSG00000001175|12313,12314,12315|; Gsk3b|IDBG-159859|ENSMUSG00000022812|56637|;
Signaling by the B Cell Receptor (BCR)	16805	REACTOME	10090	2	171	0.0963958	0.142498	Calm1; Gsk3b;	Calm1|IDBG-163852|ENSMUSG00000001175|12313,12314,12315|; Gsk3b|IDBG-159859|ENSMUSG00000022812|56637|;
NGF signalling via TRKA from the plasma membrane	19284	REACTOME	10090	2	170	0.0954444	0.144227	Calm1; Gsk3b;	Calm1|IDBG-163852|ENSMUSG00000001175|12313,12314,12315|; Gsk3b|IDBG-159859|ENSMUSG00000022812|56637|;
Metabolism of amino acids and derivatives	18120	REACTOME	10090	2	183	0.108025	0.153035	Azin1; Slc6a8;	Azin1|IDBG-136411|ENSMUSG00000037458|54375|; Slc6a8|IDBG-153261|ENSMUSG00000019558|102857|;
Chemokine signaling pathway	4351	KEGG	10090	2	195	0.120018	0.166555	Gsk3b; Nras;	Gsk3b|IDBG-159859|ENSMUSG00000022812|56637|; Nras|IDBG-180975|ENSMUSG00000027852|18176|;
Focal adhesion	788	KEGG	10090	2	207	0.132336	0.173055	Gsk3b; Itgb5;	Gsk3b|IDBG-159859|ENSMUSG00000022812|56637|; Itgb5|IDBG-155751|ENSMUSG00000022817|16419|;
Class I MHC mediated antigen processing & presentation	16844	REACTOME	10090	2	203	0.128196	0.174347	Tap1; Tapbp;	Tap1|IDBG-170616|ENSMUSG00000037321|21354|; Tapbp|IDBG-168250|ENSMUSG00000024308|21356|;
Metabolism	17674	REACTOME	10090	7	1414	0.131173	0.174898	Azin1; Calm1; Cox15; Cyp27b1; Mtmr2; Nup155; Slc6a8;	Azin1|IDBG-136411|ENSMUSG00000037458|54375|; Calm1|IDBG-163852|ENSMUSG00000001175|12313,12314,12315|; Cox15|IDBG-168366|ENSMUSG00000040018|226139|; Cyp27b1|IDBG-194013|ENSMUSG00000006724|13115|; Mtmr2|IDBG-134064|ENSMUSG00000031918|77116|; Nup155|IDBG-128404|ENSMUSG00000022142|170762|; Slc6a8|IDBG-153261|ENSMUSG00000019558|102857|;
Cell Cycle, Mitotic	16819	REACTOME	10090	3	423	0.138648	0.177888	Gsk3b; Nup155; Ywhag;	Gsk3b|IDBG-159859|ENSMUSG00000022812|56637|; Nup155|IDBG-128404|ENSMUSG00000022142|170762|; Ywhag|IDBG-204179|ENSMUSG00000051391|22628|;
Regulation of actin cytoskeleton	724	KEGG	10090	2	216	0.141766	0.17852	Itgb5; Nras;	Itgb5|IDBG-155751|ENSMUSG00000022817|16419|; Nras|IDBG-180975|ENSMUSG00000027852|18176|;
Glycogen storage diseases	18944	REACTOME	10090	2	228	0.154564	0.181213	Calm1; Nup155;	Calm1|IDBG-163852|ENSMUSG00000001175|12313,12314,12315|; Nup155|IDBG-128404|ENSMUSG00000022142|170762|;
Metabolism of carbohydrates	19819	REACTOME	10090	2	228	0.154564	0.181213	Calm1; Nup155;	Calm1|IDBG-163852|ENSMUSG00000001175|12313,12314,12315|; Nup155|IDBG-128404|ENSMUSG00000022142|170762|;
Myoclonic epilepsy of Lafora	19721	REACTOME	10090	2	228	0.154564	0.181213	Calm1; Nup155;	Calm1|IDBG-163852|ENSMUSG00000001175|12313,12314,12315|; Nup155|IDBG-128404|ENSMUSG00000022142|170762|;
Innate Immune System	16733	REACTOME	10090	3	450	0.158268	0.18241	Calm1; Gsk3b; Polr3f;	Calm1|IDBG-163852|ENSMUSG00000001175|12313,12314,12315|; Gsk3b|IDBG-159859|ENSMUSG00000022812|56637|; Polr3f|IDBG-208527|ENSMUSG00000027427|70408|;
SLC-mediated transmembrane transport	17032	REACTOME	10090	2	223	0.149202	0.184468	Nup155; Slc6a6;	Nup155|IDBG-128404|ENSMUSG00000022142|170762|; Slc6a6|IDBG-170390|ENSMUSG00000030096|21366|;
Signaling by Wnt	16953	REACTOME	10090	2	252	0.180814	0.201563	Calm1; Gsk3b;	Calm1|IDBG-163852|ENSMUSG00000001175|12313,12314,12315|; Gsk3b|IDBG-159859|ENSMUSG00000022812|56637|;
Gene Expression	19038	REACTOME	10090	4	723	0.177986	0.201718	Apobec1; Eef1g; Nup155; Polr3f;	Apobec1|IDBG-185598|ENSMUSG00000040613|11810|; Eef1g|IDBG-142225|ENSMUSG00000071644|67160|; Nup155|IDBG-128404|ENSMUSG00000022142|170762|; Polr3f|IDBG-208527|ENSMUSG00000027427|70408|;
Cell Cycle	17635	REACTOME	10090	3	501	0.197555	0.216673	Gsk3b; Nup155; Ywhag;	Gsk3b|IDBG-159859|ENSMUSG00000022812|56637|; Nup155|IDBG-128404|ENSMUSG00000022142|170762|; Ywhag|IDBG-204179|ENSMUSG00000051391|22628|;
Transmembrane transport of small molecules	18857	REACTOME	10090	3	518	0.211193	0.227954	Atp7a; Nup155; Slc6a6;	Atp7a|IDBG-166773|ENSMUSG00000033792|11977|; Nup155|IDBG-128404|ENSMUSG00000022142|170762|; Slc6a6|IDBG-170390|ENSMUSG00000030096|21366|;
Pathways in cancer	4393	KEGG	10090	2	322	0.260415	0.276691	Gsk3b; Nras;	Gsk3b|IDBG-159859|ENSMUSG00000022812|56637|; Nras|IDBG-180975|ENSMUSG00000027852|18176|;
Metabolism of lipids and lipoproteins	17812	REACTOME	10090	2	519	0.479806	0.501951	Cyp27b1; Mtmr2;	Cyp27b1|IDBG-194013|ENSMUSG00000006724|13115|; Mtmr2|IDBG-134064|ENSMUSG00000031918|77116|;
Disease	16877	REACTOME	10090	3	879	0.516297	0.524002	Calm1; Gsk3b; Nup155;	Calm1|IDBG-163852|ENSMUSG00000001175|12313,12314,12315|; Gsk3b|IDBG-159859|ENSMUSG00000022812|56637|; Nup155|IDBG-128404|ENSMUSG00000022142|170762|;
Metabolism of proteins	17734	REACTOME	10090	2	555	0.516181	0.531822	Eef1g; Lman1;	Eef1g|IDBG-142225|ENSMUSG00000071644|67160|; Lman1|IDBG-154877|ENSMUSG00000041891|70361|;
Signal Transduction	19426	REACTOME	10090	3	1490	0.860571	0.860571	Arhgdia; Calm1; Gsk3b;	Arhgdia|IDBG-214842|ENSMUSG00000025132|192662|; Calm1|IDBG-163852|ENSMUSG00000001175|12313,12314,12315|; Gsk3b|IDBG-159859|ENSMUSG00000022812|56637|;
